# Supplementary material for: Developmental disruption and restoration of brain synaptome architecture in the murine Pax6 neurodevelopmental disease model
Source: Nat Commun. 2022 Nov 11;13:6836. doi: 10.1038/s41467-022-34131-w (PMC9652404; doi:10.1038/s41467-022-34131-w)
Supplement: Supplementary file 4 — Supplementary Dataset 1 [file 41467_2022_34131_MOESM4_ESM.xlsx]

## Sheet: Sheet1
Number	Abbreviation	Region	Subregion
1	ORB_l1	Neocortex	Orbital area, layer 1
2	ORB_l23	Neocortex	Orbital area, layers 2-3
3	ORB_l5	Neocortex	Orbital area, layer 5
4	ORB_l6	Neocortex	Orbital area, layer 6
5	FRP_l1	Neocortex	Frontal pole, layer 1
6	FRP_l23	Neocortex	Frontal pole, layers 2-3
7	MO_l1	Neocortex	Somatomotor area, layer 1
8	MO_l23	Neocortex	Somatomotor area, layers 2-3
9	MO_l5	Neocortex	Somatomotor area, layer 5
10	MO_l6	Neocortex	Somatomotor area, layer 6
11	SS_l1	Neocortex	Somatosensory area, layer 1
12	SS_l23	Neocortex	Somatosensory area, layers 2-3
13	SS_l5	Neocortex	Somatosensory area, layer 5
14	SS_l6	Neocortex	Somatosensory area, layer 6
15	PTLp_l1	Neocortex	Posterior parietal association area, layer 1
16	PTLp_l23	Neocortex	Posterior parietal association area, layers 2-3
17	PTLp_l5	Neocortex	Posterior parietal association area, layer 5
18	PTLp_l6	Neocortex	Posterior parietal association area, layer 6
19	VIS_l1	Neocortex	Visual area, layer 1
20	VIS_l23	Neocortex	Visual area, layers 2-3
21	VIS_l5	Neocortex	Visual area, layer 5
22	VIS_l6	Neocortex	Visual area, layer 4
23	RSP_l1	Neocortex	Retrosplenial area, layer 1
24	RSP_l23	Neocortex	Retrosplenial area, layers 2-3
25	RSP_l5	Neocortex	Retrosplenial area, layer 5
26	RSP_l6	Neocortex	Retrosplenial area, layer 6
27	CA1_so	Hippocampal formation	Ammon´s horn, Field CA1, stratum oriens
28	CA1_sp	Hippocampal formation	Ammon´s horn, Field CA1, pyramidal layer
29	CA1_sr	Hippocampal formation	Ammon´s horn, Field CA1, stratum radiatum
30	CA1_slm	Hippocampal formation	Ammon´s horn, Field CA1, stratum lacunosum-moleculare
31	CA2_so	Hippocampal formation	Ammon´s horn, Field CA2, stratum oriens
32	CA2_sp	Hippocampal formation	Ammon´s horn, Field CA2, pyramidal layer
33	CA2_sr	Hippocampal formation	Ammon´s horn, Field CA2, stratum radiatum
34	CA2_slm	Hippocampal formation	Ammon´s horn, Field CA2, stratum lacunosum-moleculare
35	CA3_so	Hippocampal formation	Ammon´s horn, Field CA3, stratum oriens
36	CA3_sp	Hippocampal formation	Ammon´s horn, Field CA3, pyramidal layer
37	CA3_sr	Hippocampal formation	Ammon´s horn, Field CA3, stratum radiatum
38	CA3_slm	Hippocampal formation	Ammon´s horn, Field CA3, stratum lacunosum-moleculare
39	DG_gr	Hippocampal formation	Dentate gyrus, granule cell layer
40	DG_Hil	Hippocampal formation	Dentate gyrus, polymorph layer
41	DG_mo	Hippocampal formation	Dentate gyrus, molecular layer
42	SUB_mo	Hippocampal formation	Retrohippocampal region, subiculum, ventral part
43	SUB_pys	Hippocampal formation	Retrohippocampal region, subiculum, dorsal part
44	BST	Basal ganglia	Bed nucleus of the stria terminalis
45	Cau	Basal ganglia	Caudate nucleus
46	Put	Basal ganglia	Putamen
47	EPal	Basal ganglia	External globus pallidum
48	IPal	Basal ganglia	Internal globus pallidum
49	VStr	Basal ganglia	Ventral striatum
50	VPal	Basal ganglia	Ventral pallidum
51	Tustr1	Basal ganglia	Striatal part of olfactory tuberculum, plexiform layer
52	Tustr2	Basal ganglia	Striatal part of olfactory tuberculum, corticoid layer
53	Tustr3	Basal ganglia	Striatal part of olfactory tuberculum, polymorph layer
54	TuPal1	Basal ganglia	Pallidal part of olfactory tuberculum, plexiform layer
55	TuPal2	Basal ganglia	Pallidal part of olfactory tuberculum, corticoid layer
56	TuPal3	Basal ganglia	Pallidal part of olfactory tuberculum, polymorph layer
57	HDB	Basal ganglia	Horizontal nucleus of the diagonal band
58	SIB	Basal ganglia	Substantia innominata/basal nucleus
59	OB_gl	Olfactory bulb	Principal part, glomerular layer
60	OB_gr	Olfactory bulb	Principal part, granular layer
61	OB_ipl	Olfactory bulb	Principal part, inner plexiform layer
62	OB_mtr	Olfactory bulb	Principal part, mitral cell layer
63	OB_opl	Olfactory bulb	Principal part, granular layer
64	AON1	Piriform cortex	Anterior olfactory area, layer 1
65	AON2	Piriform cortex	Anterior olfactory area, layer 2
66	AON3	Piriform cortex	Anterior olfactory area, layer 3
67	LPrP1	Piriform cortex	Lateropallial prepiriform area, layer 1
68	LPrP2	Piriform cortex	Lateropallial prepiriform area, layer 2
69	LPrP3	Piriform cortex	Lateropallial prepiriform area, layer 3
70	Bec	Piriform cortex	Ventropallial prepiriform area, layer 1
71	Cla	Piriform cortex	Claustum
72	Ven	Piriform cortex	Bed nucleus of the external capsule
73	VPrP1	Piriform cortex	Ventropallial prepiriform area, layer 1
74	VPrP2	Piriform cortex	Ventropallial prepiriform area, layer 2
75	VPrP3	Piriform cortex	Ventropallial prepiriform area, layer 3
76	PHyA	Hypothalamus	Peduncular hypothalamus
77	THyA	Hypothalamus	Therminal hypothalamus
78	Rt	Prethalamus	Reticular nucleus
79	VPL	Thalamus	Ventral posterolateral nucleus
80	ZI	Prethalamus	Zona incierta
81	p3Tg	Prethalamus	Tegmental field of p3
82	p3SNC	Prethalamus	Substantia nigra pars compacta, portion p3
83	p3SNR	Prethalamus	Substantia nigra pars reticulata, portion p3
84	LD	Thalamus	Laterodorsal nucleus
85	LP	Thalamus	Latero posterior nucleus
86	Po	Thalamus	Posterior nucleus
87	VPM	Thalamus	Ventral posteromedial nucleus
88	SPF	Thalamus	Parvicellular subparafascicular nucleus
89	p2LimRt	Thalamus	Reticular formation, liminal part of alar p2
90	PR	Thalamus	Prerubral area
91	p2SNC	Thalamus	Substantia nigra pars compacta, portion p2
92	p2SNR	Thalamus	Substantia nigra pars reticulata, portion p2
93	APT	Pretectum	Anterior pretectal nucleus
94	JcP	Pretectum	Juxtacommisural pretectal nucleus
95	LT	Pretectum	Lateral terminal nucleus of the accesory optic tract
96	p1LimRt	Pretectum	Reticular formation, liminal part of alar p1
97	p1BRt	Pretectum	Basal reticular formation, portion p1
98	p1SNC	Pretectum	Substantia nigra pars compacta, portion p1
99	p1SNR	Pretectum	Substantia nigra pars reticulata, portion p1
100	TG	Midbrain	Tectal gray formation
101	SC	Midbrain	Colliculus superior
102	IC	Midbrain	Colliculus infeerior
103	m1LimRt	Midbrain	Reticular formation, liminal part of alar m1
104	m1BRt	Midbrain	Basal reticular formation, portion m1
105	m1SNC	Midbrain	Substantia nigra pars compacta, portion m1
106	m1SNR	Midbrain	Substantia nigra pars reticulata, portion m1
107	m2A	Midbrain	Alar plate, portion m2
108	SCnf	Midbrain	Subcuneiform nucleus
109	m2BRt	Midbrain	Basal reticular formation, portion m2
110	m2SNC	Midbrain	Substantia nigra pars compacta, portion m2
111	m2SNR	Midbrain	Substantia nigra pars reticulata, portion m2
112	CB_gr	Prepontine hindbrain	Cerebellar cortex, granular layer
113	CB_mo	Prepontine hindbrain	Cerebellar cortex, molecular layer
114	CBN	Prepontine hindbrain	Cereberllar nuclei
115	isA	Prepontine hindbrain	Isthmic alar plate
116	isLimRt	Prepontine hindbrain	Reticular formation, liminal part of alar isthmus
117	isBRt	Prepontine hindbrain	Basal reticular formation, portion isthmus
118	isSNC	Prepontine hindbrain	Substantia nigra pars compacta, portion ishtmus
119	isSNR	Prepontine hindbrain	Substantia nigra pars reticulata, portion isthmus
120	r1	Prepontine hindbrain	Rhombomere 1
121	r2	Prepontine hindbrain	Rhombomere 2
122	r3	Pontine hindbrain	Rhombomere 3
123	r4	Pontine hindbrain	Rhombomere 4
124	r5	Pontomedullary hindbrain	Rhombomere 5
125	r6	Pontomedullary hindbrain	Rhombomere 6
126	r7	Medullary hindbrain	Rhombomere 7
127	r8	Medullary hindbrain	Rhombomere 8
128	r9	Medullary hindbrain	Rhombomere 9
129	r10	Medullary hindbrain	Rhombomere 10
130	r11	Medullary hindbrain	Rhombomere 11
