# Supplementary material for: Developmental disruption and restoration of brain synaptome architecture in the murine Pax6 neurodevelopmental disease model
Source: Nat Commun. 2022 Nov 11;13:6836. doi: 10.1038/s41467-022-34131-w (PMC9652404; doi:10.1038/s41467-022-34131-w)
Supplement: Supplementary file 5 — Supplementary Dataset 2 [file 41467_2022_34131_MOESM5_ESM.xlsx]

## Sheet: PSD95_Density_P1
	CFS0094	CFS0095	CFS0098	CFS0100	CFS0104	CFS0107	CFS0111	CFS0158	CFS0160	CFS0163	CFS0093	CFS0103	CFS0105	CFS0106	CFS0109	CFS0110	CFS0112
region		21.8426	11.8945	7.78547	5.62284	13.6246	7.8936	9.73183	7.35294	16.5441	11.4619		17.301	10.0562	10.2725		10.1644
ORB_l1		2.59516	2.16263	1.7301	0.865052	7.35294	1.94637	3.46021	0.432526	5.19031	2.59516		2.81142	2.37889	1.08131		2.37889
ORB_l23		3.24394	3.46021	3.35208	2.0545	5.8391	2.37889	3.46021	1.08131		4.00087		4.32526	2.59516	2.16263		3.46021
ORB_l5		2.59516	3.46021	2.59516	1.7301	4.32526	2.70329	2.81142	2.16263		4.109		3.24394	1.83824	2.59516		3.67647
ORB_l6		19.0311		16.3279	11.5701		9.73183	5.8391			11.8945		17.301	11.0294			13.6246
FRP_l1		2.59516		3.02768	1.18945		1.51384	2.37889			1.94637		2.59516	3.24394			3.24394
FRP_l23		11.3538	16.9766	13.8408	12.6514		6.70415	5.19031	5.94723	19.3555	9.51557		15.1384	11.2457	9.9481	9.73183	16.7604
MO_l1		2.59516	2.37889	2.59516	1.7301		1.08131	2.37889	1.29758	3.67647	1.7301	2.16263	3.24394	2.37889	1.29758	2.81142	3.24394
MO_l23		3.24394	4.75779	3.89273	3.02768		2.37889	3.46021	1.7301	5.8391	4.54152		4.54152	3.46021	2.37889	3.67647	5.8391
MO_l5		3.46021	4.75779	3.89273	3.02768		2.16263	2.37889	2.37889	5.19031	5.19031		4.109	3.24394	3.67647	2.37889	6.48789
MO_l6	4.109	9.9481	15.5709	12.7595	11.2457		5.19031	6.27163	4.109	15.4628	9.51557		12.8676	9.40744	4.97405	6.92042	10.3806
SS_l1	0.216263	1.08131	1.08131	1.51384	1.08131		0.432526	2.16263	0.865052	1.94637	1.94637	1.7301	1.7301	1.29758	0.648789	1.7301	1.7301
SS_l23	0.648789	2.16263	2.59516	3.13581	2.59516		1.08131	3.13581	2.16263	4.97405	4.109	1.94637	3.89273	2.59516	2.37889	3.46021	4.43339
SS_l5		2.59516	4.109	3.24394	3.24394		0.216263	2.16263	1.08131	4.54152	4.75779		3.46021	2.81142	3.02768	0.865052	5.62284
SS_l6	2.48702	4.32526	11.6782		12.327		2.0545	12.8676	2.81142	10.5969	8.43426		13.5164		4.43339	8.43426	7.35294
PTLp_l1	0	0.648789	0.865052		1.29758		0.216263	1.94637	0.432526	1.62197	1.7301	1.51384	2.81142	2.37889	0.648789	1.29758	1.29758
PTLp_l23	0.865052	2.48702	2.37889		3.02768		1.29758	4.109	1.7301	5.40657	3.56834	3.02768	4.109	2.27076	2.37889	3.67647	3.89273
PTLp_l5	0.216263	1.94637	3.35208		3.02768		0.216263	3.46021	0.75692	4.97405	4.75779	3.67647	4.109	2.37889	2.81142	0.973183	5.8391
PTLp_l6	1.29758	2.59516	8.00173	12.327	8.32612		0.865052	3.89273	1.94637	7.35294	3.89273	10.3806	7.13668	8.65052	2.16263	3.89273	5.62284
VIS_l1	0.216263	0.648789	0.648789	0.865052	1.08131		0.216263	1.08131	0.648789	1.7301	1.08131	2.37889	2.81142	1.29758	0.432526	1.08131	1.08131
VIS_l23	1.08131	1.51384	2.59516	3.24394	2.59516		1.08131	3.24394	1.51384	4.54152	3.46021	4.97405	3.67647	3.67647	1.7301	3.35208	3.67647
VIS_l5	0.216263	1.08131	3.67647	3.02768	2.59516			2.81142	0.865052	4.109	4.109	4.32526	3.46021	3.02768	2.16263	1.29758	4.75779
VIS_l6	2.70329		13.4083		4.64965		4.00087		1.94637	10.3806	6.92042	4.32526	13.4083	5.40657	1.94637	3.24394	5.19031
RSP_l1	0.432526		2.16263		1.29758		0.865052		0.648789	3.24394	3.02768		3.46021	2.16263	0.432526	1.29758	1.51384
RSP_l23	1.29758		4.32526		2.59516		1.94637		1.62197	7.5692	3.67647	5.40657	4.75779	3.46021	1.29758	3.02768
RSP_l5	0.216263		3.89273		1.08131		1.51384		0.865052	4.54152	0.648789	4.32526	1.08131	2.16263	1.51384	1.29758
RSP_l6	0	0.865052	3.24394	3.46021	2.16263		2.59516	1.94637	0.865052	4.32526	1.29758		4.32526	1.7301	0.865052	3.02768	6.81228
CA1_so	0.216263	0	0.432526	0.432526	0.432526		0.216263	2.0545	0.216263	1.29758	0.648789		0.216263	0	0.432526	0.432526	3.24394
CA1_sp	3.67647	3.35208	11.4619	8.43426	4.75779		8.43426	6.27163	6.05536	10.0562	6.05536		7.13668	3.35208	7.13668	5.73097	11.8945
CA1_sr	8.32612	8.86678	4.109	18.4905	12.1107		6.05536	9.6237	1.08131	18.8149	14.7059		18.058	9.08304	10.3806	10.3806	12.7595
CA1_slm		1.08131	5.19031	3.24394	1.94637			3.46021	1.51384	8.10986	2.0545		7.13668		1.08131	1.29758	2.27076
CA2_so	0	0.216263	0	0.432526	0.216263		0	5.19031	0.324394	0.216263	0.216263		0.216263		0.324394	0	0.324394
CA2_sp	11.6782	4.54152	15.3547	9.51557	7.5692		6.27163	6.27163	6.92042	10.4888	8.97491		6.92042		8.86678	5.40657	13.0839
CA2_sr	7.02855	7.13668	4.32526	22.167	16.7604		8.43426	7.24481	9.08304	22.5995	11.4619		30.0606			14.814	19.6799
CA2_slm		0.216263	1.08131	1.08131	0.648789		0.648789		0.648789	3.24394	1.51384		1.7301	1.29758	0.432526	0.648789	1.51384
CA3_so		0.216263	0.432526	0.648789	0.432526		0.432526		0.648789	0.432526	0.648789		0.648789	0.216263	0.432526	0.432526	0.865052
CA3_sp	6.16349	1.94637	7.13668	5.19031	4.97405		12.5433		4.97405	8.32612	6.81228		3.67647	1.29758	4.75779		10.8131
CA3_sr	2.16263	6.27163	8.21799	18.5986	9.08304				6.37976	27.4654	6.48789		22.7076	3.67647	10.5969	10.3806	17.0848
CA3_slm	0.432526	0.216263	0.648789	0.648789	0.648789		0		0.648789	0.432526	0.865052		0.540657	0.324394	0.865052	1.29758	2.59516
DG_gr		0.432526	1.29758	1.29758	1.08131				0.432526	0.865052	1.51384		1.18945	0.648789	1.51384	0.648789
DG_Hil		0.216263		1.51384	0.648789		0.648789		1.62197	0.75692	0.432526		2.27076	0.865052	0.865052		2.48702
DG_mo		9.73183	22.2751		11.6782		6.59602		3.7846	8.97491			17.0848	10.2725		7.13668
SUB_mo		1.7301	4.109	2.0545	2.59516		1.94637		1.08131	4.75779	3.13581		4.109	1.08131		2.70329	3.67647
SUB_pys			0.432526	0.865052	0		2.59516	0.648789		4.75779	2.37889			1.08131	1.29758	0	3.46021
BST		0.432526	1.29758	1.08131	0.216263		1.08131	2.59516		2.81142	1.51384		1.7301	1.08131	0.648789	0	1.94637
Cau		1.7301	3.89273	3.02768	1.29758		2.59516	5.40657		5.40657	4.109		4.97405	3.02768	2.59516	0.648789	4.54152
Put		1.94637	3.02768	4.32526	0.432526		2.81142	2.37889	3.46021	4.75779	4.54152	5.62284	3.89273	2.59516	3.46021	0	4.109
EPal	1.94637	0.432526	3.89273		4.109		5.19031	2.81142	2.59516	6.92042	4.75779	6.37976	8.00173		4.109	3.67647	4.32526
IPal		5.40657	8.86678	6.70415	1.29758		4.97405	7.5692	0.216263	4.97405	5.51471		10.1644		4.109	1.94637	3.67647
VStr		4.32526	7.13668	6.27163	2.16263		4.97405	5.40657	2.59516	4.97405		3.46021	7.5692		4.32526	4.32526	5.8391
VPal			4.97405	1.94637	1.51384			4.75779	2.59516	3.46021	7.13668		8.10986		2.81142		5.8391
TuPal1			1.7301	2.37889	1.29758			2.16263	2.81142	4.32526	5.19031		5.8391		2.91955		4.109
TuPal2			4.54152	3.13581	2.16263		5.62284	4.75779	2.16263	4.54152	7.5692	1.29758	4.54152		3.46021		4.21713
TuPal3			6.92042	9.73183				4.97405	1.29758	5.8391	7.78547		16.2197		6.59602		16.2197
Tustr1			6.48789	5.94723			3.67647	3.67647	0.865052	5.19031	3.7846		11.0294		2.16263		6.70415
Tustr2		6.48789	5.62284	4.54152			3.89273	6.92042	0.432526	6.27163	5.8391		11.2457		2.81142		5.08218
Tustr3	4.109		8.43426		3.67647		6.16349		4.75779	6.05536	8.21799	4.97405	9.51557		6.92042	4.97405	9.08304
HDB	3.46021	5.29844	7.5692	7.35294	4.97405		5.62284		4.97405	5.8391	6.70415	8.43426	7.78547		5.8391	5.40657	7.13668
SIB					8.65052				6.92042	27.0329			12.5433
OB_gl					1.08131				0					0.216263
OB_gr					3.35208				2.59516	5.29844
OB_ipl					1.7301				2.59516	3.67647
OB_mtr					8.43426				9.9481	19.4637
OB_opl									0.216263	7.35294
AON1									0	2.16263
AON2										1.29758
AON3			13.5164	8.65052	8.97491		2.81142		2.91955	14.5978	10.3806		21.3019	3.13581	5.29844
LPrP1			1.94637	2.16263	1.7301		2.81142	3.13581	1.7301	2.81142	2.0545		3.24394	3.24394	1.7301
LPrP2			4.54152	3.89273	1.94637		2.81142	2.81142	0.216263	4.32526	4.86592		5.19031	2.0545	2.70329
LPrP3		4.32526	8.43426	3.89273	0		3.24394		0	6.92042	1.7301		3.67647	1.51384	3.67647
Bec		3.56834	4.43339	4.109	0		2.37889		0.216263	6.05536	5.19031		5.62284	2.16263	3.67647
Cla			8.65052	7.46107			6.92042	6.27163	0	8.43426	4.21713		9.9481		7.5692		9.73183
Ven			16.8685	11.2457	5.40657		25.9516	11.2457	5.19031	12.0026	11.6782		25.519		8.86678	6.70415	6.70415
VPrP1			3.02768	3.46021	1.94637		3.02768	3.56834	2.48702	3.89273	4.64965		3.89273		3.89273	6.92042	4.54152
VPrP2		11.0294	8.86678	7.78547	0.648789			6.27163	0.216263	9.08304	9.08304		9.9481		7.13668		9.9481
VPrP3	3.46021	4.97405	6.70415	6.27163	4.109		4.75779	7.35294	4.32526	6.92042	4.54152	7.5692	8.00173		3.67647	4.75779	5.40657
PHyA	4.54152	6.27163	9.29931	7.13668	4.75779		4.75779		4.54152	6.05536	6.27163	8.00173	7.78547		6.48789	3.67647	8.86678
THyA	5.40657	8.21799	9.08304	8.00173	4.97405		6.27163		5.19031	8.43426	7.5692	6.48789	6.92042	0.865052	7.35294	7.35294	9.51557
Rt	5.19031	7.24481	8.43426	6.48789	4.32526		7.5692		4.32526	8.00173	10.2725	3.89273	8.21799		6.92042	6.70415	8.75865
VPL	8.43426	9.08304	12.9758	9.73183	6.70415		5.19031	5.8391	6.27163	14.7059	7.35294	9.73183	11.4619		5.19031	7.5692
ZI	5.40657	8.32612	10.1644	10.8131	5.40657		3.46021	5.19031	5.62284	8.65052		9.29931	8.86678		4.75779	7.67734	6.27163
p3Tg	3.89273	6.05536	6.70415	6.70415	3.67647		1.94637	3.89273	4.109	7.35294	4.75779	4.75779	5.62284		4.64965	6.27163	6.37976
p3SNC	2.59516	5.19031	7.35294	4.32526	2.37889		2.59516	3.89273	3.02768	5.40657	3.89273	3.67647	6.16349	2.16263	3.67647	4.54152	4.54152
p3SNR		3.67647	6.92042		3.89273		6.70415		1.94637	5.19031	5.19031	2.27076	7.13668	5.19031	4.109	4.32526	9.73183
LD	3.46021	4.32526	6.48789		4.54152		4.54152	8.00173	2.81142	7.78547	10.1644	8.00173	6.27163	3.89273	5.40657	4.64965	7.5692
LP	5.8391	4.75779	8.86678	9.73183	6.05536		5.62284	6.48789	3.24394	7.5692	6.05536	5.40657	8.43426	6.05536	4.54152	6.05536	7.5692
Po	5.19031	5.8391	8.65052		5.62284		5.40657	8.21799	2.59516	7.78547	9.73183	7.35294	7.5692	4.97405	4.97405	6.70415	6.48789
VPM	4.64965	6.05536	10.1644	8.86678	7.35294		4.97405	9.9481	5.62284	8.97491	8.43426	7.35294	10.1644	7.78547	5.8391	6.70415	8.43426
SPF	4.75779	6.05536	11.4619	8.65052	5.62284		4.109	9.51557	5.51471	8.43426	6.59602	9.29931	8.86678	3.67647	5.40657	7.02855	6.48789
p2LimRt	4.86592	6.70415	9.29931	9.19118	5.29844		5.19031	6.05536	5.8391	7.5692	5.19031	10.3806	8.21799	3.46021	5.19031	6.27163	10.4888
PR	3.24394	6.37976	7.02855	7.78547	4.32526		3.13581	3.24394	4.97405	7.67734	6.37976	5.62284	6.48789	0.75692	6.48789	3.89273
p2SNC	2.81142	5.40657	7.5692	5.19031	3.67647		1.94637	3.46021	4.109	5.19031	4.32526	4.54152	6.48789	1.94637	4.32526	3.46021	3.67647
p2SNR	4.109	5.8391	9.9481	8.21799	5.40657		4.97405	7.78547	3.89273	9.29931	8.10986	6.92042	6.70415	4.54152	6.48789	6.92042	8.65052
APT	4.109	6.48789	11.3538	9.29931	6.48789		4.97405	7.78547	5.40657	8.00173	9.19118	7.13668	8.86678	5.40657	6.05536	7.5692	7.5692
JcP	4.54152	6.27163	10.8131	12.327	6.92042		5.40657	8.00173	6.48789	8.43426	8.65052	7.67734	10.5969	6.92042	6.92042	7.5692	6.48789
LT	5.40657	9.08304	12.5433	9.9481	6.92042		5.19031	7.78547	6.48789	8.21799	7.5692	11.4619	10.5969	6.05536	7.13668	6.92042	7.5692
p1LimRt	4.54152	8.10986	8.21799	7.35294	5.08218		3.46021	8.00173	5.62284	7.35294	6.27163	10.1644	8.65052	6.92042	6.16349	5.40657	8.21799
p1BRt	3.89273	5.8391	7.02855	7.5692	4.86592	7.78547	3.46021	2.48702	4.97405	6.70415	8.21799	7.46107	7.78547	1.29758	7.13668	5.40657
p1SNC	2.81142	5.62284	4.54152	5.08218	3.67647	5.62284	3.02768	1.94637	3.67647	6.16349	4.75779	4.97405	5.8391	0.216263	4.109	3.46021	4.32526
p1SNR	4.109	5.40657	10.5969	10.8131	8.86678	7.13668	4.75779	9.51557	5.62284	9.9481	8.65052	8.21799	8.86678	7.13668	7.78547	6.70415	8.00173
TG	4.75779	6.48789	9.08304	8.43426	6.70415	5.40657	4.32526	9.08304	5.40657	10.1644	7.35294	7.78547	9.9481	8.43426	7.35294	6.27163	8.00173
SC	2.81142	5.19031	8.21799	6.48789	6.48789	4.109	4.32526	7.35294	3.89273	8.21799	7.35294	7.13668	8.86678	7.13668	4.97405	6.05536	8.00173
IC	5.19031	6.70415	10.8131	10.3806	7.13668	8.65052	5.19031	6.92042	5.62284	7.5692	6.92042	11.0294	11.4619	8.43426	6.70415	7.13668	6.05536
m1LimRt	3.89273	6.92042	8.65052	8.43426	5.62284	11.2457	4.75779	6.70415	4.75779	8.43426	9.08304	9.6237	9.29931	7.35294	6.16349	4.32526	6.37976
m1BRt	3.46021	6.92042	6.70415	5.8391	4.54152	6.05536	4.43339	2.81142	4.32526	6.05536	9.29931	6.27163	8.75865	0.540657	7.13668	4.109	6.48789
m1SNC	2.59516	6.27163	3.13581	4.109	3.46021	6.16349	3.56834	1.51384	3.67647	6.70415	6.48789	4.109	6.27163	1.29758	4.21713	2.48702	6.16349
m1SNR	4.109	6.48789	10.5969	9.51557	6.05536	6.27163	5.40657	8.43426	4.75779	9.51557	7.13668	7.5692	9.29931	8.00173	5.8391	6.05536	9.51557
m2A	4.54152	5.40657	10.1644	9.73183	6.48789	10.8131	4.21713	8.86678	6.27163	6.92042	5.8391	8.65052	9.9481	8.86678	7.35294	6.05536
SCnf	4.54152	6.37976	9.73183	8.43426	5.08218	11.0294	4.54152	4.75779	5.40657	8.86678	7.5692	8.43426	9.51557	9.08304	6.05536	5.29844
m2BRt	3.89273	5.19031	5.73097	5.40657	3.7846	6.70415	3.67647		4.54152	6.16349	9.19118	5.94723	8.10986	1.51384	5.62284	3.02768
m2SNC	2.37889	6.27163	0.216263	3.67647	3.02768	6.16349	2.0545		3.13581	7.13668	6.05536	4.54152	5.8391	0.648789	4.21713	2.70329
m2SNR	1.94637	0	4.109	2.59516	2.59516	2.81142	1.94637		1.51384		2.37889	2.81142		2.37889	1.94637	1.29758	3.13581
CB_gr	0	1.94637	0	0	0	0	0		0		0	0		0	0	0	0.432526
CB_mo	2.0545	3.24394	4.54152	2.81142	2.81142	1.94637	2.16263		2.16263		3.02768	5.19031		2.59516	2.81142	2.59516	3.46021
CBN	4.109	5.8391	11.4619	8.86678	6.48789	7.5692	5.62284	8.43426	5.40657	9.29931	8.00173	9.40744	10.3806	5.8391	6.92042	5.8391	8.10986
isA	4.109	6.27163	10.3806	9.29931	5.40657	11.4619	4.21713		5.40657	7.35294	7.78547	8.65052	7.78547	6.48789	5.73097	6.27163
isLimRt	3.89273	5.62284	10.8131	8.21799	4.97405	10.5969	3.67647	4.54152	4.54152	7.5692	5.8391	7.78547	8.86678	7.13668	5.19031	4.97405
isBRt	3.67647	5.40657	4.75779	7.02855	3.24394	6.48789	3.67647		5.19031	6.05536	5.19031	7.5692	8.10986	1.29758	5.19031	2.81142
isSNC	2.59516	6.70415	2.37889	3.46021	2.59516	4.97405	2.48702		2.70329	6.27163	6.16349	5.62284	6.05536	1.08131	4.97405	3.89273
isSNR	4.109	6.27163	10.1644	8.43426	6.92042	7.5692	4.97405	5.40657	5.19031	9.08304	7.13668	8.65052	8.65052	4.97405	6.92042	6.27163	8.00173
r1	4.75779	7.5692	12.1107	9.51557	6.92042	7.5692	5.19031	5.62284	5.8391	9.29931	7.13668	9.9481	8.86678		6.92042	6.27163	8.43426
r2	4.97405	6.92042	11.4619	9.29931	7.35294	8.00173	4.75779	3.02768	6.27163	9.51557	7.13668	9.51557	8.86678		6.70415	6.48789	8.65052
r3	5.40657	7.35294	13.6246	9.29931	7.13668	8.65052	5.40657	5.40657	6.27163	9.29931	7.13668	10.1644	9.51557		6.48789	7.5692	8.21799
r4	5.40657	5.8391	12.9758	9.08304	7.13668	8.86678	6.27163		5.62284		7.35294	9.08304	8.21799		7.13668	6.70415	8.86678
r5	4.54152	6.92042	13.4083		8.00173	8.65052	6.48789	5.8391	6.27163		7.5692	10.1644	9.73183		7.13668	5.29844	9.08304
r6	4.54152	6.48789	14.814		8.21799	9.08304	6.92042		6.48789		7.5692		11.0294		8.43426	7.13668	9.08304
r7	4.97405	7.5692	12.1107		7.78547	8.43426	6.92042		6.16349		7.5692		10.5969		9.08304	4.97405	8.43426
r8	4.75779	8.86678	10.8131		7.78547	8.21799	5.40657		5.19031		7.5692		11.4619		8.43426	5.19031	9.29931
r9	4.54152	11.4619	9.08304		8.00173	8.43426	5.19031		5.19031		8.00173		10.5969		8.86678	5.19031	9.08304
r10	6.05536	10.5969	9.08304		9.9481	9.08304			7.78547		9.51557		11.6782		9.51557	5.40657	11.8945
r11	6.70415	8.86678	12.4351		11.4619	9.73183			8.86678		10.1644		9.51557		9.9481	9.51557	11.4619

## Sheet: PSD95_Density_P7
	CFS0074	CFS0075	CFS0076	CFS0077	CFS0078	CFS0079	CFS0125	CFS0136	CFS0042	CFS0043	CFS0044	CFS0046	CFS0072	CFS0073
ORB_l1		23.7889		20.1125		40.0087	38.0623		26.276	35.8997	32.5476	33.3045	28.763	20.6531
ORB_l23		15.3547		8.86678	12.1107	21.8426	19.2474	11.2457	10.1644	21.1938	18.2742	19.2474	7.78547	7.78547
ORB_l5		14.2734		6.05536	8.65052	19.4637	15.5709	10.5969	9.9481	19.4637	15.5709	15.5709	6.92042	5.62284
ORB_l6		8.65052			6.92042	14.7059	11.4619	6.27163	7.13668	14.7059	10.1644	11.4619	8.54239	4.54152
FRP_l1		31.1419			17.0848	48.8754	44.7664	24.5458	22.5995		43.9014	42.2794	28.1142	26.276
FRP_l23		14.5978			8.86678	20.2206	19.4637	9.51557	8.21799	25.6272	21.1938	20.7612	10.1644	8.32612
MO_l1	8.00173	34.3858				45.4152	42.3875	27.4654	21.6263	50.6055	42.1713	44.5502	35.2509	27.6817
MO_l23	7.35294	17.9498			10.5969	28.763	21.6263	12.6514	11.6782	25.9516	23.3564	21.41	12.1107	12.1107
MO_l5	6.92042	16.8685	9.9481	10.2725	11.4619	27.0329	19.8962	12.9758	9.29931	25.0865	20.3287	19.4637	10.1644	11.8945
MO_l6	4.32526	9.9481	6.27163	6.27163	8.43426	18.3824	14.2734	7.78547	6.92042	16.6522	12.7595	14.0571	7.5692	7.78547
SS_l1		32.872	28.8711	25.1946	24.654	38.3867	41.5225		22.7076	42.3875	41.3062	37.9542	32.2232	21.8426
SS_l23	5.19031	15.7872	9.9481	9.51557	8.86678	20.8694	18.1661		9.51557	17.7336	19.6799	15.3547	10.3806	9.08304
SS_l5	5.8391	14.0571	7.78547	9.51557	11.0294	21.41	19.0311		7.5692	18.5986	17.301	16.6522	11.2457	10.8131
SS_l6	4.54152	9.51557	4.54152	5.19031	7.35294	15.3547	13.8408		5.40657	13.6246	9.08304	12.327	8.86678	7.78547
PTLp_l1		30.4931	22.0588	14.5978	23.032	33.737	36.8728		21.1938	34.0614	36.981	34.3858	29.0874
PTLp_l23		13.4083	5.29844	9.19118	7.35294	17.0848	15.3547		9.73183	14.0571	16.436	12.1107	11.0294	8.86678
PTLp_l5	2.16263	11.7863	6.27163	7.35294	7.78547	18.5986	16.6522		9.73183	15.3547	15.7872	15.1384	19.8962	9.08304
PTLp_l6	3.67647	7.78547	3.46021	3.02768	5.19031	13.192	12.327		6.48789	11.0294	9.08304	10.1644	14.9221	6.27163
VIS_l1	1.7301	27.5735	14.0571	15.7872	17.301	25.9516	31.3581		21.41	35.8997	25.519	27.0329	29.4118	5.62284
VIS_l23	1.29758	8.65052	3.89273	10.3806	6.27163	12.327	12.1107		8.86678	17.0848	9.08304	9.73183	11.0294
VIS_l5	2.37889	11.4619	4.97405	10.5969	8.65052	15.3547	17.0848		13.6246	20.3287	12.9758	13.192	19.6799	8.86678
VIS_l6	3.02768	7.5692	2.37889	4.97405	3.89273	10.1644	11.4619		10.3806	11.2457	7.5692	9.08304	15.0303
RSP_l1	3.89273	22.7076	14.1652		14.7059	23.5727	26.8166		21.1938	29.8443	24.0052	20.7612	29.3036	18.1661
RSP_l23	3.24394	9.08304	4.97405	11.4619	4.54152	14.4896	15.5709		8.65052	18.1661	9.9481	10.1644	14.4896	10.2725
RSP_l5	1.51384	10.1644	4.54152	12.7595	5.62284	14.9221	14.4896		13.4083	19.8962	8.86678	11.6782	16.8685	9.51557
RSP_l6	0.865052	6.27163	1.94637	6.48789	3.02768	11.2457	9.51557		9.9481	10.3806	5.8391	8.32612	12.1107	4.54152
CA1_so	0.865052	20.7612	15.5709	12.1107	18.3824	39.1436	37.5216	22.2751	19.8962	18.8149	14.2734	25.7353	27.4654	15.6791
CA1_sp	0.432526	2.59516	0.648789	1.7301	1.08131	6.16349	3.67647	2.16263	1.51384	1.94637	1.51384	4.97405	1.94637	1.08131
CA1_sr	1.94637	28.1142	16.2197	21.8426	17.7336	37.6298	35.7915	23.1401	27.3573	32.5476	11.3538	26.8166	29.8443	20.4369
CA1_slm	7.78547	42.6038	18.8149	25.4109	22.4913	48.4429	50.3893	33.3045	38.7111	49.308	28.0061	40.1168	38.9273	31.5744
CA2_so		0.216263	16.6522	22.9239	31.25	47.4697	32.5476	20.1125	23.6808		11.4619	39.1436	30.3849	15.1384
CA2_sp		27.8979	1.94637	2.16263	0.865052	2.37889	4.32526	1.40571	1.94637	1.94637	2.81142	4.97405	2.16263	0.973183
CA2_sr	7.46107	15.6791	15.1384	16.6522	16.0035	39.3599	28.6548	25.0865	24.654	15.1384	25.9516	27.0329	13.192	22.4913
CA2_slm	4.54152	44.9827	25.8434	27.6817	31.3581	57.6341	62.6081	39.7924	26.276	46.2803		54.0657	54.4983	37.4135
CA3_so	7.78547	4.109	11.0294	8.86678	12.1107	24.2215	17.9498	13.5164	12.1107			14.4896	14.5978	7.8936
CA3_sp	10.5969	4.109	1.29758	1.08131	1.94637	4.109	4.32526	1.51384	1.51384	1.7301	3.02768	2.81142	2.59516	1.83824
CA3_sr	11.8945	21.41	14.7059	13.6246	19.7881	27.6817	31.6825	16.2197	22.0588		13.192	25.7353	18.1661	19.0311
CA3_slm	12.1107	35.4671	24.8702	29.7362	34.6021	59.2561	44.1176	35.4671	52.3356	27.0329		55.3633	36.7647	34.0614
DG_gr	9.9481	1.29758	0.216263	0.216263	0.216263	1.08131	1.94637	0.432526	0.432526	0.432526	9.08304	1.29758	0.432526	0.216263
DG_Hil	7.78547	4.75779	2.37889	2.48702	3.46021	7.78547	7.13668	3.89273	5.19031	2.81142	1.29758	5.40657	4.75779	3.89273
DG_mo	11.4619	32.6557	17.7336	20.1125	20.3287	44.5502	45.199	20.7612	17.0848	37.846	24.654	34.6021	27.7898	19.2474
SUB_mo	18.058	33.4126	20.9775	14.814	21.6263	49.6324	45.3071		25.3028	26.6003	27.0329	30.2768	35.6834	28.2223
SUB_pys	5.40657	19.4637	7.35294	7.78547	8.86678	21.9507	21.41	12.1107	10.3806	15.5709	14.0571	14.4896	19.6799	13.8408
BST	3.13581	14.4896		7.5692	10.8131	18.5986	9.9481					12.4351		11.6782
Cau	3.67647	10.8131		6.48789	8.65052	17.7336	14.0571	6.70415				12.7595		8.65052
Put	6.27163	14.7059		9.29931	13.8408	24.2215	18.5986	9.29931	14.7059		14.3815	15.7872		10.3806
EPal	3.67647	11.6782		17.5173	20.545	22.5995	20.1125	9.08304	14.9221		15.5709	11.7863		17.7336
IPal	4.54152				4.32526	16.0035	17.301	11.0294	14.2734		12.327	13.6246		4.54152
VStr		23.1401	12.9758		25.519	30.7093	30.2768	15.7872	18.3824	25.9516	18.1661	21.6263	8.65052	15.4628
VPal		4.97405	4.109	8.00173	11.8945	8.65052	12.1107	7.35294	6.70415		7.5692	8.21799		5.8391
TuPal1		30.2768	11.2457	16.436	20.545	28.3304	52.7682	26.3841	38.8192	33.1964	27.2491	31.1419
TuPal2		22.4913	5.40657	7.5692	5.40657	12.9758	31.5744	12.9758	20.7612	16.2197	14.2734	19.2474
TuPal3		11.2457	6.05536	7.67734	15.7872	14.2734	15.8953	10.3806	14.4896	9.6237	11.0294	16.0035
Tustr1		29.4118	5.73097	16.2197	26.8166	24.0052	44.3339	26.4922	28.763	21.0856	28.6548	34.3858	2.16263
Tustr2		11.7863	4.32526	8.00173	2.81142	12.2189	25.519	9.51557	15.1384	12.9758	11.6782	17.0848	0.432526
Tustr3		15.3547	6.70415	7.46107	14.7059	11.6782	26.6003	10.5969	12.327	10.0562	18.3824	15.1384	0.865052
HDB		8.54239	6.70415	10.3806	18.1661	14.4896	18.3824	9.73183	12.327	13.192	12.1107	10.3806		5.8391
SIB			7.35294	7.13668	12.327	11.6782	12.5433	9.08304	9.9481	12.9758	8.86678	11.8945		7.35294
OB_gl		9.08304			16.0035	7.67734	40.6574	7.13668	28.3304	16.0035		16.6522	3.67647
OB_gr					5.62284		7.78547	5.62284	4.32526			10.5969	7.5692
OB_ipl					9.19118		8.43426	12.327	12.5433	11.6782	12.0026	17.1929	7.78547
OB_mtr					4.86592		3.89273	5.40657	6.27163	4.00087		6.70415	4.86592
OB_opl					14.1652	30.0606	14.2734	27.4654	10.1644	23.1401		29.628	20.1125
AON1		15.1384			10.8131			4.109	6.92042		13.4083	12.1107	4.54152
AON2		5.73097						4.97405	4.54152		11.4619	7.78547	0.216263
AON3								3.67647	6.59602		9.40744	8.65052	0.432526
LPrP1		33.3045		17.5173	24.8702	34.2777	37.846	24.2215	32.6557	44.1176	25.3028	35.5753	23.032	17.7336
LPrP2		11.6782		2.81142	7.67734	13.6246	12.9758	8.43426	6.48789	17.7336	12.1107	16.8685	7.5692	2.16263
LPrP3		10.1644		9.9481	8.43426	19.6799	16.0035	10.5969	13.192	15.7872	10.8131	14.5978	9.73183	5.8391
Bec		9.40744		6.27163	6.37976	19.2474	13.8408	6.48789	13.8408		8.00173	10.8131	8.65052	5.94723
Cla		10.5969		6.05536	7.5692	17.7336	15.5709	8.00173	12.7595		9.29931	12.7595	7.8936	4.32526
Ven		14.9221	6.27163	8.86678	13.7327	19.2474	17.9498	12.327	13.192		12.1107	15.3547	6.27163	9.29931
VPrP1		32.9801	18.3824		23.1401		34.1696	27.5735	21.8426		23.5727	26.1678	10.5969	9.83997
VPrP2		19.0311	4.97405		4.54152		12.1107	15.3547	6.59602	10.8131	10.9213	11.0294	6.37976	2.81142
VPrP3		9.40744	6.48789		13.4083		18.8149	7.35294	14.4896		14.0571	15.3547	4.32526	8.65052
PHyA	4.54152		5.19031	6.48789	3.24394	12.1107	13.192	8.21799	10.8131	12.7595	9.73183	10.5969	5.73097	6.27163
THyA	2.70329		6.27163	6.92042	11.8945	12.1107	15.7872	8.86678	10.3806	13.192	9.9481	12.1107		9.73183
Rt	5.40657	6.48789	4.75779	3.46021	7.78547	11.2457	13.4083	7.78547	9.08304		7.35294	11.6782	9.51557	8.00173
VPL	6.59602		7.13668		9.73183	15.5709	16.2197	9.51557	10.3806	19.5718	13.4083	12.5433	12.327	10.5969
ZI	8.86678		8.21799	9.73183	10.8131	16.0035	16.0035	10.5969	11.2457	17.5173	14.2734	14.2734	11.4619	11.0294
p3Tg	7.78547		5.40657	8.43426	10.8131	13.6246	19.1393	11.6782	12.7595	17.7336	12.7595	12.5433	7.24481	10.8131
p3SNC	3.02768	5.40657	2.37889	4.00087	8.21799	8.54239	12.0026	8.54239	11.4619	14.2734	10.3806	10.5969	2.59516	8.10986
p3SNR	1.51384	5.62284	1.7301	3.67647	4.54152	5.73097	7.78547	3.67647	8.86678	13.8408	4.109	5.94723	1.7301	3.24394
LD	7.78547	14.0571	9.9481		12.327	21.3019	17.0848	7.13668	8.43426		16.436	11.1375	10.8131	12.7595
LP	6.05536	11.8945	7.13668		9.73183	17.5173	20.1125	11.8945	9.29931	14.7059	14.2734	15.7872	13.8408	11.2457
Po	7.5692		8.00173		10.1644	19.8962	19.4637	12.1107	11.8945		19.6799	18.3824	19.2474	13.192
VPM	7.5692		5.40657	11.0294	6.70415	19.8962	19.2474	14.0571	13.4083	22.4913	15.1384	16.436	20.7612	10.5969
SPF	7.5692		8.00173	10.1644	11.4619	17.0848	16.5441	13.6246	14.0571	16.436	14.7059	14.9221	19.7881	13.6246
p2LimRt	8.00173	1.29758	7.78547		9.51557	15.5709	16.8685	11.6782	12.5433	15.1384	12.9758	14.7059	13.192	10.8131
PR	6.05536		5.19031		9.08304	14.0571	14.7059	11.0294	13.192	15.6791	13.192	11.6782	11.0294	10.5969
p2SNC	3.67647	5.40657	2.59516	5.51471	7.35294	7.78547	10.8131	7.24481	12.327	13.4083	7.13668	11.3538	6.70415	5.19031
p2SNR	3.02768	5.19031	1.94637	3.67647	5.40657	5.19031	8.65052	5.40657	8.86678	11.6782	5.62284	8.54239	3.89273	5.19031
APT	7.35294	13.6246	5.19031		10.3806	15.1384	19.2474	10.1644	10.5969	13.8408	13.192	12.7595	14.9221	9.9481
JcP	8.65052	13.192	6.05536		11.6782	17.301	17.301	11.8945	11.4619	14.9221	14.4896	14.2734	16.8685	11.8945
LT	8.65052	12.5433	6.92042		10.5969	19.1393	20.3287	13.4083	12.327	15.1384	16.2197	15.5709	16.0035	12.1107
p1LimRt	7.02855	10.8131	5.94723		11.8945	15.1384	16.8685	12.7595	14.7059	16.0035	14.0571	16.2197	19.0311	11.8945
p1BRt	5.40657	8.43426	5.40657		10.5969	13.4083	14.4896	10.1644	12.9758	15.1384	12.6514	13.4083	14.2734	10.3806
p1SNC	3.89273	5.8391	3.67647	7.02855	7.35294	10.0562	13.8408	8.21799	10.8131	11.8945	10.5969	12.7595	9.29931	7.35294
p1SNR	3.24394	5.8391	2.48702	4.109	6.05536	7.02855	8.65052	5.19031	8.65052	11.6782	6.48789	10.1644	3.89273	5.40657
TG	8.00173	16.436	8.21799	8.00173	8.65052	19.6799	19.7881	12.5433	12.327	17.301	16.2197	15.5709	18.1661	14.0571
SC	5.8391	13.192	6.27163	7.35294	11.8945	17.7336	19.2474	14.2734	12.9758	17.0848	14.2734	12.5433	16.6522	11.6782
IC	7.13668	14.4896	6.70415	6.92042	8.43426	17.7336	19.8962	13.192	11.8945	17.7336	14.4896	14.9221	17.5173	12.327
m1LimRt	6.48789	11.6782	6.70415		12.327	16.8685	16.436	12.5433	15.1384	16.2197	13.6246	20.545	17.8417	11.8945
m1BRt	5.19031	10.5969	6.92042		11.2457	12.1107	15.3547	9.9481	13.8408	14.9221	11.0294	15.6791		9.6237
m1SNC	3.46021	6.92042	4.109	6.81228	7.13668	8.65052	12.9758	6.27163	9.9481	11.1375	9.9481		9.73183	8.10986
m1SNR	3.46021	6.70415	2.81142	4.54152	5.40657	7.5692	8.43426	5.62284	8.65052	12.1107	6.27163		3.89273	5.73097
m2A	5.40657	12.5433	6.70415		10.1644	15.1384	17.301	11.6782	14.2734	18.5986	13.6246	13.4083	16.0035	12.5433
SCnf	5.08218	11.1375	5.8391		9.9481	16.2197	13.8408	11.8945	12.9758	16.8685	12.2189			11.6782
m2BRt	4.32526	10.8131	5.62284		8.65052	10.8131	14.4896	9.73183	11.6782	15.5709	9.9481			8.54239
m2SNC	3.67647	7.13668	5.8391	6.27163	6.27163	8.32612	11.0294	7.13668	6.92042	5.73097	7.13668		10.3806	8.97491
m2SNR	3.13581	7.13668	1.7301	5.8391	4.97405	5.51471	9.51557	5.94723	7.35294	11.6782	6.27163		4.97405	6.05536
CB_gr	0.216263	3.02768	1.08131		0.865052	5.62284		3.02768	4.109	4.32526	1.94637	3.24394	5.19031	3.02768
CB_mo	0.432526	0.216263	0		0	2.16263		0.432526	0.648789	0.648789	0.432526	0.865052	1.7301	0.432526
CBN	2.16263	6.48789	3.24394		4.109	6.48789			7.35294		5.40657	6.48789	6.05536
isA	6.48789	13.4083	6.92042		7.78547	15.3547	18.1661	12.5433	14.2734	16.2197	13.6246	13.6246	14.2734	11.6782
isLimRt	6.27163	11.0294	5.19031		8.00173	15.1384	12.4351	10.3806	14.0571	18.1661	11.3538		17.5173	10.705
isBRt	5.62284	9.08304	4.97405		7.35294	12.327	11.6782	9.29931	11.8945	13.4083	11.2457			9.6237
isSNC	4.75779	7.5692	5.51471		5.94723	6.81228	11.3538	8.86678	7.5692	5.62284	10.8131		12.1107	9.51557
isSNR	5.08218	6.48789	2.59516		3.67647	5.08218	10.1644	4.43339	5.29844	11.2457	4.75779		5.94723	6.70415
r1	7.13668	12.327	5.8391		7.5692	14.0571	15.5709	10.8131	12.5433	14.2734	12.327	12.5433	10.5969	10.8131
r2	8.21799	12.7595	7.13668		8.43426	15.1384	15.7872	12.1107	14.4896	14.9221	13.4083	14.7059	8.00173	10.5969
r3	8.43426	12.9758	6.70415		8.43426	12.5433	14.9221	11.6782	14.2734	13.6246	13.192	11.8945	6.48789	11.4619
r4	8.21799	13.4083	7.5692		7.35294	14.2734	17.9498	11.2457	16.436	13.192	12.1107	11.8945	3.02768	11.8945
r5	7.13668	13.6246	6.92042		8.65052	13.4083	16.436	10.5969	16.6522	14.0571	12.1107	13.8408		11.0294
r6	7.35294	15.3547	8.43426		8.97491	14.7059	17.7336	10.3806	16.2197	16.436	13.8408	16.436		12.327
r7	7.78547	14.9221	8.21799		10.1644	15.5709	18.1661	5.8391	17.7336	16.6522	14.7059	16.8685		13.192
r8	7.78547	14.4896	8.00173		9.08304	17.0848	17.301	6.70415	18.3824	17.7336	12.9758	15.3547		12.1107
r9	8.00173	13.8408	8.00173		9.51557	17.9498	19.4637	1.08131	18.8149	16.8685	13.6246	17.5173		12.1107
r10	8.00173	15.3547	8.21799		9.83997	19.4637	19.8962	1.51384	18.8149	20.3287	14.4896			13.4083
r11	7.78547		8.65052		8.86678	19.2474	24.0052	0.648789	18.5986	16.6522	16.0035			12.5433

## Sheet: PSD95_Density_P14
	CFS0129	CFS0130	CFS0132	CFS0133	CFS0134	CFS0135	CFS0128	CFS0131	CFS0180	CFS0188	CFS0190	CFS0212	CFS0214	CFS0215
ORB_l1	78.0709	66.8253	60.7699	86.5052	59.6886	77.4221	86.5052	66.5009	68.4472	65.5277	63.1488	77.5303	67.9066	101.211
ORB_l23	64.4464	54.8227	48.9836	62.5	41.955	62.7163	70.2855	62.9325	48.1185	55.5796	45.4152	60.1211	50.7137	95.1557
ORB_l5	50.8218	42.1713	36.5484	42.6038	31.7907	48.0104	55.3633	46.9291	41.955	46.8209	33.6289	45.4152	37.4135	84.7751
ORB_l6	42.3875	30.2768	27.6817	32.872	25.0865	33.9533	49.5242	33.5208	29.4118	39.2517	19.0311	29.8443	24.2215	68.231
FRP_l1	53.8495	71.3668		90.0735	61.6349	85.8564	72.6644	69.5285	75.2595		56.6609	72.4481	68.9879	104.022
FRP_l23	51.9031	57.7422		66.8253	49.9567	67.2578	72.4481	70.9343	64.0138	52.4438	48.0104	59.9048	58.9317	101.535
MO_l1	67.474	69.6367	80.6661	93.6419	69.4204	84.9913	79.5848	74.3945	75.9083	77.8547	26.3841		80.6661	103.59
MO_l23	48.3348	60.1211	67.6903	71.1505	54.3901	64.0138	70.5017	66.609	65.9602	68.9879	39.5761	64.6626	63.9057	101.644
MO_l5	37.846	36.5484	50.3893	53.417	42.6038	50.8218	55.3633	52.9844	51.0381	54.282	37.846	45.199	47.7941	89.3166
MO_l6	38.2785	33.9533	34.6021	36.4403	29.628	35.0346	47.4697	38.9273	34.6021	41.955	29.628	28.3304	31.1419	68.7716
SS_l1	61.9593	68.6635	77.4221	86.2889	75.692	73.7457	93.8581	61.2024	46.9291	60.1211	19.2474	50.3893	69.8529	103.806
SS_l23	38.7111	55.1471	58.6073	65.7439	55.1471	56.2284	82.8287	58.6073	43.6851	56.0121	18.923	50.6055	57.4178	101.644
SS_l5	36.1159	42.3875	44.3339	50.3893	43.2526	43.4689	65.0952	50.3893	37.846	43.7933	24.0052	43.2526	45.199	91.4792
SS_l6	36.5484	32.0069	33.4126	36.3322	32.2232	28.763	53.417	39.3599	26.3841	30.9256	21.41	26.1678	35.359	73.7457
PTLp_l1	56.8772	59.0398	58.391	76.7734	65.0952	62.0675			23.8971	43.4689		39.2517		105.861
PTLp_l23	42.8201	49.1998	49.7405	56.8772	47.0372	44.9827		57.7422	20.9775	44.9827		37.4135		106.185
PTLp_l5	40.2249	37.9542	39.7924	54.282	41.7388	36.981		50.3893	25.519	37.4135		32.6557	54.4983	98.5078
PTLp_l6	33.737	31.3581	26.3841	41.6306	28.5467	22.4913		39.1436	17.5173	23.3564		25.9516	33.737	76.1246
VIS_l1	51.4706	50.173	56.4446	58.391	58.4991	55.7958		55.0389		40.0087		39.3599	57.4178	106.834
VIS_l23	35.6834	33.9533	34.6021	52.66	41.09	37.846		48.3348		34.1696		29.8443	41.09	106.185
VIS_l5	35.8997	29.628	26.3841	50.3893	34.6021	34.3858		37.1972		35.0346		26.8166	41.09	98.1834
VIS_l6	27.4654	22.0588	21.1938	40.6574	23.6808	19.6799		28.1142		27.4654		18.5986	28.1142	81.7474
RSP_l1	51.0381	27.6817	42.8201	54.282	49.8486	42.6038		66.3927		36.8728	22.0588	40.2249	43.3607	90.6142
RSP_l23	34.3858	25.0865	28.9792	43.2526	36.1159	33.9533		40.0087		21.8426	11.8945	27.6817	29.5199	92.7768
RSP_l5	36.4403	33.9533	35.7915	51.3625	33.5208	27.6817		29.3036		29.628		32.0069	38.0623	86.5052
RSP_l6	22.2751	20.1125	26.6003	36.981	21.7344	17.9498		18.7067		28.3304		21.41	26.6003	59.4723
CA1_so	78.0709	36.981	69.9611	95.2638	72.0156	61.8512	84.4507	66.2846	23.032	54.9308	26.7085	58.391	79.5848	125.649
CA1_sp	6.27163	4.75779	4.00087	5.19031	5.40657	3.46021	7.5692	4.109	1.29758	2.37889	1.08131	4.109	5.51471	33.3045
CA1_sr	88.6678	54.282	77.4221	108.997	90.3979	73.0969	99.9135	81.0986	31.3581	64.4464	36.981	67.6903	92.3443	121.756
CA1_slm	77.4221	63.1488	57.9585	86.7215	76.3408	70.718	72.2318	59.7967	31.1419	51.1462	39.3599	61.4187	75.4758	116.349
CA2_so	67.2578		51.2543	79.1522	67.6903	48.1185	69.6367	57.8503	27.8979	46.6047	28.4386	48.7673	67.474	92.9931
CA2_sp	6.05536		5.51471	8.00173	5.62284	3.56834	6.27163	5.8391	0.973183	4.54152	2.37889	5.8391	7.35294	13.4083
CA2_sr	57.9585		45.8478	78.2872	56.3365	25.7353	19.4637	50.3893	21.1938	30.7093	17.5173	40.0087	67.474	88.8841
CA2_slm	74.3945		50.0649	92.7768	79.2604	48.7673		59.4723	27.4654	49.7405	21.6263	50.173	65.7439	109.645
CA3_so	53.8495	26.1678	31.6825	50.0649	58.6073	33.5208	46.064	37.4135	19.5718	30.9256	22.4913	27.8979	43.3607	69.6367
CA3_sp	14.0571	8.86678	4.32526	16.436	11.7863	6.92042	6.92042	7.35294	3.7846	7.67734	4.21713	8.86678	10.3806	17.8417
CA3_sr	64.8789		36.7647	89.5329	60.5536	34.4939	11.7863	46.4965	21.1938	33.737	24.8702	42.3875	57.0934	68.231
CA3_slm	80.4498		46.064	92.8849		47.7941		60.9862	22.0588	44.442	19.8962	48.2266	66.609
DG_gr	1.08131	0.648789	0.865052	1.29758	1.29758	1.08131		1.51384	0.432526	0.432526	0.216263	0.865052		8.21799
DG_Hil	22.2751	4.97405	12.4351	16.6522	22.0588	9.29931	8.00173	16.8685	8.86678	13.192	10.3806	14.3815	23.7889	27.0329
DG_mo	75.3676	50.0649	56.0121	91.263	73.7457	61.2024	76.7734	68.9879	19.4637	38.4948	30.1687	49.9567	76.3408	123.486
SUB_mo	52.0112		49.5242	66.0683		54.7145	50.173	49.4161	11.4619	31.1419	33.6289	38.7111	51.9031	82.3962
SUB_pys	45.4152	29.8443	32.2232	44.0095	40.333	31.5744		32.4394	7.13668	28.1142	16.6522	33.6289	43.0363	84.0182
BST	51.9031		28.763		39.7924		27.6817	29.3036	19.0311	31.7907	31.3581		39.3599	70.2855
Cau	43.4689	20.6531	34.1696	40.6574	33.6289	31.3581	38.2785	35.2509	25.9516	38.4948	26.6003	28.3304	39.3599	73.3131
Put	61.4187	31.1419	35.0346	43.6851	40.2249	40.0087	57.0934	42.1713	25.9516	44.7664	29.4118	32.6557	33.5208	73.9619
EPal	61.9593	32.4394	36.5484	45.4152	40.4412	35.0346	57.0934	40.0087	26.1678	40.2249	29.8443	31.5744	34.1696	61.6349
IPal	9.29931	21.8426	11.8945	30.9256	11.8945	19.6799	6.70415	16.2197	9.29931	5.19031	22.2751	30.7093	19.8962	49.7405
VStr	68.6635	35.6834	35.8997	50.173	42.6038	49.7405	44.1176	48.4429	31.1419	45.4152	31.5744	41.955	39.1436	65.5277
VPal	13.8408	9.29931	8.00173	14.0571	10.3806	10.5969	10.1644	11.3538	8.65052	10.3806	10.1644	12.9758	9.73183	18.5986
TuPal1	60.9862	44.3339	39.3599	52.7682	40.6574	61.6349	41.5225		43.577		35.2509	46.2803	50.173	72.7725
TuPal2	43.6851	24.9784	22.7076	27.6817	19.6799	35.2509	27.2491		24.5458		22.0588	18.4905	23.3564	45.8478
TuPal3	54.0657	16.8685	19.0311	24.2215	26.8166	22.9239	13.8408	21.41	35.6834	12.9758	18.4905	40.4412	32.872	37.6298
Tustr1	68.7716	26.3841	42.6038	64.0138	37.1972	47.3616	34.1696	66.8253	42.1713	35.0346	38.4948	43.0363	34.7102	78.0709
Tustr2	56.769	12.327	23.7889	37.846	18.8149	33.5208	22.0588	46.2803	23.1401		20.8694	25.3028	21.6263	62.3919
Tustr3	66.8253	11.2457	25.0865	43.0363	32.0069	44.5502	22.4913	55.4715	32.872	18.5986	27.4654	23.7889	32.4394	66.9334
HDB	25.3028	16.436	14.9221	19.8962	19.0311	19.6799	17.9498	17.7336	13.6246	15.5709	15.5709	18.1661	18.3824	20.1125
SIB	20.7612	12.5433	11.6782	18.1661	15.5709	13.192	14.9221	12.327	9.9481	10.8131	12.7595	14.4896	12.9758	22.9239
OB_gl		15.7872	13.192	28.763	9.83997			15.1384	4.109		30.9256		1.08131
OB_gr		12.327	13.8408	14.2734	8.43426	9.19118		13.192	6.27163		11.2457		8.65052
OB_ipl		20.3287		26.3841	15.3547			19.6799	7.35294		40.2249		10.3806
OB_mtr		12.5433	6.70415	16.0035	9.29931			10.5969	10.3806		12.8676		15.7872
OB_opl		40.8737	29.4118	49.9567	37.846			46.4965	24.2215		21.8426		38.0623
AON1		21.6263	32.0069	24.8702	15.7872	23.1401		25.519	17.301	38.8192	18.1661	34.8183	22.0588	72.1237
AON2		35.0346	27.4654	34.6021	25.519	38.9273		37.1972	27.6817	25.7353	21.6263	28.9792	30.8175	84.7751
AON3		38.2785	29.4118	28.763	21.7344	39.2517		38.7111	30.3849	39.2517	8.21799		28.3304	83.4775
LPrP1	61.6349	58.8235	50.173	43.7933	46.2803	68.7716	62.2837	59.2561	47.5779	58.8235	51.2543	61.4187	49.1998	94.8313
LPrP2	41.955	36.7647	32.0069	50.173	29.5199	43.2526	44.5502		27.2491	49.5242	33.9533	34.1696	31.3581	86.5052
LPrP3	56.0121	38.0623	35.5753	39.7924	30.7093	38.0623	48.8754		24.2215	36.0078	23.7889	26.6003		65.5277
Bec	40.9818	29.1955	23.3564	26.8166	30.2768	31.5744	43.4689		18.2742	26.276	19.4637	20.7612	23.2483	51.0381
Cla	52.1194	29.1955	26.3841	34.8183	30.2768	32.0069	42.8201		21.6263	31.1419	21.9507	26.3841	26.3841	58.6073
Ven	39.3599	22.9239	22.0588	19.6799	26.8166	30.7093	31.0337		14.4896	27.6817	7.35294	26.6003	23.7889	45.8478
VPrP1	47.7941	30.7093	34.1696	39.7924	29.8443	45.5234	42.3875	44.1176	29.1955	27.6817	28.3304	34.6021	31.1419	63.4732
VPrP2	19.7881	20.8694	17.301	39.5761	23.5727	28.763	19.7881			16.6522	30.2768	31.3581	29.4118	73.3131
VPrP3	44.7664	23.7889	25.9516	37.7379	26.6003	34.1696	32.4394		20.1125	33.8452	28.1142	33.737	26.8166	73.6375
PHyA	15.3547	14.4896	12.5433	17.7336	15.3547	17.0848	11.6782	15.3547	9.73183	9.9481	13.6246	12.7595	15.3547	22.7076
THyA	22.2751	13.6246	13.4083	18.5986	17.301	17.5173	15.3547	17.5173	11.6782	13.4083	13.8408	14.2734	16.8685	21.6263
Rt	24.0052	16.8685	14.4896	19.8962	19.6799	18.5986	11.2457	19.2474	9.08304	15.1384	13.6246	15.5709	18.8149	25.0865
VPL	43.6851	26.8166	24.0052	29.628	32.4394	24.8702	32.0069	30.1687	18.8149	25.9516	22.2751	26.1678	33.9533	48.2266
ZI	21.8426	16.436	16.0035	20.3287	20.3287	19.4637	14.7059	18.1661	10.3806	12.1107	14.0571	13.6246	19.0311	19.8962
p3Tg	25.519	15.3547	18.8149	22.7076	21.6263	19.2474	23.2483	19.0311	8.65052	13.6246	14.9221	13.949	17.9498	19.8962
p3SNC	26.6003	10.1644	14.0571	26.3841	15.1384	13.6246	15.1384	15.3547	6.37976	7.02855	6.70415	5.19031	13.5164	20.9775
p3SNR	9.29931	6.48789	5.8391	11.2457	6.81228	7.78547	7.13668	6.48789	1.29758	4.109	4.54152	3.89273	7.35294	21.1938
LD	39.1436	32.1151	26.8166	32.2232	37.1972	31.3581	26.0597	34.6021	23.3564	31.7907	25.8434	29.4118	38.2785	66.0683
LP	39.3599	27.2491	29.8443	29.8443	37.6298	34.1696	31.7907	30.2768	10.5969	20.1125	23.1401	35.4671	35.2509	67.2578
Po	47.1453	33.3045	31.7907	34.1696	36.7647	35.6834		36.3322	21.41	26.6003	28.9792	34.8183	41.955	73.3131
VPM	49.7405	36.981	31.7907	44.3339	36.981	35.2509	31.3581	38.0623	17.301	26.6003	28.763	33.9533	43.6851	75.0433
SPF	40.0087	22.9239	20.1125	27.4654	26.8166	24.2215	10.8131	23.7889	2.59516	13.192	19.0311	20.1125	26.8166	27.7898
p2LimRt	19.0311	12.5433	11.1375	18.8149	15.7872	13.5164	10.8131	16.3279	0.865052	10.1644	11.0294	10.1644	14.2734	12.5433
PR	19.2474	13.8408	14.1652	16.8685	16.436	14.0571	15.1384	15.1384	2.16263	9.73183	11.2457	9.73183	15.7872	12.2189
p2SNC	16.5441	12.327	12.1107	20.9775	13.192	13.8408	13.4083	11.8945	1.94637	6.27163	6.70415	7.35294	13.6246	17.1929
p2SNR	10.3806	5.94723	6.05536	9.9481	8.00173	7.5692	6.70415	7.5692		3.89273	5.62284	4.109	8.43426	14.0571
APT	21.8426	15.7872	15.7872	20.7612	19.4637	20.2206		16.8685		11.4619	12.1107	13.6246	16.8685	20.7612
JcP	22.0588	16.3279	16.6522	21.8426	19.8962	17.7336		17.0848		10.5969	12.5433	13.192	18.1661	20.8694
LT	24.2215	16.6522	17.301	21.8426	21.8426	19.0311		19.6799		10.5969	12.1107	14.3815	18.5986	19.8962
p1LimRt	20.3287	11.2457	14.0571	18.7067	20.1125	16.6522		15.5709		9.9481	13.5164	11.4619	19.4637	13.7327
p1BRt	19.3555	8.21799	12.7595	15.5709	17.301	14.7059		18.1661		7.5692	13.192	9.51557	18.3824	10.8131
p1SNC	19.6799	13.7327	13.6246	19.0311	15.7872	15.8953	9.73183	15.6791		7.35294	8.10986	6.70415	15.4628	20.4369
p1SNR	10.5969	6.92042	6.27163	10.3806	8.43426	8.21799	5.62284	8.43426		4.54152	5.8391	4.64965	8.86678	15.7872
TG	24.8702	17.9498	20.3287	23.1401	22.7076	21.1938	14.9221	23.3564		12.1107	16.436		19.2474	23.1401
SC	26.6003	18.3824	20.545	25.9516	24.8702	20.7612	22.4913	22.7076		11.0294	15.1384	15.1384	20.7612	24.0052
IC	29.4118	21.1938	25.519	25.7353	27.6817	24.654	22.2751	27.8979		11.4619	14.0571	18.1661	23.1401	20.3287
m1LimRt	19.0311	13.8408	15.7872	17.9498	18.3824	18.5986		17.7336		10.1644	12.7595		16.436	14.0571
m1BRt	20.1125	10.8131	11.8945	14.5978	18.1661	14.0571		14.0571		8.00173	10.5969		15.5709	11.8945
m1SNC	18.8149	10.0562	13.6246	19.0311	13.6246	14.2734		13.192		8.86678	6.48789	5.40657	15.4628	20.1125
m1SNR	10.1644	6.27163	6.70415	11.6782	8.86678	9.08304	6.59602	8.86678		4.75779	5.40657	4.75779	8.86678	16.1116
m2A	23.1401	16.436	18.5986	21.8426	21.41	19.2474	10.3806	20.545		11.4619	10.3806	13.192	18.1661	19.4637
SCnf	19.1393	11.8945	14.4896	16.8685	16.436	16.2197	10.1644	16.1116		8.43426	9.73183		13.8408	14.9221
m2BRt	17.9498		12.7595	18.8149	17.1929	16.6522		14.9221		8.65052	8.86678		14.0571	12.8676
m2SNC	15.0303	10.8131	11.2457	16.0035	12.327	13.8408	9.73183	12.1107		6.05536	7.02855		15.0303	19.0311
m2SNR	10.5969	5.40657	6.16349	11.4619	9.29931	9.08304	6.81228	9.29931		5.40657	5.73097	5.40657	10.1644	13.6246
CB_gr	8.86678	5.40657	7.5692	9.73183	7.35294	7.35294	8.65052	8.65052		4.32526	3.89273	5.62284	9.51557	24.8702
CB_mo	10.1644	6.37976	9.73183	9.9481	10.8131	9.51557	7.35294	10.5969		5.8391	3.89273	8.21799	12.327	27.8979
CBN	8.21799	3.24394	8.21799	10.3806	8.86678	8.00173	7.46107	8.43426		2.16263	6.48789		8.86678	7.78547
isA	23.5727	14.9221		21.6263	21.8426	18.8149		19.6799		11.2457		9.9481	18.8149	20.545
isLimRt	17.6254	10.1644		16.436	15.2465	15.5709		13.6246			9.73183		14.1652	15.1384
isBRt	17.5173	11.6782		16.436	14.9221	15.2465	9.9481	15.1384		7.35294	8.21799		13.8408	12.9758
isSNC	16.8685	8.97491		15.6791	12.6514	12.9758	7.35294	16.6522		5.40657	7.5692		13.4083	16.5441
isSNR	10.1644	5.8391		10.3806	9.19118	8.86678	8.21799	10.1644		6.05536	5.8391		10.5969	13.6246
r1	15.7872	10.3806	13.192	17.7336	18.8149	14.9221		16.2197		8.00173	12.7595	8.43426	16.0035	12.7595
r2	17.7336	11.2457	13.8408	18.1661	18.8149	17.5173	12.9758	14.2734		9.9481	9.9481	9.51557	11.2457	13.192
r3	17.9498	10.5969	12.5433	15.5709	16.0035	16.2197	10.8131	10.5969		8.86678	7.13668	10.8131	8.86678	12.9758
r4	17.0848	6.48789	11.0294	13.192	16.2197	14.2734	12.1107	11.2457		8.00173	8.86678	9.08304	9.08304	10.5969
r5	14.7059	6.48789	9.29931	13.4083	16.0035	13.192	10.1644	12.7595		7.35294	8.43426	6.48789		9.51557
r6	13.4083	9.9481	12.9758	16.6522	14.7059	17.7336	13.192	14.7059		9.51557	13.192	10.1644		11.0294
r7	14.9221	10.3806	13.8408	17.9498	16.2197	19.2474	14.9221	17.0848		9.73183	12.9758	10.8131		12.5433
r8	16.436	10.3806	14.0571	19.2474	18.3824	20.1125	14.7059	18.1661		9.29931	11.6782	11.6782		12.1107
r9	16.2197	11.4619	14.7059	19.8962	20.1125	20.1125	14.4896	19.2474		9.73183	13.8408	13.4083		12.327
r10	17.7336	11.8945	15.7872	19.8962	20.545	19.5718	14.9221	22.4913		9.9481	16.0035	13.8408		12.9758
r11	16.1116	14.2734	13.4083	21.3019	23.1401	22.9239	16.6522	21.6263		10.8131	16.5441	15.7872		11.0294

## Sheet: PSD95_Density_P21
	CFS0172	CFS0202	CFS0206	CFS0224	CFS0225	CFS0226	CFS0227	CFS0182	CFS0184	CFS0196	CFS0197	CFS0199	CFS0201	CFS0204	CFS0200
ORB_l1	69.4204	91.9118	74.3945	97.9671	102.292	100.995	101.427	89.1003	89.3166	99.0484	94.0744		90.3979	91.0467	89.7491
ORB_l23	70.9343	77.4221	67.9066	92.128	92.9931	96.0208	90.1817	74.1782	82.3962	87.8028	91.0467		81.3149	81.0986	79.1522
ORB_l5	61.2024	66.1765	53.8495	74.2863	76.9896	88.4516	79.5848	61.4187	68.9879	75.4758	78.0709		69.4204	67.474	62.0675
ORB_l6	45.199	49.308	38.4948	51.5787	53.2007	65.7439	52.1194	46.9291	47.3616	55.5796	52.8763		58.0666	48.6592	43.0363
FRP_l1	87.5865		82.3962	90.2898	97.1021		99.3728		96.4533	97.3183				85.4239
FRP_l23	80.0173		78.3953	83.91	87.3702		95.8045		94.1825	94.8313				81.2067
MO_l1	99.2647	99.2647	100.346		104.888	109.213	95.5882	99.0484	95.2638	105.32	102.509		69.7448	88.1272	97.9671
MO_l23	87.3702	90.6142	85.6401	80.6661	98.1834	101.86	90.9386	92.9931	92.3443	98.8322	95.1557	54.8227	80.2336	83.4775	89.641
MO_l5	71.1505	76.3408	68.231	73.5294	86.7215	93.4256	83.2612	85.6401	81.3149	82.7206	75.4758	48.6592	71.1505	67.9066	68.1228
MO_l6	56.0121	57.3097	49.5242	53.6332	66.1765	78.2872	67.474		62.7163	59.4723	51.6869	40.9818	53.6332	50.6055	48.4429
SS_l1	95.2638	93.2093	104.455	76.9896	100.13	105.32	81.0986	90.1817	91.4792	100.562	97.3183	67.6903	69.8529	76.7734	84.7751
SS_l23	84.5588	86.5052	90.8304	78.5035	95.372	99.9135	80.8824	87.8028	92.7768	91.1548	89.1003	67.2578	72.4481	74.1782	76.3408
SS_l5	70.5017	70.9343	75.0433	70.3936	85.2076	92.9931	69.7448		86.0727	74.3945	76.7734	55.5796	65.5277	61.8512	62.9325
SS_l6	55.7958	56.0121	57.3097	52.3356	66.609	78.2872	63.4732		67.9066	57.8503	51.9031	41.7388	52.3356	48.0104	45.8478
PTLp_l1	87.3702	81.7474	92.3443	74.827	94.2907	92.128			91.0467	80.9905	95.1557	70.9343	82.3962	57.7422
PTLp_l23	75.1514	73.4213	81.7474	65.5277	83.6938	89.9654	81.3149		87.5865	85.6401	80.2336	70.9343	76.6652	60.4455	36.4403
PTLp_l5	66.5009	70.0692	78.0709	66.1765	88.9922	90.6142	71.0424		85.4239	71.6912	78.2872	62.9325	65.7439	60.3374	57.7422
PTLp_l6	54.7145	57.0934	55.3633	49.9567	69.5285	73.0969	52.1194		66.609	58.8235	51.2543	43.6851	52.3356	44.7664	41.5225
VIS_l1	83.3694	89.641	93.6419	72.6644	91.263	95.1557	77.6384	95.4801	88.2353	66.1765	81.3149	77.6384	74.827	45.8478	62.8244
VIS_l23	66.1765	70.5017	73.0969	66.609	81.9637	79.9092	72.7725	83.6938	92.6687	80.4498	67.3659	73.7457	71.7993	44.5502	47.4697
VIS_l5	59.9048	70.718	71.583	69.2042	81.3149	84.5588	67.3659	75.692	84.7751	68.9879	62.9325	64.2301	64.0138	48.4429	47.5779
VIS_l6	46.7128	54.1739	57.4178	51.0381	65.5277	64.0138	52.9844	62.9325	67.0415	50.173	48.4429	44.1176	49.0917	38.9273	31.1419
RSP_l1	53.7413	69.8529	78.936	64.4464	83.91	89.9654	60.9862	75.4758	71.3668	75.4758	69.4204	58.6073	65.5277	57.9585	51.6869
RSP_l23	56.0121	61.8512	64.0138	58.8235	70.5017	69.6367	55.7958	75.1514	72.0156	66.2846	60.9862	59.0398	65.0952	45.0908	42.3875
RSP_l5	55.5796	63.1488	65.9602	65.0952	78.5035	79.801	58.8235	75.9083	73.3131	62.2837	61.6349	55.1471	56.0121	44.5502	28.3304
RSP_l6	31.5744	45.5234	50.8218	46.1721	54.3901	58.391	38.2785	53.8495	60.7699	46.6047	46.9291	44.1176	40.8737	27.4654	16.2197
CA1_so	98.1834	105.536	72.34	103.59	124.135	123.702	98.6159	102.076	112.781	91.9118	114.403	77.2059	96.0208	73.5294	48.2266
CA1_sp	12.5433	15.7872	13.8408	24.4377	26.1678	23.3564	20.3287	15.8953	19.8962	7.35294	14.9221	8.00173	13.6246	7.35294	6.81228
CA1_sr	110.078	115.701	106.618	118.08	128.244	129.974	113.322	113.538	121.107	107.483	119.161	84.1263	100.562	83.045	58.8235
CA1_slm	82.6125	94.9394	88.4516	94.9394	109.645	105.753	88.1272	89.1003	88.2353	87.8028	97.9671	60.3374	84.3426	67.474	70.8261
CA2_so	77.4221	72.1237	33.0882	79.1522	95.372	94.1825	75.1514	72.4481	80.6661	71.7993	88.2353	43.4689	74.0701	45.8478	8.43426
CA2_sp	8.00173	9.9481	13.949	8.65052	20.0043	9.83997	6.48789	9.9481	7.46107	4.109	13.8408	1.51384	8.21799	5.73097	5.19031
CA2_sr	77.6384	49.5242	41.7388	81.0986	89.5329	95.8045	52.4438	72.6644	78.0709	62.6081	83.91	32.6557	53.8495	38.6029	15.2465
CA2_slm	77.2059	80.1254	71.6912	85.2076	106.293	100.995	79.5848	81.3149	78.3953	79.2604	88.1272	47.2535	70.718	55.5796	23.6808
CA3_so	51.3625	47.1453	39.0355	48.3348	68.1228	65.7439	62.9325	49.308	54.4983	50.8218	54.6064	18.5986	43.6851	30.9256	14.7059
CA3_sp	16.6522	12.5433	22.4913	21.6263	25.519	15.1384	12.0026	11.2457	14.4896	9.29931	20.9775	9.51557	10.8131	6.92042	8.00173
CA3_sr	60.9862	53.2007	47.2535	63.3651	87.154	77.6384	65.5277	56.4446	65.0952	57.526	67.6903	31.1419	55.5796	33.3045	17.9498
CA3_slm	78.0709	80.6661	81.2067	82.1799	95.0476	97.3183	78.0709	70.9343	73.5294	74.1782	99.2647	46.9291	65.6358	48.551	25.7353
DG_gr	1.94637	3.67647	2.16263	2.81142	4.109	3.46021	2.59516	2.37889	3.67647	2.16263	2.37889	0.648789	2.16263	1.29758	1.94637
DG_Hil	24.2215	30.0606	24.8702		42.1713	46.064		31.3581	34.3858	26.9247	33.737	17.0848	26.6003	20.3287	20.7612
DG_mo	97.3183	97.2102	74.6107	101.427	119.81	114.619	99.1566	90.3979	95.0476	91.6955	101.211	51.9031	82.6125	57.7422	59.6886
SUB_mo	55.5796	75.692	71.7993	68.5554	69.2042	79.6929	58.2829	70.5017	64.5545	81.8555	69.4204	53.9576	57.6341	50.8218
SUB_pys	48.8754	64.4464	53.2007	64.4464	69.4204	77.9628	63.5813	59.6886	60.5536	66.3927	60.2292	49.7405	60.1211	51.795	26.3841
BST	52.5519	54.282	51.4706		78.0709	87.9109	80.6661	61.6349	56.769	50.7137	69.4204	33.1964		55.1471	30.1687
Cau	55.3633	60.7699	52.1194	56.8772	77.8547	86.6133	75.692	64.2301	65.7439	67.0415	73.5294	38.7111	59.2561	53.417	46.2803
Put	55.5796	59.4723	46.9291	65.5277	66.7171	78.0709	75.0433	59.4723	64.8789	74.6107	59.4723		71.7993	54.7145	47.1453
EPal	47.7941	39.6843	44.7664	54.7145	62.5	82.6125	71.6912	49.308	53.417	66.3927	56.2284	22.4913	63.0407	47.3616	42.2794
IPal	20.7612	18.1661	16.8685	18.5986	42.3875	44.6583	21.6263	29.628	36.981	38.4948	30.4931	3.24394	5.40657	24.2215	7.78547
VStr	65.9602	54.4983	43.0363	71.7993	61.6349	80.6661	68.9879	52.1194	50.173	74.827	59.0398	21.8426	67.6903	59.9048	40.5493
VPal	14.4896	12.7595	10.705	16.436	16.0035	22.4913	13.8408	14.0571	15.7872	16.0035	12.5433		12.1107	13.6246	8.65052
TuPal1	72.4481	59.7967	45.3071	91.4792	56.8772	99.2647	74.6107	52.7682	54.0657	86.0727	72.6644		73.7457	76.3408	39.468
TuPal2	50.2811	41.3062	28.5467	62.7163	43.3607	70.9343	58.391	33.5208	33.737	63.2569	52.5519		55.7958	55.904	23.1401
TuPal3	61.0943	54.9308	39.1436	82.8287	50.8218	67.6903	66.5009	54.4983	28.6548	37.5216	67.474		70.9343	66.3927	37.4135
Tustr1	49.9567	40.8737	48.2266	77.0978	53.417	88.3434	63.5813	34.9265	52.9844	45.3071	69.8529		50.0649	59.6886	40.0087
Tustr2	27.4654	23.3564	31.0337	70.718	37.6298	71.2587	51.9031	27.4654	33.737	26.3841	54.7145		36.981	48.6592	23.3564
Tustr3	28.8711	36.981	34.8183		54.4983	72.4481	30.7093	31.4663	26.9247	38.0623	48.8754		28.1142	44.1176	35.8997
HDB	24.4377	20.7612	22.2751	25.6272	22.2751	26.6003	23.5727	23.5727	19.6799	23.1401	24.8702		24.7621	20.3287	17.7336
SIB	17.9498	18.3824	15.5709	19.0311	17.6254	24.2215	18.1661		20.3287	21.1938	17.9498	10.8131	17.5173	15.3547	13.4083
OB_gl	23.2483		9.73183	25.7353				14.9221	16.8685	31.7907				34.6021	27.3573
OB_gr	15.5709	10.5969	13.8408	20.545				9.51557	14.2734	17.5173					9.9481
OB_ipl	22.2751	19.2474		21.1938				22.2751	22.9239	23.8971					22.4913
OB_mtr	15.5709	13.4083	11.2457	25.519				13.8408	11.8945	15.4628					15.1384
OB_opl	39.5761	38.7111	33.8452	47.9022				44.1176	44.7664	45.6315					37.1972
AON1	38.2785	40.2249	22.4913	60.9862		93.6419		26.3841	37.846	46.9291			62.9325		20.545
AON2	51.6869	56.4446	43.9014	66.1765				49.7405	59.2561	71.583			65.7439
AON3	35.4671	58.1747	49.7405					56.2284	65.3114	74.2863			81.0986
LPrP1	63.7976	76.7734	64.4464	65.7439	70.8261	91.3711	88.6678	69.6367	67.9066	92.9931	90.3979		76.3408	74.827	69.4204
LPrP2	63.5813	65.0952	49.8486	77.5303	78.7197	89.5329	73.3131	62.1756	62.2837	78.936	72.0156		71.7993	62.0675	54.4983
LPrP3	52.3356	61.6349	48.4429	58.6073	56.5528	67.0415	60.7699	57.0934	52.9844	71.6912	59.2561		64.122	49.5242	46.7128
Bec	33.9533	39.7924	36.5484	49.0917	38.9273		49.5242	42.8201	44.3339	46.1721	38.2785		52.4438		28.4386
Cla	45.8478	47.7941	41.09	49.0917	45.4152		60.1211	47.3616	50.7137	62.2837	51.6869		56.0121		40.333
Ven	38.0623	35.8997	33.0882			16.8685	45.3071	37.6298	32.872	57.0934	37.1972		43.4689	37.846	25.7353
VPrP1	39.1436	44.6583	42.3875	64.0138		72.6644	66.8253	41.5225		60.2292	50.6055		51.795	49.7405	34.1696
VPrP2	53.417	45.0908	34.6021	64.987		72.0156	63.4732	39.3599	48.1185	67.9066	46.2803		34.2777		23.3564
VPrP3	47.7941	44.1176	38.9273	69.7448		63.1488	63.1488	46.2803	39.3599	65.4196	51.2543		47.1453	41.5225	26.7085
PHyA	16.0035	16.2197	15.7872	18.8149	18.1661	20.7612	20.3287	16.0035	16.6522	19.6799	18.5986	10.8131	5.62284	16.8685	10.3806
THyA	17.9498	19.6799	15.5709	21.8426	18.1661	25.3028	18.8149	18.1661	19.4637	20.9775	20.9775		16.8685	15.7872	12.7595
Rt	19.4637	19.8962	19.8962	22.7076	25.519	26.6003	25.0865	20.4369	23.5727	24.3296	21.41	11.2457	12.327	19.6799	15.1384
VPL	39.1436	43.6851	40.2249	48.8754	48.551	53.2007	43.2526	44.7664	45.7396	42.8201	43.577	19.6799	43.9014	36.981	31.7907
ZI	19.8962	16.6522	16.0035	19.4637	18.8149	19.4637	17.7336	17.301	19.4637	20.3287	17.5173	11.0294	12.9758	14.0571	13.6246
p3Tg	22.7076	17.9498	15.5709	21.1938	19.6799	17.5173	17.7336	14.7059	12.7595	22.9239	19.4637	14.7059	17.301	16.6522	18.1661
p3SNC	18.2742	21.3019	10.9213	22.8157	21.1938	17.5173	19.4637	12.1107	9.08304	22.3832	15.6791	7.13668	15.3547	12.1107	10.2725
p3SNR	8.21799	7.78547	6.70415	9.51557	8.43426	22.9239	9.29931	5.40657	6.70415	7.35294	8.54239	4.75779	6.70415	6.70415	4.32526
LD	49.5242	54.1739	49.0917	57.7422	68.1228	69.4204	60.7699	59.0398	58.8235	57.3097	51.6869	31.1419	50.173	43.6851
LP	48.4429	48.4429	46.064	52.1194	60.1211	57.9585	53.417	53.417	55.3633	53.2007	51.2543	30.9256	47.1453	40.2249	38.8192
Po	56.3365	56.6609	48.4429	57.0934	65.6358	63.0407	59.0398	54.7145	61.2024	58.391	50.8218	27.7898	51.1462	44.3339	40.6574
VPM	58.1747	53.8495	45.0908	62.7163	65.0952	62.5	64.0138	58.1747	57.526	64.0138	53.8495	28.9792	43.6851	45.199	37.6298
SPF	28.5467	23.3564	20.3287	21.1938	20.9775	20.9775	24.8702	22.3832	26.3841	28.3304	21.8426	16.1116	17.301	20.545	18.3824
p2LimRt	13.8408	11.4619	10.3806	11.8945	12.1107	13.8408	12.1107	11.5701	12.327	14.7059	9.9481	7.35294	9.9481	8.65052	10.1644
PR	14.9221	10.8131	11.3538	15.5709	14.4896	11.2457	14.7059	11.4619	12.7595	13.6246	11.2457	7.35294	10.8131	11.2457	11.0294
p2SNC	13.6246	13.192	9.73183	19.2474	14.1652	15.1384	16.1116	12.327	9.51557	12.9758	13.6246	8.75865	11.4619	11.0294
p2SNR	8.21799	7.78547	7.13668	9.29931	8.21799	16.6522	7.78547	7.24481	7.35294	9.08304	8.86678	5.40657	7.35294	7.13668	5.40657
APT	19.8962	16.6522	17.0848	17.9498	19.2474	18.3824	19.0311	17.9498	20.1125	21.0856	17.5173	12.0026	16.436	15.2465	14.0571
JcP	20.545	16.0035	16.8685	17.301	19.2474	18.2742	18.5986	18.5986	19.6799	19.6799	16.6522	12.7595	17.9498	14.0571	14.0571
LT	19.8962	16.436	17.0848	17.5173	20.3287	19.0311	18.5986	20.1125	19.4637	21.6263	16.436	14.0571	18.5986	13.6246	14.9221
p1LimRt	19.2474	11.4619	13.6246	12.327	14.2734	11.4619	14.7059	15.1384	14.5978	15.8953	10.5969	12.5433	13.192	10.1644	12.9758
p1BRt	15.5709	10.1644	14.4896	13.4083	16.0035	9.51557	14.9221	12.327	13.4083	14.4896	10.8131	8.86678	9.51557	10.1644	11.8945
p1SNC	16.2197	14.2734	10.3806	20.0043	17.4092	14.0571		14.7059	10.8131	14.0571	14.0571	10.3806	12.6514	12.7595
p1SNR	8.43426	8.43426	6.92042	10.1644	8.86678	13.949	7.78547	7.24481	8.00173	9.29931	8.21799	6.27163	8.00173	8.21799	5.8391
TG	22.9239	17.5173	19.0311	17.9498	21.41	19.0311	19.4637	20.4369	20.6531	22.0588	17.0848	17.9498	18.3824	15.1384	17.5173
SC	25.9516	25.0865	24.4377	22.7076	26.6003	25.9516	21.6263	22.7076	21.8426	25.6272	23.1401	19.4637	21.6263	17.5173	16.436
IC	25.7353	25.519	21.6263	24.8702	28.1142	30.2768	23.5727	24.8702	20.7612	21.6263	24.654	22.0588	18.1661	16.436	20.3287
m1LimRt	17.7336	13.8408	12.9758	14.9221	15.1384	12.327	12.9758	15.1384	14.1652	15.1384	12.7595	13.4083	12.327		14.4896
m1BRt	18.2742	11.2457	13.6246	12.327	17.1929	10.5969	16.2197	13.6246	14.0571	15.5709	12.7595	11.6782	12.7595		11.8945
m1SNC	15.7872	13.4083	10.0562	17.301	14.7059	16.3279	12.327	12.9758	11.1375	15.7872	12.327	10.0562	12.5433
m1SNR	9.51557	8.43426	7.35294	10.705	9.08304	12.9758	8.21799	8.00173	8.65052	9.29931	8.65052	7.35294	8.21799	9.51557	6.70415
m2A	20.7612	15.3547	17.301	19.2474	24.0052	19.6799	17.8417	17.301	16.436	14.0571	13.8408	14.2734	13.4083	13.8408	14.2734
SCnf	13.949	10.1644	12.5433		12.9758	12.5433	13.6246	15.1384	12.5433	12.9758	12.5433	15.7872	9.73183		12.6514
m2BRt	14.9221	13.4083	13.8408		15.7872	11.0294	14.4896	11.4619	15.1384	13.6246	13.949	10.5969	10.8131		10.0562
m2SNC	14.2734	11.2457	10.1644	15.3547	14.0571	10.5969	11.0294	13.5164	12.5433	16.8685	14.0571	10.2725	13.3002
m2SNR	11.2457	10.5969	7.5692	10.3806	9.73183	12.5433	8.43426	9.73183	9.08304	10.5969	9.51557	8.00173	9.51557		7.35294
CB_gr	16.6522	20.9775	17.301	19.0311	21.1938	21.8426	15.1384	21.8426	19.0311	17.301	19.6799	16.6522	14.9221	17.0848	12.1107
CB_mo	17.7336	19.2474	21.1938	19.8962	24.8702	21.41	16.436	22.4913	20.1125	17.5173	20.1125	18.8149	17.7336	17.5173	13.4083
CBN	8.86678	6.05536	6.92042	9.08304	9.9481	4.97405	7.13668	9.08304	6.92042	6.92042	7.35294	6.81228		5.19031	4.32526
isA	20.1125	16.8685	15.1384	19.0311	22.4913	20.545	20.3287	16.2197	17.7336	17.9498	15.3547	16.0035	12.327	14.0571	13.192
isLimRt	12.327	11.8945	12.327	14.2734	12.327	12.4351	11.6782	14.7059	12.9758	13.192	10.9213	14.4896			10.4888
isBRt	14.4896	11.6782	12.5433	15.7872	17.7336	11.6782	16.0035	11.8945	12.9758	13.4083	9.9481	9.73183			10.8131
isSNC	16.2197	12.2189	10.5969	7.78547		2.81142	13.6246	13.6246	13.192	14.2734	8.65052	8.10986	10.8131
isSNR	13.192	10.1644	7.5692	8.43426	15.3547	8.43426	6.81228	9.51557	9.29931	12.7595	9.08304	6.70415	9.6237		9.08304
r1	17.301	11.0294	12.1107	15.3547	17.301	14.0571	14.9221	15.5709	15.1384	16.6522	10.8131	11.0294	10.8131	10.8131	9.29931
r2	14.9221	12.1107	12.7595	16.0035	16.2197	12.9758	14.0571	12.1107	13.192	13.192	11.0294	10.1644	11.0294	11.2457	10.5969
r3	10.5969	12.327	12.1107	15.3547	16.2197	13.4083	10.3806	10.3806	13.192	12.5433	8.00173	6.92042		10.8131	5.40657
r4	11.0294	10.3806	10.3806	13.192	14.2734	11.8945	9.08304	9.08304	11.0294	11.8945	9.08304	7.78547		8.65052	5.62284
r5	11.0294	8.86678	8.86678	11.2457	9.9481	10.5969	6.92042	9.73183	7.5692	10.5969	8.86678	6.81228		8.00173	5.62284
r6	15.7872	13.192	12.5433	15.5709	14.9221	12.327	12.9758	13.8408	10.8131	15.1384	11.2457	9.08304		10.8131	7.35294
r7	17.0848	13.8408	13.6246	16.436	16.436	13.4083	12.9758	15.7872	12.327	16.6522	14.0571	11.0294		11.8945	9.08304
r8	17.0848	14.7059	14.2734	15.7872	16.0035	15.5709	12.7595	16.2197	12.7595	16.2197	14.4896	13.4083		12.9758	8.86678
r9	18.3824	16.6522	15.3547	17.5173	17.301	17.5173	14.4896	16.8685	13.6246	18.058	14.7059	13.192		12.7595	9.51557
r10	20.1125	15.7872	16.1116	18.1661	19.2474	17.7336	15.1384	18.1661	14.2734	18.3824	15.3547	14.0571		13.6246	11.0294
r11	20.1125	18.8149	16.8685	20.7612	20.545	14.4896	17.7336	19.0311	14.0571	19.0311	16.8685	14.9221		14.9221	13.192

## Sheet: PSD95_Density_P28
	CFS0168	CFS0173	CFS0174	CFS0176	CFS0181	CFS0221	CFS0222	CFS0223	CFS0175	CFS0177	CFS0191	CFS0193	CFS0194	CFS0195	CFS0207
ORB_l1	103.59	103.157	91.9118	94.5069	73.6375	100.346	96.8858	102.725	95.4801	109.213	94.8313	92.7768	99.6972		102.725
ORB_l23	96.8858	97.3183	89.5329	85.4239	80.6661	92.7768	93.2093	99.6972	91.0467	99.0484	88.019	89.3166	92.128		93.4256
ORB_l5	86.5052	89.3166	75.9083	73.7457	68.3391	81.7474	85.2076	93.8581	80.6661	92.128	75.692	76.7734	83.2612		89.7491
ORB_l6	65.3114	72.0156	59.2561	64.8789	43.577	68.4472	67.0415	75.692	71.6912	79.5848	56.4446	55.5796	61.2024		74.3945
FRP_l1	95.4801	102.725	92.128	96.0208	58.6073		99.2647	103.59		106.834	85.2076	99.0484	108.78		100.346
FRP_l23	94.7232	101.535	93.1012	82.9369	70.0692		98.1834	101.752		105.104	83.1531	95.4801	99.8054		97.1021
MO_l1	102.941	96.6696	95.372	101.427	90.7223	99.9135	104.022	103.806	98.8322	107.483	96.0208	92.128	113.106	98.8322	109.429
MO_l23	95.9126		96.8858	91.8036	79.5848	93.2093	99.9135	101.86	95.1557	104.022	91.263	95.8045	100.995	94.5069	102.292
MO_l5	90.8304	94.2907	81.9637	72.6644	68.1228	79.3685	85.8564	94.0744	84.5588	93.8581	79.5848	80.0173	88.4516	84.3426	90.3979
MO_l6	73.0969	80.2336	61.4187	64.2301	54.7145	67.2578	69.6367	73.9619	68.5554	81.5311	61.8512	61.0943	74.1782	64.8789	72.4481
SS_l1	102.292		101.427	100.779	84.3426	89.5329	100.995	101.211	103.157	109.213	95.8045	89.5329	116.998	99.9135	106.618
SS_l23	96.4533		98.3997	94.2907	77.2059	85.4239	98.8322	100.346	96.8858	104.671	89.7491	91.4792	102.292	93.4256	99.0484
SS_l5	88.019		81.7474	86.0727	64.6626	73.4213	89.7491	91.0467	88.8841	94.7232	74.827	78.7197	88.5597	85.6401	90.6142
SS_l6	71.1505		60.1211	75.8002	50.3893	56.4446	68.7716	73.7457	71.7993	79.1522	58.391	60.3374	75.0433	67.474	73.9619
PTLp_l1	94.3988		95.2638	93.5337	83.2612	82.9369	96.237	106.401	106.726	109.537	81.5311	88.2353	110.51		113.106
PTLp_l23	94.2907		92.7768	93.8581	73.9619	83.6938	94.7232	101.103	96.5614	107.375	83.6938	84.3426	96.5614		102.725
PTLp_l5	94.2907		91.0467	91.6955	65.3114	71.7993	90.3979	89.1003	91.1548	94.0744	82.1799	83.4775	92.7768		96.4533
PTLp_l6	79.3685		66.3927	76.5571	48.4429	53.8495	67.7984	73.9619	73.3131	79.3685	61.6349	65.0952	79.801		84.7751
VIS_l1	93.2093	102.509	95.372	96.8858	88.019	81.9637	96.4533	100.995	107.05	100.779	80.2336	86.9377	102.076		102.941
VIS_l23	90.6142	92.7768	94.5069	93.4256	74.6107	80.6661	87.3702	99.481	104.455	101.86	72.7725	76.9896	94.6151		98.1834
VIS_l5	89.7491		90.1817	89.1003	62.9325	69.2042	87.8028	86.7215	91.4792	91.263	74.3945	76.9896	90.1817		92.128
VIS_l6	76.5571		67.6903	75.4758	46.4965	51.2543	71.583	73.0969	65.5277	81.0986	58.8235	59.2561	75.2595		77.4221
RSP_l1	79.3685	99.2647	77.6384	86.5052	79.5848	58.2829	86.5052	83.91	89.7491	91.9118	70.2855	70.5017	89.9654		87.5865
RSP_l23	76.9896	94.8313	80.6661	78.2872	59.0398	52.1194	72.6644	79.6929	82.6125	91.6955	65.3114	63.3651	84.9913		80.4498
RSP_l5	80.2336		74.9351	82.1799	59.0398	59.4723	81.6393	69.4204	73.4213	83.2612	74.1782	64.2301	84.1263		71.1505
RSP_l6	63.4732		57.526	61.6349	37.1972	44.6583	60.3374	47.5779	41.955	62.5	52.5519	51.9031	68.1228		60.7699
CA1_so	129.758		110.943	119.269	96.1289	72.8806	121.972	113.538	120.242	120.134	103.266	98.8322	132.785	79.2604	129.325
CA1_sp	18.3824		18.3824	22.2751	12.8676	13.8408	26.9247	35.0346	24.654	21.8426	15.1384	14.0571	22.0588	10.1644	21.1938
CA1_sr	124.784		112.889	122.837	97.7509	79.1522	123.486	114.403	119.81	122.837	113.322	105.104	133.434	83.4775	125.865
CA1_slm	100.346		89.1003	105.104	70.3936	67.474	105.753	98.6159	108.24	110.51	83.91	75.9083	108.997	112.24	109.862
CA2_so	90.3979	54.4983	65.3114	96.6696	63.1488	49.9567	76.9896	82.1799	91.4792	65.4196	71.7993	73.6375	115.484	83.6938	97.4265
CA2_sp	6.81228	3.46021	11.8945	10.4888	6.48789	8.32612	8.32612	9.9481	12.1107	11.2457	7.5692	6.92042	14.4896	7.13668	9.29931
CA2_sr	87.154	44.6583	60.1211	95.8045	58.1747	43.6851	68.7716	68.5554	72.2318	89.1003	70.2855	63.5813	112.889	84.3426	87.8028
CA2_slm	88.019	84.8832	74.1782	104.888	69.6367	51.6869	94.9394	88.6678	101.644	103.59	75.0433	68.1228	108.888	92.128	101.86
CA3_so	57.3097	65.8521	40.8737	71.3668	39.6843	36.7647	54.4983	56.3365	67.6903	63.4732	45.9559	43.9014	78.8279	64.4464	73.0969
CA3_sp	22.2751	14.2734	14.9221	25.519	15.4628	6.59602	11.0294	14.5978	15.2465	14.7059	13.5164	13.3002	17.7336	6.92042	20.9775
CA3_sr	63.0407	74.6107	50.3893	65.7439	49.7405	40.2249	67.6903	63.7976	74.6107	81.0986	51.9031	53.6332	102.076	64.987	81.9637
CA3_slm	91.4792	78.7197	64.2301	98.0753	62.1756		80.6661	77.7465	98.8322	99.9135	71.3668		120.458	85.8564	107.266
DG_gr	4.54152	5.40657	4.54152	6.48789	3.67647	2.16263	5.40657		5.94723	6.92042	4.86592		7.35294	4.54152	9.73183
DG_Hil	38.7111	43.2526	33.3045	37.4135	29.0874	24.654	38.4948		45.7396	41.6306	30.9256	29.628	50.0649	3.67647	44.8746
DG_mo	110.619	130.623	85.6401	126.189	79.1522	52.9844	112.889	91.263	121.54	129.109	94.5069	74.1782	131.488	71.583	123.486
SUB_mo	65.3114		59.4723	64.5545	46.064	55.3633	69.2042	69.9611	75.4758	85.2076	64.4464	61.4187	80.4498		74.827
SUB_pys	71.7993		65.3114	74.3945	54.0657	58.6073	78.3953	71.1505	69.8529	82.6125	61.8512	71.583	80.3417		75.4758
BST	70.0692	86.2889	52.4438	68.3391	42.3875	41.09	77.6384	58.391	81.3149	61.5268	58.6073	71.583	74.827	63.1488	78.0709
Cau	78.0709	87.154	62.9325	76.6652	78.0709	59.2561	75.692	72.0156	79.3685	81.7474	63.3651	72.8806	82.3962	70.718	75.0433
Put	73.9619	84.3426	62.2837	73.9619	48.8754	75.692	77.8547	72.6644	67.474	83.4775	64.2301	68.7716	77.6384	66.9334	81.0986
EPal	56.0121	81.9637	49.9567	62.2837	33.5208	64.2301	76.1246	70.9343	54.0657	76.7734	52.1194	57.0934	67.6903	62.2837	76.3408
IPal	32.0069	19.8962	29.1955	6.70415	19.4637	6.92042	9.51557	11.1375	32.4394	5.8391	30.9256	33.3045	19.8962	32.872
VStr	67.6903	87.8028	58.1747	81.7474		67.7984	76.9896	67.6903	62.5	75.692	51.4706	62.0675	67.474		81.9637
VPal	12.7595	16.2197	12.7595	12.7595		9.51557	17.301	13.8408	12.7595		12.327	14.2734	12.9758		17.9498
TuPal1	47.686	76.6652	64.7708	80.9905			77.2059	65.7439	74.2863	80.8824	40.6574	62.9325	66.609		94.9394
TuPal2	41.7388	55.904	52.1194	57.2016			59.4723	38.2785	53.2007	59.4723	28.2223	45.6315	40.8737		68.3391
TuPal3	44.9827	32.6557	39.9005	56.3365			70.2855	59.9048	34.4939	30.0606	16.8685	26.6003	41.1981		39.5761
Tustr1	48.4429	65.0952	50.7137	65.7439			60.1211	55.3633	46.2803	54.4983	44.1176	50.173	60.6618		79.801
Tustr2	35.2509	50.8218	38.7111	31.25			41.4144	35.6834	34.6021	28.1142	22.9239	40.6574	38.4948		61.2024
Tustr3	43.9014	61.4187	41.5225	33.8452			62.6081	36.5484	46.7128	66.609	16.2197	50.8218	56.6609		68.9879
HDB	22.7076	28.8711	22.2751	26.1678			28.9792	24.2215	17.7336	23.5727	18.5986	22.2751	22.9239		27.5735
SIB	19.4637	23.7889	17.5173	19.6799		14.1652	25.0865	18.5986	17.301	19.8962	16.2197	18.8149	19.2474		22.2751
OB_gl	26.6003	32.1151	20.6531	33.5208						24.654	19.2474	19.2474	29.1955		32.0069
OB_gr	12.1107	16.2197	16.6522	16.2197						18.3824	17.9498	17.301	20.7612		22.0588
OB_ipl	23.1401	24.5458	22.4913	20.7612				15.3547		32.4394	23.7889	22.2751	28.3304		29.628
OB_mtr	18.8149	19.4637	16.436	12.327						18.5986	16.2197	16.8685	17.5173		16.0035
OB_opl	45.4152	51.2543	41.7388	33.0882				42.8201		65.3114	46.064	46.7128	56.8772		53.2007
AON1	60.1211	75.8002	44.5502	56.769		77.2059	78.7197	78.1791	53.417	55.5796	61.3106	48.2266	62.6081		66.8253
AON2	84.3426	86.2889	70.5017	86.2889		67.3659	73.9619	81.3149	69.6367	88.8841	70.0692	71.583	80.6661		88.2353
AON3	68.3391	78.2872	73.0969	84.3426		78.6116	87.2621	73.3131	67.2578	90.5061	72.9888	82.3962	82.1799		88.8841
LPrP1	92.128	97.9671	71.4749	88.4516		90.3979	91.4792	92.5606	93.2093	99.2647	82.0718	82.2881	93.8581		97.5346
LPrP2	87.154	92.128	69.2042	84.1263		79.1522	74.3945	70.2855	75.692	86.3971	70.2855	75.4758	81.0986		85.2076
LPrP3	67.474	81.2067	66.5009	83.045		66.5009	71.583	64.6626	52.5519	79.5848	62.5	68.9879	76.9896		84.5588
Bec	54.6064	58.391	45.6315	57.526		34.1696	59.6886	48.2266	43.0363	54.282	53.6332	41.1981	57.4178		67.2578
Cla	58.9317	73.5294	54.0657	72.0156		67.6903	64.6626	68.1228	52.7682	67.2578	56.0121	55.3633	62.7163		72.6644
Ven	18.3824	52.1194	38.6029	44.5502		49.5242	38.2785	39.5761		50.3893	41.09	40.6574	58.1747		56.6609
VPrP1	49.9567	53.417	42.8201	59.0398		68.3391	51.6869	65.3114	51.0381	66.3927	44.9827	57.3097	55.7958		83.4775
VPrP2	65.4196	57.526	45.7396	56.2284		35.4671	36.7647	46.9291	59.6886	64.4464	45.199	57.526	60.3374		69.8529
VPrP3	43.9014	51.2543	41.09	50.8218		58.4991	39.5761	50.7137	56.2284	68.9879	52.1194	44.9827	51.2543		76.9896
PHyA	16.436	16.0035	17.7336	16.2197	14.9221	14.4896	19.6799	17.5173	15.8953	20.3287	14.2734	17.0848	16.6522		19.0311
THyA	16.436	19.8962	16.8685	20.9775			23.7889	18.1661	14.2734	21.41	13.192	15.5709	18.1661		20.545
Rt	21.6263	22.9239	24.2215	21.6263	16.6522	16.6522	21.6263	24.654	17.0848	22.7076	16.2197	22.7076	25.519	20.9775	24.5458
VPL	42.3875	52.7682	39.1436	45.6315	35.2509	33.737	47.0372	45.6315	43.9014	47.5779	36.6566	49.9567	51.0381	54.0657	50.6055
ZI	13.4083	16.8685	17.0848	16.8685	12.9758	13.6246	19.0311	16.436	14.2734	18.3824	13.0839	16.436	19.8962	16.8685	19.1393
p3Tg	15.3547	22.4913	19.2474	19.8962	15.8953	13.8408	22.8157	16.8685	14.3815	21.41	14.4896	16.0035	21.8426		21.1938
p3SNC	12.1107	5.8391	11.7863	7.35294	6.27163	6.05536	12.327	5.19031	10.1644	11.0294	11.7863	12.5433	9.29931		10.3806
p3SNR	7.5692	7.78547	5.40657	9.29931	6.48789	5.40657	8.00173	6.70415	6.92042	9.73183	5.40657	7.78547	7.5692		8.65052
LD	59.9048	72.4481	54.7145	64.5545	58.6073	40.4412	61.7431	60.7699	61.8512	62.9325	57.7422	64.0138	72.6644	66.609	65.8521
LP	59.4723	61.3106	45.6315	60.9862	41.7388	36.3322	62.2837	54.7145	56.4446	68.4472	51.0381	56.4446	69.2042	61.2024	64.6626
Po	62.5	73.5294	59.0398	63.3651	43.2526	41.955	68.5554	61.4187	60.5536	63.7976	52.1194	59.6886	73.0969	69.6367	72.4481
VPM	55.3633	74.3945	56.0121	64.0138	48.8754	38.0623	65.0952	56.6609	64.6626	62.5	48.2266	60.5536	71.7993	68.1228	65.3114
SPF	20.545	27.4654	20.545	27.0329	18.5986	19.0311	22.9239	23.2483	20.1125	27.0329	19.0311	22.7076	28.5467	25.9516	25.9516
p2LimRt	9.40744	10.2725	9.83997	12.327	7.13668	6.92042	12.327	9.9481	8.00173	15.1384	8.00173	11.0294	13.192	10.1644	13.4083
PR	8.86678	12.327	9.9481	11.1375	7.13668	9.29931	13.192	10.3806	9.51557	12.7595	8.21799	10.3806	15.3547	17.301	13.0839
p2SNC	11.0294	9.83997	10.1644	9.9481	9.73183	6.70415	14.9221	8.43426	10.1644	10.8131	9.83997	13.8408	12.7595		10.8131
p2SNR	8.86678	9.73183	8.21799	9.9481	7.24481	6.70415	9.08304	7.5692	7.13668	10.0562	6.48789	8.21799	9.08304		9.29931
APT	18.5986	20.2206	16.0035	21.41	14.9221	14.2734	19.4637	18.1661	19.4637	25.0865	15.5709	18.3824	22.3832	18.3824	20.9775
JcP	16.8685	20.3287	16.2197	22.4913	14.2734	15.1384	17.5173	19.7881	20.545	22.9239	16.2197	16.8685	22.9239	18.3824	23.4645
LT	17.7336	20.545	17.301	23.7889	14.0571	15.5709	18.1661	19.0311	20.1125	22.0588	15.7872	17.5173	22.4913	19.4637	25.519
p1LimRt	11.8945	16.6522	13.6246	17.7336	12.5433	11.3538	14.9221	12.5433	13.4083	19.0311	10.5969	12.5433	19.8962	17.301	16.9766
p1BRt	12.1107	14.1652	12.327	16.6522	9.9481	12.4351	13.3002	14.4896	12.327	16.1116	8.86678	8.21799	14.4896	13.3002	15.2465
p1SNC	12.9758	15.3547	14.0571	14.5978	12.5433	10.3806	17.8417	11.6782	12.7595	12.327	11.2457	14.2734	14.9221		14.0571
p1SNR	9.51557	10.5969	8.65052	10.5969	7.35294	7.78547	9.9481	7.78547	7.13668	9.73183	6.92042	9.08304	9.51557		9.73183
TG	18.8149	22.0588	18.8149	23.3564	15.5709	16.2197	19.2474	18.5986	20.3287	24.5458	17.9498	17.9498	24.8702	21.41	27.5735
SC	26.3841	18.3824	22.2751	24.8702	20.7612	17.5173	24.0052	19.4637	22.9239	27.4654	24.0052	20.1125	29.4118	19.4637	24.0052
IC	25.7353	19.6799	22.4913	23.1401	16.8685	14.2734	27.4654	17.7336	19.0311	22.0588	25.519	19.8962	29.1955	17.7336	19.2474
m1LimRt	13.192	15.1384	14.4896	12.7595	12.7595	8.86678	14.4896	11.2457	15.1384	13.4083	12.5433	12.5433	17.5173	14.5978	15.1384
m1BRt	13.949	15.3547	13.4083	13.8408	11.2457	7.35294	15.5709	11.2457	11.3538	16.2197	10.1644	9.29931	18.3824	14.9221	15.5709
m1SNC	13.5164	14.1652	13.6246	14.0571	12.4351	10.705	19.4637	11.4619	11.0294	14.4896	12.4351	14.0571	17.0848		15.1384
m1SNR	9.9481	10.5969	9.29931	11.0294	9.08304	7.5692	10.8131	6.70415	9.51557	10.8131	7.78547	9.83997	11.1375		9.51557
m2A	15.5709	19.2474	17.5173	13.6246	16.2197	14.9221	17.5173	12.1107	12.7595	16.436	16.8685	14.9221	21.41	15.3547	14.9221
SCnf	11.2457	11.8945	11.2457	11.1375	11.8945	9.29931	14.814	11.0294	15.1384	12.0026	10.3806	9.6237	17.5173	12.9758	12.4351
m2BRt	13.6246	13.192	14.9221	13.4083	11.8945	7.02855	16.436	10.5969	9.73183	12.7595	11.6782	12.1107	14.2734	15.8953	12.6514
m2SNC	14.9221	14.9221	14.9221	15.0303	12.9758	9.6237	10.1644	9.19118	13.4083	14.0571	12.7595	11.8945	17.6254		15.5709
m2SNR	10.9213	11.8945	9.6237	12.7595	9.51557	8.21799	10.5969	6.70415	9.29931	11.5701	7.78547	9.73183	12.9758		10.0562
CB_gr	20.9775	23.1401	23.7889	25.7353	13.8408	13.192	22.7076	22.0588	22.2751	23.1401	22.2751	20.9775	24.654	21.6263	25.519
CB_mo	23.7889	27.4654	26.6003	27.0329	17.7336	17.9498	24.4377	22.9239	27.4654	25.0865	24.0052	25.9516	32.872	28.5467	26.1678
CBN	7.35294		8.00173	8.00173	5.62284	3.02768	4.54152	8.00173	8.21799	6.48789	7.78547	6.05536	7.78547	7.35294	7.5692
isA	15.5709	12.1107	18.3824	17.9498	15.3547	15.3547	17.5173	14.4896	10.3806	17.301	18.1661	15.7872	23.7889	16.8685	15.1384
isLimRt	12.1107	13.5164	11.4619	13.4083	8.86678	5.40657	12.1107	14.5978	12.7595	12.6514	11.1375	11.6782	17.5173	15.1384	12.1107
isBRt	13.6246	13.5164	12.7595	13.192	11.8945	8.21799	14.4896	10.5969	8.97491	14.9221	11.4619	12.327	14.9221	16.0035	12.9758
isSNC	8.43426	14.0571	12.327	12.9758	10.8131	11.5701	14.2734	8.21799	10.3806	13.6246	11.2457	11.6782	17.301		12.7595
isSNR	11.6782	11.8945	11.2457	12.5433	12.327	8.65052	8.00173	6.92042	11.6782	12.7595	7.67734	8.65052	13.4083	12.327	11.8945
r1	13.8408	10.3806	14.2734	14.9221	12.327	10.8131	11.6782	11.8945	10.8131	15.7872	10.3806	10.5969	16.6522	16.2197	12.7595
r2	11.0294	11.0294	13.8408	11.0294	11.8945	9.08304	12.327	7.5692	6.70415	14.0571	10.8131	12.327	15.5709	15.7872	9.73183
r3	8.65052	6.27163	11.4619	9.73183	10.1644	9.73183	13.6246	7.5692	6.05536	13.4083	8.43426	11.4619	12.7595	14.4896	8.65052
r4	8.00173	6.27163	8.65052	9.9481	8.65052	6.48789	12.5433	8.86678	7.13668	10.8131	7.35294	9.51557	10.1644	13.4083	9.08304
r5	8.65052	6.05536	7.78547	11.2457	5.19031	5.8391	7.5692	8.43426	6.92042	8.43426	6.27163	7.35294	7.78547	9.08304	10.8131
r6	11.2457	5.40657	12.7595	14.9221	2.16263	6.70415	10.8131	11.8945	9.9481	11.2457	8.43426	10.1644	12.7595	9.29931	14.7059
r7	13.192		14.2734	15.5709	2.37889	9.29931	11.8945	14.2734	10.1644	12.327	9.73183	11.7863	14.2734	12.9758	15.7872
r8	13.6246		15.1384	14.7059	3.67647	11.6782	14.0571	14.7059	9.29931	13.192	10.3806	12.1107	15.3547	15.5709	15.5709
r9	14.0571		15.7872	16.436	2.59516	12.5433	15.3547	14.0571	10.1644	13.192	11.2457	13.8408	14.4896	15.5709	14.9221
r10	13.6246		16.436	16.6522	3.02768	13.192	17.5173	14.0571	11.4619	13.8408	11.0294	14.9221	16.436	17.5173	17.0848
r11	15.3547		18.8149	17.7336	4.54152		16.436	18.3824	13.4083	13.6246	10.3806	16.2197	17.7336	18.8149	18.1661

## Sheet: PSD95_Density_P35
	CFS0080	CFS0081	CFS0083	CFS0085	CFS0086	CFS0089	CFS0211	CFS0213	CFS0216	CFS0219	CFS0220	CFS0084	CFS0087	CFS0088	CFS0090	CFS0091	CFS0092
ORB_l1	103.374	125	96.8858	123.702	120.891	103.59	104.671		60.2292	89.5329	101.644	115.917		132.353	116.133	116.566
ORB_l23	100.995	112.673	93.4256	113.971	110.943	96.4533	100.13		44.7664	83.4775	100.346	111.592		125	108.564	100.779
ORB_l5	94.2907	99.481	84.7751	100.13	97.3183	88.6678	91.9118		31.1419	70.0692	96.8858	99.6972		112.997	96.4533	88.2353	96.4533
ORB_l6	74.7189	84.7751	63.3651	85.2076	79.1522	76.9896	74.827		22.9239	48.6592	87.3702	80.8824		87.3702	86.5052	81.9637	86.5052
FRP_l1	101.644	134.083	90.0735	112.997	132.353	111.7			63.0407	87.3702	104.455	101.319		127.811	123.702	120.675
FRP_l23	102.725	127.379	86.0727	121.324	117.647	99.2647			47.5779	82.1799	102.184	103.374		115.268	119.377	120.783
MO_l1	107.699	141.977	100.995	139.057	134.516	115.593	96.8858	103.374	73.4213	92.7768	108.997		57.6341	137.976	120.026	117.863	128.676
MO_l23	107.699	124.567	100.995	125.216	118.728	109.429	96.4533	98.9403	56.0121	89.1003	102.509		65.3114	124.135	112.889	115.701	117.863
MO_l5	99.481	109.862	91.6955	104.022	102.292	92.5606	84.9913	80.4498	40.6574	71.7993	86.5052		70.718	112.024	99.6972	95.5882	98.1834
MO_l6	88.019	87.3702	67.6903	86.2889	81.7474	81.3149	65.0952	62.7163	26.8166	50.8218	74.1782		92.128	88.019	86.7215	86.9377	85.4239
SS_l1	109.862	123.702	100.454	142.085	138.192	106.293	89.3166	108.348	66.8253	89.2085	106.401		44.7664	126.081	106.618	105.32
SS_l23	109.862	117.647	95.8045	125.433	121.54	101.86	92.3443	101.427	52.4438	85.6401	98.8322		33.6289	116.133	104.022	102.725
SS_l5	98.6159	103.157	87.8028	103.914	99.481	92.7768	86.2889	91.0467	40.8737	68.8798	90.6142		22.9239	100.13	91.6955	94.2907	93.4256
SS_l6	81.9637	84.3426	69.8529	84.7751	70.9343	81.7474	69.2042	72.2318	24.2215	49.5242	75.2595		24.654	81.9637	80.8824	85.6401	77.2059
PTLp_l1	103.806	111.916	105.753	132.137	129.974	102.725	89.1003	108.131	62.5	73.3131				121.972	95.0476	101.644
PTLp_l23	103.374	110.619	102.292	121.864	113.214	98.1834	89.5329	103.157	47.2535	70.2855	102.401			105.753	96.6696	104.239
PTLp_l5	99.0484	101.644	97.9671	103.374	86.7215	95.372	89.1003	93.6419	42.3875	61.3106	97.5346			83.2612	92.128	99.481	97.1021
PTLp_l6	82.3962	85.6401	79.4766	86.7215	59.2561	78.5035	73.0969	68.6635	28.3304	44.1176	82.3962			64.6626	68.5554	88.2353	85.532
VIS_l1	101.86	108.348	103.914	127.379	111.7	101.211	83.045	105.32	53.6332	59.6886	99.6972	94.0744		114.187	95.6964	100.13	111.592
VIS_l23	98.724	105.861	98.8322	109.213	98.0753	97.5346	77.6384	98.8322	38.2785	49.0917	98.1834	90.1817		91.9118	88.019	97.4265	107.699
VIS_l5	91.4792	101.211	88.2353	95.5882	80.0173	92.7768	83.045	93.4256	39.3599	44.9827	95.1557			75.4758	75.0433	91.5874	96.9939
VIS_l6	77.314	84.7751	76.1246	83.045	70.2855	80.9905	69.096	73.9619	26.3841	35.5753	82.1799			68.3391	60.9862	77.6384	89.5329
RSP_l1	89.4247	92.9931	83.2612	83.3694	78.0709	80.8824	91.6955	89.7491	47.7941	44.9827	78.7197			95.372	89.9654	89.1003	99.9135
RSP_l23	88.3434	121.215	75.0433	82.3962	76.7734	84.5588	76.5571	90.8304	29.8443	39.2517	83.1531			89.2085	85.2076	83.6938	91.263
RSP_l5	83.6938	95.372	76.9896	81.3149	83.045	85.4239	83.2612	79.5848	40.5493	44.1176	82.1799			89.5329	87.5865	81.3149	84.2344
RSP_l6	67.2578	84.3426	65.4196	65.8521	69.8529	68.0147	58.391	65.6358	25.519	33.8452	63.1488			72.0156	67.5822	66.2846	71.583
CA1_so	130.082	161.44	92.128	151.6	144.464	107.807	119.593	124.784	59.4723	60.3374	129.542	130.19		151.6	131.488	131.92	135.164
CA1_sp	29.0874	52.3356	17.1929	36.981	29.4118	31.4663	12.6514		3.46021	9.40744	27.2491	28.5467		26.0597	30.3849	32.0069	34.8183
CA1_sr	133.002	161.332	105.969	159.818	157.872	118.728	124.135	121.324	78.7197	73.3131	125.649	149.005		160.9	136.894	136.678	128.244
CA1_slm	112.024	120.242	86.5052	115.052	112.889	109.645	101.644	105.536	70.0692	63.6894	96.4533	114.403	0.216263	119.81	113.754	114.079	110.294
CA2_so	118.08	118.296	68.5554	108.348	105.32	106.401	95.6964	89.8573	56.9853	42.6038	116.025	93.3175	27.4654	121.972	109.537	119.593	111.7
CA2_sp	18.5986	17.1929	9.08304	17.7336	16.8685	6.48789	6.92042	14.4896	7.35294	8.43426	12.9758	22.0588	26.3841	23.2483	19.6799	15.1384	7.5692
CA2_sr	108.564	120.458	57.3097	105.969	107.915	81.0986	90.1817	96.1289	52.1194	42.6038	87.9109	99.5891	18.5986	113.754	107.699	121.756	104.779
CA2_slm	116.133	130.19	84.5588	114.187	119.161	109.213	92.9931		51.4706	45.4152	95.1557	127.163	14.9221	126.73	117.647	122.621	115.917
CA3_so	76.7734	104.455	52.5519	88.019	97.1021	77.8547	68.8798	52.3356	36.1159	24.654	75.9083	60.4455	14.9221	90.6142	69.6367	86.9377	89.1003
CA3_sp	34.3858	31.3581	16.3279	36.0078	35.4671	27.4654	26.6003	20.7612	9.40744	11.6782	15.1384	30.7093	13.6246	34.4939	30.4931	28.9792	19.7881
CA3_sr	80.2336	104.239	60.7699	89.4247	90.3979	63.9057	76.9896	57.0934	48.6592	36.4403	83.6938	109.753	16.8685	92.7768	83.4775	97.9671	91.6955
CA3_slm	120.242	132.785	70.2855	120.458	121.972	106.185	85.6401	70.718	48.0104	39.5761	101.86	132.569	21.8426	133.867	119.377	123.919	116.133
DG_gr	8.86678	14.9221	5.19031	12.7595	8.86678	8.75865	4.75779	4.54152	1.08131	3.24394	10.8131	6.27163	21.7344	9.9481	7.35294	10.5969	11.4619
DG_Hil	51.0381	64.6626	33.3045	51.9031	50.9299	33.0882	46.3884	23.3564	18.1661	23.8971	49.308	57.6341	20.545	61.9593	56.0121	52.7682	47.3616
DG_mo	130.19	150.087	104.239	145.545	134.516	124.784	119.161	114.403	56.0121	53.417	128.46	131.92	19.4637	142.301	133.002	132.569	135.597
SUB_mo	81.8555	99.2647	68.5554	82.6125	90.8304	76.9896	77.8547	82.6125	48.8754	47.7941	74.827			84.9913	96.6696	86.1808	93.4256
SUB_pys	88.6678	90.6142	63.4732	78.5035	68.3391	79.1522	76.7734	80.6661	35.4671	44.3339	74.1782			80.8824	87.3702	86.6133	92.128
BST	98.1834	86.5052	72.6644	87.154	93.1012	53.7413	87.5865		31.1419	49.308		55.4715	87.5865	100.346	71.3668	67.9066	70.5017
Cau	94.5069	89.9654	75.692	90.6142	89.9654	88.019	86.0727		31.7907	65.9602	86.3971	85.6401		98.1834	92.7768	93.2093	84.5588
Put	90.6142	96.6696	66.2846	94.9394	87.154	90.8304	76.9896		30.7093	71.3668	90.8304	91.9118	78.5035	97.3183	95.5882	93.4256	94.2907
EPal	77.4221	92.9931	53.8495	92.5606	80.4498	86.7215	77.4221		28.5467	66.8253		90.3979	72.4481	93.3175	92.0199	94.9394	81.7474
IPal	17.6254	13.4083	32.3313	11.8945	43.9014	16.8685	46.4965		21.41	6.27163	8.65052	46.4965	74.6107	56.6609	14.9221	14.2734	34.2777
VStr	88.6678	97.1021	61.7431	94.0744	88.019	80.8824	73.3131	54.7145	35.6834	71.3668	83.2612	87.154	95.1557	96.8858	94.0744	88.6678	91.0467
VPal	17.0848	18.8149	16.8685	19.8962	17.5173	15.5709	17.5173		11.0294	10.8131	15.5709	17.0848	95.0476	19.1393	17.0848	18.3824	22.2751
TuPal1	0	91.9118	69.8529	94.9394	88.2353	91.0467	82.1799		45.8478	57.8503	72.2318	95.8045			89.7491	69.5285	99.0484
TuPal2	71.0424	73.3131	52.9844	84.9913	67.6903	70.5017	56.6609		27.2491	37.4135	53.417	75.0433			73.7457	60.013	85.3157
TuPal3	22.0588	74.5026	27.8979	48.8754	58.391	48.0104	70.0692		14.4896	56.6609	76.1246	79.0441			33.3045	51.4706	65.5277
Tustr1	84.667	79.1522		91.4792	81.3149	81.5311	70.5017		36.1159	33.9533	69.5285	83.8019			80.2336	72.8806	94.3988
Tustr2	61.9593	52.0112		83.91	68.5554	56.8772	53.2007		17.9498	26.3841	59.1479	69.6367			57.7422	57.0934	86.1808
Tustr3	77.2059	65.0952		27.8979	76.2327	68.9879	48.2266		24.0052	19.0311	68.9879	69.6367			39.9005	35.2509	88.2353
HDB	31.5744	32.2232	19.4637	36.7647	29.1955	29.628	22.7076		16.0035	29.4118	25.519	34.6021	86.9377	30.7093	35.8997	32.872	27.8979
SIB	25.7353	27.8979	19.8962	24.0052	28.763	24.4377	21.8426	14.4896	13.192	16.6522	21.8426	24.4377	58.2829	30.9256	26.3841	25.3028	24.2215
OB_gl	38.7111		19.8962	43.6851	43.0363	36.3322	16.8685		10.9213	32.872		54.282	3.24394	64.6626
OB_gr	28.763		17.301	28.763	25.519	22.4913			9.9481	21.6263		25.0865	15.7872
OB_ipl	34.6021		20.3287	37.5216	12.5433	26.8166			11.2457	25.519		33.4126	7.5692
OB_mtr	23.5727		6.70415	24.654		17.5173			16.8685	20.1125		24.7621	0.648789
OB_opl	67.6903		38.7111	63.7976	53.9576	48.6592			38.9273	50.8218		60.1211	0.432526	3.35208
AON1	76.9896	84.9913	53.8495	94.2907	87.3702	63.7976	65.0952		14.5978	58.6073	94.2907	72.8806	105.861	103.806	91.4792	94.7232	100.995
AON2	92.7768	94.8313	51.6869	99.2647	93.3175	88.6678	78.0709		25.1946	83.4775	73.9619	92.128	100.995	110.51	101.427	94.2907	100.346
AON3	94.5069	89.7491	68.231	93.8581	94.0744	82.6125	63.7976		21.8426	72.0156	95.8045	86.5052	93.2093	108.456	98.1834	100.13	94.2907
LPrP1	99.6972	112.889	80.8824	111.375	98.2915	95.1557	104.239		33.4126	74.3945	96.4533	106.401	85.2076	128.893	102.292	92.7768	108.997
LPrP2	93.4256	99.6972	73.8538	96.4533	97.3183	91.0467	94.3988		36.5484	68.7716	88.9922	96.0208	89.1003	108.564	90.0735	89.3166	96.3452
LPrP3	89.8573	94.1825	63.2569	96.3452	93.2093	85.6401	78.2872		26.6003	71.1505	85.2076	80.8824	88.019	104.888	95.4801	90.6142	92.128
Bec	73.7457	75.4758	31.6825	83.5856	80.6661	70.3936	46.7128		22.7076	51.9031	74.1782	58.1747	83.2612	89.2085	87.6946	81.0986	89.5329
Cla	78.5035	82.9369	47.5779	88.2353	85.4239	72.34	62.2837		24.0052	59.4723	79.3685	69.096	86.8296	90.1817	89.1003	85.6401	84.1263
Ven	49.0917	55.3633	12.2189	70.0692	54.0657	49.5242	11.4619		21.8426	43.9014	57.3097	46.4965	99.1566	44.0095	64.6626	64.2301	63.9057
VPrP1	64.8789	83.045	57.9585	81.7474	80.2336	76.9896	60.5536		24.0052	55.1471	69.8529	81.9637			79.801	82.8287	85.8564
VPrP2	62.5	84.3426	33.3045	56.2284	68.9879	74.1782	67.6903		27.2491	48.8754	42.9282	84.5588	101.86	95.5882	69.7448	68.1228	92.3443
VPrP3	55.3633	67.474	10.5969	74.6107	65.9602	68.6635	68.1228		24.8702	54.8227	60.7699	53.417	105.536	91.4792	77.8547	78.5035	80.2336
PHyA	20.1125	17.9498	21.6263	26.1678	21.8426	18.5986	19.2474	16.6522	15.3547	6.70415	13.7327	21.1938	74.5026	25.519	21.6263	23.1401	21.1938
THyA	19.8962	25.519	19.4637	23.7889	21.8426	21.41	21.1938	16.8685	14.4896	19.4637	22.0588	25.7353	107.807	25.4109	21.8426	21.6263	24.8702
Rt	28.1142	26.4922	21.8426	55.0389	26.1678	22.2751	28.9792	7.13668	16.0035	14.0571	20.1125	24.4377	68.3391	29.8443	27.0329	27.8979	26.8166
VPL	63.3651	60.7699	50.8218	69.6367	32.6557	55.1471	57.3097	29.1955	25.9516	35.2509	54.3901	44.0095	69.4204	64.122	60.7699	65.4196	60.9862
ZI	19.1393	22.4913	16.2197	20.7612	16.6522	18.2742	21.1938	16.6522	16.8685	13.6246	15.5709	21.6263	72.4481	19.6799	20.545	20.3287	23.032
p3Tg	20.545	14.7059	17.6254	16.6522	20.3287	12.9758	22.7076	19.4637	15.1384	14.814	17.0848	22.7076	72.4481	19.6799	22.2751	20.4369	22.4913
p3SNC	7.35294	5.62284	13.8408	11.4619	20.7612	12.6514	20.3287	16.6522	12.7595	6.16349	10.4888	14.0571	56.8772	14.4896	15.5709	16.0035	18.4905
p3SNR	8.00173	9.40744	7.13668	9.83997	10.2725	9.29931	7.78547	8.43426	6.70415	4.97405	8.65052	7.35294	29.5199	9.40744	9.40744	11.0294	10.3806
LD	81.7474	82.1799	57.2016	73.0969	68.3391	72.6644	73.3131	61.9593	35.6834	47.3616	64.0138	79.5848	19.2474	86.5052	79.1522	80.6661	73.7457
LP	74.3945	74.1782	54.0657	70.9343	67.2578	66.3927	66.3927	59.4723	36.5484	41.6306	64.2301	52.5519	15.7872	80.4498	74.0701	74.1782	81.5311
Po	82.8287	86.7215	60.1211	83.6938	67.6903	78.6116	71.583	60.1211	38.4948	42.0631	63.5813	78.5035	23.1401	75.692	81.0986	84.3426	76.7734
VPM	80.0173	83.2612	59.6886	85.6401	71.3668	74.6107	70.718	58.0666	37.846	47.3616	66.3927	72.2318	69.4204	80.2336	83.6938	81.6393	68.7716
SPF	31.6825	34.1696	24.3296	31.1419	24.8702	35.2509	25.7353	26.3841	21.6263	17.9498	25.1946	39.7924	13.6246	30.8175	27.4654	34.8183	29.8443
p2LimRt	19.6799	18.1661	13.4083	17.7336	18.5986	24.2215	15.1384	9.9481	11.2457	8.21799	12.327	17.7336	17.9498	19.4637	13.4083	15.1384	19.2474
PR	11.8945	11.8945	12.9758	14.7059	16.436	12.327	17.0848	11.2457	12.5433	10.3806	9.73183	18.8149	30.0606	12.1107	16.3279	15.2465	17.0848
p2SNC	9.08304	14.1652	13.0839	13.4083	20.545	16.6522	18.058	16.0035	11.0294	12.7595	12.1107	14.9221	19.2474	19.2474	16.3279	20.0043	22.2751
p2SNR	9.51557	11.4619	9.08304	10.3806	11.8945	10.8131	10.5969	8.32612	7.13668	7.5692	9.9481	9.08304	25.0865	9.73183	11.0294	11.8945	11.6782
APT	22.4913	26.1678	16.8685	23.3564	27.2491	21.3019	20.1125	17.5173	16.436	12.5433	20.1125	30.7093	7.8936	26.6003	22.7076	23.1401	34.8183
JcP	21.6263	26.8166	16.436	20.7612	24.2215	20.7612	18.3824	17.301	16.436	11.4619	20.3287	26.3841	8.86678	23.5727	22.2751	20.1125	31.1419
LT	22.0588	27.4654	16.8685	21.8426	21.9507	19.6799	17.9498	17.301	17.7336	11.4619	20.7612	21.41	8.86678	21.1938	21.6263	20.1125	30.7093
p1LimRt	19.0311	22.9239	13.4083	16.2197	16.8685	21.6263	13.192	9.29931	14.4896	9.29931	12.0026	14.7059	10.1644	15.3547	14.2734	15.1384	29.628
p1BRt	13.6246	14.9221	11.2457	16.436	14.9221	17.0848	12.327	8.43426	12.5433	9.73183	12.7595	15.3547	20.545	11.4619	14.7059	15.3547	31.0337
p1SNC	12.7595	19.2474	12.1107	14.4896	21.6263	14.4896	19.2474	15.3547	10.5969	14.0571	14.7059	14.4896	21.41	21.3019	13.192	17.5173	23.5727
p1SNR	9.73183	12.5433	9.29931	11.8945	12.9758	11.0294	11.2457	9.08304	7.24481	7.13668	8.86678	11.2457	20.9775	10.3806	10.9213	12.1107	13.6246
TG	23.1401	30.0606	18.8149	22.7076	18.5986	20.9775	19.4637	19.2474	19.6799	11.4619	21.1938	20.8694	8.54239	22.0588	19.6799	21.8426	28.1142
SC	27.2491	28.1142	21.5182	27.2491	25.519	24.8702		22.3832	20.1125	13.192	22.7076	31.5744		33.3045	30.2768	26.3841	28.9792
IC	24.8702	28.2223	20.9775	31.5744	31.1419	20.1125	28.763	20.9775	25.0865	17.5173	24.654	42.6038	7.35294	31.5744	34.1696	33.3045	28.1142
m1LimRt	19.0311	18.1661	12.327	15.1384	15.3547	15.6791	16.436	13.192	14.0571	10.8131	13.192	12.6514	10.8131	15.7872	17.301	16.2197	31.1419
m1BRt	16.2197	17.0848	12.5433	18.1661	14.7059	15.3547	11.6782	8.97491	14.0571	11.2457	13.8408	12.5433	14.2734	11.4619	15.3547	17.301	33.9533
m1SNC	16.2197	16.2197	13.192	13.949	20.7612	13.6246	15.7872	13.192	10.1644	14.7059	15.5709	17.0848	16.436	15.1384	13.5164	15.3547	25.6272
m1SNR	11.0294	12.327	9.9481	12.1107	12.7595	11.2457	12.327	10.9213	7.35294	11.1375	9.51557	13.0839	20.3287	11.6782	11.1375	12.327	14.2734
m2A	20.1125	20.545	14.7059	21.8426	26.6003	14.9221	20.545	14.7059	19.6799	16.6522	19.8962	27.4654	8.43426	22.9239	25.7353	24.654	23.5727
SCnf	16.8685	16.436	10.8131	15.1384	14.9221	11.2457	14.2734	10.1644	13.6246	10.8131	12.1107	12.5433	9.83997	17.0848	17.1929	16.6522	29.4118
m2BRt	14.7059	16.2197	14.0571	18.3824	14.2734	15.3547	11.4619	10.5969	11.6782	12.1107	15.1384	12.7595	12.5433	14.7059	13.8408	19.4637	28.3304
m2SNC	11.1375	16.7604	13.6246	14.7059	17.6254	14.5978	9.08304	11.8945	9.08304	13.192	14.4896	17.7336	13.949	15.0303	16.6522	15.8953	25.7353
m2SNR	12.5433	14.2734	10.3806	13.192	15.5709	11.8945	14.0571	11.4619	7.24481	12.1107	9.9481	13.192	17.0848	11.6782	10.8131	14.3815	15.7872
CB_gr	28.9792	30.9256	22.2751	31.1419		24.2215	18.5986	19.8962	7.78547	18.1661	22.4913	30.7093	13.192	28.1142	30.0606	30.0606	29.8443
CB_mo	30.9256	37.846	24.4377	34.3858			30.2768	27.8979	9.73183	16.6522	26.8166	31.5744	12.9758	32.872	35.0346	34.6021	33.737
CBN	10.3806	9.51557	5.62284	8.21799		1.51384	5.8391	5.62284	6.27163	3.67647	7.78547		6.48789	7.35294		9.08304	13.5164
isA	21.6263	20.9775	11.8945	22.0588	21.41	12.9758	21.6263	16.0035	17.9498	14.2734	12.7595	21.8426	13.192	19.1393	21.1938	20.1125	15.1384
isLimRt	12.327	13.192	12.1107	15.5709	14.2734	13.5164	15.7872	11.4619	11.8945	10.1644	13.192	10.5969	11.8945	15.7872	18.923	17.7336	28.5467
isBRt	12.5433	18.3824	14.2734	16.9766	16.5441	14.7059	13.6246	14.4896	13.8408	9.9481	13.3002	12.9758	12.9758	15.7872	12.0026	19.6799	28.763
isSNC	15.8953	17.7336	14.2734	19.4637	14.9221	15.1384		10.1644	12.7595	15.5709	14.2734	9.73183	14.2734	19.6799	17.0848	16.8685	25.7353
isSNR	13.949	17.1929	10.3806	12.7595	4.32526	13.7327	10.8131	9.51557	8.00173	13.192	9.08304	12.327	14.4896	11.8945	12.9758	14.7059	16.8685
r1	16.0035	17.301	12.8676	17.7336	16.2197	14.7059	14.0571	12.327	14.7059		11.8945	14.7059	14.3815	15.1384	16.0035	17.9498	19.0311
r2	10.5969	11.0294	10.3806	15.1384	15.7872	12.5433	13.8408	11.2457	13.8408		13.8408	15.3547	14.9221	14.4896	13.6246	16.436	17.7336
r3	11.0294	11.0294	11.0294	13.4083	17.0848	12.7595	14.0571	9.29931	12.9758		12.1107	13.8408	15.7872	15.1384	15.3547	14.7059	12.327
r4	10.8131	13.4083	9.73183	11.6782	13.4083	11.8945	12.7595	5.8391	11.6782		12.5433	12.9758	16.0035	11.6782	11.4619	11.6782	13.6246
r5	11.7863	13.8408	11.4619	13.192	10.5969	11.4619	7.5692	5.62284	10.1644		8.43426	10.5969	24.4377	11.4619	11.2457	11.0294	14.0571
r6	16.8685	17.7336	14.2734	15.7872	15.7872	15.7872	10.8131	7.5692	12.327		10.8131	10.5969	24.8702	13.192	14.7059	16.2197	20.1125
r7	17.5173	17.5173	14.7059	16.8685	16.8685	15.3547	12.5433	10.1644	14.0571		10.8131		22.2751	16.1116	14.2734	16.436	19.7881
r8	15.5709	15.5709	14.7059	16.8685	17.5173	14.9221	14.0571	10.5969	15.7872		11.2457		19.4637	16.436	13.4083	13.192	17.7336
r9	16.8685	16.8685	14.9221	18.3824	19.8962	17.301	13.8408	10.5969	14.9221		13.4083			16.0035	13.6246	16.2197	19.2474
r10	17.7336	18.1661	15.1384	18.1661	18.5986	17.7336	14.2734	11.8945	14.7059		14.4896			16.6522	14.4896	17.0848	21.8426
r11	19.4637	19.2474	17.0848	16.8685	17.301	18.1661	15.3547	14.814	14.4896		16.0035			17.301	14.4896	14.7059	21.41

## Sheet: PSD95_Density_P42
	CFS0097	CFS0137	CFS0142	CFS0209	CFS0210	CFS0217	CFS0218	CFS0138	CFS0139	CFS0140	CFS0141	CFS0170	CFS0208
ORB_l1	91.6955	90.3979	73.7457	93.8581	101.211	102.076	94.9394	102.941	92.7768	98.1834	105.861	95.8045	78.0709
ORB_l23	91.4792	92.7768	66.1765	88.2353	90.1817	98.3997	95.5882	95.5882	85.8564	93.6419	99.5891	83.91	72.0156
ORB_l5	89.3166	88.6678	54.282	76.3408	84.9913	88.8841	89.3166	89.3166	86.2889	89.3166	93.2093	70.2855	58.9317
ORB_l6	70.9343	72.0156	43.9014	49.1998	60.2292	77.8547	71.1505	68.9879	73.3131	69.4204	73.3131	50.6055	43.2526
FRP_l1	92.6687	82.1799	57.526	96.0208	91.9118	106.834	100.779	101.211	104.347	105.753	93.8581	79.1522	74.3945
FRP_l23	90.0735	82.5043	51.6869	90.8304	90.3979	100.562	99.0484	101.644	86.0727	101.644	95.1557	82.1799	67.0415
MO_l1	90.3979	86.0727	63.1488	98.3997	92.9931	108.564	102.941	102.941	104.022	95.372	94.3988	74.3945
MO_l23	90.3979	87.8028	62.1756	94.5069	91.0467	101.211	99.6972	98.6159	97.7509	94.9394	98.6159	81.0986	68.5554
MO_l5	81.5311	92.4524	58.1747	80.8824	84.0182	92.128	89.1003	90.3979	87.0458	87.5865	93.2093	72.4481	53.417
MO_l6	65.5277	92.9931	44.7664	59.9048	62.9325	78.7197	71.583	75.1514	74.3945	72.5562	81.0986	53.8495	40.0087
SS_l1	86.6133	97.7509	64.6626	93.2093	86.0727	110.943	105.104	100.13	99.0484	89.7491	99.481	68.7716
SS_l23	91.0467	100.779	66.2846	95.372	86.7215	100.995	102.725	93.8581	94.9394	91.263	97.9671	68.9879
SS_l5	82.8287	96.6696	63.3651	83.2612	77.2059	89.1003	91.6955	89.7491	86.9377	86.5052	91.9118	60.5536
SS_l6	60.7699	87.5865	45.6315	58.391	56.4446	71.1505	76.3408	77.4221	73.7457	74.1782	79.3685	47.3616
PTLp_l1	81.0986	97.3183	69.4204		80.2336	102.725	108.131	94.8313	99.481	92.7768	99.6972	64.2301	81.9637
PTLp_l23	80.3417	96.0208	67.2578	87.9109	82.3962	93.6419	106.618	88.4516	99.0484	94.9394	94.5069	61.3106	80.4498
PTLp_l5	83.1531	79.5848	63.2569	91.263	82.6125	77.4221	97.7509	92.5606	94.3988	93.6419	93.8581	63.2569	78.5035
PTLp_l6	66.3927	64.0138	46.9291	65.5277	58.2829	61.6349	80.8824	75.8002	79.5848	80.2336	81.7474	47.7941	59.0398
VIS_l1	80.6661	77.2059	61.6349		84.1263	82.1799	94.5069		101.86	101.644	94.1825	63.5813
VIS_l23	76.1246	71.583	64.4464	92.7768	82.8287	81.0986	97.7509		95.372	97.7509	91.9118	56.8772
VIS_l5	73.7457	67.0415	51.4706	84.9913	78.7197	69.8529	88.9922		93.4256	91.263	90.3979	56.5528
VIS_l6	57.526	54.4983	41.09	65.9602	62.7163	59.9048	68.1228		80.2336	81.0986	79.3685	44.1176
RSP_l1	67.2578	68.3391	55.3633		71.7993	72.0156	80.8824		86.9377	86.0727	86.5052	50.2811	52.0112
RSP_l23	60.9862	53.3088	43.6851	75.4758	69.8529	69.8529	89.3166		80.4498	87.5865	86.5052	54.9308	60.3374
RSP_l5	60.1211	66.1765	40.8737		72.6644	67.2578	80.8824		78.0709	76.7734	76.9896	48.0104	58.1747
RSP_l6	41.8469	58.8235	30.4931	56.8772	50.6055	56.3365	63.5813		58.1747	64.8789	55.3633	35.2509	40.8737
CA1_so	105.753	129.109	67.2578	120.242	114.403	142.301	133.218	125	121.972	126.514	125.865	66.609	73.5294
CA1_sp	16.9766	30.4931	15.3547			55.5796	32.6557	17.5173	18.5986	30.6012	22.9239	8.65052
CA1_sr	106.185	132.677	79.1522	121.972	112.24	154.196	128.785	128.676	122.189	121.54	118.728	73.0969	85.6401
CA1_slm	79.801	108.348	58.7154	92.5606	82.8287	104.131	109.213	101.86	99.2647	97.3183	105.32	51.9031	66.2846
CA2_so	76.3408	88.8841	40.1168	79.801	69.2042	107.483	85.8564	109.862	93.2093	96.8858	90.1817	56.2284	45.8478
CA2_sp	7.67734	18.8149	5.73097	13.192	13.0839	39.6843	10.0562	11.4619	8.54239	15.5709	9.9481	6.16349	3.89273
CA2_sr	69.2042	86.2889	44.8746	68.3391	66.8253	105.32	72.4481	102.076	99.481	82.8287	88.019	36.1159	38.2785
CA2_slm	73.6375	101.535	53.9576	84.3426	74.827	109.645	94.2907	125.649	99.6972	103.266	101.86	37.846	47.7941
CA3_so	43.0363	64.7708	33.1964	63.0407	50.6055	95.8045	59.1479	89.7491	67.0415	73.9619	64.7708	32.0069	33.5208
CA3_sp	10.5969	23.5727	5.19031	22.9239	14.4896	39.7924	14.4896	29.4118	21.1938	22.7076	21.41	13.192	10.8131
CA3_sr	51.0381	84.4507	35.8997	54.7145	59.0398	101.86	74.827	83.91	75.9083	79.0441	78.1791	41.7388	36.981
CA3_slm	60.4455	106.401	47.7941	78.2872	70.5017	130.731			89.1003	112.024	95.1557	41.8469	43.1445
DG_gr	3.46021	6.92042	3.67647			35.2509	9.83997	7.13668	5.29844	9.29931	8.65052	2.59516
DG_Hil	33.1964	44.9827	27.0329	42.6038	28.4386	57.9585	50.8218	48.4429	45.5234	44.5502	41.6306	22.9239	24.2215
DG_mo	88.6678	126.189	62.2837	106.185	90.3979	147.924	131.488	128.244	120.458	124.784	125.757	54.9308	64.8789
SUB_mo	52.0112		51.6869			64.8789	78.936	80.6661	79.0441	67.6903	80.6661	50.4974
SUB_pys	63.1488		43.0363	70.5017	62.7163	64.0138	79.3685	73.205	80.0173	79.9092	78.5035	44.1176	59.9048
BST	48.6592		49.5242	79.4766	56.0121	93.3175	74.2863	92.5606	71.9074	75.9083	84.8832	49.7405	47.1453
Cau	71.1505	88.776	58.6073	76.5571	63.3651	91.263	77.4221	87.2621	70.2855	82.1799	83.045	48.4429	46.9291
Put	74.3945	76.5571	53.417	68.7716	54.7145	92.7768	85.2076	89.7491	69.2042	82.3962	75.4758	53.2007	48.8754
EPal	72.0156	77.4221	41.955	62.8244	40.8737	88.6678	79.801	74.3945	66.1765	73.3131	70.5017	43.1445	41.09
IPal	9.51557	41.5225	16.2197	31.8988	19.2474	18.1661	7.5692	40.2249	41.09	39.1436	38.9273	27.0329	19.2474
VStr	74.3945	78.5035	48.8754	62.0675	52.9844	95.5882	79.1522	87.6946	75.3676	78.2872	66.609	50.8218	41.955
VPal	13.4083	16.2197	10.5969	12.7595	9.29931	25.0865	14.4896	18.5986	16.8685	19.2474	19.6799	13.4083	8.00173
TuPal1	85.6401		44.7664	66.609	46.9291	85.2076	86.0727	80.0173	70.0692	87.5865	74.3945	58.7154	41.955
TuPal2	58.8235		28.9792	52.0112	34.3858	75.4758	60.4455	53.5251	48.6592	65.4196	63.1488	40.0087	29.628
TuPal3	55.3633		22.3832	60.3374	41.5225	81.9637	76.3408	44.9827	25.519	35.8997	21.1938	25.6272	35.2509
Tustr1	70.9343	39.3599	41.3062	62.9325	38.1704	78.3953	60.5536	68.1228	66.0683	81.9637	49.0917	46.9291	34.8183
Tustr2	49.5242	34.1696	24.2215	42.8201	29.628	63.9057	45.0908	56.8772	43.4689	59.0398	36.981	34.6021	30.4931
Tustr3	61.6349	43.6851	30.2768	56.5528	19.5718	78.2872	56.9853	72.8806	40.2249	63.5813	39.3599	42.6038	32.0069
HDB	25.7353		11.8945	19.2474	16.2197	31.1419	27.2491	25.9516	23.1401	23.1401	19.0311	14.4896	11.4619
SIB	20.1125	21.8426	11.4619	17.0848	12.7595	28.5467	19.8962	20.1125	22.9239	23.7889	22.7076	15.3547	11.6782
OB_gl	40.9818	16.0035	11.2457	23.7889		48.551
OB_gr	24.5458	13.6246	27.0329	16.8685		40.0087	15.1384	22.7076				11.4619
OB_ipl	5.40657	13.4083		18.1661		45.6315	15.2465	5.40657				5.62284
OB_mtr	40.0087	12.7595		21.8426		52.1194	18.8149	25.7353				32.6557
OB_opl	39.9005	27.0329		43.9014		62.0675	36.7647	49.7405				28.5467
AON1	71.3668	45.8478	52.3356	75.0433	68.9879	95.372	87.154	82.8287	55.1471	36.981	40.6574	62.7163	41.955
AON2	71.3668	60.9862	53.5251	72.8806	70.718	86.5052	82.8287	87.5865	61.3106	81.9637	69.6367	61.2024	45.6315
AON3	31.1419	11.0294	57.3097	56.0121	59.2561	95.5882	89.2085	83.91	59.9048	41.09	22.7076	50.7137	49.8486
LPrP1	77.4221	92.6687	67.0415	86.7215	96.9939	103.806	93.1012	99.2647	93.75	96.8858	97.4265	79.1522	55.1471
LPrP2	81.7474	82.3962	51.5787	78.7197	73.0969	93.6419	80.6661	85.8564	86.1808	90.1817	82.8287	61.2024	49.9567
LPrP3	63.5813	63.4732	50.2811	63.1488	60.9862	89.5329	81.7474	88.6678	64.2301	67.474	52.4438	42.6038	43.6851
Bec	53.417	36.5484	43.2526	46.9291	33.0882	66.609	63.7976	69.4204	45.6315	49.9567	44.6583	38.0623	31.1419
Cla	60.6618	56.0121	39.6843	56.2284	48.8754	80.0173	67.9066	80.6661	53.2007	61.8512	39.7924	44.3339	40.4412
Ven	33.6289	6.05536	28.763	36.7647	38.7111	65.5277	50.173	45.8478	32.872	17.1929	17.301	8.86678	22.9239
VPrP1	52.1194	36.981	40.0087	58.7154	41.5225	81.7474	56.2284	75.0433	46.064	60.9862	58.391	46.3884	32.4394
VPrP2	61.5268	53.8495	28.5467	56.6609	57.3097	65.4196	39.5761	71.7993	55.0389	75.0433	71.583	53.8495	33.9533
VPrP3	46.7128	56.6609	31.25	49.0917	43.2526	64.6626		65.0952	47.7941	66.8253	46.9291	43.4689	32.2232
PHyA	13.6246	19.0311	10.8131	15.5709	9.9481	20.3287	12.1107	19.2474	18.3824	19.4637	19.4637	10.5969	9.9481
THyA	14.4896	13.8408	10.3806		8.86678	25.519	26.8166	17.301	15.7872	19.2474	18.3824	12.327
Rt	16.436	27.2491	13.4083	21.6263	13.192	23.5727	16.0035	24.2215	28.9792	22.4913	22.4913	15.1384	14.0571
VPL	37.846	57.526	31.5744	47.7941	29.1955	59.2561	49.0917	55.1471	34.6021	51.6869	56.6609	32.0069	26.6003
ZI	9.9481	21.1938	11.2457	16.6522	8.00173	17.9498	18.5986	16.436	15.1384	18.8149	15.1384	10.5969	9.51557
p3Tg	12.327	17.9498	6.05536	13.192	7.13668	21.3019	18.1661	16.0035	18.3824	16.7604	15.1384	7.78547	11.8945
p3SNC	11.0294	17.6254	2.81142	12.8676	4.43339	16.2197	5.62284	15.2465	11.8945	13.0839	16.8685	4.97405	8.21799
p3SNR	6.27163	8.65052	2.59516	7.8936	3.46021	16.436	8.21799	7.35294	6.37976	8.86678	9.73183	4.75779	4.54152
LD	50.6055	37.4135	37.4135	63.3651	45.199	66.1765	59.6886	73.7457	64.6626	68.9879	70.5017	40.2249	41.09
LP	52.3356	60.3374	39.7924	53.417	42.1713	73.3131	64.987	64.8789	58.8235	65.6358	60.3374	36.1159	40.6574
Po	55.1471	65.7439	40.0087	60.013	41.5225	79.2604	62.9325	70.5017	69.4204	66.3927	69.4204	35.6834	40.6574
VPM	52.7682	65.3114	37.6298	58.8235	38.2785	81.7474	62.7163	70.5017	73.0969	68.5554	62.9325	36.981	36.981
SPF	20.1125	21.41	20.3287	16.8685	12.7595	25.0865	30.7093	27.4654	24.3296	22.9239	29.8443	15.3547	13.4083
p2LimRt	12.6514	11.6782	8.00173	8.21799	6.92042	11.0294	14.5978	11.8945	9.9481	12.327	11.8945	8.00173	5.40657
PR	6.92042	8.43426	5.8391	9.6237	5.40657	11.6782	11.6782	9.29931	10.8131	11.2457	9.29931	6.92042	6.92042
p2SNC	9.9481	15.5709	4.75779	13.4083	3.89273	19.8962	9.6237	16.8685	12.327	12.327	16.2197	4.97405	8.00173
p2SNR	7.78547	10.8131	4.54152	8.65052	3.67647	17.301	8.43426	7.5692	7.78547	10.3806	10.5969	4.54152	5.40657
APT	14.9221	24.1133	13.8408	15.7872	10.5969	20.2206	20.545	17.9498	18.3824	23.5727	20.1125	10.1644	11.6782
JcP	12.9758	17.9498	11.0294	14.0571	11.0294	18.5986	21.6263	17.0848	15.5709	18.8149	16.436	9.9481	11.6782
LT	13.6246	16.2197	9.51557	14.0571	11.2457	17.9498	19.8962	19.0311	17.7336	18.3824	17.9498	9.9481	12.7595
p1LimRt	10.3806	12.5433	12.327	8.86678	8.54239	11.2457	15.7872	12.327	11.6782	14.814	13.5164	8.43426	7.67734
p1BRt	8.97491	9.08304	6.27163	7.13668	8.00173	12.5433	16.6522	9.08304	9.29931	12.9758	9.73183	7.5692	6.92042
p1SNC	12.327	12.8676	5.62284	13.7327	7.02855	20.7612	11.4619	17.0848	13.192	13.5164	16.6522	5.8391	9.51557
p1SNR	7.5692	11.2457	5.19031	8.32612	4.54152	17.301	8.86678	8.21799	8.00173	10.1644	10.705	4.109	5.40657
TG	13.6246	18.8149	10.5969	14.2734	12.1107	18.3824	22.0588	20.545	18.3824	18.8149	19.2474	11.2457	11.8945
SC	15.1384	34.1696	11.8945	16.8685	15.7872	28.9792	23.5727	23.3564	18.1661	20.1125	20.7612	11.4619	11.2457
IC	20.9775	29.628	10.1644	22.4913	14.0571	25.9516	19.4637	21.41		19.6799	28.763	10.5969	12.5433
m1LimRt	8.65052	12.1107	7.46107	11.6782	8.43426	15.1384	12.9758	14.2734	10.8131	12.5433	12.8676	7.78547	8.00173
m1BRt	10.1644	11.0294	7.78547	8.32612	7.24481	16.0035	14.7059	11.0294	12.9758	14.9221	12.327	7.78547	7.35294
m1SNC	11.8945	10.5969	6.48789	9.51557	7.35294	19.3555	14.1652	16.2197	10.705	12.327	9.40744	5.40657	10.5969
m1SNR	8.00173	11.4619	5.62284	9.08304	4.75779	17.8417	9.29931	10.5969	7.5692	9.6237	10.3806	4.32526	6.05536
m2A	14.4896	19.6799	7.13668	16.8685	7.35294	16.8685	16.6522	16.2197		16.2197	18.8149	8.43426	6.48789
SCnf	9.9481	12.1107	7.78547	11.4619	8.43426	12.327	13.6246	13.6246		11.2457	10.8131	6.59602	6.27163
m2BRt	10.9213	12.327	6.48789	10.5969	6.92042	13.7327	12.327	14.814	11.8945	14.9221	13.192	8.65052	8.00173
m2SNC	11.1375	12.327	7.5692	4.43339	5.8391	21.8426	14.7059	14.4896	9.08304	12.0026	7.5692	5.8391	9.19118
m2SNR	8.21799	12.5433	5.62284	10.8131	4.97405	20.3287	10.705	11.5701	8.21799	10.3806	6.48789	5.51471	5.94723
CB_gr	22.0588	21.1938	13.6246	23.5727	20.3287	31.7907	29.1955	18.1661	26.6003	27.0329	23.3564	17.9498	17.301
CB_mo	22.4913	19.4637	17.0848	23.1401	19.8962	22.7076	25.7353		28.3304	25.3028	25.7353	20.545	18.5986
CBN	4.75779	4.97405	2.81142	6.05536	4.97405	7.78547	9.9481	4.75779	6.70415	5.8391	6.05536	3.46021	3.24394
isA	14.9221	16.2197	8.21799	14.0571	7.24481	18.1661	14.2734	17.0848		16.436	16.436	9.51557	6.27163
isLimRt	8.43426	10.3806	6.70415	12.327	7.5692	12.1107	11.1375	15.1384		11.8945	12.9758	7.46107	7.13668
isBRt	10.5969	11.6782	6.48789	12.327	4.97405	16.436	11.8945	15.3547		13.192	12.7595	7.78547	8.65052
isSNC	9.29931	11.1375	5.73097	6.27163	5.62284	25.0865		12.9758		12.5433	9.73183	8.21799	6.70415
isSNR	8.00173	10.1644	5.94723	8.86678	4.97405	21.8426	12.2189	11.2457		10.1644	6.05536	6.48789	4.75779
r1	10.1644	10.5969	7.35294	11.2457	6.92042	14.7059	13.6246	13.4083	8.75865	14.0571	10.5969	8.00173	6.27163
r2	11.0294		5.94723	10.8131	4.97405	10.5969	9.29931	13.8408	9.08304	12.5433	11.0294	6.48789	5.94723
r3	10.5969		6.05536	11.2457	2.81142	8.21799	9.9481	14.4896	9.51557	12.327	10.705	6.05536	6.48789
r4	8.65052		5.8391	11.4619	3.89273	9.73183	9.51557	12.1107	11.2457	10.5969	9.9481	4.75779	5.62284
r5	5.8391		4.109	7.13668	2.59516	8.43426	9.29931	7.78547	11.6782	7.5692	6.48789	4.75779	3.89273
r6	8.65052		4.97405	10.3806	4.97405	12.327	13.6246	9.51557	11.4619	10.3806	8.00173	6.92042	5.40657
r7	9.51557		5.40657	11.0294	5.62284	15.1384	15.1384	12.7595	13.4083	12.327	8.65052	8.00173	6.70415
r8	9.9481		6.05536	11.8945	6.05536	16.6522	14.4896	15.3547	11.6782	12.1107	9.08304	8.65052	7.13668
r9	10.3806		8.43426	13.192	7.13668	16.2197	14.2734	16.0035	11.8945	13.192	10.5969	9.9481	8.00173
r10	11.8945		7.13668	13.8408	6.70415	17.301	15.1384	17.5173	12.5433	12.9758	10.5969	11.6782	8.21799
r11	11.6782		5.19031	14.9221	6.92042	18.8149	16.436	16.8685	14.4896	13.6246	9.9481	12.327	9.9481

## Sheet: PSD95_Density_P49
	CFS0114	CFS0115	CFS0116	CFS0118	CFS0119	CFS0127	CFS0117	CFS0121	CFS0122	CFS0123	CFS0113	CFS0126
ORB_l1	117.539	93.8581	98.1834	88.6678	94.9394	103.698	100.562	107.375		93.6419	91.6955	91.6955
ORB_l23	106.834	89.5329	91.263	87.5865	94.2907	94.7232	92.9931	107.483		92.9931	95.372	88.8841
ORB_l5	97.1021	86.0727	87.5865	83.91	86.2889	88.2353	86.2889	88.019	86.9377	87.154	92.7768	82.9369
ORB_l6	81.5311	70.8261	83.045	67.0415	63.3651	77.8547	73.0969	65.2033	80.1254	76.7734	82.6125	70.9343
FRP_l1		93.6419	107.483	106.401	94.9394	104.022	101.644	107.699	82.1799	100.562	94.9394	102.076
FRP_l23		90.5061	97.6427	100.238	93.8581	94.9394	96.8858	104.455		93.6419	96.4533	94.0744
MO_l1	135.164	97.7509	108.997	100.779	94.2907	103.374	100.562	98.3997	112.024	96.7777	99.2647	107.699
MO_l23	123.27	94.9394	103.698	98.3997	94.3988	96.4533	97.5346	78.7197	105.753	88.6678	99.9135	99.9135
MO_l5	98.6159	88.6678	92.128	89.8573	87.3702	86.7215	87.8028	80.0173	102.076	81.9637	97.5346	88.019
MO_l6	81.9637	73.5294	81.7474	78.2872	70.0692	75.0433	72.6644	70.718	88.2353	76.3408	85.8564	76.9896
SS_l1	125.649	98.6159			93.8581	101.644	94.0744	96.9939		96.4533	98.8322	107.266
SS_l23	119.377	96.7777			93.2093	96.8858	89.9654	90.8304		94.7232	96.237	103.157
SS_l5	95.8045	85.6401			89.5329	85.4239	85.2076	79.801		85.6401	91.9118	92.9931
SS_l6	80.2336	63.5813			74.1782	76.1246	70.9343	67.6903		77.8547	80.6661	79.801
PTLp_l1		90.8304	116.458	85.9645	91.6955	98.6159	90.3979	78.3953			102.725	111.484
PTLp_l23		87.3702	105.32	91.4792	92.4524	96.8858	86.8296	74.3945			96.4533	102.725
PTLp_l5		86.0727	90.1817	88.8841	89.1003	83.045	82.1799	62.7163			91.1548	101.752
PTLp_l6		63.5813	82.1799	76.8815	78.5035	73.9619	65.9602	51.2543			75.0433	85.6401
VIS_l1	103.806	90.9386			92.5606	81.7474	91.0467	87.0458			93.8581	107.05
VIS_l23	93.4256	78.936			89.3166	72.6644	89.1003	77.4221			87.5865	102.725
VIS_l5		76.3408			85.7483	83.4775	84.7751	65.0952			84.1263	92.5606
VIS_l6		55.5796			73.9619	81.3149	68.5554	41.7388			73.205	85.8564
RSP_l1	68.9879	78.7197	85.7483	65.2033	73.3131	78.5035	74.0701	81.3149			80.6661	79.5848
RSP_l23	0	68.9879	85.2076	77.6384	79.3685	60.3374	75.1514	77.2059			81.5311	83.91
RSP_l5		56.9853	82.7206	67.9066	74.1782	65.0952	63.1488	64.0138			75.8002	75.5839
RSP_l6		39.3599	57.0934	43.3607	44.0095	82.3962	55.0389	33.9533			68.9879	54.9308
CA1_so	145.761	112.024	146.086	127.703	127.379	132.569	125.541	139.49	142.625	121.324	138.625	153.979
CA1_sp	39.3599	14.2734	45.8478	35.2509	34.3858	30.0606	28.763	28.3304	34.6021	36.4403	21.6263	44.3339
CA1_sr	151.6	117.215	146.843	123.486	122.837	137.327	127.163	144.247	151.817	124.351	135.381	152.682
CA1_slm	106.726	79.4766	108.888	96.6696	97.3183	108.348	94.0744	102.941	107.158	90.1817	109.97	99.2647
CA2_so	115.917	69.5285	118.08	89.9654	102.941	112.457	103.698	108.348	96.6696	94.1825	114.619	115.052
CA2_sp	20.3287	9.73183	15.8953	21.0856	15.2465	17.4092	7.5692	14.1652	25.0865	19.4637	13.6246	15.0303
CA2_sr	103.698	67.6903	125.108	92.128	99.9135	105.969	103.698	108.131	103.59	88.019	109.321	103.374
CA2_slm	109.213	70.0692	113.106	95.5882	98.1834	116.782	102.292	111.592	123.702	112.24	116.89	111.051
CA3_so	96.0208	39.7924	101.752	70.2855	69.4204	74.1782	72.0156	83.6938	57.0934	67.2578	73.5294	83.4775
CA3_sp	35.359	13.8408	26.6003	20.1125	25.1946	40.333	28.6548	27.2491	26.8166	32.6557	27.6817	24.1133
CA3_sr	100.346	49.5242	101.644	72.9888	86.7215	94.3988	82.3962	106.834	108.24	85.6401	84.1263	86.6133
CA3_slm	115.917	66.609	129.758	86.9377	101.86	119.053	99.6972		121.756	112.673	122.405	111.484
DG_gr	11.6782	4.54152	16.9766	7.35294	9.29931	8.00173	9.29931	12.9758	9.9481	9.51557	12.327	13.192
DG_Hil	53.6332	34.6021	49.5242	43.6851	40.8737	53.3088	50.3893	51.2543		48.4429	52.8763	50.6055
DG_mo	133.434	97.2102	136.029	119.377	122.189	126.298	123.27	129.974	129.325	123.702	130.19	139.057
SUB_mo	84.3426	56.9853	76.1246	58.8235	66.609	63.3651	77.0978	81.5311			87.4784	78.5035
SUB_pys	77.6384	62.9325	78.936	69.3123	73.7457	77.4221	75.0433	77.0978			78.1791	78.7197
BST	86.8296	71.4749	73.7457	84.8832	86.5052	64.987	95.4801	96.237		82.3962	97.3183	78.0709
Cau	88.6678	73.205	86.5052	85.8564	79.1522	78.5035	92.3443	87.8028		84.5588	99.481	84.667
Put	88.4516	82.8287	92.8849	78.3953	75.2595	90.8304	90.3979	84.5588	75.2595	88.019	87.5865	81.7474
EPal	83.045	70.2855	87.154	76.7734	70.2855	90.6142	75.2595	84.1263	84.9913	82.3962	77.8547	73.3131
IPal	45.7396	38.9273	38.7111	42.3875	20.545	36.3322	25.7353	44.1176	45.9559	11.2457	44.1176	43.2526
VStr	89.1003	85.8564	89.1003	71.3668	66.3927	85.6401	84.5588	89.1003	88.2353	87.3702	17.6254	68.9879
VPal	16.8685	16.0035	17.7336	19.0311	14.0571	15.5709	17.7336	20.1125	18.1661	19.0311	5.40657	18.8149
TuPal1	91.0467	65.4196	72.8806	74.7189	69.6367	81.9637	84.9913	94.3988	81.0986	70.9343	0	74.827
TuPal2	76.9896	55.7958	62.8244	53.8495	55.6877	46.6047	63.7976	82.9369	72.4481	46.7128	0.432526	58.391
TuPal3	53.417	22.2751	59.2561	61.5268	27.6817	34.7102	27.6817	43.7933	47.3616	29.9524	0.648789	29.8443
Tustr1	77.8547	46.2803	76.8815	69.9611	57.4178	65.9602	71.0424	80.0173	82.2881	65.2033	0	50.6055
Tustr2	67.2578	46.9291	56.4446	55.7958	46.9291	49.7405	57.6341	49.5242	71.1505	50.173	0	47.5779
Tustr3	35.0346	43.6851	68.7716	47.3616	38.2785	59.6886	64.4464	31.7907	72.8806	43.6851	0	30.2768
HDB	25.0865	21.1938	19.6799	18.3824	17.7336	39.1436	26.3841	35.4671	29.8443	45.6315	13.6246	23.3564
SIB	25.3028	21.41	22.7076	21.1938	18.1661	25.7353	25.519	27.2491	27.6817	26.3841	20.545	20.9775
OB_gl		30.9256	34.8183	33.1964	28.3304		32.7638	45.9559	31.3581		22.2751	40.0087
OB_gr		22.0588	25.3028	23.5727	7.13668	19.6799	23.7889	24.4377			1.29758	20.9775
OB_ipl		27.6817	31.7907	27.6817	26.1678		32.0069	39.7924			20.8694	28.9792
OB_mtr		19.8962	23.4645	21.6263	16.6522		23.5727	24.654			5.62284	18.5986
OB_opl		51.0381	60.3374	47.3616	45.199		56.2284	63.1488	36.7647		34.8183	54.7145
AON1	87.154	64.4464	69.6367	63.4732	53.6332	92.3443	86.9377	88.8841		75.9083	0	54.282
AON2	95.1557	88.776	87.3702	73.3131	33.9533	83.91	91.9118	98.9403		68.3391	12.1107	82.1799
AON3	100.562	93.8581		24.0052	4.97405	90.6142	83.91	89.7491		74.827	16.436	63.3651
LPrP1	98.8322	95.5882	89.1003	88.8841	91.4792	96.6696	99.2647	103.374		90.3979	89.5329	92.128
LPrP2	94.2907	90.7223	86.9377	85.8564	85.4239	84.7751	90.7223	94.3988		80.0173	63.1488	83.4775
LPrP3	92.7768	82.9369	86.0727	60.5536	53.6332	92.5606	86.8296	81.423		80.2336	42.8201	56.2284
Bec	79.2604	67.7984	67.474	58.0666	37.1972	80.1254	79.5848	72.0156		79.1522	64.987	58.6073
Cla	82.6125	74.0701	76.3408	60.7699	50.7137	81.3149	80.558	77.8547		79.1522	61.2024	62.9325
Ven	59.0398	39.1436		63.7976	12.8676	61.6349	52.3356	48.0104		67.0415		8.00173
VPrP1	76.9896	54.0657	59.7967	56.0121	38.0623	63.1488	73.0969	90.8304		66.1765	0	51.2543
VPrP2	65.9602	66.8253	47.1453	74.3945	58.391	45.9559	72.8806	83.91		46.7128	1.7301	70.2855
VPrP3	63.7976	48.0104	51.9031	56.8772	46.2803	69.8529	56.6609	63.7976		67.5822	9.9481	35.4671
PHyA	19.0311	17.7336	19.0311	16.436	14.7059	19.4637	19.6799	21.41	21.8426	18.1661	18.5986	18.3824
THyA	21.6263	18.3824	19.8962	17.9498	13.8408	61.6349	19.6799	20.3287	21.8426	23.3564	15.3547	19.4637
Rt	26.8166	22.0588	25.9516	22.8157	20.1125	26.3841	24.0052	25.0865	28.9792	22.0588	23.7889	21.8426
VPL	63.3651	47.5779	55.7958	51.0381	41.955	57.9585	51.4706	55.3633	61.4187	56.4446	52.1194	54.4983
ZI	19.4637	19.8962	15.5709	16.1116	16.436	22.2751	18.8149	20.3287	23.3564	15.3547	19.2474	19.2474
p3Tg	19.2474	19.6799	18.5986	18.3824	12.1107	20.3287	14.0571	17.7336	22.2751	19.6799	20.1125	12.9758
p3SNC	20.4369	11.0294	19.8962	12.7595	5.94723	16.2197	10.1644	9.9481	24.8702	20.9775	15.3547	7.46107
p3SNR	12.9758	4.109	20.545	6.48789	6.70415	6.70415	8.86678	7.35294	7.35294	8.86678	8.43426	4.109
LD	72.2318	52.5519	74.3945	63.3651	60.1211	59.6886	69.2042	75.692	59.9048	42.3875	71.583	70.2855
LP	72.6644	52.66	70.0692	61.4187	58.8235	36.1159	63.7976	65.5277	81.7474	76.7734	74.827	68.5554
Po	74.1782	52.3356	78.2872	60.7699	57.6341	78.2872	74.1782	74.6107			73.205	72.4481
VPM	80.2336	67.0415	80.4498	66.609	58.391	70.5017	73.3131	78.0709	68.3391	64.2301	77.2059	72.6644
SPF	25.9516	24.9784	28.4386	26.3841	22.7076	44.1176	29.5199	30.7093	27.0329	30.2768	32.5476	24.8702
p2LimRt	15.1384	12.327	12.327	10.4888	12.5433	15.3547	14.2734	16.2197	12.5433	12.8676	13.3002	10.5969
PR	14.4896	12.7595	12.327	11.4619	10.1644	17.7336	11.6782	10.8131	15.1384	15.7872	14.0571	14.2734
p2SNC	19.0311	10.2725	21.9507	8.43426	9.73183	17.6254	13.4083	12.8676	18.8149	19.0311	17.301	10.2725
p2SNR	7.78547	7.8936	14.814	7.13668	6.92042	6.81228	9.51557	9.08304	11.0294	10.3806	9.29931	7.5692
APT	21.41	16.6522	18.3824	18.8149	19.4637	30.7093	21.1938	22.4913	27.8979	25.7353	21.1938	21.8426
JcP	19.0311	14.5978	18.8149	17.0848	20.545	25.519	19.6799	18.5986	25.0865	22.2751	20.1125	20.1125
LT	17.5173	14.0571	18.5986	15.5709	19.3555	23.5727	20.1125	19.4637	22.2751	19.6799	20.3287	20.7612
p1LimRt	14.2734	11.0294	11.0294	11.6782	19.2474	12.327	15.7872	15.1384	21.6263	12.8676	12.9758	11.8945
p1BRt	11.8945	13.6246	7.5692	10.3806	11.8945	16.8685	15.3547	12.5433	12.7595	11.8945	12.327	13.4083
p1SNC	19.6799	11.6782	20.1125	9.73183	9.73183	16.3279	13.8408	14.4896	20.545	18.8149	15.5709	10.1644
p1SNR	10.1644	8.86678	16.0035	6.92042	7.35294	8.43426	9.9481	9.08304	11.2457	8.65052	9.51557	8.21799
TG	16.8685	15.3547	19.2474	16.8685	18.3824	21.1938	21.1938	21.6263	21.6263	17.9498	21.41	18.8149
SC	22.4913	18.8149	21.1938	18.3824	19.8962	22.9239	23.1401	22.2751	27.2491	27.2491	24.4377	20.1125
IC	26.3841	21.41	25.519	17.301	18.5986	30.0606	24.0052	37.6298	30.2768	32.0069	27.4654	18.5986
m1LimRt	12.5433	11.6782	14.5978	12.1107	12.1107	10.4888	14.814	13.6246	14.4896	9.9481	14.9221	12.6514
m1BRt	11.2457	12.327	7.5692	11.4619	12.9758	14.9221	16.2197	16.0035	14.2734	11.4619	15.5709	14.0571
m1SNC	17.9498	11.8945	9.40744	8.97491	9.51557	18.1661	12.5433	12.7595	20.545	18.5986	16.0035	10.4888
m1SNR	13.6246	9.73183	12.7595	6.70415	8.00173	10.8131	9.9481	10.1644	11.4619	9.6237	10.1644	8.65052
m2A	22.0588	14.4896	19.4637	16.2197	11.8945	21.8426	19.4637	31.7907	24.4377	23.3564	19.0311	14.9221
SCnf	12.7595	11.8945	15.0303	10.1644	9.51557	10.8131	11.6782	16.0035	13.8408	9.73183	15.0303	13.192
m2BRt	11.8945	14.2734	10.3806	13.8408	11.0294	14.1652	16.436	15.5709	11.4619	10.3806	17.0848	14.7059
m2SNC	3.89273	12.7595	0.432526	9.51557	10.5969	20.545	13.6246	13.4083	18.7067	17.9498	14.9221	11.4619
m2SNR	9.73183	10.3806	4.97405	7.5692	9.29931	12.5433	9.73183	12.5433	9.73183	11.0294	11.2457	9.51557
CB_gr	25.9516	23.7889	30.9256	30.1687	30.0606	31.1419	26.8166	30.0606	33.0882	27.2491	28.3304	32.0069
CB_mo	30.0606	26.1678	31.7907	27.6817	28.6548	31.1419	27.8979	30.2768	33.3045	32.6557	34.6021	29.4118
CBN		5.62284	7.35294	7.35294	6.92042		7.13668	4.75779	5.40657		8.65052	8.86678
isA	16.0035	16.0035	16.8685	13.8408	11.4619	15.5709	17.7336	25.519	17.5173	16.8685	19.2474	17.0848
isLimRt	11.0294	14.2734	15.7872	11.3538	13.0839	10.9213	13.4083		16.0035	11.0294	15.3547	13.6246
isBRt	12.5433	14.0571	11.2457	13.8408	11.4619	10.8131	14.9221	14.9221	9.9481	10.1644	17.301	12.7595
isSNC	3.24394	15.2465	2.81142	9.83997	9.9481	20.8694	11.2457	17.301	18.5986	8.10986	17.9498	12.9758
isSNR	1.7301	11.0294	2.16263	8.21799	11.8945	13.3002	8.43426	14.4896	11.6782	11.0294	12.1107	10.8131
r1	12.5433	15.1384	13.6246	12.1107	13.4083	11.8945	15.3547	15.7872	15.1384	13.192	18.5986	13.4083
r2	12.9758	13.4083	13.4083	9.9481	10.8131	12.5433	13.192	16.0035	15.5709	12.1107	13.6246	10.5969
r3	14.0571	13.8408	14.7059	11.4619	7.5692	14.7059	12.7595	15.7872	16.8685	11.8945	12.9758	12.1107
r4	11.8945	11.2457	12.9758	10.8131	8.43426	14.7059	11.0294	16.6522	14.0571	11.4619	11.0294	11.4619
r5	8.43426	8.86678	9.29931	7.13668	10.1644	10.1644	8.86678	10.5969	13.192	9.29931	11.2457	9.08304
r6	10.3806	11.4619	11.0294	8.43426	8.86678	7.78547	11.4619	12.327	11.8945	9.73183	10.1644	9.9481
r7	11.4619	12.327	12.1107	11.2457	12.5433	11.0294	13.192	15.1384	14.2734	13.8408	12.9758	12.7595
r8	12.5433		13.4083	13.192	13.4083	11.0294	14.7059	15.7872	16.6522	14.9221	15.1384	15.5709
r9	12.7595		14.9221	13.6246	11.2457	11.0294	14.0571	15.1384	17.301	16.2197	13.6246	14.4896
r10	14.7059		14.9221	13.8408	10.3806	12.9758	14.7059	16.436	19.0311	15.5709	14.2734	15.1384
r11	11.4619		15.3547	15.3547	14.7059	12.7595	13.8408	17.301	17.7336	12.9758	17.0848	16.436

## Sheet: PSD95_Density_P56
	CFS0047	CFS0048	CFS0049	CFS0052	CFS0053	CFS0055	CFS0056	CFS0062	CFS0063	CFS0064	CFS0066	CFS0068	CFS0069	CFS0070	CFS0153	CFS0154	CFS0157	CFS0041	CFS0051	CFS0061	CFS0058	CFS0059	CFS0067	CFS0156	CFS0162	CFS0164	CFS0178
ORB_l1	97.1021		80.6661	77.2059	89.5329	106.185	107.05	101.644	122.621	86.2889	116.566	82.8287	9.19118	92.128	98.1834	98.3997	80.4498	114.187	87.154	100.346	98.1834	110.619	123.919	80.0173	93.6419	90.8304	92.9931
ORB_l23	95.5882		80.4498	77.4221	85.8564	102.401	103.374	100.995	109.645	71.1505	108.78	77.6384	14.9221	89.7491	92.2362	84.1263	70.9343	101.86	81.5311	95.1557	94.2907	96.6696	117.647	66.3927	87.154	88.2353	91.0467
ORB_l5	87.3702		70.718	68.7716	81.0986	93.2093	88.8841	92.3443	99.2647	60.3374	91.9118	70.0692	25.3028	78.7197	82.3962	71.7993	58.1747	88.6678	73.3131	82.1799	75.692	87.154	96.4533	56.4446	74.1782	74.827	78.7197
ORB_l6	79.3685		61.5268	54.7145	65.2033	64.0138	72.6644	79.6929	80.0173	37.6298	75.3676	51.4706	24.2215	50.8218	69.4204	52.3356	53.8495	78.3953	58.8235	52.1194	49.5242	62.7163	69.2042	41.3062	60.1211	58.391	63.5813
FRP_l1	112.457			77.2059	87.3702	85.7483	117.215	99.6972	124.351	89.4247	107.266	80.558	20.6531	91.5874	98.5078	99.9135		121.107	88.4516	104.022	95.6964	108.997	124.351	86.8296	94.9394	95.2638	98.1834
FRP_l23	87.154			78.6116	90.6142	87.2621	112.565	96.237	116.349	77.0978	114.187	77.8547	19.3555	84.9913	98.6159	96.0208		116.566	86.1808	101.211	95.372	103.806	121.107	80.8824	92.6687	89.5329	95.8045
MO_l1	98.6159		91.0467	81.9637	92.128	90.6142	132.785	104.888	116.998	88.8841	120.026	84.5588	21.3019	89.9654	100.779	101.968	81.7474	129.758	92.128	102.292	92.3443	113.754	145.329	79.801	103.157	100.346	100.779
MO_l23	88.6678		84.1263	79.801	94.0744	91.0467	117.863	98.2915	113.322	79.1522	114.728	79.801	29.628	86.0727	96.6696	95.8045	81.3149	117.431	84.5588	102.509	91.263	106.185	125.865	78.0709	96.8858	95.1557	97.1021
MO_l5	78.2872		73.0969	70.5017	83.2612	89.3166	95.8045	88.2353	101.427	51.0381	99.5891	68.3391	26.1678	80.0173	82.6125	79.801	66.609	95.5882	76.3408	93.4256	77.6384	90.6142	102.725	61.7431	81.7474	80.4498	77.2059
MO_l6	67.2578		61.8512	57.0934	65.9602	73.9619	80.0173	74.3945	82.8287	23.3564	80.4498	50.173	19.8962	62.7163	63.2569	59.0398	48.0104	80.8824	60.9862	76.7734	55.5796	76.7734	77.4221	43.6851	59.7967	60.1211	55.5796
SS_l1	115.593		88.9922	83.91	40.8737	93.8581	129.65	113.106	141.76	82.1799	123.162	82.3962	50.8218	85.2076	98.3997	100.995	89.5329	122.621	96.6696	103.157	90.3979	116.349	135.813	68.1228	103.914	95.1557	84.9913
SS_l23	101.211		82.1799	80.8824	78.5035	89.5329	119.593	101.86	125.216	73.5294	114.187	79.1522	50.173	83.2612	95.5882	97.5346	85.6401	116.998	88.6678	102.941	88.019	108.672	122.405	67.2578	97.1021	93.2093	84.3426
SS_l5	84.7751		75.2595	73.7457	71.7993	80.8824	102.725	88.2353	97.3183	48.6592	100.13	75.692	41.7388	74.6107	86.7215	87.3702	71.583	99.6972	82.8287	98.3997	76.7734	94.0744	98.1834	58.1747	82.8287	81.9637	70.1773
SS_l6	75.3676		62.5	58.6073	57.9585	61.2024	82.6125	69.7448	79.5848	17.301	81.7474	60.3374	20.9775	56.4446	67.5822	66.8253	51.6869	85.8564	73.5294	83.91	54.9308	80.8824	71.7993	41.955	60.7699	65.3114	54.4983
PTLp_l1	114.403	85.2076	90.9386	49.9567		91.0467	124.784	95.372	137.327	82.6125	114.511	74.5026	76.0164	72.8806	99.6972	102.725	84.1263	126.406	92.3443	99.8054	89.7491	122.621	128.676	62.2837	103.374	98.0753	80.6661
PTLp_l23	100.562	81.0986	84.9913	57.0934		87.3702	110.943	100.562	122.189	57.7422	111.592	77.6384	63.6894	69.2042	89.4247	96.4533	79.801	115.484	90.8304	95.5882	81.5311	110.186	107.807	58.9317	97.3183	91.263	79.6929
PTLp_l5	83.2612	71.1505	78.936			72.6644	106.401	85.4239	99.3728	47.1453	104.996	79.9092	52.7682	55.1471	87.8028	89.7491	75.4758	105.428	86.5052	100.779	76.1246	95.8045	90.8304	60.7699	87.154	85.6401	64.6626
PTLp_l6	73.0969		68.5554		26.6003	45.4152	85.4239	67.0415	73.7457	19.8962	88.1272	65.9602	31.3581	43.2526	70.718	71.583	57.3097	90.3979	72.34	87.2621	52.5519	79.2604	67.5822	46.4965	65.3114	63.5813	49.308
VIS_l1	94.3988	86.1808	87.154	77.4221		83.91	115.593	84.9913	123.486	85.2076	110.727	83.6938		74.827	87.8028	99.481	79.801	124.784	84.1263	99.9135	82.1799	114.187	118.08	63.7976	98.8322	94.5069	72.2318
VIS_l23	91.6955	70.2855	83.6938	64.4464		83.2612	110.294	81.3149	102.941	60.4455	110.078	78.2872		64.0138	81.5311	94.0744	73.7457	115.809	89.5329	98.6159	74.3945	106.834	98.8322	59.0398	88.4516	88.8841	72.4481
VIS_l5	79.3685	59.0398	76.5571	53.417		70.0692	100.779	72.4481	82.1799	49.5242	101.86	78.7197	73.9619	59.0398	75.4758	85.6401	68.3391	101.644	81.7474	97.5346	71.6912	94.2907	81.0986	52.7682	80.6661	78.7197	59.4723
VIS_l6	72.0156	33.0882	68.3391	46.2803		48.6592	84.9913	59.4723	67.2578	37.6298	86.7215	63.5813	71.3668	42.2794	56.2284	68.5554	54.282	92.6687	71.583	91.263	55.1471	84.9913	69.6367	42.1713	62.9325	59.0398	48.0104
RSP_l1	66.8253	66.609	76.5571	55.5796	50.173	57.0934	76.1246	73.0969	86.7215	43.9014	96.9939	63.7976	65.0952	61.5268	67.9066	81.8555	47.9022	98.1834	59.2561	73.5294	70.718	94.7232	78.936		71.583	60.5536	57.7422
RSP_l23	49.0917	63.3651	72.4481	52.5519	35.5753	57.7422	65.5277	72.2318	88.5597	57.3097	98.6159	47.3616	59.6886	46.9291	70.5017	83.4775	49.308	98.8322	67.6903	63.3651	63.2569	91.5874	78.5035	46.064	66.8253	66.609	61.0943
RSP_l5	46.4965	54.4983	64.4464	51.2543	32.4394	60.9862	86.5052	73.9619	79.1522	66.8253	88.019	68.9879	60.5536	68.5554	55.7958	69.096	52.3356	91.4792	65.7439	73.9619	68.4472	88.6678	74.827	44.9827	77.7465	57.4178	50.3893
RSP_l6	32.3313	43.4689	46.1721	39.468	12.7595	47.0372	69.096	58.6073	44.8746	53.6332	49.5242	51.4706	76.7734	45.7396	44.5502	51.4706	40.6574	47.5779	50.173	47.3616	52.4438	63.3651	54.4983	35.0346	57.7422	43.4689	39.7924
CA1_so	133.002	100.67	124.135	109.645	101.211	124.567	153.763	132.677	157.656	105.861	145.869	109.97	113.106	123.27	116.782	113.971	86.9377	139.273	128.46	131.596	99.9135	134.083	161.332	56.8772	105.969	102.941	68.8798
CA1_sp	39.7924	18.3824	46.8209	22.4913	18.3824	32.2232	33.0882	35.2509	42.0631	23.7889	42.0631	26.1678	76.1246	26.4922	20.8694	19.8962	13.8408	34.3858	35.4671	34.1696	21.41	33.737	27.3573	8.43426	22.4913	18.8149	10.3806
CA1_sr	140.355	113.214	116.998	109.645	107.266	120.675	155.061	128.46	161.981	39.5761	147.275	111.159	109.429	127.595	115.268	109.645	91.0467	139.49	129.433	129.758	104.455	136.462	161.765	64.8789	107.699	105.969	80.2336
CA1_slm	100.13	83.6938	94.5069	76.7734	78.1791	93.2093	110.943	97.9671	111.592	87.3702	113.43	82.6125	108.78	98.3997	84.3426	84.4507	65.3114	115.052	100.13	111.159	73.5294	109.537	106.618	42.9282	75.5839	79.3685	59.4723
CA2_so	114.403	74.827	95.372	91.0467	77.0978	87.4784	111.375	91.0467	107.266	14.2734	111.051	81.9637	61.6349	92.5606	75.8002	70.2855	49.4161	104.239	100.995	105.32	66.8253	105.753	112.673	25.0865	58.6073	64.8789	41.09
CA2_sp	13.6246	8.00173	10.3806	10.9213	6.70415	10.4888	20.545	8.43426	17.9498	1.08131	12.327	11.4619	64.4464	10.5969	6.27163	11.2457	5.08218	11.6782	13.8408	13.6246	6.92042	12.0026	16.6522	2.37889	8.21799	4.75779	3.89273
CA2_sr	110.727	82.2881	82.3962	87.154	66.8253	77.5303	109.429	70.5017	109.429	10.2725	113.538	72.8806	60.2292	84.4507	72.2318	57.9585	43.0363	103.157	103.698	83.6938	64.4464	113.971	88.6678	21.9507	49.4161	50.6055	35.2509
CA2_slm	100.022	82.6125	99.0484	86.3971	73.3131	101.644	111.592	97.7509	119.377	58.8235	126.946	96.4533	59.9048	104.888	73.0969	71.1505	48.6592	125.865	101.752	105.753	75.692	119.269	111.159	29.4118	61.2024	69.6367	42.8201
CA3_so	98.6159	57.7422	69.2042	62.8244	48.8754	59.5804	98.2915	54.0657	97.4265	3.89273	99.8054	56.6609	18.923	65.0952	53.6332	38.3867	33.5208	81.3149	76.1246	80.3417	46.4965	83.4775	81.0986	18.923	39.7924	40.4412	31.4663
CA3_sp	23.1401	16.8685	19.6799	20.9775	12.1107	25.0865	38.2785	20.4369	32.2232	7.35294	28.9792	20.9775	12.9758	24.4377	22.5995	13.6246	14.9221	20.9775	23.7889	19.6799	13.8408	20.3287	42.1713	12.4351	14.4896	11.7863	10.9213
CA3_sr	101.211	75.4758	94.5069	63.4732	59.9048	63.6894	102.509	69.4204	85.4239	33.6289	81.9637	52.3356	7.35294	82.3962	62.7163	51.0381	39.5761	96.0208	91.4792	83.91	55.2552	97.9671	69.096	30.2768	48.4429	52.9844	38.9273
CA3_slm	116.674	82.9369	99.2647	101.319	71.7993	91.6955	123.378	101.644	126.081	59.9048	125	98.3997	0.540657	105.969	78.0709	60.7699	41.3062	123.702	115.701	110.186	72.4481	125.216	116.674	27.0329	63.3651	58.6073	40.5493
DG_gr	10.8131	5.40657	9.73183	6.92042	4.97405	6.27163	13.3002	7.46107	14.4896	2.37889	14.7059	5.8391	42.8201	8.43426	3.89273	5.19031	3.35208	11.2457	8.21799	8.86678	4.97405	14.7059	9.73183	2.59516		5.62284	2.81142
DG_Hil	51.795	42.6038	46.6047	41.7388	36.8728	41.5225	58.391	43.6851	65.0952	9.51557	61.2024	37.3054	32.2232	51.9031	34.3858	33.737	23.7889	53.3088	48.6592	55.2552	34.7102	54.7145	54.4983	18.8149	30.0606	31.1419	24.654
DG_mo	128.676	107.266	121.54	108.78	96.6696	114.187	144.464	120.675	153.114	65.3114	137.003	103.914	91.263	122.621	95.8045	89.3166	56.4446	135.813	124.567	129.325	83.4775	133.218	145.978	41.5225	76.3408	78.0709	55.7958
SUB_mo	60.2292	59.0398	66.3927	53.6332	54.4983	62.5	81.0986	78.5035	81.3149	48.3348	84.3426	58.8235	17.7336	71.3668	65.7439	56.4446	52.0112	93.4256	62.2837	80.8824	56.8772	78.2872	77.314	44.7664	59.1479	65.7439	51.0381
SUB_pys	67.2578	59.6886	72.2318	51.5787	58.391	73.4213	80.4498	70.0692	80.6661	22.5995	78.8279	58.0666	93.8581	66.1765	61.8512	68.7716	57.3097	86.9377	68.1228	64.8789	61.2024	85.0995	77.5303	55.1471	63.3651	67.3659	57.526
BST	81.0986		67.2578	73.0969	79.5848	83.91	94.2907	83.91	84.9913	12.2189	91.5874	80.1254	15.7872	80.2336	73.3131	52.9844	43.6851	87.8028	81.3149	52.7682	68.9879	95.8045	98.1834	31.7907	53.6332	63.9057	51.6869
Cau	77.6384		75.4758	78.0709	79.1522	87.8028	91.9118	95.1557	90.8304	21.41	89.7491	80.8824	11.8945	88.8841	76.1246	64.6626	54.9308	86.5052	76.7734	80.6661	76.9896	92.128	94.2907	46.2803	62.2837	71.1505	57.526
Put	84.9913		86.2889	73.9619	89.1003	67.0415	89.7491	91.0467	97.1021	47.7941	92.128	73.9619	13.8408	81.5311	78.0709	60.3374	43.4689	88.019	79.5848	70.0692	68.1228	89.5329	87.5865	42.1713	64.4464	62.9325	66.3927
EPal	84.7751			76.9896	85.8564	54.282	79.5848	78.936	94.9394	15.8953	89.9654	42.1713	9.9481	82.6125	77.8547	56.0121	23.5727	81.3149	70.5017	51.9031	64.2301	69.2042	86.7215	20.1125	55.0389	53.417	56.4446
IPal	7.5692		8.00173	16.0035	8.65052	27.8979	5.62284	7.35294	26.1678	18.8149	14.2734	14.0571	8.21799	16.2197	6.48789	5.40657	10.5969	9.08304	6.05536	16.0035	25.9516	38.2785	42.8201	11.4619	6.27163	32.872	9.29931
VStr			64.2301	67.9066	82.8287	63.7976	37.3054		95.372	60.9862	93.6419	78.936	8.86678	74.3945	68.9879	49.7405	44.1176	71.3668	67.474	69.6367	68.1228	82.3962	88.2353	29.8443	56.4446	59.6886	62.2837
VPal	16.8685		11.2457	10.3806	14.0571	14.4896	46.9291	11.8945	20.545	14.0571	16.6522	16.436	4.32526	13.4083	10.1644	7.35294	7.78547	42.3875	7.78547	12.9758	10.8131	79.801	16.436	5.8391	9.9481	11.0294	9.51557
TuPal1	56.5528		62.5	60.1211	65.3114	64.5545			88.019	74.827	88.8841	81.5311		72.34	75.692	42.8201	42.7119	73.7457	57.7422	59.0398	75.4758	92.6687	82.3962	25.0865	53.417	58.1747	63.1488
TuPal2	42.7119		44.0095	42.8201	55.7958	49.8486			79.0441	48.0104	69.5285	56.2284		55.3633	48.551	29.4118	26.7085	65.5277	44.3339	42.6038	51.4706	76.5571	59.5804	17.9498	39.9005	46.064	47.3616
TuPal3	57.7422		57.7422	31.7907	68.1228	63.1488			88.6678	67.2578	88.6678	68.7716	1.29758	64.4464	22.4913	18.3824	40.6574	48.551	48.6592	33.737	24.4377	29.8443	32.872	26.1678	51.4706	57.7422	30.7093
Tustr1	47.7941		38.2785	52.2275	60.7699	65.3114			73.5294	56.8772	69.096	64.4464	12.5433	61.8512	46.2803	49.5242	35.6834	46.7128		54.3901	70.5017	80.0173	77.4221	23.7889	59.4723	55.5796	46.064
Tustr2	35.8997		12.9758	27.8979	49.7405	48.8754			61.3106	41.6306	61.4187	49.6324	11.6782	37.9542	34.8183	33.737	28.0061	43.577		38.0623	49.6324	64.6626	58.8235	13.4083	39.5761	40.4412	32.4394
Tustr3	46.4965		20.7612	34.4939	55.7958	59.0398			79.3685	52.9844	51.0381	49.9567	9.73183	57.7422	33.5208	40.6574	37.4135	40.333		50.173	62.5	77.5303	73.0969	19.2474	49.7405	47.4697	23.2483
HDB	24.2215		18.1661	18.1661	24.3296	18.8149		19.0311	33.3045	19.6799	29.628	24.654		21.8426	18.3824	15.1384	13.192	25.0865	17.9498	19.8962	19.8962	20.7612	26.6003	6.48789	16.436	16.8685	16.8685
SIB	19.6799		15.1384	13.6246	23.5727	16.8685	23.5727	10.1644	28.763	16.6522	21.8426	20.1125	0.432526	21.8426	12.327	13.949	10.0562	23.3564	11.8945	14.9221	14.4896	18.1661	23.5727	8.65052	14.4896	19.2474	12.5433
OB_gl				26.8166	44.3339	35.2509			54.282	29.3036	30.4931	34.1696	13.4083		31.7907	10.8131	9.9481			25.519	34.3858	36.8728	53.417	6.70415	20.6531	17.0848	39.6843
OB_gr				15.7872	18.1661	2.16263			33.9533	14.7059	24.8702	12.327	24.4377	17.301	19.2474	14.4896	11.8945			16.2197	18.8149	25.9516	32.0069	10.8131	18.3824	12.1107	9.40744
OB_ipl				17.9498	24.4377				28.1142	21.1938	33.9533	22.2751	28.763	17.9498	29.8443	19.0311	18.1661			23.3564	26.8166	34.8183	47.0372	15.3547	25.0865	18.923	14.7059
OB_mtr			12.6514	12.1107	20.545	4.109			41.3062	14.9221	25.1946	14.2734	19.2474	15.3547	16.8685	11.8945	12.0026			13.4083	15.0303	20.0043	25.3028	9.29931	14.4896	15.4628	14.0571
OB_opl			35.6834	30.7093	48.4429	28.9792			75.4758	35.8997	56.3365	33.0882	14.4896	36.3322	52.3356	33.9533	29.4118			37.846	46.064	57.526	76.9896	26.1678	43.9014	37.0891	29.1955
AON1	80.0173		63.1488		59.9048	75.2595	87.8028		91.6955	55.3633	82.8287	66.1765	9.51557	64.987	67.6903	46.2803	42.8201	94.5069	59.2561	66.1765	73.7457	85.0995	97.6427	29.628	60.5536	61.6349	77.2059
AON2	64.0138		62.8244		84.5588	23.7889	83.045		109.645	58.2829	91.6955	76.5571	5.8391	70.5017	89.9654	61.5268	38.8192	79.1522	61.9593	74.5026	72.2318	91.0467	85.4239	49.308	65.3114	63.1488	80.9905
AON3	84.667		62.2837		86.1808		69.2042		107.915	23.5727	105.32	27.2491	5.19031	49.9567	79.0441	58.6073		87.2621	61.0943	56.8772	33.3045	97.3183	23.5727	53.3088	74.3945	35.4671	78.5035
LPrP1	91.0467		65.6358		86.7215	75.4758	92.4524		110.186	42.9282	107.699	83.4775	9.51557	93.9663	94.0744	71.3668	61.7431	91.263	63.5813	97.4265	90.2898	98.8322	113.106	57.2016	76.7734	76.8815	79.5848
LPrP2	83.4775		58.8235		78.2872	99.2647	91.9118		108.131	61.2024	95.372	77.4221	15.1384	74.3945	70.718	61.4187	57.2016	81.7474	61.6349	88.6678	81.423	87.154	101.103	50.173	69.5285	71.6912	75.0433
LPrP3	75.3676		50.173		80.2336	82.2881	86.9377		93.4256	48.2266	87.154	67.0415	15.1384	76.0164	81.0986	62.6081	43.4689	86.7215	55.0389	70.2855	56.8772	81.9637	84.7751	43.4689	66.5009	56.2284	65.2033
Bec	74.6107		67.474		61.0943	42.6038	54.0657	31.3581	73.7457	36.7647	66.2846	55.3633	15.5709	43.2526	57.9585	43.577		72.0156	25.3028	43.4689	37.846	52.1194	64.122	34.7102	44.442	33.5208
Cla	40.8737		66.1765		67.0415	56.5528	84.0182	58.4991	81.3149	31.5744	82.1799	44.2258	19.6799	55.1471	68.7716	57.0934	41.3062	40.6574	54.7145	27.6817	42.2794	76.7734	24.8702	43.6851	57.7422	54.282
Ven	56.4446		37.5216	38.2785	51.6869	4.97405	18.3824		54.4983	8.32612	41.09	4.97405	9.08304	28.763	51.4706	35.7915	23.5727	76.1246	44.5502	34.8183	9.51557	48.7673	6.05536	21.1938	36.1159	22.4913	38.7111
VPrP1	57.4178		49.0917	38.9273	53.417	41.4144	6.92042		85.6401	58.1747	76.1246	59.5804	8.65052	49.308	56.9853	37.1972	27.5735	68.1228	50.173	50.7137	58.8235	72.6644	68.7716	34.0614	43.4689	51.9031	62.5
VPrP2	33.5208		51.2543	24.7621	32.3313	35.2509	23.6808		77.6384	59.4723	73.3131	58.7154	7.35294	44.5502	37.4135	28.5467	28.5467	50.173	31.3581	57.9585	70.5017	68.9879	76.1246	41.7388	34.0614	58.1747	55.5796
VPrP3	64.0138		51.4706	35.6834	56.0121	44.2258	33.9533		64.4464	55.5796	66.1765	46.7128	5.19031	41.8469	53.2007	35.8997	20.1125	70.8261	43.4689	47.7941	35.5753	55.1471	67.0415	40.9818	38.8192	45.199	57.7422
PHyA	3.46021		10.1644	13.8408	12.9758	15.7872	16.2197	10.1644	23.3564	15.5709	16.436	18.3824	8.43426	14.9221	12.5433	9.73183	7.13668	9.51557	6.70415	13.192	11.8945	22.9239	18.5986	6.05536	11.0294	12.5433	10.8131
THyA	14.814		11.0294	14.4896	33.5208	17.7336	8.00173	28.3304	24.0052	14.4896	21.6263	15.5709	16.2197	16.436	14.9221	14.4896	9.9481	30.2768	14.0571	16.8685	14.2734	22.4913	18.1661	7.5692	13.6246	14.9221	11.8945
Rt	20.3287		16.8685	17.5173	22.0588	20.545	23.5727	17.0848	30.2768	19.6799	26.1678	23.2483	13.4083	21.6263	15.1384	12.5433	13.4083	23.1401	16.436	20.9775	18.1661	29.1955	27.4654	9.51557	14.2734	15.5709	15.3547
VPL	63.3651		45.4152	41.6306	48.6592	44.1176	52.7682	51.4706	63.3651	43.0363	62.2837	53.2007	15.1384	51.2543	39.3599	28.3304	29.4118	66.0683	46.4965	48.8754	38.9273	56.4446	63.1488	20.1125	33.737	37.4135	29.8443
ZI	18.1661		11.6782	13.4083	16.0035	14.9221	20.545	19.2474	22.2751	16.8685	20.7612	16.436	17.5173	12.1107	9.9481	10.3806	9.08304	20.545	14.4896	18.3824	11.4619	22.4913	19.0311	8.00173	10.1644	10.5969	11.6782
p3Tg	18.5986		12.0026	11.4619	17.0848	13.192	18.8149	20.7612	19.4637	16.0035	26.3841	16.8685	16.0035	12.327	8.43426	9.51557	8.21799	22.2751	13.8408	19.6799	14.2734	25.519	20.9775	9.19118	11.6782	11.6782	12.9758
p3SNC	11.0294		7.35294	10.705	7.78547	14.0571	18.5986	10.1644	12.6514	17.5173	21.3019	0	4.97405	8.21799	6.05536	3.67647	1.94637	17.9498	8.43426	7.35294	4.54152	22.9239	18.3824	3.89273	8.43426	4.32526	5.62284
p3SNR	5.62284		6.48789	6.27163	8.00173	8.00173	12.1107	7.78547	12.7595	6.70415	7.78547	0.216263	8.86678	6.05536	5.19031	5.62284	3.24394	6.92042	5.40657	8.21799	4.75779	9.6237	6.70415	3.46021	4.97405	4.97405	4.109
LD	62.5		57.9585	53.7413	54.8227	59.1479	77.6384	54.9308	82.5043	49.8486	76.9896	64.8789	16.0035	52.3356	55.2552	43.2526	45.6315	81.9637	57.2016	68.9879	48.2266	70.2855	80.2336	34.8183	49.5242	49.9567	40.7656
LP	71.1505		53.8495	54.0657	48.3348	59.2561	78.0709	61.2024	76.7734	41.955	78.936	56.2284	66.1765	66.8253	49.5242	42.8201	38.7111	89.9654	55.7958	69.3123	46.9291	76.3408	73.0969	34.3858	46.9291	46.9291	37.4135
Po	62.2837		52.7682	58.4991	59.0398	62.1756	88.4516	79.1522	88.019	45.199	87.154	70.0692	60.3374	71.3668	52.1194	51.0381	43.6851	84.7751	63.6894	81.0986	52.3356	83.045	85.6401		48.4429	52.7682	39.0355
VPM	60.1211		51.0381	64.4464	61.6349	58.6073	80.2336	70.0692		58.6073	86.5052	80.6661	61.4187	73.0969	50.3893	43.2526	34.8183	69.4204	59.7967	71.583	47.1453	82.9369	82.3962	30.0606	44.7664	49.5242	41.5225
SPF	39.7924		17.0848	22.7076	25.519	18.1661	26.8166	30.3849	28.4386	22.0588	29.5199	22.2751	46.064	16.2197	19.2474	18.3824	12.5433	50.3893	24.654	39.0355	18.8149	38.0623	28.5467	11.0294	18.1661	19.2474	16.2197
p2LimRt	17.301		14.2734	8.65052	17.9498	11.0294	11.4619	11.6782	11.0294	10.1644	15.5709	10.9213	27.2491	4.54152	5.62284	10.705	4.54152	14.7059	14.9221	16.8685	9.9481	13.4083	10.4888	4.54152	4.97405	6.70415	7.8936
PR	19.0311		9.9481	7.13668	12.0026	7.5692	10.8131	11.5701	16.5441	12.327	14.4896	11.2457	7.35294	7.13668	7.78547	6.27163	4.54152	19.3555	12.5433	11.4619	10.8131	13.192	13.4083	4.75779	6.70415	6.48789	7.5692
p2SNC	12.9758		10.3806	11.8945	11.6782	16.436	17.0848	13.4083	19.0311	15.5709	11.2457		3.46021	10.8131	8.21799	8.43426	5.19031	19.6799	9.9481	9.83997	8.86678	17.9498	13.192	4.43339	9.08304	7.35294	6.27163
p2SNR	7.78547		6.70415	7.5692	9.29931	9.29931	13.4083	9.29931	14.7059	6.92042	10.5969		11.6782	7.5692	5.8391	6.27163	3.89273	8.21799	6.48789	9.08304	5.8391	11.4619	9.51557	4.109	5.40657	5.40657	5.40657
APT	49.9567		24.8702	14.9221	17.7336	16.0035	22.4913	17.9498	23.5727	15.7872	23.3564	17.5173	50.6055	13.8408	13.4083	13.192	9.9481	32.0069	19.0311	23.3564	13.6246	25.9516	24.654	10.705	12.9758	14.9221	12.5433
JcP	35.2509		18.923	13.6246	16.0035	13.4083	21.41	17.0848	23.7889	15.7872	24.8702	18.1661	13.8408	12.7595	11.7863	13.3002	9.51557	27.5735	16.436	22.3832	14.2734	26.1678	22.4913	10.3806	12.5433	14.9221	11.8945
LT	29.4118		12.9758	12.9758	17.0848	14.9221	21.41	17.301	23.5727	16.2197	24.2215	17.301	1.29758	13.192	12.9758	12.9758	10.5969	24.2215	17.7336	21.41	14.9221	23.5727	24.8702	11.4619	12.5433	13.8408	11.6782
p1LimRt	28.5467		14.3815	11.0294	14.814	11.4619	13.6246	15.3547	14.2734	11.2457	19.4637		4.97405	11.4619	10.705	10.5969	7.24481	29.9524	14.2734	18.5986	10.5969	19.8962	14.2734	8.00173	7.35294	9.51557	8.43426
p1BRt	25.4109		12.7595	10.8131	12.5433	9.08304	9.29931	15.3547	14.814	8.00173	16.0035	15.1384	4.109	11.4619	9.29931	8.43426	7.78547	26.6003	12.327	12.327	10.0562	18.058	11.8945	6.16349	6.92042	9.08304	9.08304
p1SNC	13.0839		8.86678	11.0294	11.8945	11.6782	8.86678	14.9221	22.4913	15.7872	17.0848	13.192	6.37976	10.9213	10.3806	8.32612	7.35294	24.3296	10.5969	15.5709	10.3806	19.5718	17.0848	6.48789	9.51557	9.51557	10.3806
p1SNR	9.51557		7.13668	8.43426	9.73183	9.9481	14.0571	10.1644	14.9221	5.40657	12.7595		9.51557	7.35294	5.8391	6.70415	4.54152	9.9481	6.48789	10.1644	5.8391	11.4619	9.08304	4.54152	6.05536	5.62284	6.05536
TG	24.0052		14.2734	13.6246	16.5441	17.7336	23.3564	19.0311	24.2215	16.2197	26.6003	17.7336	59.9048	12.327	12.5433	12.9758	11.4619	26.276	17.7336	21.8426	14.7059	24.5458	24.0052	12.327	13.192	15.1384	11.8945
SC	21.1938		17.5173	17.301	19.1393	23.7889	24.0052	25.9516	29.8443	18.3824	25.9516	20.545	62.2837	19.0311	16.2197	16.8685	11.8945	29.4118	20.3287	22.7076	16.0035	23.7889	23.7889	13.6246	12.7595	16.6522	12.9758
IC	19.4637		17.301	20.9775	19.0311	26.6003	28.763	23.3564	33.3045	19.0311	25.0865	21.41		28.5467	17.9498	15.7872	10.5969	27.2491	22.0588	23.5727	15.5709	20.9775	24.654	12.9758	16.436	13.8408	12.327
m1LimRt	22.0588		12.9758	12.1107	16.436	10.8131	14.4896	11.4619	17.7336	13.192	19.2474		78.5035	10.5969	8.10986	7.13668	6.27163	20.1125	14.2734	14.1652	11.6782	14.7059	15.3547	6.48789	8.21799	8.65052	8.21799
m1BRt	21.1938		11.8945	12.7595	11.0294	10.5969	10.1644	12.9758	17.9498	9.08304	15.7872		72.1237	12.7595	7.78547	7.35294	5.19031	22.9239	10.8131	12.5433	10.3806	18.3824	15.3547	6.59602	9.08304	6.05536	7.13668
m1SNC	16.1116		8.65052	11.2457	11.8945	10.8131	8.54239	14.7059	20.545	12.0026	14.9221	9.9481	28.1142	11.8945	10.3806	10.1644	6.70415	23.3564	9.9481	14.9221	8.97491	17.9498	16.6522	7.13668	9.29931	7.78547	8.00173
m1SNR	9.9481		7.13668	8.43426	11.0294	11.0294	14.9221	12.1107	16.2197	5.40657	12.7595		8.10986	8.43426	6.27163	6.92042	4.109	11.6782	6.92042	11.6782	6.92042	12.5433	11.4619	5.08218	7.46107	6.27163	6.48789
m2A	13.192		13.5164	13.4083	14.0571	24.0052	21.41	25.0865	22.0588	12.5433	14.4896	16.0035		14.4896	14.0571	14.4896	10.3806	18.2742	14.7059	13.8408	10.4888	15.5709	16.0035	12.9758	14.2734	11.4619	8.65052
SCnf	17.301		12.8676	11.4619	12.5433	12.1107	14.0571	12.327	18.3824	11.5701	18.5986	13.6246	67.474	12.1107	10.8131	6.70415	4.97405	22.2751	11.8945	15.7872	10.4888	16.0035	16.6522	5.8391	8.65052		7.35294
m2BRt	19.0311		10.8131	10.8131	9.73183	9.9481	15.7872	13.192	19.6799	11.1375	16.436	17.301	78.2872	12.1107	8.21799	8.00173	5.8391	20.1125	13.7327	12.1107	10.8131	17.0848	13.192	6.37976	8.32612	4.21713	6.37976
m2SNC	18.2742		8.43426	10.3806	12.9758	12.5433	7.5692	15.3547	17.8417	11.1375	12.6514		63.5813	10.8131	10.8131	10.3806	6.92042	20.9775	11.2457	15.1384	9.40744	16.2197	18.4905	6.48789	9.73183	7.13668	7.35294
m2SNR	10.1644		7.13668	8.75865	11.8945	8.86678	13.192	12.327	17.9498	5.94723	14.9221	12.7595	11.7863	8.43426	7.13668	7.13668	4.75779	12.9758	8.00173	12.7595	6.48789	13.0839	13.4083	5.8391	7.13668	7.13668	6.92042
CB_gr	26.0597		24.8702	24.4377	22.4913	23.7889	35.2509	29.628	36.981	26.6003	32.872	21.8426	8.00173	31.3581	19.4637	22.9239	17.7336	33.0882	25.9516	33.737	23.7889	33.3045	26.8166	11.6782	18.5986	15.3547	14.4896
CB_mo	28.1142		27.0329	23.7889	29.8443	25.7353	37.846	18.5986	42.1713	21.41	37.1972	24.2215	16.8685	32.0069	20.9775	22.7076	18.5986	43.9014	28.9792	33.737	25.3028	33.3045	34.3858	14.4896	21.1938	18.8149	18.5986
CBN	8.86678		7.78547	5.40657	4.32526	6.05536	9.29931		11.2457	6.70415	8.21799	8.32612	47.5779	6.92042	4.109	4.97405	2.59516	10.3806	6.48789	10.1644	6.92042	10.8131	6.92042	1.94637	4.75779	1.94637	3.02768
isA	11.4619		11.6782	13.4083	16.436	23.7889	22.9239	22.7076	23.1401	10.5969	17.7336	13.4083	60.1211	16.436	13.8408	11.0294	6.92042	21.6263	16.0035	15.5709	8.65052	17.5173	12.1107	8.21799	11.6782	8.43426	9.73183
isLimRt	16.8685		12.8676	10.3806	14.0571	10.5969	15.3547	17.301	16.8685	11.6782	19.8962	15.0303	74.2863	9.51557	7.67734	8.43426	4.97405	20.8694	16.1116	13.7327	11.8945	17.7336	12.2189	5.19031	7.02855	5.62284	7.46107
isBRt	19.6799		10.8131	11.7863	12.9758	10.0562	16.8685	12.9758	19.8962	8.00173	18.5986	16.2197	76.0164	9.9481	7.5692	8.65052	6.27163	21.5182	10.5969	13.6246	12.2189	19.2474	13.6246	6.05536	9.08304	7.13668	6.92042
isSNC	12.9758		9.29931	11.0294	11.0294	12.1107		11.8945	20.8694	4.64965	13.192	13.6246	60.9862	11.2457	9.19118	8.43426	6.48789	17.8417	9.9481	14.814	8.00173	19.0311	15.1384	6.05536	7.78547	9.51557	7.46107
isSNR	8.43426		8.43426	8.43426	11.4619	8.10986	10.8131	14.3815	18.1661	3.67647	15.3547	12.5433	45.6315	7.67734	7.78547	8.32612	5.62284	16.0035	8.43426	13.8408	7.5692	12.5433	12.9758	6.48789	6.48789	6.92042	6.92042
r1	11.5701		9.51557	9.08304	11.8945	9.73183	14.7059	12.5433	17.0848	10.5969	16.0035	16.6522	65.5277	9.83997	9.51557	8.86678	6.48789	19.8962	10.8131	14.2734		15.5709	13.4083	6.27163	8.00173	8.00173	7.78547
r2	9.29931		6.81228	9.51557	10.1644	12.327	14.9221	15.7872	18.1661	9.9481	13.192	9.51557	54.282	12.1107	7.5692	7.13668	4.32526	16.2197	9.29931	8.86678		13.8408	12.327	4.54152	8.43426	5.62284	5.62284
r3	6.48789		6.37976	8.86678	6.48789	10.5969	14.4896	12.1107	18.5986	10.1644	10.5969	7.8936	41.3062	11.4619	5.40657	4.75779	4.32526	10.5969	6.05536	8.86678		14.2734	12.5433	4.32526	7.13668	5.19031	4.32526
r4	5.62284		9.08304	9.08304	6.70415	10.8131	14.0571	8.86678	14.4896	10.3806	10.3806	17.7336	38.2785	11.6782	6.48789	5.51471	3.67647	10.1644	6.27163	9.9481		12.7595	11.6782	4.54152	4.97405	4.32526	5.8391
r5	7.5692		7.13668	6.05536	6.27163	8.86678	10.8131	7.13668	10.8131	8.43426	9.73183	17.7336	26.1678	8.00173	4.75779	5.62284	2.81142	12.6514	6.70415	9.9481		9.51557	8.00173	3.02768	5.40657	3.02768	3.89273
r6	6.48789		10.1644	6.05536	4.32526	8.86678	10.1644	1.94637	16.2197	9.73183	11.0294	7.13668	29.4118	6.70415	6.92042	4.97405	3.89273	10.5969	7.35294	10.5969		10.5969	7.35294	3.89273	6.70415	4.109	6.05536
r7	11.8945		10.1644	7.78547	8.21799	9.73183	12.327	12.5433		11.4619	13.192	11.4619		9.51557	8.65052	7.78547	4.75779	12.9758	8.43426	15.1384		14.7059	11.0294	5.8391	8.21799	6.05536	6.92042
r8	12.327		10.3806	9.29931	12.1107	10.5969	13.4083	14.2734	17.301	11.8945	14.7059	15.1384		11.4619	8.00173	8.65052	5.62284	14.7059	9.73183	15.5709		18.1661	13.6246	5.40657	9.08304	6.05536	6.92042
r9	11.0294		12.0026	9.51557	11.4619	10.1644	12.9758	10.5969	18.5986	14.0571	14.1652	19.0311		11.0294	7.78547	9.9481	5.62284	15.1384	11.3538	15.1384		17.301	13.4083	6.27163	8.21799	5.8391	7.5692
r10	11.4619		11.8945	9.73183	10.8131	10.5969	12.7595	3.02768	20.7612	16.6522	13.8408			12.1107	8.86678	9.73183	6.27163	16.2197	11.2457	14.7059		17.301	13.8408	5.8391	8.43426	5.62284	9.73183
r11	12.5433		16.8685	9.73183	12.5433	9.51557	14.7059		19.0311	15.7872	15.3547			13.6246	10.1644	10.3806	6.05536	17.301	11.8945	15.1384		19.2474	14.0571		9.08304	7.5692	9.73183

## Sheet: PSD95_Intensity_P1
	CFS0094	CFS0095	CFS0098	CFS0100	CFS0104	CFS0107	CFS0111	CFS0158	CFS0160	CFS0163	CFS0093	CFS0103	CFS0105	CFS0106	CFS0109	CFS0110	CFS0112
ORB_l1		4464.71	4086.79	3829.2	3223.9	4022.32	4239.26	3809.28	3716.37	4221.02	5488.59		3396.59	2956.73	4092.06		4748.97
ORB_l23		3762.8	3403.09	3330.74	2862.28	3801.85	3531.18	3613.08	3087.38	3705.83	5117.52		2883.39	2579.87	3889.73		4288.44
ORB_l5		3427.09	3464.88	3237.7	2903.1	3817.3	3421.74	3316.8	3150.94		4797.21		2729.59	2446.24	3678.42		4018.74
ORB_l6		3464.77	3655.2	3111.77	2940.95	3601.49	3317.64	3150.89	3317.62		4621.34		2646.38	2442.75	3838.92		4039.16
FRP_l1		4274.19		3993.13	3369.92		4135.43	3833.25			5551.62		3577.21	3399.2			5129.73
FRP_l23		3866.97		3469.96	2790.71		4066.16	3957.02			5689.44		3002.95	2979.79			4939.09
MO_l1		5290.23	4198.6	4041.97	3654.24		4020.71	4396.63	4060.47	4013.59	5423.5		3735.94	3385.04	4421.73	5513.01	5986.29
MO_l23		4323.34	3545.92	3449.37	3115.72		3634.48	3496.98	3766.31	3589.8	5177.21	3716.83	3045.22	2992.83	4282.3	4602.06	5407.14
MO_l5		3740.62	3761.07	3398.62	3137.62		3492.67	3312.25	3547.53	3635.74	5115.48		2904.84	2606.93	3933.92	4156.92	5138.11
MO_l6		3738.41	4058.05	3377.9	3218.89		3382.59	3174.11	3512.75	3679.02	5150.7		2929.88	2577.76	3997.65	4171.78	4896.64
SS_l1	3678.18	5525.23	4024.56	3735.55	3744.86		3622.23	4175.67	4811.02	3920.93	5629.08		3618.1	3119.6	4448.43	5910.3	5960.51
SS_l23	2652.56	4522.96	3163.4	3308.58	2833.94		2798.09	3319.31	4087.67	3299.83	5169.82	3942.37	2980.2	2620.39	3748.94	4494.3	4995.29
SS_l5	2940.68	4008.6	3390.59	3329.07	2988.36		3063.88	3296.44	3949.01	3552.47	5091.65	3714.46	3009.28	2718.65	3928.37	4489.58	5039.69
SS_l6		3895.52	3726.06	3406.24	3229.07		2612.64	3203.28	3620.76	3602.53	5055.75		3070.4	2755.35	4092.73	4242.91	4862.43
PTLp_l1	3593.54	5112.09	4106.53		3978.63		3445.04	4118.7	4845.76	3889.51	5623.19		4041.07		4126.54	5668.2	5611.35
PTLp_l23	0	4551.43	3040.9		3129.1		2357.48	3202.06	3966.32	3484.17	5013.79	3973.12	3276.16	2817.91	3609.95	4679.38	4818.03
PTLp_l5	3010.41	4496.24	3271.48		3209.87		2976.25	3484.33	3985.56	3760.53	5124.09	3912.3	3206.48	2706.69	3714.43	4690.87	4837.58
PTLp_l6	2676.39	4348.12	3767.12		3224.45		2633.4	3384.84	3801.22	3797	5038.1	3817	3443.24	2685.97	3987.03	4180.69	4413.07
VIS_l1	3641.27	5139.88	4086.18	3988.09	3629.81		2725	3685.67	4412.12	3777.85	4591.21	5248.35	3649.8	3192.81	3857.59	5656.12	5001.45
VIS_l23	2449.55	4195.12	3074.78	3175.39	2896.74		2459.95	3092.64	3742.69	3383.74	4172.36	4529.81	3127.36	2720.01	3286.97	4430.31	4225.59
VIS_l5	3143.92	4026.57	3350.54	3338.53	2934.8		2804.51	3242.25	3827.48	3503.57	4693.87	4342.09	3174.53	2871.98	3721.53	4327.08	4602.57
VIS_l6	2728.16	3846.1	3650.93	3386.43	2966.13			3274.91	3587.64	3629.6	4771.72	4014.13	3301.18	2903.3	3752.54	4079.76	4288.15
RSP_l1	3698.67		4320.84		3177.16		3671.21		3711.99	4012.43	5035.67	4139.84	3819.22	3039.19	3449.05	4486.89	4241.49
RSP_l23	3371.23		3576.66		2856.61		3123.56		3330.58	3640.74	4828.72		3305.46	2674.26	3057.03	4213.05	4041.73
RSP_l5	3267.61		3884.02		2977.93		3120.61		3439.66	3854.66	4249.45	4029.74	3275.28	2714.46	3320.05	4128.29
RSP_l6	2891.08		3577.02		2923.47		2853.31		3324.67	3460.84	4055.78	4139.84	3156.64	2761.18	3345.43	4131.62
CA1_so	0	3808.2	3847.85	3401.91	3084.05		3294.9	3618.94	3346.95	3459.09	4472.78		2966.5	2687.3	3646.74	4228.54	4447.97
CA1_sp	2990.68	0	3417.19	2945.12	2710.13		2338.2	3551.24	2825.11	3135.97	3753.4		2510.69	0	3213.08	3575.23	4513.94
CA1_sr	3707.86	4076.44	4229.73	3575.78	3270.98		3725.2	3649.31	3773.61	3554.71	4734.26		3068.74	2652.98	4138.7	4477.61	4953.94
CA1_slm	4222.56	4356.63	4228.98	4126.34	3572.09		3752.59	3875.94	3611.42	3952.76	5229.19		3507.03	2948.51	4496.59	5255.45	5350.1
CA2_so		3813.76	3992.06	3645.22	3202.07			3544.85	3301.53	3715.38	4541.09		3351.2		4094.67	4273.95	4605.95
CA2_sp	0	2864.43	0	3174.66	2706.18		0	3853.36	2788.94	3100.72	3653.9		2480.95		3346.89	0	3618.15
CA2_sr	4346.17	3834.78	4762.48	3728.91	3281.58		3596.52	3721.71	3723.2	3619.75	5167.72		3272.16		4288.46	4373.95	5198.02
CA2_slm	4115.65	5037.05	4229.21	5022.53	4079.02		4595.33	3630.56	4373.23	4414.26	5602.39		4077.75			5226.23	5929.46
CA3_so		2243.64	3730.06	3192.93	2852.83		3442.86		3077.49	3478.42	4615.7		2844.46	2652.02	3356.15	3684.45	4259.14
CA3_sp		2658.24	3306.44	3221.79	2503.42		3032.75		3017.53	3138.34	4321.95		2649.66	2214.08	3158.68	3450.67	3804.16
CA3_sr	3948.7	3678.08	3948.28	3581.86	3179.16		4254.94		3574.47	3465.1	4919.1		2913.9	2531.38	4034.82		4580.68
CA3_slm	3809.14	4251.83	4509.88	4847.1	3916.44				4016.18	4402.61	5466.35		4044.78	3023.74	4641.98	4717.03	5592.5
DG_gr	2786.4	2903.46	3209.67	2837.79	2778.26		0		2980.97	2706.3	4103.94		2420.54	2143.54	3235.05	3899.25	3998.19
DG_Hil		3255.79	3609.49	3171.32	2864.15				2974.55	3030.32	4366.53		2698.63	2205.23	3502.11	3671.02
DG_mo		3177.46		3272.15	2753.44		2728.21		3171.01	3013.22	3614		2868.05	2384.6	3802.73		4308.96
SUB_mo		4391.95	4699.2		3744.39		3780.55		3617.2	3752.03			3575.93	2956.02		4439.87
SUB_pys		3567.22	3970.16	3195.17	3214.23		3098.41		3350.95	3437.85	4423.78		3172.25	2438.49		4095.11	4843.23
BST			3079.7	3152.88	0		3752.67	3287.05		3966.98	5381.96			2245.79	3795.3	0	4912.87
Cau		3445.01	3565.28	3130.29	2679.87		3534.24	3611.44		3625.06	4691.05		2879.95	2324.09	3828.39	0	4458.23
Put		4166.36	4121.17	3533.49	3150.74		4037.79	3966.22		4002.92	5354.55		3289.05	2597.56	4530.54	3687.66	4816.98
EPal		4068.33	4250.67	3765.33	2948.71		3819.66	3679	3660.99	4012.36	5529.17	4935.81	3183.12	2715.65	4911.77	0	4672.65
IPal	3240.31	3475.28	4147.12		3316.4		3972.71	3371.28	3444.17	4156.69	5411.57	4748.41	3411.55		4745.58	4108.98	4672.8
VStr		4023.25	5094.92	4286.52	3257.6		4337.58	4320.86	2408.94	4084.02	5420.88		3778.5		4821.48	3547.57	4738.23
VPal		4150.98	4937.29	4318.26	3214.08		4292.75	3986.75	3433.14	4107.14		4277.04	3524.06		4688.13	3818.82	4711.81
TuPal1			3973.24	3317.82	3009.83			3447.15	3461.61	3888.53	4300		3385.3		4350.88		4733.48
TuPal2			4078.81	3778.62	3093.6			3509.07	3386.15	3921.67	4334.13		3330.49		4503.36		4883.01
TuPal3			4730.2	4028.24	3293.2		4401.64	3691.33	3262.76	3928.22	4884.17	3939.7	3466.06		4426.6		4602.04
Tustr1			4273.43	4531.85				3860.53	3382.57	3989.33	5522.42		4155.94		5062.55		5866.72
Tustr2			4481.3	4289.91			4411.25	3870.1	3050.55	3963.95	5271.35		4018.6		4422.74		5249.59
Tustr3		3994.68	4423.65	4306.02			4237.84	4372.04	2964.09	4170.92	5183.86		3940.21		4576.72		5037.14
HDB	3485.47		4899.51		3364.43		4301.34		3689.35	4114.97	4711.44	4634.57	3782.54		4683.14	3854.12	4946.55
SIB	3542.23	4164.24	5035.54	4141.13	3564.2		4179.74		3638.41	4223.67	5137.68	5041.18	3624.29		4765.1	4168.66	4847.15
OB_gl					3777.02				4115.22	4986.92			3611.86
OB_gr					3382.68				0					1800.77
OB_ipl					3454.09				4365.54	4203.12
OB_mtr					3333.51				4366.74	4483.26
OB_opl					3680.19				4567.15	4847.16
AON1									2594.81	4135.45
AON2									0	3453.34
AON3										3123.55
LPrP1			4373.32	4375.62	3374.3		4061.15		3628.68	4064.4	5155.91		3716.71	2386.84	4555.24
LPrP2			3616.86	3460.01	2989.55		3890.46	3283.71	3459.12	3527.52	4470.95		3045.41	2277.56	3951.72
LPrP3			3739.44	3428.57	2969.48		3567.57	3147.01	2717.13	3641.9	4702.04		2907.26	2211.58	3816.69
Bec		3858.88	4333.08	3442.71	0		3698.58		0	3808.26	4839.47		2799.72	2261.69	4411.86
Cla		4021.43	3878.49	3274.51	0		3606.62		2325.75	3823.72	5078.24		2873.27	2253.74	3987.07
Ven			4556.44	3921.21			4231.9	3604.71	0	4082.02	5191.22		3397.31		4479.94		4952.59
VPrP1			4497.6	4243.72	3453		4916.24	4555.78	4073.49	4269.4	5557.22		4142.16		4897.6	4161.04	5150.91
VPrP2			3835.43	3863.02	3068.85		3638.13	3860.57	3410.49	3792.31	5122.09		3268.27		4423.06	3904.65	4607.19
VPrP3		4124.18	4241.37	3905.2	3022.99			3735.45	2648.77	3954.74	5483.77		3267.07		4249.56		4681.24
PHyA	3394.46	4090.04	4790.71	4198.98	3554.55		4018.6	4234.03	3735.67	4223.1	4761.62	4993.58	3452.64		4338.66	4167.33	4629.54
THyA	3712.3	4234.46	5349.53	4450.54	3563.56		4359.96		3752.07	4401.13	4635.87	5306.5	3891.96		4953.3	3805.27	5064.92
Rt	3433.56	3977.74	4046.11	3459.94	3273.97		3751.63		3894.43	3598.22	4696.5	4561.26	3112.04	1954.5	4090.73	4316.78	4580.11
VPL	3567.02	3916.85	4262.11	3440.71	3117.78		3622.22		3715.08	3563.71	4638.29	4197.3	3114.7		4193.37	4436.46	4366.21
ZI	3831.53	4286.96	5374.24	4328.56	3797.21		3793.1	3936.29	3946.07	4192.06	4753.09	5421.99	3698.04		4399.26	4789.17
p3Tg	3672.81	4003.24	5378.62	4471.05	3718.51		3695.68	3752.55	3894.2	4066.08		5340.89	3688.32		4439.15	4746.09	5586.19
p3SNC	3578.83	4165.45	5228.01	4020.52	3546.63		3405.11	3629.07	3683.15	4297.57	4928.1	4469.93	3415.68		5028.64	4358.13	5739.99
p3SNR	3579.49	4888.9	5798.53	3963.14	3670.89		3849.56	3652.47	3293	4448.86	5197.97	4544.98	3945.59	2915.8	5205.42	4311.76	5136.84
LD		3742.46	4452.25		3355.24		3677.46		3035.25	3749.8	4676.61	4083.64	3453.93	2764.11	4136.1	4109.24	4867.46
LP	3520.1	3959.61	4558.7		3412		3464.81	4307.71	3524.04	3907.36	4844.04	4608.63	3507.42	2733.06	4212.85	4381.92	4594.78
Po	3653	3935.4	4677.94	4396.84	3437.08		3579.95	4213.81	3574.45	3818.71	4979.54	4128.73	3480.54	2841.21	4299.19	4759.41	4688.95
VPM	3392.61	3949.08	4238.51		3210.91		3672.48	4047.76	3400.34	3581.86	5242.78	4573.2	3048.78	2534.77	4337.38	4288.26	4824.76
SPF	3828.02	4028.08	5309.12	4460.57	3919		3817.39	4606.79	3906.9	4436.6	5010.72	5027.77	3937.15	2632.99	4576.48	4561.85	5113.63
p2LimRt	3809.78	3994.82	5372.15	4526.4	3822.62		3819.03	4672.21	3918.53	4348.36	4927.91	5276.3	3806.05	2509.09	4470.66	4878.8	5114.79
PR	3764.06	4184.92	5459.3	4492.03	3832.64		3890.43	4088.95	4003.3	4206.68	4881.8	5382.38	3888.59	2643.05	4549.43	4962.29	5868.15
p2SNC	3630.16	4387.5	5348.46	4482.14	3433		3886.19	3400	3681.72	4431.88	5338.31	4744.43	3661.71	2293.27	5190.48	4418.1
p2SNR	3768.15	4904.44	5926.23	4213.37	3626.7		3926.14	3447.32	3718.52	4515.58	5344.52	4801.91	3867.65	2803.98	5310.71	4786.08	4971.3
APT	3596.21	4060.81	5121.47	3920.19	3533.77		3642.34	4347.36	3790.39	4250.16	4858.73	4775.7	3440.38	2780.8	4405.18	4587.63	4939.58
JcP	3495.73	4107.38	5406.62	3904.39	3595.74		3628.03	4412.43	3789.02	4054.49	5137.53	4803.08	3547.2	2857.65	4561.66	4651.9	4939.7
LT	3558.52	3965.47	5451.23	4125.26	3748.71		3652.75	4464.94	3921.92	4141.97	5479.85	4704.11	3714.87	2966.47	4577.64	4810.11	5064.12
p1LimRt	3741.3	4366.28	5277.63	4367.34	4059.35		3861.05	4287.61	4101.39	4517.52	5230.56	5470.42	3831.54	2854.2	4770.56	4882.6	5091.59
p1BRt	3882.3	4488.3	5083.92	4159.52	3828.38		3726.66	4217.87	3828.93	4415.88	5161.78	5336.03	3927.58	3198.77	4721.77	4745.88	5641.52
p1SNC	3746.03	4439.5	5279.83	4486.55	3770.23	5008.46	3926.03	3207	3899.96	4284.93	5384.74	4850.72	3885.02	2405.04	4996.62	4757.9
p1SNR	3798.79	4687.49	5657.39	4441.66	3590.58	4589.99	4009.81	3077.29	3648.41	4499.53	5240.62	4952.81	3895.05	2098.2	5089.8	5134.03	5569.11
TG	3406.68	4008.65	5487.36	4485.73	4086.11	4460.36	3575.68	4593.87	4023.49	4362.28	5350	4968.11	3581.51	3347.12	4587.19	4855.38	4978.27
SC	3692.44	4194.43	5094.56	4072.92	3532.15	4125.22	3388.74	4592.25	3935.3	4318.13	5092.21	4441.43	3969.94	3632.76	4230.28	4829.33	5036.82
IC	3334.82	4018.11	5162.77	4031.79	3678.72	3865.73	3276.88	4312.29	3601.58	3940.37	4962.48	4363.55	3890.51	3228.19	4123.75	4786.42	4934.48
m1LimRt	3855.63	4288.05	5246.72	4555.81	3978.43	4693.7	3835.88	4139.58	3972.38	4336.03	5368.62	5234.89	3946.89	3141.29	4734.47	4987.95	5031.48
m1BRt	3822.4	4330.7	5031.26	4161.11	3872.28	4901.44	3925.62	4191.16	3637.61	4336.73	5855.11	4747.52	4018.38	3018.11	4734.34	4523.49	5494.75
m1SNC	3807.21	4266.09	4758.38	4431.96	3675.5	4352.76	4027.07	3769.01	3691.95	4482.9	6167.6	4585.41	3733.96	2536.26	5111.68	4977.85	5461.84
m1SNR	3728.14	4869.68	5248.37	3983.57	3538.31	4726.75	4046.79	3369.57	3650.64	4550.86	5551.21	4637.89	3800.5	2724.81	4787.54	4881.02	5288.84
m2A	3504.78	4231	5615.78	4757.61	3686.69	4452.66	3565.14	4608.86	3818.36	4283.12	5063.97	4412.92	4053.7	3605.48	4474.96	4927.31	5108.29
SCnf	3750.89	3912.25	5415.99	4224.37	3912.33	4960.74	3941.38	4431	3901.96	4261.7	5087.44	4734.9	4028.33	3471.23	4672.26	4905.7
m2BRt	3836.44	4116.76	5377.72	4153.52	3765.98	4885	4075.23	3920.69	3643.45	4532.23	5196.87	4659.3	4060.46	3219.68	4849.41	4817.33
m2SNC	3831.49	4196.17	4825	4010.4	3631.48	4279.65	3941.94		3557.55	4621.14	6040.34	4498.78	3931.63	2457.59	5107.33	4427.86
m2SNR	3833.89	4713.33	4969.17	3718.61	3442.05	4806.24	3953.42		3490.37	4359.14	5448.3	4566.25	3825.75	2258.2	4608.01	5375.65
CB_gr	3379.81	0	4584.07	3650.69	3191.8	3575.26	3379.36		3572.07		4257.88	3671.61		2589.46	4059.95	3589.87	4786.33
CB_mo	0	3553.43	0	0	0	0	0		0		0	0		0	0	0	3597.94
CBN	3289.15	3743.29	4527.01	3427.44	3282.95	3309.17	3342.07		3382.94		4227.4	4203.68		2498.06	4097.8	4002.66	4475.22
isA	3670.75	4355.9	5599.57	4367.38	3797.79	4544.68	3776.34	4306.85	3848.62	4291.64	5152.98	4722.12	3962.64	3220.57	4730.26	4788.91	4936
isLimRt	3744.78	4076.45	5568.11	4446.85	3850.6	4986.78	3633.78		3889.82	4598.65	5432.65	5057.38	3913.08	3089.81	4684.12	4996.53
isBRt	3781.65	4139.32	5509.11	4401.84	3802.07	4655.25	3959.39	3825.79	3791.1	4514.66	5300.29	4882.16	3967.31	3133.17	4617.49	4950.36
isSNC	3818.8	4199.27	5300.34	3990.63	3526.89	4520	3581.88		3580.08	4679.4	5366.33	4823.99	3922.48	2591.95	4680.49	4539.74
isSNR	3805.92	4651.98	5337.33	3741.08	3653.97	4662.4	4258.7		3490.57	4573.8	5274.89	5315.16	3743.12	2607.98	4668.81	5088.17
r1	3645.87	4026.11	5436.79	4391.17	3807.45	4546.94	3859.51	3873.4	3955.61	4271.87	5070.49	4831.57	3886.47	3107.98	4673.84	4908.13	5023.52
r2	3825.81	4404.98	5794.64	4609.31	3811.46	4513.11	3971.89	3863.95	4052.22	4369.5	4874.32	4901.37	3896.04		4717.64	4819.91	5055.5
r3	3677.49	4248.77	5622.34	4756.05	3759.49	4598.45	3797.31	3632.84	4101.08	4392.97	4668.59	4704.93	3789.49		4627.48	4759.33	5054.66
r4	3674.04	4175.73	5579.39	4812.54	3667.49	4532.84	4026.52	3841.66	4068.59	4314.51	4518.58	4497.36	3750.43		4612.92	4645.95	4876.68
r5	3497.57	4211.45	5536.98	4691.4	3420.85	4470.73	4014.53		3983.16		4447.38	4635.48	3822.31		4781.33	4383.97	4890.18
r6	3401.98	4133.23	5345.59		3636.04	4267.39	4093	4005.79	3945.33		4548.99	4568.21	3845.43		4695.73	4231.86	4914.97
r7	3282.41	4171.37	5236.93		3553.73	4293.69	4140.45		4040.45		4628.4		3977.76		4751.8	4156.97	5055.3
r8	3469.08	4191.76	5075.92		3498.99	4101.67	4357.5		3919.96		4659		3920.4		4799.41	3782.87	5056.26
r9	3416.49	4104.94	5143.3		3457.61	3812.05	3919.53		3735.59		4633.51		3828.72		4752.1	3707.27	5050.5
r10	3405.14	4189.29	4964.07		3549.82	3754.95	3844.28		3586.8		4675.62		3752.81		4698.38	3697.18	4964.83
r11	3721.98	4085.68	4931.79		3712.69	3778.64			3810.64		4618.46		3742.11		4747.19	3602.56	4975.07

[truncated: 17 more sheets: PSD95_Intensity_P7, PSD95_Intensity_P14, PSD95_Intensity_P21, PSD95_Intensity_P28, PSD95_Intensity_P35, PSD95_Intensity_P42, PSD95_Intensity_P49, PSD95_Intensity_P56, PSD95_Size_P1, PSD95_Size_P7, PSD95_Size_P14, PSD95_Size_P21, PSD95_Size_P28, PSD95_Size_P35, PSD95_Size_P42, PSD95_Size_P49, PSD95_Size_P56]
