# Supplementary material for: Developmental disruption and restoration of brain synaptome architecture in the murine Pax6 neurodevelopmental disease model
Source: Nat Commun. 2022 Nov 11;13:6836. doi: 10.1038/s41467-022-34131-w (PMC9652404; doi:10.1038/s41467-022-34131-w)
Supplement: Supplementary file 6 — Supplementary Dataset 3 [file 41467_2022_34131_MOESM6_ESM.xlsx]

## Sheet: SAP102_Density_P1
	CFS0094	CFS0095	CFS0098	CFS0100	CFS0104	CFS0107	CFS0111	CFS0158	CFS0160	CFS0163	CFS0093	CFS0103	CFS0105	CFS0106	CFS0109	CFS0110	CFS0112
region		40.0087	15.5709	50.6055	48.2266	54.7145	20.6531	37.6298	64.7708	49.0917	25.519		63.7976	53.8495	25.7353		20.545
ORB_l1		6.59602	4.75779	33.9533	31.7907	53.3088	7.35294	25.519	38.0623	35.4671	9.51557		36.1159	46.2803	4.75779		8.86678
ORB_l23		6.27163	6.70415	34.8183	36.1159	49.308	8.65052	30.2768	41.7388		12.327		38.4948	50.3893	6.48789		11.0294
ORB_l5		4.75779	6.92042	30.9256	32.2232	45.8478	8.86678	27.2491	46.9291		12.0026		33.0882	45.6315	7.5692		11.0294
ORB_l6		39.6843		50.3893	48.9836		27.8979	32.2232			31.0337		61.4187	59.2561			29.8443
FRP_l1		6.70415		30.9256	27.0329		6.05536	32.0069			10.0562		32.1151	45.199			11.2457
FRP_l23		29.1955	21.5182	50.173	54.9308		21.8426	22.5995	56.1202	61.7431	24.654		60.3374	50.6055	26.8166	22.4913	34.4939
MO_l1		7.35294	4.75779	28.9792	31.3581		6.27163	32.0069	44.5502	40.6574	9.73183	8.86678	35.8997	40.5493	6.92042	11.8945	13.192
MO_l23		7.5692	8.21799	32.872	36.7647		8.86678	29.8443	49.1998	40.6574	12.9758		37.7379	46.064	8.00173	11.8945	15.3547
MO_l5		7.13668	8.43426	32.0069	34.8183		7.78547	24.654	50.173	34.6021	12.7595		33.5208	42.6038	9.9481	6.48789	15.5709
MO_l6	40.9818	28.1142	27.8979	54.9308	57.526		17.7336	36.5484	58.6073	57.2016	25.9516		59.3642	55.3633	21.1938	22.4913	25.1946
SS_l1	25.9516	7.5692	3.24394	30.7093	34.6021		3.24394	29.1955	49.7405	36.7647	8.43426	6.48789	36.7647	40.6574	5.40657	11.2457	9.29931
SS_l23	25.7353	7.5692	6.27163	33.0882	37.1972		6.27163	28.763	49.9567	39.5761	10.9213	7.78547	36.3322	48.2266	8.21799	12.7595	12.327
SS_l5		6.92042	7.5692	28.9792	35.6834		1.08131	23.1401	46.2803	35.4671	10.8131		31.7907	44.0095	9.08304	3.24394	12.9758
SS_l6	41.955	13.6246	24.4377		49.5242		12.327	49.8486	63.4732	53.7413	20.545		57.8503		16.2197	25.3028	17.7336
PTLp_l1	28.5467	5.62284	3.02768		33.5208		1.51384	27.8979	49.308	36.7647	8.32612	6.81228	35.8997	40.8737	4.75779	9.9481	7.35294
PTLp_l23	26.3841	8.75865	4.97405		34.7102		5.40657	31.5744	48.6592	37.6298	10.0562	8.65052	31.6825	41.1981	7.78547	14.0571	11.1375
PTLp_l5	16.0035	6.05536	6.16349		33.0882		1.08131	26.6003	42.4957	36.1159	11.2457	9.51557	28.9792	35.5753	8.32612	3.35208	12.327
PTLp_l6	38.4948	9.29931	19.4637	54.7145	48.2266		2.59516	35.4671	56.0121	47.4697	11.4619	19.0311	42.3875	55.3633	9.08304	14.1652	13.192
VIS_l1	29.1955	3.24394	1.7301	27.0329	29.628		1.29758	23.3564	44.9827	34.1696	4.32526	6.27163	34.3858	34.2777	2.81142	9.08304	5.19031
VIS_l23	27.8979	5.40657	4.32526	27.7898	30.9256		3.89273	25.519	46.1721	35.359	8.00173	9.9481	32.1151	38.9273	6.05536	11.6782	10.0562
VIS_l5	14.9221	3.02768	6.05536	27.6817	30.9256			25.1946	43.6851	34.6021	9.29931	9.08304	26.3841	36.1159	7.13668	4.109	11.2457
VIS_l6	41.3062		14.5978		34.1696		8.32612		46.064	46.6047	14.2734	8.86678	51.5787	39.3599	8.21799	10.5969	9.08304
RSP_l1	29.628		2.81142		26.6003		1.7301		37.4135	36.3322	6.92042		31.7907	32.7638	2.59516	6.05536	4.75779
RSP_l23	30.8175		5.19031		29.1955		3.67647		40.8737	41.5225	8.43426	10.3806	33.9533	37.1972	5.19031	9.29931
RSP_l5	17.7336		5.19031		21.41		3.13581		36.981	36.7647	1.51384	8.86678	14.0571	30.0606	6.05536	3.67647
RSP_l6	18.058	2.27076	5.62284	29.9524	31.25		4.54152	30.2768	36.6566	39.7924	4.21713		34.4939	32.4394	2.81142	9.9481	14.4896
CA1_so	33.0882	1.29758	2.16263	31.1419	38.9273		1.18945	35.5753	38.4948	44.5502	3.67647		30.0606	33.737	3.24394	6.05536	8.86678
CA1_sp	49.5242	11.5701	24.4377	58.9317	52.5519		18.5986	44.1176	61.2024	59.7967	18.1661		59.4723	55.4715	21.41	17.1929	25.9516
CA1_sr	44.6583	13.8408	9.51557	50.173	49.9567		12.1107	43.9014	32.6557	56.0121	24.2215		56.9853	50.3893	16.0035	18.3824	20.545
CA1_slm		2.16263	8.75865	27.141	34.6021			28.1142	37.3054	43.9014	4.54152		36.5484		3.56834	6.27163	5.19031
CA2_so	22.9239	0.865052	0.865052	28.1142	36.1159		1.40571	42.3875	38.4948	43.6851	3.02768		28.9792		3.02768	5.19031	3.46021
CA2_sp	59.9048	11.2457	26.1678	54.7145	60.5536		20.545	48.7673	74.1782	62.6081	21.41		63.6894		22.9239	23.1401	25.3028
CA2_sr	40.1168	13.192	6.70415	46.2803	53.7413		12.1107	52.8763	46.9291	52.1194	16.0035		63.5813			23.6808	27.4654
CA2_slm		0.648789	1.51384	25.3028	26.8166		2.27076		33.1964	35.2509	4.75779		30.7093	30.7093	1.08131	3.24394	3.02768
CA3_so		0.432526	1.7301	31.5744	29.9524		2.81142		39.1436	40.2249	3.89273		30.0606	32.2232	2.16263	5.19031	4.32526
CA3_sp	45.6315	5.40657	21.5182	52.3356	54.9308		28.2223		61.6349	58.4991	19.4637		54.4983	43.4689	16.0035		25.0865
CA3_sr	27.4654	9.29931	8.65052	49.308	39.1436				52.0112	55.904	6.92042		58.8235	48.4429	20.7612	33.737	25.0865
CA3_slm	25.6272	1.08131	1.51384	19.3555	24.9784		0.324394		31.0337	21.1938	3.46021		16.3279	24.2215	4.32526	6.70415	7.5692
DG_gr		1.51384	3.02768	22.167	25.0865				32.4394	25.3028	7.5692		20.7612	22.4913	5.19031	6.48789
DG_Hil		0.432526		28.9792	26.3841		2.16263		38.4948	22.0588	1.51384		34.1696	33.0882	2.37889		7.13668
DG_mo		18.1661	27.2491		44.442		14.1652		56.8772	41.8469			56.2284	44.1176		15.5709
SUB_mo		5.08218	7.35294	39.5761	32.6557		4.32526		39.1436	40.8737	9.9481		38.9273	30.9256		8.65052	7.13668
SUB_pys			0.648789	21.1938	18.1661		3.89273	10.9213		37.846	5.62284			16.7604	2.91955	1.18945	6.37976
BST		0.432526	1.51384	24.654	24.0052		2.37889	24.0052		35.2509	4.32526		24.654	19.8962	2.59516	1.7301	4.97405
Cau		1.94637	4.32526	29.628	24.4377		4.75779	31.7907		38.9273	9.73183		29.8443	17.301	6.05536	2.59516	8.86678
Put		1.94637	4.32526	29.628	22.0588		4.75779	19.0311	38.0623	33.9533	8.86678	9.9481	27.4654	16.3279	6.70415	0.648789	9.08304
EPal	21.6263	0.865052	5.8391		31.5744		10.1644	20.1125	37.846	36.5484	10.8131	13.0839	36.3322		9.9481	9.08304	9.83997
IPal		7.78547	11.7863	38.7111	25.3028		8.43426	35.6834	32.872	40.4412	11.4619		43.4689		7.78547	4.75779	7.02855
VStr		6.59602	12.7595	33.9533	31.1419		11.4619	27.4654	38.1704	34.9265		8.00173	36.7647		9.9481	11.2457	10.5969
VPal			5.8391	35.359	29.4118			30.7093	34.8183	32.0069	11.5701		36.0078		7.67734		10.5969
TuPal1			3.24394	34.6021	27.2491			28.1142	38.7111	33.4126	9.08304		37.7379		7.35294		9.08304
TuPal2			8.00173	35.2509	28.9792		11.5701	27.0329	41.09	33.4126	14.2734	3.67647	38.0623		8.86678		7.67734
TuPal3			9.29931	42.1713				31.5744	40.0087	36.5484	13.6246		47.1453		10.8131		19.6799
Tustr1			8.54239	40.1168			7.78547	28.8711	39.5761	37.846	9.08304		39.7924		5.8391		13.192
Tustr2		8.10986	8.97491	34.9265			8.00173	37.846	36.5484	40.333	11.4619		45.8478		6.92042		11.1375
Tustr3	27.4654		13.192		31.6825		12.9758		38.2785	31.5744	14.4896	10.3806	40.8737		12.7595	10.3806	15.3547
HDB	25.9516	7.35294	12.1107	35.8997	32.0069		11.8945		39.3599	32.6557	13.6246	15.3547	33.9533		12.1107	11.8945	13.192
SIB					38.7111				36.5484	53.417			30.4931
OB_gl					23.7889				22.7076					6.27163
OB_gr					29.1955				34.8183	34.4939
OB_ipl					21.6263				33.9533	32.2232
OB_mtr					44.5502				49.0917	58.391
OB_opl									27.2491	42.8201
AON1									29.4118	51.795
AON2										40.0087
AON3			20.9775	37.1972	46.8209		4.32526		44.0095	51.2543	21.41		60.2292	32.1151	10.3806
LPrP1			4.97405	41.7388	32.6557		10.4888	29.4118	41.7388	43.7933	10.1644		41.09	36.5484	6.48789
LPrP2			8.86678	37.6298	31.1419		9.08304	29.628	33.4126	40.0087	13.5164		41.955	34.7102	9.08304
LPrP3		6.48789	14.2734	34.8183	17.0848		9.73183		25.9516	40.2249	4.97405		30.7093	18.1661	8.97491
Bec		5.19031	8.43426	36.981	20.0043		7.5692		28.0061	39.1436	13.192		37.6298	13.0839	10.3806
Cla			13.7327	38.6029			13.4083	31.7907	23.7889	41.3062	10.1644		33.3045		13.8408		17.5173
Ven			21.6263	47.5779	34.3858		35.2509	44.1176	40.4412	46.6047	21.1938		54.0657		15.5709	13.6246	11.4619
VPrP1			5.62284	40.0087	35.2509		9.9481	31.6825	38.7111	38.9273	11.6782		39.3599		9.73183	15.3547	14.0571
VPrP2		13.192	12.9758	39.9005	29.4118			32.6557	30.9256	43.0363	17.301		39.0355		13.6246		18.058
VPrP3	34.1696	8.43426	11.4619	33.0882	29.8443		11.4619	28.1142	36.5484	36.3322	11.2457	13.192	36.3322		11.0294	11.8945	11.4619
PHyA	27.2491	7.78547	13.8408	32.2232	30.2768		9.6237		35.8997	29.8443	12.1107	13.6246	35.6834		13.4083	8.43426	15.1384
THyA	31.5744	14.2734	16.0035	36.981	32.6557		13.6246		36.981	39.5761	16.0035	12.7595	34.3858	15.1384	17.8417	15.7872	17.7336
Rt	32.4394	13.3002	14.9221	34.8183	30.4931		17.0848		37.1972	38.9273	20.7612	9.08304	32.872		15.5709	14.2734	17.301
VPL	36.981	12.327	18.2742	36.7647	34.6021		11.6782	28.3304	38.2785	45.4152	17.301	14.9221	39.7924		11.4619	16.6522
ZI	33.0882	11.1375	15.3547	38.4948	30.9256		8.97491	26.6003	36.3322	38.0623		15.5709	36.8728		10.1644	16.0035	10.8131
p3Tg	26.8166	8.43426	10.2725	32.5476	29.7362		7.35294	26.3841	32.0069	35.2509	12.6514	9.29931	31.3581		10.0562	14.9221	11.1375
p3SNC	26.8166	9.73183	14.0571	29.8443	28.9792		7.5692	20.7612	33.9533	36.1159	10.8131	7.78547	31.5744	9.08304	9.29931	11.6782	9.73183
p3SNR		4.32526	10.3806		30.4931		11.8945		37.1972	35.6834	12.5433	4.97405	35.6834	28.3304	9.51557	13.5164	14.7059
LD	28.5467	5.62284	9.9481		31.7907		9.08304	38.0623	39.5761	34.6021	16.436	13.6246	34.7102	35.2509	10.3806	12.5433	12.1107
LP	29.8443	7.13668	12.9758	33.3045	33.3045		11.2457	35.6834	39.7924	34.6021	14.2734	12.327	35.2509	33.737	9.29931	14.7059	11.6782
Po	30.7093	8.21799	13.8408		32.6557		11.2457	34.6021	37.4135	34.6021	17.5173	14.0571	34.8183	31.6825	10.9213	14.4896	12.7595
VPM	31.1419	7.35294	14.2734	36.1159	35.2509		9.6237	37.9542	38.4948	34.9265	15.7872	15.1384	36.981	31.6825	11.2457	14.0571	12.327
SPF	30.7093	7.35294	16.2197	34.6021	33.5208		8.65052	35.0346	36.5484	34.1696	13.192	15.3547	35.4671	14.2734	10.5969	15.3547	11.2457
p2LimRt	29.1955	8.00173	12.9758	36.0078	31.3581		11.2457	31.8988	35.8997	33.4126	13.4083	16.436	33.737	16.0035	12.327	13.6246	16.8685
PR	23.7889	7.8936	12.2189	30.7093	29.1955		8.43426	25.3028	33.737	36.224	12.6514	9.29931	27.141	6.16349	12.7595	11.3538
p2SNC	28.3304	9.08304	14.2734	30.4931	29.5199		7.35294	19.0311	38.0623	32.0069	9.9481	9.08304	31.5744	8.00173	10.5969	10.8131	9.08304
p2SNR	30.9256	7.5692	15.7872	35.4671	35.8997		9.51557	34.1696	39.7924	35.2509	15.3547	12.5433	35.6834	36.1159	13.0839	16.0035	14.1652
APT	32.0069	8.86678	16.9766	37.1972	38.9273		9.51557	34.8183	41.3062	36.981	16.436	12.1107	39.1436	39.5761	12.9758	17.0848	12.9758
JcP	32.2232	7.78547	15.5709	40.8737	36.3322		9.73183	33.737	42.1713	36.1159	14.9221	12.7595	41.5225	43.9014	12.6514	17.301	11.4619
LT	31.3581	9.08304	18.3824	36.981	33.9533		10.1644	30.7093	40.6574	32.0069	14.4896	18.1661	38.7111	32.6557	12.9758	15.1384	12.7595
p1LimRt	28.1142	9.08304	12.5433	33.4126	31.7907			33.0882	36.5484	31.3581	13.8408	16.2197	33.3045	31.25	11.7863	11.8945	14.4896
p1BRt	25.0865	7.67734	11.6782	34.2777	32.4394	43.2526	9.08304	24.5458	35.2509	33.5208	14.7059	12.5433	31.5744	9.08304	13.949	13.192
p1SNC	28.9792	8.86678	10.3806	33.737	31.3581	43.4689	8.00173	21.6263	36.3322	36.8728	12.5433	10.5969	33.737	4.75779	9.73183	11.6782	10.8131
p1SNR	28.3304	6.92042	15.5709	38.0623	37.6298	45.4152	9.73183	36.5484	40.6574	35.2509	14.814	12.6514	36.7647	44.3339	14.1652	14.4896	14.2734
TG	29.628	7.5692	14.4896	34.3858	35.4671	41.3062	8.43426	36.3322	39.7924	38.0623	13.192	13.4083	37.846	49.7405	14.4896	14.4896	14.0571
SC	24.654	6.48789	13.4083	33.9533	35.0346	39.5761	8.43426	34.6021	38.7111	33.5208	13.8408	13.192	35.4671	42.8201	11.6782	16.0035	14.3815
IC	28.1142	7.5692	16.6522	36.0078	34.6021	42.9282	10.2725	27.6817	38.4948	32.5476	13.4083	17.7336	37.6298	47.5779	12.327	15.3547	9.73183
m1LimRt	25.3028	8.00173	13.6246	36.1159	31.3581	46.2803	10.8131	29.8443	36.5484	33.0882	17.301	16.6522	33.737	34.3858	11.8945	12.1107	11.0294
m1BRt	26.1678	8.00173	12.1107	31.3581	34.1696	45.6315	12.0026	22.7076	35.6834	35.6834	19.4637	10.9213	33.737	5.94723	14.4896	13.192	13.5164
m1SNC	31.3581	10.3806	7.78547	34.3858	33.737	44.7664	9.51557	21.6263	34.8183	37.846	15.1384	9.73183	33.737	6.92042	11.0294	10.9213	13.949
m1SNR	25.8434	8.21799	16.2197	38.9273	32.872	42.1713	10.8131	33.0882	38.0623	33.737	12.7595	13.8408	33.737	46.4965	12.327	15.5709	16.8685
m2A	24.654	7.35294	15.8953	35.2509	32.3313	43.4689	9.40744	30.4931	38.1704	29.7362	11.7863	15.5709	33.5208	36.7647	12.7595	14.0571
SCnf	27.6817	8.00173	14.7059	35.0346	32.7638	48.0104	9.73183	24.8702	40.0087	35.6834	13.8408	16.0035	33.5208	32.2232	12.2189	13.5164
m2BRt	27.0329	6.48789	10.4888	33.5208	34.4939	44.9827	10.1644		34.8183	34.0614	17.7336	10.705	34.3858	8.43426	11.2457	11.8945
m2SNC	33.6289	9.19118	0.865052	32.2232	33.5208	44.5502	7.8936		36.3322	36.3322	14.3815	9.29931	34.3858	4.97405	11.0294	11.8945
m2SNR	21.5182	0	5.73097	20.9775	24.654	29.1955	3.89273		26.6003		4.97405	4.109		21.8426	4.109	6.27163	5.40657
CB_gr	9.9481	1.94637	0	9.9481	9.08304	22.0588	0		15.3547		0	0		7.13668	0	1.94637	0.648789
CB_mo	22.2751	3.89273	5.40657	22.7076	24.4377	29.628	4.32526		29.628		6.27163	7.13668		23.5727	5.62284	11.0294	6.27163
CBN	26.1678	8.65052	16.436	36.1159	33.3045	44.1176	12.1107	33.9533	36.8728	33.737	15.1384	15.5709	35.0346	39.3599	14.0571	16.0035	14.4896
isA	25.519	7.78547	15.4628	33.737	33.3045	45.8478	9.6237		35.1427	31.3581	13.8408	14.4896	31.1419	28.3304	11.3538	14.7059
isLimRt	28.5467	8.43426	15.3547	32.872	32.2232	48.2266	9.29931	23.4645	35.2509	34.0614	13.4083	14.7059	32.0069	27.6817	12.1107	13.192
isBRt	33.1964	7.35294	9.19118	30.7093	35.6834	42.3875	7.8936		35.0346	33.3045	11.8945	13.8408	33.1964	8.43426	12.1107	12.7595
isSNC	34.3858	10.4888	5.62284	32.9801	34.2777	45.5234	8.21799		41.3062	35.0346	15.2465	11.2457	35.8997	7.5692	12.6514	12.7595
isSNR	25.9516	8.00173	14.2734	33.9533	34.1696	43.9014	11.2457	25.9516	33.9533	33.5208	14.0571	15.1384	32.2232	24.8702	13.8408	16.436	14.2734
r1	27.2491	9.51557	16.0035	33.9533	33.5208	44.7664	11.2457	27.0329	34.8183	32.9801	13.6246	16.3279	32.872		12.9758	16.0035	13.7327
r2	26.8166	8.65052	15.3547	32.2232	31.5744	41.7388	10.5969	22.2751	35.4671	32.4394	13.192	14.2734	32.872		13.192	14.9221	14.2734
r3	26.8166	8.65052	19.4637	31.1419	31.5744	41.5225	11.2457	30.0606	35.6834	31.5744	13.192	14.9221	34.6021		12.1107	16.8685	13.4083
r4	27.4654	7.13668	17.9498	31.3581	33.737	41.3062	12.327		35.6834		14.0571	11.4619	30.9256		11.8945	14.7059	13.6246
r5	25.3028	7.35294	18.8149		34.6021	41.3062	12.327	25.519	35.4671		14.2734	10.5969	33.5208		11.8945	11.8945	14.7059
r6	25.7353	7.5692	20.7612		35.7915	41.3062	13.192		35.4671		14.7059		35.0346		14.2734	14.4896	15.7872
r7	26.9247	8.65052	17.7336		34.6021	40.4412	13.8408		33.9533		15.3547		33.9533		15.1384	13.949	15.2465
r8	26.3841	10.5969	15.5709		37.6298	39.3599	11.0294		33.5208		15.5709		36.3322		14.4896	13.6246	16.8685
r9	28.1142	13.4083	13.8408		36.7647	37.4135	10.3806		33.737		15.5709		35.2509		14.9221	15.7872	16.2197
r10	32.2232	12.6514	13.6246		37.6298	37.4135			34.1696		17.6254		36.981		15.1384	12.7595	18.3824
r11	6.70415	8.86678	12.4351		11.4619	9.73183			8.86678		10.1644		9.51557		9.9481	9.51557	11.4619

## Sheet: SAP102_Density_P7
	CFS0074	CFS0075	CFS0076	CFS0077	CFS0078	CFS0079	CFS0125	CFS0136	CFS0042	CFS0043	CFS0044	CFS0046	CFS0072	CFS0073
ORB_l1		52.1194		59.2561		46.4965	42.9282		30.7093	36.7647	28.1142	35.4671	21.1938	21.5182
ORB_l23		44.3339		51.4706	40.9818	33.0882	27.4654	56.0121	15.7872	24.0052	18.5986	24.654	7.5692	12.327
ORB_l5		45.8478		48.6592	38.4948	31.4663	23.7889	57.9585	15.6791	20.6531	14.0571	19.8962	6.48789	11.0294
ORB_l6		38.2785			34.6021	26.8166	18.8149	52.7682	12.1107	19.4637	10.5969	15.7872	8.21799	10.3806
FRP_l1		59.9048			41.955	52.7682	45.4152	56.4446	25.3028		36.5484	40.5493	21.6263	24.7621
FRP_l23		42.9282			34.1696	33.4126	25.9516	53.0926	13.192	23.2483	18.3824	26.7085	9.19118	14.3815
MO_l1	41.3062	60.7699				49.1998	41.955	57.526	26.8166	42.8201	36.3322	41.955	25.519	29.8443
MO_l23	35.8997	47.3616			36.3322	38.0623	27.4654	53.2007	15.3547	24.654	19.6799	24.654	11.0294	16.6522
MO_l5	32.6557	48.2266	38.9273	49.0917	39.3599	36.981	26.6003	56.2284	14.4896	24.0052	18.3824	21.1938	8.00173	15.3547
MO_l6	27.6817	38.9273	34.1696	46.2803	38.0623	30.7093	22.8157	51.4706	12.5433	20.1125	14.7059	18.1661	6.92042	13.6246
SS_l1		61.9593	63.7976	61.8512	52.5519	45.6315	42.2794		26.3841	35.2509	33.9533	35.0346	27.4654	30.8175
SS_l23	35.0346	45.6315	43.0363	43.577	35.0346	34.3858	26.8166		13.8408	18.3824	20.1125	19.6799	12.5433	18.1661
SS_l5	32.2232	43.9014	37.4135	44.3339	38.7111	32.2232	25.519		13.192	16.6522	15.5709	18.3824	9.73183	15.5709
SS_l6	27.6817	38.2785	31.5744	41.09	34.2777	27.2491	21.8426		10.8131	14.4896	10.1644	15.5709	8.65052	13.6246
PTLp_l1		64.8789	53.9576	48.3348	50.173	40.2249	40.8737		27.0329	29.7362	34.1696	32.4394	29.4118
PTLp_l23	0.216263	46.064	34.3858	42.0631	30.9256	27.4654	24.7621		16.2197	18.3824	21.3019	16.8685	15.5709	16.436
PTLp_l5	26.6003	41.3062	32.6557	40.2249	32.2232	28.3304	23.1401		15.1384	15.3547	14.814	15.3547	18.8149	13.8408
PTLp_l6	25.7353	35.4671	27.2491	36.981	27.6817	25.3028	20.1125		13.4083	12.5433	10.3806	12.6514	15.3547	10.5969
VIS_l1	27.5735	54.6064	46.9291	48.6592	45.9559	33.737	38.2785		24.8702	36.3322	25.7353	26.1678	24.654	9.73183
VIS_l23	24.2215	37.6298	32.3313	45.6315	32.2232	24.8702	20.7612		14.4896	19.6799	16.0035	14.7059	14.2734
VIS_l5	26.3841	38.2785	30.2768	49.308	33.5208	25.3028	23.7889		16.6522	14.9221	12.327	13.4083	18.1661	12.1107
VIS_l6	24.4377	34.6021	24.4377	44.9827	25.3028	21.6263	20.1125		15.7872	11.8945	8.21799	10.8131	16.2197
RSP_l1	31.3581	51.6869	46.7128		43.0363	32.872	33.4126		24.0052	25.0865	21.1938	17.9498	22.9239	23.7889
RSP_l23	29.4118	36.5484	31.4663	49.308	29.4118	25.3028	23.1401		15.5709	19.8962	12.9758	11.2457	15.5709	15.5709
RSP_l5	20.1125	36.7647	29.628	52.4438	28.3304	24.5458	20.7612		17.301	18.2742	8.97491	11.7863	15.0303	14.4896
RSP_l6	9.9481	32.0069	22.7076	47.3616	24.4377	24.0052	18.1661		15.7872	15.3547	5.8391	9.73183	13.5164	11.0294
CA1_so	9.9481	52.1194	57.9585	53.8495	57.7422	50.173	45.0908	63.0407	30.0606	21.6263	20.545	28.763	27.4654	22.4913
CA1_sp	6.48789	39.5761	21.9507	38.9273	21.1938	22.5995	13.192	48.6592	5.40657	4.54152	3.46021	11.5701	3.89273	4.97405
CA1_sr	27.2491	61.2024	58.1747	69.5285	54.0657	48.0104	44.5502	65.0952	39.6843	39.5761	17.4092	30.6012	32.1151	31.7907
CA1_slm	47.1453	76.8815	69.8529	82.0718	66.3927	52.9844	52.9844	71.7993	45.4152	46.2803	26.4922	40.7656	39.5761	38.3867
CA2_so		8.00173	67.9066	74.6107	79.0441	55.5796	38.3867	58.8235	35.7915		19.4637	37.6298	23.2483	19.8962
CA2_sp		60.5536	24.8702	31.4663	11.8945	11.8945	8.86678	48.1185	4.32526	3.02768	3.67647	7.24481	3.13581	2.70329
CA2_sr	33.8452	43.577	58.1747	66.2846	52.9844	51.9031	36.4403	68.231	35.359	16.5441	27.6817	28.1142	13.192	35.6834
CA2_slm	35.6834	85.8564	79.1522	85.6401	81.8555	62.2837	63.1488	78.1791	42.7119	51.9031		55.1471	64.4464	55.5796
CA3_so	41.09	20.9775	45.199	54.282	42.0631	37.1972	25.519	52.9844	18.8149			14.7059	12.7595	11.2457
CA3_sp	48.4429	30.2768	14.0571	26.6003	13.949	12.327	9.51557	43.6851	3.67647	2.48702	3.67647	4.54152	3.89273	4.54152
CA3_sr	49.0917	52.5519	68.3391	60.5536	58.1747	40.6574	43.1445	66.1765	35.6834		16.0035	29.4118	20.9775	35.6834
CA3_slm	48.9836	78.7197	84.9913	91.263	84.3426	67.0415	55.904	83.91	66.1765	45.0908		55.904	41.7388	50.4974
DG_gr	49.5242	18.5986	7.13668	28.8711	7.13668	8.43426	6.92042	29.9524	1.40571	0.75692	18.2742	2.16263	0.865052	0.648789
DG_Hil	44.3339	27.2491	16.8685	36.981	19.6799	17.0848	13.4083	38.7111	9.9481	3.56834	1.7301	5.94723	5.8391	6.92042
DG_mo	51.0381	65.3114	63.7976	70.718	64.6626	54.7145	52.7682	56.6609	26.6003	46.4965	30.9256	39.7924	29.7362	28.5467
SUB_mo	53.9576	71.1505	69.6367	67.7984	56.6609	53.2007	44.5502		32.2232	29.0874	28.1142	32.0069	27.4654	29.5199
SUB_pys	37.1972	52.9844	42.1713	54.0657	39.5761	32.3313	30.2768	56.8772	17.7336	20.3287	14.4896	17.7336	20.3287	19.2474
BST	21.0856	40.6574		50.8218	35.1427	28.1142	13.8408					12.6514		14.0571
Cau	25.519	36.3322		48.8754	33.3045	28.5467	19.2474	45.199				13.8408		13.4083
Put	31.1419	44.1176		57.0934	43.0363	34.3858	23.3564	51.4706	16.6522		10.8131	16.2197		15.1384
EPal	18.1661	35.0346		64.6626	48.2266	31.1419	24.654	50.3893	14.814		8.43426	11.4619		18.8149
IPal	22.9239				19.4637	23.7889	23.8971	49.0917	17.9498		9.51557	15.1384		8.00173
VStr		54.0657	46.064		52.9844	38.7111	34.1696	57.526	19.4637	24.0052	12.1107	21.1938	3.67647	17.301
VPal		25.9516	19.8962	49.0917	34.7102	19.0311	19.2474	51.9031	10.8131		6.70415	11.0294		6.92042
TuPal1		65.0952	44.7664	65.3114	54.8227	38.7111	55.4715	64.8789	39.468	36.7647	11.6782	32.872
TuPal2		53.5251	29.4118	48.0104	36.981	24.2215	38.9273	50.3893	23.3564	22.0588	9.40744	22.4913
TuPal3		38.9273	28.5467	46.9291	41.09	25.519	27.2491	52.7682	19.6799	14.1652	8.65052	19.2474
Tustr1		64.4464	40.6574	61.6349	61.6349	37.6298	47.3616	64.987	34.4939	31.6825	22.4913	37.4135
Tustr2		46.8209	30.9256	49.0917	30.2768	27.2491	34.1696	51.2543	21.1938	23.7889	13.192	23.3564
Tustr3		47.1453	29.4118	49.7405	41.955	24.8702	35.0346	55.6877	19.0311	14.7059	16.3279	18.923	0.216263
HDB		30.7093	30.7093	48.0104	44.1176	24.0052	28.5467	47.5779	18.1661	16.2197	8.86678	13.6246		7.5692
SIB			28.5467	46.6047	33.737	19.8962	19.4637	47.5779	14.9221	11.6782	6.48789	14.4896		10.8131
OB_gl		38.2785			39.7924	22.8157	42.6038	58.1747	33.3045	15.1384		20.9775	2.59516
OB_gr					31.5744		14.9221	53.8495	7.5692			16.1116	6.48789
OB_ipl					37.7379		20.545	64.4464	19.2474	15.8953	14.814	25.3028	5.8391
OB_mtr					29.7362		7.35294	49.308	9.51557	4.21713		11.0294	3.24394
OB_opl					40.2249	42.3875	22.0588	71.1505	13.4083	24.4377		34.9265	15.3547
AON1		47.5779			52.7682			60.7699	17.4092		28.763	23.5727	2.81142
AON2		36.6566						57.526	10.3806		18.3824	16.8685	0.216263
AON3								51.2543	13.4083		14.4896	15.7872	0.432526
LPrP1		62.5		66.1765	59.7967	49.5242	48.4429	67.2578	40.9818	44.1176	25.3028	42.4957	33.9533	24.654
LPrP2		43.4689		41.3062	38.0623	27.0329	22.2751	56.4446	12.5433	22.7076	13.8408	22.2751	9.51557	6.92042
LPrP3		42.2794		53.2007	38.0623	31.5744	25.7353	57.3097	19.5718	22.9239	12.5433	18.5986	7.78547	11.2457
Bec		40.333		51.795	32.5476	31.5744	22.4913	54.0657	22.9239		10.0562	13.4083	6.48789	8.65052
Cla		42.1713		53.0926	36.3322	32.6557	24.8702	56.4446	21.3019		11.8945	16.8685	7.13668	8.65052
Ven		47.3616	32.5476	52.7682	44.9827	32.6557	28.1142	55.6877	22.4913		13.3002	20.545	4.32526	14.9221
VPrP1		68.3391	54.7145		55.5796		48.6592	66.1765	34.3858		31.3581	36.981	8.86678	4.54152
VPrP2		57.526	30.0606		35.359		23.4645	65.5277	13.192	16.6522	12.8676	19.4637	4.97405	3.67647
VPrP3		41.5225	29.628		44.0095		29.4118	53.2007	22.9239		15.3547	22.0588	3.02768	9.51557
PHyA	24.3296		27.6817	41.5225	16.6522	20.3287	20.9775	44.7664	16.2197	12.5433	6.92042	12.5433	1.94637	11.0294
THyA	22.167		28.3304	40.6574	36.7647	19.8962	23.3564	43.9014	14.9221	12.5433	5.40657	13.4083		12.9758
Rt	29.628	34.8183	36.0078	47.7941	35.8997	24.8702	24.8702	46.7128	15.1384		6.92042	15.1384	4.32526	21.41
VPL	31.7907		35.0346		32.4394	24.4377	22.5995	45.6315	11.6782	15.3547	6.92042	11.6782	8.00173	17.0848
ZI	33.3045		32.6557	43.9014	31.5744	22.7076	22.4913	45.8478	15.3547	15.7872	10.1644	14.2734	6.48789	17.0848
p3Tg	32.872		26.6003	41.09	34.3858	22.4913	27.4654	47.1453	18.8149	15.7872	10.0562	14.4896	3.35208	16.8685
p3SNC	19.0311	23.2483	16.6522	36.6566	27.0329	17.6254	20.545	45.5234	16.6522	16.436	8.21799	11.4619	0.973183	13.949
p3SNR	12.7595	24.4377	12.4351	35.6834	19.6799	11.4619	12.9758	44.3339	14.7059	15.5709	3.67647	7.13668	0.648789	6.05536
LD	31.1419	33.9533	34.1696		30.9256	28.5467	24.8702	49.5242	19.2474		16.0035	19.5718	14.0571	16.2197
LP	28.5467	34.8183	31.5744		32.2232	25.519	26.8166	46.2803	16.0035	13.8408	13.192	16.8685	14.9221	15.3547
Po	31.7907		36.3322		32.2232	29.1955	26.8166	47.1453	20.3287		14.814	19.6799	20.3287	19.2474
VPM	33.737		38.0623	48.6592	34.8183	30.9256	29.7362	51.6869	19.8962	23.1401	14.2734	19.6799	18.3824	20.1125
SPF	29.8443		30.7093	48.0104	37.6298	25.519	22.9239	49.9567	20.2206	19.2474	14.2734	17.5173	19.1393	18.1661
p2LimRt	29.4118	14.0571	28.9792		30.8175	22.7076	23.1401	47.1453	16.2197	13.192	9.08304	15.2465	8.97491	15.5709
PR	26.1678		23.7889		28.763	21.7344	21.6263	46.2803	18.5986	14.5978	9.73183	12.5433	6.92042	15.5709
p2SNC	22.2751	24.8702	16.2197	39.1436	27.0329	16.8685	20.1125	43.7933	17.9498	15.1384	7.13668	12.5433	5.19031	10.9213
p2SNR	18.8149	22.7076	14.3815	36.981	21.1938	12.1107	14.7059	44.5502	14.2734	13.8408	5.73097	10.8131	2.59516	8.86678
APT	33.0882	39.9005	30.4931		32.3313	24.0052	25.9516	47.7941	17.0848	14.7059	12.327	14.9221	15.1384	16.2197
JcP	33.9533	38.7111	33.5208		34.3858	25.6272	25.519	49.308	17.7336	14.7059	12.1107	16.2197	16.2197	18.5986
LT	32.4394	36.1159	33.737		32.6557	28.3304	28.3304	50.173	17.5173	13.6246	12.5433	16.8685	14.2734	16.6522
p1LimRt	27.4654	31.5744	29.628		31.6825	22.0588	22.7076	48.4429	18.8149	12.9758	9.29931	15.3547	16.6522	16.8685
p1BRt	25.519	29.4118	25.1946		31.5744	20.7612	20.9775	44.9827	17.9498	13.192	7.67734	13.8408	9.73183	14.7059
p1SNC	20.545	25.4109	18.5986	41.4144	24.9784	17.8417	22.5995	43.6851	16.0035	13.192	9.51557	16.6522	6.48789	13.192
p1SNR	20.4369	25.1946	14.7059	38.2785	22.7076	14.5978	14.814	43.9014	14.2734	13.192	7.5692	13.949	2.81142	9.08304
TG	30.7093	40.6574	31.7907	44.7664	31.7907	27.4654	26.3841	46.8209	17.5173	14.9221	14.4896	15.7872	17.301	18.1661
SC	28.9792	39.5761	32.4394	40.4412	37.4135	27.4654	27.6817	48.4429	19.6799	20.3287	15.3547	17.301	18.8149	19.0311
IC	29.8443	40.6574	32.2232	41.955	32.2232	27.4654	28.3304	49.7405	20.545	19.6799	15.5709	20.1125	18.8149	19.2474
m1LimRt	26.3841	33.3045	28.5467		35.4671	24.2215	22.2751	49.0917	20.7612	12.327	9.73183	22.3832	18.2742	18.1661
m1BRt	25.0865	32.0069	30.4931		33.3045	20.3287	21.1938	48.4429	19.2474	12.7595	6.70415	16.2197		13.4083
m1SNC	19.5718	27.8979	19.4637	40.333	26.3841	16.0035	20.3287	47.1453	17.301	13.192	12.4351		6.48789	11.8945
m1SNR	20.3287	26.8166	16.8685	39.1436	22.4913	16.436	15.0303	46.9291	14.1652	13.6246	7.78547		2.81142	10.1644
m2A	23.032	36.1159	30.9256		32.872	24.4377	24.0052	49.7405	21.8426	17.0848	12.9758	16.8685	14.2734	19.0311
SCnf	25.4109	34.3858	27.3573		32.2232	24.4377	20.1125	49.0917	20.1125	13.4083	10.1644			18.8149
m2BRt	22.167	33.0882	25.9516		30.1687	19.4637	21.3019	48.0104	16.436	12.9758	8.86678			11.5701
m2SNC	22.3832	28.8711	24.8702	40.8737	23.7889	17.6254	18.1661	43.2526	11.0294	5.40657	7.78547		6.70415	13.6246
m2SNR	23.032	28.763	8.43426	43.4689	21.9507	15.0303	16.6522	50.8218	13.192	12.9758	7.78547		3.67647	10.8131
CB_gr	7.35294	26.1678	17.7336		16.2197	17.7336		41.7388	11.2457	8.43426	4.75779	6.70415	7.13668	8.00173
CB_mo	7.13668	11.6782	11.6782		6.27163	11.8945		41.09	3.89273	1.29758	0.648789	1.51384	2.16263	2.37889
CBN	15.6791	22.9239	13.4083		21.8426	14.0571			8.43426		1.94637	3.67647	3.89273
isA	26.8166	37.6298	30.7093		28.9792	24.8702	25.519	50.173	21.8426	14.4896	10.8131	15.5709	11.2457	18.5986
isLimRt	26.4922	34.3858	24.7621		30.7093	23.3564	18.8149	48.6592	19.6799	15.1384	10.0562		16.2197	16.8685
isBRt	26.1678	31.3581	25.3028		26.1678	20.7612	18.5986	45.9559	17.9498	11.4619	9.73183			13.192
isSNC	23.1401	30.2768	32.1151		23.3564	16.5441	17.6254	43.2526	11.2457	5.19031	9.51557		8.21799	15.3547
isSNR	22.2751	29.8443	16.1116		19.4637	16.436	17.5173	49.9567	10.4888	10.5969	5.40657		4.43339	11.5701
r1	27.6817	36.5484	26.8166		28.5467	22.9239	22.9239	48.2266	19.2474	13.6246	9.51557	13.8408	8.00173	17.0848
r2	30.0606	35.4671	27.2491		27.6817	24.0052	22.2751	47.5779	20.1125	15.1384	9.08304	14.4896	4.75779	16.436
r3	29.8443	36.3322	26.6003		26.3841	22.7076	22.2751	48.6592	19.0311	15.5709	8.86678	13.8408	3.24394	17.0848
r4	29.1955	36.5484	25.7353		23.7889	24.0052	25.0865	47.5779	21.6263	13.8408	7.78547	14.7059	0.865052	17.5173
r5	27.4654	35.8997	25.519		25.519	21.6263	23.8971	44.7664	21.9507	12.1107	6.27163	13.8408		16.0035
r6	28.1142	39.5761	30.2768		27.5735	24.2215	25.0865	39.7924	21.8426	13.4083	6.05536	15.5709		16.8685
r7	29.4118	40.2249	30.7093		29.8443	26.1678	26.1678	21.6263	23.1401	13.8408	9.73183	17.7336		20.545
r8	29.5199	39.3599	30.0606		28.763	27.8979	25.519	32.0069	24.0052	14.9221	9.73183	17.301		19.6799
r9	29.8443	41.09	31.1419		30.9256	29.1955	28.763	9.29931	25.519	15.3547	10.5969	19.6799		19.2474
r10	30.7093	42.8201	31.3581		31.7907	30.7093	29.628	9.29931	25.519	14.9221	10.5969			20.1125
r11	29.1955		29.8443		30.4931	30.9256	33.9533	6.92042	25.3028	9.73183	8.86678			17.7336

## Sheet: SAP102_Density_P14
	CFS0129	CFS0130	CFS0132	CFS0133	CFS0134	CFS0135	CFS0128	CFS0131	CFS0180	CFS0190	CFS0212	CFS0214	CFS0215
ORB_l1	124.567	113.538	100.346	113.538	118.62	111.808	108.131	59.9048	116.458	108.131	117.539	119.81	121.972
ORB_l23	114.295	102.509	85.9645	95.372	97.3183	97.9671	91.4792	57.9585	92.5606	88.6678	96.6696	96.0208	109.429
ORB_l5	108.78	94.0744	77.4221	81.9637	86.7215	88.4516	88.019	47.2535	90.6142	79.801	89.7491	86.9377	99.8054
ORB_l6	106.185	84.5588	66.3927	74.3945	79.3685	73.9619	87.6946	41.09	77.2059	56.6609	74.3945	68.231	89.1003
FRP_l1	100.779	108.131		118.62	110.402	117.863	113.322	80.4498	110.943	88.4516	110.078	116.133	126.298
FRP_l23	97.9671	101.968		99.481	96.4533	97.5346	109.97	79.5848	98.8322	80.4498	96.5614	98.724	117.755
MO_l1	100.13	113.538	112.997	119.593	114.619	120.458	117.863	68.0147	114.619	49.7405		120.242	123.162
MO_l23	87.154	100.995	98.8322	100.13	97.1021	96.0208	104.022	58.391	102.509	71.7993	98.8322	102.076	117.863
MO_l5	77.2059	81.9637	87.8028	89.3166	92.7768	90.1817	106.401	50.3893	95.1557	78.936	87.8028	93.2093	103.157
MO_l6	94.9394	85.6401	72.0156	81.7474	82.1799	74.6107	106.401	43.0363	81.5311	70.8261	76.7734	76.7734	88.8841
SS_l1	122.08	119.377	111.592	113.754	121.324	118.08	115.052	57.7422	102.725	39.3599	98.6159	112.889	126.298
SS_l23	88.019	106.401	92.7768	96.237	99.481	96.0208	96.8858	52.5519	93.4256	39.7924	91.6955	96.8858	116.998
SS_l5	86.0727	91.4792	81.0986	88.019	90.3979	85.4239	91.0467	43.4689	88.776	54.282	86.2889	87.3702	100.562
SS_l6	93.4256	80.4498	73.5294	81.9637	81.0986	67.5822	95.5882	40.8737	77.8547	54.4983	72.6644	80.558	90.8304
PTLp_l1	118.08	121.324	93.2093	107.807	110.51	110.943			71.1505		90.1817		126.622
PTLp_l23	99.9135	104.239	87.154	94.0744	93.8581	91.0467		62.1756	64.8789		83.2612		122.405
PTLp_l5	92.2362	88.776	79.1522	90.8304	88.4516	78.7197		54.4983	70.9343		75.0433	96.6696	110.835
PTLp_l6	88.776	82.6125	69.3123	85.3157	79.2604	61.9593		49.308	60.7699		72.6644	79.4766	92.7768
VIS_l1	104.022	112.673	92.7768	92.5606	108.888	110.078		67.1497			94.9394	103.482	123.702
VIS_l23	86.5052	89.9654	73.3131	89.7491	90.1817	85.8564		56.0121			77.6384	82.6125	117.971
VIS_l5	83.4775	80.4498	69.2042	86.9377	84.9913	78.5035		46.9291			71.3668	82.8287	107.915
VIS_l6	83.2612	77.6384	64.8789	83.2612	78.6116	61.6349		44.1176			68.3391	77.2059	99.8054
RSP_l1	103.157	80.4498	82.8287	87.5865	96.4533	92.3443		68.7716		47.7941	94.7232	85.6401	100.995
RSP_l23	85.2076	78.936	68.9879	80.0173	83.91	80.3417		49.308		33.3045	74.9351	73.4213	99.0484
RSP_l5	84.1263	84.1263	74.0701	86.0727	83.4775	75.2595		43.9014			79.801	80.4498	98.8322
RSP_l6	79.1522	74.7189	61.6349	77.6384	78.3953	67.3659		35.1427			72.2318	79.1522	79.3685
CA1_so	140.679	97.5346	116.89	125.649	132.894	123.702	130.19	85.2076	87.9109	88.4516	132.353	132.353	154.196
CA1_sp	54.7145	48.2266	39.7924	47.686	48.4429	35.7915	78.0709	29.0874	21.1938	13.4083	40.2249	50.0649	67.7984
CA1_sr	149.221	113.754	122.837	135.921	144.031	130.082	131.92	95.372	100.346	101.86	142.95	141.22	164.144
CA1_slm	123.27	111.375	97.3183	114.403	121.54	114.403	107.915	72.4481	80.4498	83.045	116.566	114.836	120.675
CA2_so	132.137		95.8045	101.86	124.567	103.698	116.782	73.3131	102.184	99.0484	121.107	120.567	130.839
CA2_sp	48.4429		28.4386	41.955	46.7128	31.4663	72.4481	19.2474	28.3304	16.7604	29.5199	41.5225	44.9827
CA2_sr	129.542		92.5606	110.078	119.161	79.801	83.3694	66.1765	109.105	88.4516	109.862	125.649	131.055
CA2_slm	135.489		98.5078	118.728	140.787	106.942		79.1522	110.078	78.6116	128.785	122.621	144.464
CA3_so	112.024	77.6384	68.231	85.2076	118.08	76.7734	96.237	63.5813	89.2085	85.0995	86.7215	99.2647	128.676
CA3_sp	42.1713	39.2517	19.4637	38.7111	37.846	21.6263	67.2578	18.3824	21.8426	15.2465	26.3841	34.8183	37.3054
CA3_sr	102.292		72.4481	120.458	120.675	87.5865	60.3374	71.583	90.8304	93.2093	117.215	109.429	113.538
CA3_slm	149.87		101.211	122.837		111.159		98.2915	113.538	94.6151	126.514	136.894
DG_gr	36.981	33.737	22.3832	35.6834	32.1151	19.0311		23.1401	11.8945	9.51557	20.545		39.1436
DG_Hil	56.9853	30.9256	34.1696	37.846	53.2007	26.3841	44.7664	27.6817	37.3054	37.4135	43.2526	56.4446	53.417
DG_mo	137.976	120.891	106.401	119.81	137.543	126.081	115.484	104.888	92.3443	116.566	133.218	131.92	164.144
SUB_mo	101.319		88.3434	93.5337		100.779	109.862	65.5277	38.2785	72.1237	86.9377	91.0467	88.2353
SUB_pys	91.6955	77.5303	68.1228	77.0978	89.8573	73.5294		49.7405	26.8166	40.6574	75.5839	81.9637	94.0744
BST	102.076		65.5277		84.1263		74.0701	38.8192	70.718	77.2059		90.3979	90.0735
Cau	95.372	62.6081	72.8806	76.8815	83.8019	70.9343	90.9386	46.3884	77.4221	78.936	78.7197	92.7768	89.3166
Put	110.727	80.4498	77.4221	76.1246	90.3979	77.8547	107.05	48.4429	78.936	75.9083	76.5571	81.9637	90.3979
EPal	105.969	77.2059	75.2595	78.7197	84.3426	71.583	106.942	47.5779	78.936	71.7993	78.7197	81.9637	79.801
IPal	51.2543	54.4983	35.0346	53.2007	41.955	42.1713	56.0121	17.5173	33.0882	47.3616	69.4204	48.0104	62.0675
VStr	117.431	87.8028	80.8824	81.6393	91.4792	86.0727	101.644	55.5796	83.91	76.1246	86.7215	90.3979	91.6955
VPal	83.045	40.4412	28.3304	38.4948	45.5234	33.3045	59.0398	22.7076	33.5208	30.4931	41.3062	39.7924	39.3599
TuPal1	115.593	94.0744	88.6678	91.1548	100.13	99.481	99.481		96.8858	86.7215	100.562	104.239	110.727
TuPal2	99.1566	70.0692	66.3927	62.2837	66.8253	71.1505	84.5588		73.205	63.9057	58.7154	72.8806	84.7751
TuPal3	108.78	53.417	54.4983	55.3633	72.6644	54.4983	72.9888	37.1972	86.5052	48.8754	89.5329	85.2076	66.609
Tustr1	120.242	80.0173	89.1003	93.6419	93.4256	90.6142	94.7232	72.6644	92.7768	93.4256	96.0208	92.128	103.482
Tustr2	112.349	58.8235	66.1765	72.0156	67.9066	69.4204	82.3962	60.5536	71.6912	68.3391	73.5294	72.8806	96.6696
Tustr3	118.296	50.7137	66.9334	75.2595	80.8824	80.4498	85.4239	60.7699	80.4498	75.8002	64.8789	84.5588	96.6696
HDB	76.7734	47.7941	41.3062	43.0363	53.6332	44.9827	67.474	23.1401	42.3875	40.2249	46.2803	49.0917	36.3322
SIB	65.5277	41.3062	33.737	39.7924	47.3616	32.872	59.2561	17.0848	34.6021	33.8452	39.5761	39.5761	37.1972
OB_gl		64.3382	42.6038	60.9862	48.4429			63.6894	32.6557	56.4446		15.1384
OB_gr		63.5813	54.0657	51.6869	47.1453	39.468		52.8763	37.4135	44.7664		46.2803
OB_ipl		74.3945		69.6367	59.9048			61.8512	33.5208	72.4481		44.9827
OB_mtr		63.1488	35.1427	53.2007	44.2258			53.7413	50.3893	42.1713		60.1211
OB_opl		86.9377	62.7163	82.9369	78.7197			77.5303	68.1228	60.9862		81.7474
AON1		87.154	94.7232	65.0952	83.4775	79.1522		57.0934	92.5606	64.6626	102.076	80.6661	117.323
AON2		85.2076	66.2846	68.3391	83.2612	79.3685		51.3625	88.019	60.9862	74.6107	81.7474	107.483
AON3		88.6678	64.6626	63.1488	72.0156	74.3945		54.1739	82.0718	31.5744		80.6661	106.293
LPrP1	127.163	113.971	93.8581	100.238	105.969	104.888	104.888	60.9862	107.266	106.185	108.888	106.401	124.243
LPrP2	104.455	90.5061	70.2855	81.0986	82.1799	78.8279	86.0727		77.2059	80.0173	78.3953	81.7474	108.997
LPrP3	115.268	89.4247	79.5848	78.936	85.4239	76.5571	99.6972		74.3945	70.718	67.474		89.9654
Bec	102.184	84.3426	65.9602	65.3114	81.5311	72.6644	102.076		67.3659	61.4187	62.9325	72.5562	74.6107
Cla	109.213	80.558	68.1228	73.7457	83.91	72.7725	99.2647		69.4204	63.1488	70.0692	77.8547	82.3962
Ven	98.6159	70.9343	61.5268	44.442	76.1246	67.474	89.7491		55.7958	30.4931	68.1228	69.4204	71.3668
VPrP1	119.593	84.5588	85.6401	83.2612	93.4256	89.5329	105.753	63.3651	96.4533	74.827	88.6678	96.8858	98.3997
VPrP2	97.7509	66.5009	55.1471	71.1505	71.7993	62.5	77.9628			75.9083	70.0692	75.8002	99.0484
VPrP3	106.834	69.3123	64.8789	70.6099	75.1514	68.9879	87.5865		63.1488	72.6644	74.3945	75.4758	98.3997
PHyA	54.9308	45.6315	34.8183	38.9273	44.9827	39.1436	59.0398	16.2197	32.872	35.0346	36.1159	41.5225	36.3322
THyA	61.8512	40.6574	34.3858	37.846	48.2266	38.7111	60.7699	19.2474	36.1159	32.7638	36.5484	42.3875	35.8997
Rt	62.0675	52.1194	40.6574	44.7664	53.6332	44.7664	53.2007	16.6522	37.6298	39.3599	43.2526	46.4965	37.6298
VPL	85.6401	64.0138	55.3633	50.173	69.6367	48.2266	84.7751	25.3028	58.8235	56.0121	57.526	62.2837	66.3927
ZI	55.1471	49.308	36.0078	38.9273	48.4429	39.3599	57.3097	14.4896	27.8979	33.737	32.6557	41.5225	28.1142
p3Tg	62.7163	46.4965	42.1713	43.2526	52.1194	40.0087	74.3945	16.8685	21.8426	33.9533	35.4671	44.0095	28.6548
p3SNC	60.5536	40.1168	38.6029	47.1453	47.1453	37.5216	65.9602	13.6246	17.5173	21.5182	20.7612	37.7379	34.4939
p3SNR	50.4974	31.1419	22.5995	36.981	37.9542	26.6003	54.4983	15.1384	6.48789	16.2197	17.301	34.8183	38.2785
LD	79.801	72.8806	56.0121	59.2561	77.4221	67.6903	72.34	35.6834	66.609	72.1237	65.5277	70.2855	84.5588
LP	72.0156	62.9325	58.1747	53.8495	75.0433	66.1765	80.2336	30.9256	32.872	61.8512	73.0969	63.0407	83.2612
Po	86.8296	72.8806	65.9602	58.4991	78.5035	69.2042		36.1159	62.7163	72.2318	76.1246	73.5294	97.3183
VPM	93.2093	84.7751	69.8529	67.9066	82.1799	70.718	83.2612	35.2509	62.5	76.2327	77.6384	78.5035	102.509
SPF	71.7993	54.4983	42.8201	48.4429	54.282	45.4152	46.2803	19.0311	9.9481	37.3054	41.3062	48.8754	36.3322
p2LimRt	53.8495	47.1453	30.2768	35.0346	46.4965	30.0606	54.4983	15.3547	3.24394	24.654	25.6272	32.4394	16.8685
PR	56.9853	45.6315	34.2777	31.3581	46.4965	32.2232	62.1756	13.6246	7.13668	26.6003	25.519	35.8997	17.301
p2SNC	51.5787	41.955	35.8997	42.8201	41.5225	35.2509	60.5536	13.192	11.2457	23.8971	27.5735	37.846	34.0614
p2SNR	51.1462	30.2768	23.1401	34.3858	37.846	25.519	50.8218	15.5709	2.37889	18.1661	17.9498	36.5484	33.1964
APT	56.4446	52.1194	40.333	41.955	53.0926	43.9014		14.9221	1.51384	36.981	37.4135	42.3875	28.3304
JcP	57.0934	55.3633	40.2249	42.8201	54.282	41.09		14.7059	0.432526	35.8997	35.2509	43.0363	27.7898
LT	57.7422	53.417	40.8737	42.3875	55.7958	41.5225		14.7059	0	35.2509	36.224	42.6038	26.3841
p1LimRt	53.2007	48.2266	34.3858	34.8183	46.9291	33.737		14.2734	0	31.1419	26.9247	40.4412	17.5173
p1BRt	53.0926	43.4689	32.2232	30.2768	44.3339	30.2768		15.7872	0.324394	29.628	26.6003	40.0087	15.5709
p1SNC	54.7145	45.9559	35.4671	39.7924	44.9827	35.0346	56.0121	15.3547	2.16263	25.519	26.7085	37.846	36.6566
p1SNR	48.7673	32.0069	24.2215	34.1696	38.7111	26.8166	44.9827	16.6522	0.648789	18.5986	18.1661	37.3054	34.1696
TG	56.0121	52.7682	42.1713	41.955	56.0121	41.955	61.2024	15.1384	0	35.0346		43.3607	29.5199
SC	62.2837	53.417	43.9014	48.2266	59.2561	46.9291	76.1246	21.41	0	33.5208	37.1972	44.7664	30.2768
IC	65.3114	59.2561	49.0917	46.2803	60.5536	48.3348	78.5035	29.1955	0	28.9792	41.5225	48.4429	27.0329
m1LimRt	53.5251	49.6324	36.8728	33.5208	49.308	35.8997	54.282	14.9221	0	27.8979		35.8997	19.8962
m1BRt	54.4983	45.9559	35.359	31.5744	46.2803	35.6834		16.436	0	26.6003		36.3322	18.2742
m1SNC	53.8495	45.199	35.2509	37.1972	44.2258	34.7102		19.0311	0	21.8426	20.4369	39.6843	36.3322
m1SNR	48.2266	32.6557	24.8702	35.4671	39.2517	28.0061	42.7119	18.4905	0	18.1661	19.4637	38.0623	36.8728
m2A	56.0121	51.0381	38.9273	40.4412	53.2007	40.0087	70.5017	19.0311	0	23.3564	33.9533	37.4135	24.2215
SCnf	51.0381	44.3339	32.0069	32.9801	48.6592	32.6557		16.3279	0	22.7076		32.2232	20.1125
m2BRt	52.9844		33.0882	37.7379	46.7128	35.8997		20.1125	0	26.0597		34.3858	20.7612
m2SNC	53.2007	45.9559	32.872	35.1427	42.4957	34.8183	54.9308	20.9775	0	22.3832		41.1981	35.0346
m2SNR	47.5779	30.9256	23.6808	34.3858	40.6574	28.763	45.4152	19.2474	0	20.1125	21.0856	40.4412	31.1419
CB_gr	43.0363	36.1159	38.9273	36.981	41.5225	28.763	48.6592	34.6021	0	20.3287	22.4913	41.7388	42.8201
CB_mo	46.064	40.2249	37.846	38.9273	51.0381	33.0882	51.9031	33.0882	0	16.2197	20.1125	45.8478	38.0623
CBN	61.8512	37.6298	26.8166	24.654	57.526	21.41	78.3953	27.6817	0	18.3824		36.7647	18.058
isA	54.0657	48.4429		40.6574	53.417	39.1436		20.545	0		27.6817	42.1713	30.0606
isLimRt	52.1194	43.9014		34.3858	44.7664	32.4394		18.1661	0	26.9247		37.5216	24.1133
isBRt	51.2543	46.2803		35.0346	44.7664	34.9265	54.282	19.8962	0	25.0865		40.0087	20.9775
isSNC	55.5796	46.9291		35.2509	43.3607	33.737	48.3348	22.9239	0	26.8166		41.09	30.8175
isSNR	44.7664	28.0061		32.2232	38.8192	25.9516	54.282	21.41	0	20.9775		42.4957	29.9524
r1	52.5519	43.6851	33.3045	35.4671	51.2543	33.9533		17.7336	0	29.628	25.7353	38.2785	21.1938
r2	51.4706	40.8737	31.5744	33.3045	50.8218	34.8183	64.987	19.6799	0	20.545	24.1133	28.763	18.5986
r3	55.7958	41.3062	31.25	29.1955	49.9567	32.872	65.9602	20.3287	0	14.0571	25.7353	24.8702	18.5986
r4	56.6609	33.9533	29.4118	25.9516	49.9567	28.9792	65.0952	24.0052	0	17.5173	21.8426	24.0052	15.3547
r5	54.9308	34.6021	25.3028	25.9516	50.3893	29.1955	63.3651	27.4654	0	17.7336	16.6522		14.7059
r6	56.4446	39.7924	31.3581	30.4931	49.308	34.8183	59.1479	30.0606	0	24.0052	23.3564		17.0848
r7	56.6609	44.5502	34.1696	33.0882	49.5242	38.9273	63.5813	35.2509	0	25.519	24.654		19.8962
r8	55.7958	45.4152	35.0346	35.4671	53.6332	42.1713	68.0147	40.6574	0	23.5727	27.2491		20.7612
r9	56.6609	46.9291	35.2509	36.3322	54.0657	43.0363	64.8789	43.9014	0	27.2491	29.628		21.6263
r10	57.526	45.8478	35.6834	36.1159	56.2284	41.5225	56.8772	48.8754	0	28.5467	29.5199		22.4913
r11	61.6349	49.9567	31.7907	35.4671	57.3097	43.577	49.0917	61.5268	0	28.3304	28.5467		19.8962

## Sheet: SAP102_Density_P21
	CFS0172	CFS0202	CFS0206	CFS0224	CFS0225	CFS0226	CFS0227	CFS0182	CFS0184	CFS0196	CFS0197	CFS0199	CFS0201	CFS0204	CFS0200
ORB_l1	93.8581	118.08	68.7716	118.837	124.784	124.784	126.838	119.161	116.133	125.757	125.973		119.377	77.6384	120.458
ORB_l23	97.9671	101.427	63.7976	105.969	107.05	112.673	106.834	99.6972	101.211	109.213	114.079		105.536	68.7716	105.536
ORB_l5	92.7768	95.8045	63.5813	94.0744	94.0744	104.671	94.7232	88.6678	92.0199	98.8322	99.6972		97.5346	61.8512	90.1817
ORB_l6	84.1263	83.6938	66.5009	76.449	74.6107	86.7215	71.7993	75.9083	74.1782	82.1799	81.3149		89.641	57.2016	74.827
FRP_l1	114.511		74.3945	107.807	114.836		120.026		117.755	124.243				90.1817
FRP_l23	101.211		70.3936	96.8858	98.8322		111.159		111.916	114.403				82.7206
MO_l1	129.758	127.163	78.0709		126.73	135.164	112.889	127.595	117.106	132.785	130.623		100.562	88.776	129.758
MO_l23	108.997	111.159	69.4204	91.6955	110.51	121.324	104.779	111.916	107.699	117.863	115.052	71.1505	100.562	79.5848	110.078
MO_l5	98.6159	102.076	66.3927	90.3979	101.535	109.645	96.8858	103.806	97.5346	103.157	99.2647	73.0969	94.0744	70.5017	92.7768
MO_l6	91.4792	91.6955	63.1488	78.5035	86.7215	97.5346	84.5588		87.3702	85.4239	79.1522	79.1522	82.1799	62.8244	78.7197
SS_l1	126.946	117.215	90.6142	93.8581	120.458	127.595	102.941	116.782	112.024	129.758	125	112.24	105.969	79.5848	117.863
SS_l23	108.78	105.969	79.1522	90.9386	108.564	115.917	95.5882	105.32	108.348	111.159	109.862	100.995	99.6972	71.7993	98.6159
SS_l5	97.7509	95.8045	73.205	86.9377	98.6159	103.266	84.1263		98.3997	93.6419	98.8322	86.5052	87.8028	60.7699	87.5865
SS_l6	89.9654	88.6678	70.2855	76.8815	86.7215	94.5069	83.045		89.1003	83.6938	77.6384	79.5848	80.8824	56.2284	75.5839
PTLp_l1	118.728	105.32	79.0441	90.1817	110.078	119.161			108.023	98.1834	118.945	110.727	121.972	60.7699
PTLp_l23	102.076	92.9931	69.4204	80.3417	96.4533	109.105	98.8322		100.67	107.915	100.562	106.185	106.618	66.9334	70.1773
PTLp_l5	92.7768	93.6419	66.1765	81.5311	100.779	103.049	86.1808		98.8322	91.5874	96.4533	94.1825	91.4792	63.7976	83.045
PTLp_l6	89.7491	87.8028	64.2301	74.1782	89.9654	93.3175	74.827		86.6133	86.2889	78.0709	81.7474	81.8555	55.904	72.2318
VIS_l1	115.376	114.944	85.9645	90.1817	105.104	120.242	106.401	117.539	101.211	79.5848	110.51	116.566	107.915	46.7128	101.103
VIS_l23	94.0744	96.1289	68.0147	83.2612	94.9394	100.238	94.1825	97.5346	101.86	95.5882	90.7223	104.022	98.5078	45.8478	82.7206
VIS_l5	88.4516	96.0208	67.9066	84.1263	92.5606	101.103	87.5865	92.3443	95.1557	89.3166	83.91	93.8581	88.4516	52.0112	77.8547
VIS_l6	83.045	89.3166	71.1505	75.0433	86.7215	89.9654	79.1522	89.9654	87.8028	79.3685	78.2872	82.8287	80.6661	53.8495	67.0415
RSP_l1	82.6125	96.8858	85.2076	81.8555	97.1021	106.834	85.4239	95.5882	89.9654	99.0484	90.8304	91.6955	87.8028	67.2578	85.7483
RSP_l23	85.6401	87.3702	73.3131	75.692	83.6938	87.154	77.4221	88.6678	85.4239	91.4792	80.0173	90.0735	87.8028	54.7145	79.801
RSP_l5	85.2076	89.1003	75.4758	83.045	90.6142	93.8581	80.0173	91.9118	85.6401	88.019	84.9913	86.2889	81.9637	51.9031	61.8512
RSP_l6	72.0156	83.3694	72.34	69.2042	75.4758	80.8824	63.1488	77.8547	81.3149	77.314	76.2327	83.045	72.2318	41.7388	46.064
CA1_so	130.407	136.029	91.1548	136.678	149.005	147.275	133.759	140.571	141.544	140.355	143.599	144.464	144.788	98.6159	114.836
CA1_sp	57.6341	56.4446	51.9031	52.7682	57.7422	56.3365	51.2543	46.064	51.2543	32.6557	52.3356	42.8201	47.7941	28.5467	33.1964
CA1_sr	142.95	147.275	111.159	153.547	160.9	164.36	150.087	159.818	157.007	155.061	155.061	155.926	157.223	112.565	123.919
CA1_slm	106.834	114.187	89.5329	102.509	116.782	109.862	101.427	101.644	103.049	104.455	116.025	97.3183	102.509	71.7993	90.1817
CA2_so	108.564	112.132	82.3962	113.754	122.837	121.864	111.484	121.972	122.621	119.593	119.81	117.863	127.054	75.9083	49.0917
CA2_sp	48.8754	50.7137	42.8201	33.0882	45.3071	38.4948	30.3849	32.6557	28.4386	22.9239	40.8737	19.8962	32.2232	23.1401	21.0856
CA2_sr	115.593	89.2085	64.2301	119.81	124.351	136.894	89.641	127.163	124.892	118.62	118.296	119.377	112.24	77.2059	49.1998
CA2_slm	112.673	117.106	88.776	117.863	127.271	134.083	116.458	127.703	114.619	117.539	115.809	119.377	124.351	78.7197	82.8287
CA3_so	92.7768	93.8581	80.0173	89.2085	108.131	108.564	103.806	103.59	100.779	104.455	89.641	86.5052	101.427	56.6609	30.0606
CA3_sp	42.3875	35.8997	44.9827	35.0346	37.6298	32.0069	26.3841	25.519	27.6817	25.519	39.5761	33.737	30.3849	16.3279	22.7076
CA3_sr	97.7509	80.3417	66.3927	105.536	115.268	113.538	93.6419	118.728	113.322	120.134	88.2353	108.888	121.107	37.4135	64.0138
CA3_slm	124.784	133.434	106.185	129.109	136.029	141.436	130.839	137.868	127.811	134.732	134.732	135.164	133.542	86.7215	102.292
DG_gr	40.7656	36.5484	32.872	27.2491	30.9256	27.2491	24.7621	25.9516	28.5467	26.8166	36.7647	20.4369	29.1955	15.1384	22.5995
DG_Hil	53.2007	55.7958	49.9567		53.8495	64.987		57.3097	54.0657	49.5242	57.7422	49.7405	52.3356	29.1955	49.0917
DG_mo	134.516	147.059	81.0986	147.059	152.465	157.872	144.788	152.033	150.087	152.465	145.112	147.708	148.14	104.239	135.921
SUB_mo	80.8824	94.7232	71.0424	79.1522	81.6393	89.1003	70.718	82.3962	77.314	94.1825	82.1799	83.1531	75.5839	56.2284
SUB_pys	77.4221	85.9645	71.1505	77.0978	82.1799	91.263	77.4221	75.0433	72.8806	82.3962	76.3408	79.1522	81.8555	53.8495	57.4178
BST	88.5597	89.5329	57.3097		102.725	109.97	101.86	97.3183	83.4775	78.7197	106.834	81.5311		69.6367	57.8503
Cau	90.3979	94.5069	58.391	82.8287	102.725	107.158	96.4533	97.3183	94.5069	94.9394	105.969	84.7751	88.019	67.6903	80.0173
Put	90.6142	93.2093	57.3097	88.2353	89.9654	100.13	92.9931	92.7768	94.0744	99.9135	92.7768		100.346	66.1765	80.6661
EPal	85.3157	70.718	51.6869	80.6661	82.6125	102.941	90.3979	78.7197	82.6125	92.128	83.4775	53.6332	92.5606	60.7699	71.583
IPal	48.4429	35.2509	27.4654	34.8183	50.8218	58.391	34.3858	42.4957	51.9031	54.4983	44.3339	10.8131	17.7336	30.4931	17.0848
VStr	104.022	95.372	48.4429	95.8045	89.1003	103.59	93.4256	88.019	83.045	103.157	94.7232	44.2258	102.292	70.5017	79.2604
VPal	60.3374	40.2249	24.5458	45.8478	30.0606	53.6332	42.8201	27.2491	27.2491	44.1176	28.9792		43.6851	38.0623	19.4637
TuPal1	110.943	104.888	56.9853	115.484	100.346	123.486	99.481	101.427	102.941	122.621	120.675		111.159	80.2336	89.8573
TuPal2	92.4524	81.0986	43.4689	91.4792	82.6125	96.6696	83.045	78.936	71.7993	101.752	97.1021		94.5069	67.3659	73.9619
TuPal3	97.7509	93.6419	46.2803	106.942	87.5865	94.5069	88.8841	99.9135	52.7682	67.2578	111.592		106.401	72.6644	90.8304
Tustr1	100.995	87.4784	55.3633	106.51	93.6419	112.24	97.9671	83.6938	95.372	94.5069	112.997		96.3452	73.3131	83.6938
Tustr2	78.936	67.9066	46.1721	94.9394	70.9343	99.9135	84.9913	65.7439	71.1505	70.9343	97.6427		79.3685	64.2301	64.6626
Tustr3	76.9896	77.8547	45.8478		92.3443	99.2647	67.2578	66.5009	55.6877	75.0433	88.2353		71.1505	59.9048	75.0433
HDB	56.4446	45.3071	32.4394	45.3071	35.6834	50.7137	44.7664	40.0087	31.7907	43.7933	41.3062		47.0372	37.1972	32.2232
SIB	52.7682	39.0355	25.519	40.6574	29.1955	45.6315	38.6029		30.2768	39.5761	31.3581	22.4913	40.6574	30.7093	24.0052
OB_gl	59.6886		29.1955	56.0121				45.6315	42.3875	56.8772				35.4671	45.199
OB_gr	60.1211	46.2803	44.3339	59.0398				37.1972	44.5502	53.417					46.9291
OB_ipl	65.7439	54.9308		58.391				63.3651	60.5536	63.0407					62.5
OB_mtr	55.7958	43.4689	34.8183	64.6626				41.09	39.3599	48.3348					53.417
OB_opl	73.9619	69.4204	46.064	75.0433				81.3149	73.3131	76.1246					73.5294
AON1	82.8287	83.4775	51.795	91.0467		112.457		97.7509	99.9135	91.9118			110.51		81.3149
AON2	88.6678	90.9386	55.3633	95.8045				95.372	96.8858	107.699			99.8054
AON3	77.2059	90.9386	51.9031					98.3997	101.535	102.292			109.429
LPrP1	108.997	114.836	65.3114	116.998	120.567	123.162	110.727	115.484	109.862	123.27	128.244		114.187	71.4749	110.186
LPrP2	100.022	99.2647	54.6064	101.427	104.455	107.915	88.8841	98.9403	97.3183	107.266	101.86		104.239	64.7708	90.3979
LPrP3	91.3711	96.7777	53.2007	85.4239	85.3157	92.5606	80.2336	96.237	87.5865	98.1834	91.4792		96.6696	57.3097	81.423
Bec	75.0433	73.9619	50.0649	79.1522	63.0407		70.0692	78.7197	81.0986	76.9896	68.3391		85.9645		63.1488
Cla	85.4239	80.8824	50.3893	76.3408	69.4204		77.4221	85.8564	88.5597	90.8304	85.4239		90.0735		77.5303
Ven	78.0709	70.718	43.6851			38.9273	67.9066	72.4481	64.6626	84.7751	67.6903		76.7734	49.7405	55.1471
VPrP1	86.7215	93.5337	43.3607	97.9671		108.564	100.022	94.9394		102.401	95.5882		95.8045	58.6073	66.1765
VPrP2	89.9654	80.0173	35.6834	94.7232		95.1557	84.4507	72.7725	84.0182	105.536	76.1246		71.583		48.0104
VPrP3	85.4239	77.6384	42.6038	92.6687		86.2889	82.8287	81.7474	72.4481	92.128	82.3962		81.9637	52.5519	53.6332
PHyA	46.9291	35.4671	30.2768	32.2232	28.5467	33.5208	33.9533	25.0865	25.0865	34.8183	31.25	23.1401	15.1384	27.8979	19.7881
THyA	46.2803	40.6574	25.0865	37.4135	28.5467	38.9273	33.9533	27.2491	28.1142	36.7647	33.9533		33.9533	30.4931	21.41
Rt	46.2803	37.1972	36.5484	33.3045	34.6021	38.7111	36.981	30.3849	33.5208	37.846	33.0882	24.2215	23.032	29.1955	24.8702
VPL	63.1488	66.8253	50.0649	64.4464	63.1488	69.2042	59.6886	65.0952	65.0952	60.9862	60.013	55.1471	68.1228	44.9827	58.391
ZI	44.9827	32.6557	36.5484	26.7085	24.8702	27.0329	26.1678	24.0052	25.519	30.7093	25.0865	18.5986	22.4913	24.0052	19.8962
p3Tg	48.8754	37.3054	35.4671	30.9256	27.0329	28.763	27.0329	19.0311	23.7889	34.3858	27.2491	24.8702	29.4118	25.3028	25.6272
p3SNC	50.7137	42.4957	32.4394	35.5753	31.1419	32.6557	35.6834	19.8962	17.5173	34.6021	26.276	16.7604	27.2491	26.1678	18.058
p3SNR	48.6592	43.2526	23.5727	29.628	20.1125	38.9273	23.3564	12.1107	13.192	22.4913	23.4645	12.9758	18.8149	21.7344	9.51557
LD	71.1505	76.1246	49.0917	74.3945	80.6661	87.3702	78.5035	80.0173	78.5035	78.7197	68.1228	73.9619	76.0164	43.9014
LP	71.583	70.2855	54.9308	70.2855	75.692	77.5303	72.0156	74.0701	75.2595	73.0969	67.7984	67.6903	71.3668	44.2258	66.3927
Po	80.6661	83.91	59.4723	76.5571	84.9913	89.2085	81.6393	82.3962	87.5865	82.6125	68.4472	74.5026	79.0441	49.1998	75.692
VPM	83.6938	84.7751	55.7958	85.8564	89.3166	89.1003	88.8841	91.0467	87.8028	88.8841	75.692	82.1799	72.4481	53.2007	78.0709
SPF	48.9836	39.3599	46.9291	28.1142	26.6003	27.8979	33.0882	30.7093	33.737	36.6566	30.0606	27.5735	26.6003	25.9516	25.7353
p2LimRt	38.0623	24.8702	41.7388	15.1384	15.4628	17.7336	16.436	14.7059	14.7059	19.8962	14.0571	11.8945	15.7872	18.058	13.6246
PR	40.6574	27.4654	38.8192	23.5727	20.9775	16.0035	24.2215	15.5709	19.8962	20.3287	15.1384	12.1107	17.7336	19.6799	16.6522
p2SNC	44.1176	35.6834	34.0614	32.6557	27.141	26.8166	30.6012	22.4913	20.8694	24.2215	23.5727	19.8962	21.1938	22.4913
p2SNR	46.7128	37.1972	24.8702	27.0329	20.2206	31.1419	21.6263	16.7604	15.5709	24.654	23.1401	15.3547	21.3019	20.6531	12.1107
APT	45.4152	34.1696	52.2275	25.3028	26.6003	25.9516	26.8166	26.6003	27.8979	30.0606	26.6003	24.4377	26.8166	22.2751	22.7076
JcP	45.4152	33.5208	53.2007	22.9239	24.654	23.4645	25.3028	25.9516	26.1678	28.3304	24.4377	24.2215	27.8979	20.545	21.6263
LT	44.9827	36.1159	53.2007	23.1401	25.519	23.1401	24.4377	27.6817	25.9516	29.4118	24.0052	27.2491	28.5467	19.4637	21.41
p1LimRt	41.5225	25.3028	46.064	15.5709	22.5995	15.1384	20.3287	20.1125	17.7336	20.7612	14.4896	19.8962	20.3287	17.5173	17.301
p1BRt	39.7924	26.1678	38.4948	18.923	25.3028	14.7059	24.654	16.6522	18.4905	20.545	15.6791	14.4896	16.2197	20.1125	18.1661
p1SNC	41.955	36.6566	33.737	31.8988	32.3313	26.6003		23.2483	22.0588	25.9516	22.4913	22.0588	23.3564	22.9239
p1SNR	45.199	37.4135	24.8702	26.6003	22.2751	29.7362	21.6263	16.436	17.5173	24.2215	21.3019	17.7336	22.2751	22.2751	13.6246
TG	48.2266	37.846	56.2284	22.2751	26.276	22.9239	24.0052	26.276	25.3028	28.763	24.8702	28.763	27.3573	19.4637	20.7612
SC	51.9031	57.3097	64.8789	28.9792	39.1436	32.0069	27.6817	29.4118	26.1678	32.4394	33.3045	31.8988	30.0606	21.6263	21.6263
IC	52.7682	67.6903	72.6644	28.1142	40.2249	35.2509	27.2491	30.9256	25.0865	27.0329	36.7647	41.7388	24.8702	21.8426	24.4377
m1LimRt	37.846	32.2232	47.3616	20.3287	20.3287	16.2197	16.6522	19.2474	17.7336	21.41	19.2474	21.41	19.6799		18.4905
m1BRt	40.333	31.7907	42.3875	17.9498	24.3296	16.436	24.0052	18.1661	20.3287	21.6263	19.4637	18.2742	20.7612		16.6522
m1SNC	40.8737	34.6021	33.4126	29.1955	26.1678	28.9792	27.8979	20.9775	24.2215	26.7085	18.8149	19.3555	23.3564
m1SNR	44.3339	36.5484	26.3841	27.6817	24.0052	30.4931	20.9775	19.6799	19.6799	23.7889	22.4913	21.41	22.4913	24.2215	14.7059
m2A	42.8201	46.064	61.4187	24.4377	32.2232	25.9516	20.545	21.6263	19.4637	18.5986	18.7067	23.3564	20.1125	21.1938	18.8149
SCnf	37.4135	30.9256	49.5242		21.6263	17.7336	19.4637	19.4637	14.4896	18.7067	16.2197	23.5727	16.436		17.5173
m2BRt	38.2785	35.0346	43.1445		27.0329	18.1661	25.0865	16.2197	23.5727	20.1125	21.6263	18.1661	19.0311		14.1652
m2SNC	41.5225	36.981	37.1972	27.0329	28.8711	22.9239	25.3028	24.9784	26.3841	30.2768	23.3564	23.7889	26.1678
m2SNR	44.3339	42.0631	28.5467	26.1678	25.9516	27.7898	21.1938	22.4913	21.0856	25.9516	23.4645	24.0052	26.1678		17.5173
CB_gr	47.1453	65.3114	51.2543	32.6557	41.955	37.4135	23.5727	47.5779	37.4135	33.5208	45.199	49.5242	35.0346	35.8997	24.0052
CB_mo	50.6055	90.6142	70.2855	23.1401	40.8737	25.9516	19.0311	38.0623	29.1955	21.1938	32.2232	41.955	22.2751	26.8166	15.5709
CBN	32.4394	72.0156	65.5277	11.6782	18.7067	6.27163	9.73183	17.5173	9.6237	12.1107	13.6246	21.41		22.2751	6.27163
isA	43.6851	49.0917	50.6055	25.9516	31.5744	29.4118	27.4654	23.3564	24.4377	26.8166	21.8426	30.0606	21.41	22.2751	20.4369
isLimRt	36.1159	33.1964	49.9567	22.3832	20.545	18.8149	20.1125	18.8149	17.5173	21.1938	18.4905	22.2751			14.9221
isBRt	38.0623	35.8997	43.0363	25.3028	27.6817	19.2474	27.2491	19.5718	23.032	23.3564	19.0311	17.301			16.5441
isSNC	43.2526	37.3054	36.7647	20.3287	25.8434	7.35294	24.4377	25.6272	27.8979	27.8979	17.0848	21.6263	25.9516
isSNR	44.8746	40.5493	28.1142	24.654	31.1419	20.1125	18.1661	23.1401	20.2206	28.763	21.0856	20.3287	27.2491		21.1938
r1	42.1713	39.7924	42.6038	21.1938	25.3028	20.4369	21.6263	22.9239	22.2751	24.8702	17.0848	23.1401	19.6799	22.0588	15.7872
r2	35.6834	39.3599	38.9273	20.1125	20.9775	16.8685	17.5173	15.7872	16.436	17.9498	13.4083	18.8149	16.8685	22.2751	14.7059
r3	29.4118	38.7111	35.0346	20.3287	20.7612	19.4637	14.2734	13.4083	14.4896	18.058	10.3806	14.0571		24.2215	7.35294
r4	28.3304	35.6834	34.3858	19.0311	18.8149	17.5173	13.192	11.4619	12.327	19.0311	11.6782	14.7059		24.0052	7.35294
r5	29.8443	38.9273	37.846	18.3824	14.814	15.5709	10.1644	12.327	9.29931	20.7612	11.0294	13.4083		27.8979	7.5692
r6	37.846	54.0657	43.6851	25.0865	22.9239	17.7336	16.8685	18.3824	12.5433	24.654	14.2734	17.9498		34.3858	9.9481
r7	41.7388	64.0138	48.8754	25.7353	25.519	18.8149	17.9498	22.7076	15.7872	27.4654	18.8149	22.2751		37.1972	12.327
r8	43.4689	71.1505	50.8218	26.6003	27.4654	22.7076	19.2474	26.1678	16.6522	27.6817	21.41	29.1955		40.6574	13.6246
r9	46.2803	78.0709	54.4983	29.628	30.7093	25.7353	20.545	28.9792	19.0311	30.4931	22.7076	33.5208		44.5502	14.9221
r10	48.2266	84.1263	59.0398	28.5467	31.5744	26.3841	19.8962	31.1419	19.2474	29.628	24.4377	36.3322		49.308	16.6522
r11	48.2266	91.4792	60.878	28.5467	31.1419	22.7076	22.0588	31.7907	17.301	27.8979	24.2215	38.9273		50.173	17.301

## Sheet: SAP102_Density_P28
	CFS0168	CFS0173	CFS0174	CFS0176	CFS0181	CFS0221	CFS0222	CFS0223	CFS0175	CFS0177	CFS0191	CFS0193	CFS0194	CFS0195	CFS0207
ORB_l1	129.758	131.055	111.375	111.159	90.1817	126.514	123.486	95.8045	114.079	136.029	113.322	111.375	121.107		132.785
ORB_l23	115.484	116.998	102.076	95.8045	87.154	112.781	115.917	88.4516	104.996	115.268	98.724	103.374	106.185		119.161
ORB_l5	103.59	105.536	91.4792	85.4239	79.801	103.59	108.131	80.8824	90.1817	104.888	87.3702	95.8045	96.237		110.51
ORB_l6	88.019	94.5069	80.8824	79.5848	61.9593	95.1557	95.8045	71.583	84.9913	93.6419	75.0433	81.5311	78.936		99.6972
FRP_l1	118.188	128.244	111.592	111.7	73.5294		124.784	100.562		138.841	97.5346	117.971	131.92		130.623
FRP_l23	113.322	122.837	104.455	91.0467	77.314		119.81	92.9931		128.46	91.5874	106.834	119.593		122.837
MO_l1	128.676	108.888	115.484	119.161	101.427	126.298	135.381	92.3443	115.052	136.462	112.889	110.294	135.164	121.756	137.327
MO_l23	115.809		107.915	103.157	83.4775	109.862	122.621	84.5588	105.428	123.27	98.3997	104.671	119.161	111.592	125.433
MO_l5	106.834	108.023	95.5882	82.6125	77.8547	95.5882	109.645	78.7197	93.8581	107.483	88.6678	95.1557	103.374	95.5882	109.429
MO_l6	94.0744	98.0753	83.045	78.0709	70.718	91.0467	97.7509	65.5277	81.9637	95.1557	79.3685	85.3157	89.9654	82.6125	97.1021
SS_l1	130.839		123.054	120.675	93.6419	117.863	127.811	81.9637	123.27	138.841	113.322	110.943	139.057	122.189	137.111
SS_l23	117.647		109.105	104.347	82.3962	103.157	121.107	73.9619	107.699	124.135	98.9403	101.427	119.81	107.05	122.837
SS_l5	102.725		92.9931	91.3711	72.4481	84.3426	108.997	64.6626	94.2907	104.239	84.7751	89.7491	103.374	93.6419	105.536
SS_l6	90.3979		80.4498	86.0727	65.3114	79.5848	96.237	58.6073	83.91	91.0467	75.692	82.3962	90.3979	84.1263	97.3183
PTLp_l1	117.971		114.187	108.131	95.0476	115.593	121.324	104.347	129.001	135.272	94.5069	112.024	133.11		145.329
PTLp_l23	116.998		103.59	101.86	81.7474	101.86	115.052	93.5337	105.212	125	93.5337	98.3997	116.241		130.19
PTLp_l5	110.51		99.6972	96.4533	71.1505	87.5865	105.969	79.5848	96.4533	105.32	87.2621	92.9931	105.969		115.052
PTLp_l6	96.0208		83.2612	84.9913	64.8789	79.3685	92.5606	73.0969	84.9913	92.7768	77.8547	85.2076	93.6419		107.158
VIS_l1	112.781	127.595	111.375	110.727	99.0484	111.159	121.756	90.7223	122.513	113.538	89.1003	106.401	124.135		123.486
VIS_l23	109.862	104.455	103.59	98.6159	81.7474	100.779	108.131	85.2076	111.159	114.619	81.6393	93.2093	108.997		117.215
VIS_l5	103.59		99.5891	95.372	71.7993	88.019	104.671	69.4204	97.5346	97.5346	79.9092	88.4516	100.779		108.348
VIS_l6	94.7232		84.5588	86.5052	62.0675	80.6661	96.6696	62.3919	79.1522	92.7768	73.9619	81.9637	89.1003		104.239
RSP_l1	91.4792	113.754	89.1003	95.1557	87.6946	85.0995	104.671	64.0138	92.3443	92.128	73.9619	82.6125	95.8045		105.536
RSP_l23	92.8849	105.753	88.2353	83.5856	65.0952	75.4758	91.9118	65.0952	86.0727	95.5882	70.718	75.0433	89.3166		100.346
RSP_l5	96.237		86.6133	88.2353	65.3114	77.2059	97.3183	60.5536	79.801	85.6401	77.2059	75.2595	88.9922		92.7768
RSP_l6	87.5865		75.0433	74.0701	49.308	68.3391	86.2889	42.7119	53.417	73.7457	65.0952	73.6375	79.5848		88.2353
CA1_so	150.627		140.895	133.542	113.322	136.246	150.411	115.593	139.49	138.841	124.027	136.462	151.06	108.348	153.763
CA1_sp	55.3633		47.5779	44.8746	34.7102	44.3339	65.8521	52.3356	48.6592	50.8218	36.3322	40.333	52.5519	36.5484	64.8789
CA1_sr	159.71		145.761	145.329	115.809	146.626	163.927	123.486	151.168	154.412	136.786	146.41	160.035	121.215	164.144
CA1_slm	110.943		100.346	105.753	77.0978	86.9377	115.809	80.4498	106.834	110.294	86.9377	91.8036	113.754	104.239	126.081
CA2_so	115.701	110.186	110.943	106.618	86.0727	125.433	120.675	89.7491	118.512	96.6696	102.941	121.324	126.514	110.943	123.919
CA2_sp	36.5484	18.4905	37.4135	31.7907	24.8702	30.7093	43.1445	36.1159	33.5208	36.3322	26.8166	30.4931	39.5761	28.2223	43.9014
CA2_sr	120.026	108.023	108.348	111.916	85.2076	120.891	124.135	82.6125	94.6151	121.54	101.211	126.298	122.297	115.052	125.216
CA2_slm	117.431	127.271	110.078	118.296	92.5606	124.243	134.516	97.7509	121.324	127.163	103.374	122.297	120.242	118.296	131.38
CA3_so	96.237	110.078	90.1817	100.454	73.9619	110.51	113.106	84.3426	97.5346	102.184	79.9092	91.0467	103.374	100.13	120.891
CA3_sp	36.3322	30.2768	28.3304	37.846	28.763	20.4369	39.7924	24.3296	28.0061	28.9792	21.41	25.8434	35.8997	20.3287	47.3616
CA3_sr	89.8573	121.107	108.348	79.3685	68.5554	116.998	114.187	85.532	86.9377	110.943	71.7993	108.023	128.028	106.726	120.567
CA3_slm	133.218	130.19	116.998	123.378	93.2093		137.327	113.971	131.488	137.327	119.161		136.678	125.973	139.706
DG_gr	34.3858	35.0346	29.5199	33.9533	28.1142	23.032	40.2249		32.1151	31.7907	29.1955		39.7924	28.6548	48.0104
DG_Hil	58.8235	66.8253	53.417	51.9031	43.2526	56.0121	65.0952		56.9853	56.8772	46.4965	53.6332	63.0407	13.5164	70.6099
DG_mo	152.141	158.088	142.301	149.87	113.106	150.087	159.818	126.73	151.817	158.413	137.543	147.708	151.6	124.135	162.738
SUB_mo	76.449		72.2318	70.3936	54.7145	72.2318	86.5052	52.5519	81.7474	88.2353	70.5017	75.4758	84.1263		97.5346
SUB_pys	82.6125		75.4758	81.7474	59.6886	74.6107	90.5061	49.7405	76.5571	87.9109	67.3659	79.5848	83.91		97.5346
BST	93.6419	103.806	78.5035	78.936	62.7163	65.9602	108.78	52.7682	93.8581	74.7189	79.3685	96.9939	91.9118	78.6116	106.618
Cau	98.6159	104.563	84.9913	86.7215	97.5346	91.6955	105.32	64.2301	91.9118	96.4533	84.5588	97.5346	98.724	86.2889	101.86
Put	97.5346	103.157	84.1263	84.1263	65.5277	102.076	105.32	65.0952	81.3149	98.3997	86.9377	93.8581	95.5882	80.9905	106.834
EPal	79.801	102.617	68.5554	72.8806	49.9567	96.0208	105.969	64.2301	65.9602	91.8036	74.1782	81.7474	85.7483	77.8547	101.86
IPal	43.6851	35.6834	41.955	19.0311	26.8166	17.0848	43.4689	15.7872	42.8201	14.0571	39.5761	46.2803	28.5467	51.2543
VStr	100.562	112.889	88.019	98.5078		104.455	113.322	65.0952	80.2336	96.237	81.0986	99.0484	93.4256		111.808
VPal	26.3841	46.3884	25.7353	46.7128		25.519	60.3374	28.763	35.2509		20.9775	32.4394	26.1678		55.3633
TuPal1	75.1514	110.619	97.1021	98.8322			124.784	75.9083	89.9654	116.349	81.6393	104.022	100.562		129.325
TuPal2	80.6661	91.5874	86.5052	80.2336			105.32	54.3901	76.5571	94.0744	68.0147	89.3166	74.827		109.429
TuPal3	83.2612	63.1488	69.3123	82.0718			114.619	66.609	56.6609	49.8486	38.7111	56.2284	67.6903		77.4221
Tustr1	96.237	102.509	87.2621	92.3443			116.566	65.3114	64.4464	98.6159	81.0986	90.6142	90.0735		117.215
Tustr2	82.7206	88.019	69.6367	65.9602			96.237	52.3356	60.7699	68.3391	58.1747	80.2336	68.7716		106.185
Tustr3	80.6661	91.0467	74.7189	67.0415			108.672	48.0104	69.2042	94.3988	33.5208	87.8028	84.5588		105.104
HDB	36.3322	53.6332	35.6834	48.6592			61.4187	27.8979	32.0069	37.6298	28.9792	38.0623	34.6021		59.0398
SIB	29.8443	48.2266	28.1142	39.7924		29.7362	57.3097	24.4377	32.2232	31.3581	23.1401	31.3581	29.1955		49.5242
OB_gl	57.6341	63.5813	52.3356	63.0407						67.9066	43.0363	45.5234	57.526		66.1765
OB_gr	50.8218	56.6609	49.308	46.2803						50.173	48.8754	54.4983	54.7145		70.9343
OB_ipl	65.5277	65.7439	57.3097	52.1194				39.3599		72.8806	56.6609	59.9048	67.474		82.3962
OB_mtr	54.282	58.1747	42.7119	43.9014						54.0657	45.4152	48.0104	52.7682		61.2024
OB_opl	76.5571	81.0986	67.0415	55.5796				58.8235		95.372	73.3131	78.936	84.9913		93.6419
AON1	92.7768	107.266	95.5882	85.3157		122.837	121.107	96.8858	67.9066	105.104	97.7509	99.0484	97.9671		110.078
AON2	111.159	109.645	97.9671	100.995		103.59	106.185	84.1263	84.0182	109.862	99.2647	103.374	101.211		115.484
AON3	109.645	105.32	100.346	97.5346		111.375	117.431	78.0709	82.8287	110.294	104.455	111.159	101.644		112.889
LPrP1	126.73	124.459	105.428	105.104		125.433	126.298	89.9654	112.24	121.756	113.214	116.674	119.593		127.163
LPrP2	112.889	112.457	96.6696	97.7509		109.645	106.51	70.718	90.6142	103.698	95.8045	105.753	100.779		110.943
LPrP3	94.2907	101.427	93.2093	95.4801		98.6159	103.157	66.609	68.0147	98.1834	89.4247	97.3183	95.5882		108.564
Bec	80.558	84.9913	72.4481	78.1791		70.718	95.5882	55.2552	58.391	75.692	82.1799	71.0424	76.8815		92.9931
Cla	85.532	96.8858	81.0986	88.019		98.724	98.3997	66.8253	68.231	90.1817	86.0727	86.7215	82.8287		97.5346
Ven	33.9533	77.6384	62.8244	65.3114		83.6938	76.3408	42.1713		74.827	68.1228	71.7993	77.6384		88.019
VPrP1	86.5052	84.3426	72.0156	81.3149		109.645	99.481	72.4481	67.9066	108.24	82.9369	98.724	87.8028		119.81
VPrP2	93.4256	83.3694	73.3131	76.1246		76.7734	79.5848	51.9031	75.9083	89.5329	72.6644	88.019	82.1799		100.346
VPrP3	70.718	78.0709	67.2578	71.3668		92.4524	79.5848	50.2811	72.6644	94.5069	79.5848	75.9083	73.0969		102.509
PHyA	25.3028	36.4403	27.6817	28.6548	21.6263	28.3304	47.5779	17.9498	25.0865	29.628	21.3019	27.8979	25.0865		48.8754
THyA	25.1946	41.5225	27.0329	36.3322			52.3356	20.1125	23.6808	31.7907	19.6799	25.7353	26.8166		51.2543
Rt	29.628	34.8183	34.3858	28.5467	22.7076	27.6817	43.0363	22.2751	25.3028	30.2768	22.0588	33.5208	32.872	32.0069	45.8478
VPL	62.5	67.9066	58.8235	54.8227	49.7405	71.1505	74.1782	38.4948	53.2007	66.0683	55.5796	73.5294	64.2301	71.3668	75.9083
ZI	17.0848	28.3304	23.5727	21.8426	14.9221	19.6799	43.6851	16.436	18.5986	21.41	15.7872	23.1401	25.3028	21.9507	43.6851
p3Tg	19.8962	36.5484	25.7353	26.8166	19.0311	20.545	46.6047	17.0848	18.8149	27.4654	17.301	22.0588	28.1142		46.9291
p3SNC	18.5986	27.0329	18.7067	15.3547	9.73183	12.8676	35.6834	7.46107	16.0035	18.8149	19.1393	26.1678	17.301		45.6315
p3SNR	18.1661	33.3045	11.2457	24.654	12.7595	13.8408	40.9818	10.5969	14.7059	19.6799	10.1644	17.301	17.0848		49.5242
LD	76.5571	83.2612	72.0156	73.7457	75.9083	86.7215	88.8841	46.4965	70.9343	81.9637	70.9343	87.5865	80.6661	82.3962	89.4247
LP	76.7734	73.4213	68.5554	71.1505	55.7958	75.2595	86.5052	46.2803	66.1765	84.2344	64.4464	79.801	77.314	77.8547	90.3979
Po	88.1272	89.1003	85.4239	75.9083	63.5813	96.4533	100.995	51.0381	73.0969	85.6401	72.8806	89.5329	87.3702	92.9931	99.6972
VPM	86.5052	93.6419	84.1263	77.6384	71.1505	93.4256	99.6972	49.9567	80.8824	88.2353	77.6384	93.8581	89.7491	95.1557	96.6696
SPF	25.9516	35.0346	26.1678	30.4931	23.5727	27.8979	37.4135	16.2197	22.7076	30.2768	24.2215	30.4931	32.7638	32.0069	46.4965
p2LimRt	11.2457	20.6531	12.9758	14.9221	8.86678	10.1644	26.3841	8.86678	10.3806	18.3824	9.29931	14.7059	16.436	12.5433	35.8997
PR	10.8131	22.9239	12.9758	14.7059	8.86678	12.9758	30.2768	9.83997	12.2189	14.7059	9.29931	13.8408	18.1661	19.8962	38.7111
p2SNC	19.0311	25.4109	18.8149	16.7604	16.8685	19.3555	36.8728	9.9481	16.6522	16.2197	19.2474	25.6272	18.8149		41.8469
p2SNR	21.1938	36.7647	17.8417	24.4377	14.3815	17.301	44.9827	12.1107	16.0035	20.8694	11.8945	19.2474	19.8962		49.5242
APT	25.519	30.6012	22.2751	27.4654	19.0311	23.1401	36.3322	14.0571	24.2215	27.8979	19.8962	26.1678	30.4931	25.0865	52.9844
JcP	21.8426	31.6825	21.8426	27.6817	17.0848	23.3564	33.5208	16.2197	24.0052	28.1142	19.0311	22.7076	30.0606	24.2215	54.282
LT	21.8426	32.6557	22.4913	29.1955	16.6522	23.3564	33.737	15.1384	24.0052	27.0329	18.1661	23.4645	30.0606	24.8702	57.8503
p1LimRt	13.8408	23.2483	16.436	21.8426	14.2734	15.7872	30.2768	9.29931	16.436	21.3019	11.2457	15.5709	23.7889	20.9775	46.1721
p1BRt	16.2197	23.3564	16.436	21.1938	11.4619	18.923	29.628	10.5969	14.9221	19.1393		10.5969	16.6522	16.436	42.3875
p1SNC	20.1125	28.9792	23.1401	21.3019	19.4637	18.8149	41.955	12.4351	18.3824	19.1393	20.3287	26.1678	21.41		45.4152
p1SNR	22.2751	39.3599	18.1661	25.0865	15.7872	18.3824	44.9827	10.5969	16.2197	19.6799	12.9758	20.1125	21.3019		49.7405
TG	24.0052	33.0882	23.3564	27.5735	18.5986	20.1125	34.6021	13.4083	23.2483	27.8979	20.3287	22.5995	31.25	24.2215	65.5277
SC	38.7111	29.628	27.8979	29.4118	25.519	22.7076	42.8201	11.8945	25.3028	29.628	27.2491	26.8166	37.6298	22.7076	59.0398
IC	41.5225	28.763	29.4118	26.8166	19.8962	18.1661	53.6332	11.0294	21.41	25.3028	29.628	26.8166	41.3062	21.41	60.3374
m1LimRt	15.7872	24.0052	19.0311	17.7336	14.5978	12.327	31.5744	8.43426	17.301	17.4092	13.4083	15.7872	21.6263	17.9498	45.199
m1BRt	20.9775	25.0865	18.1661	18.3824	14.7059	11.4619	35.6834	8.75865	13.5164	20.545	13.4083	14.0571	21.41	19.0311	42.8201
m1SNC	20.1125	31.0337	20.9775	21.5182	16.9766	21.41	40.2249	11.2457	15.3547	21.1938	16.2197	25.4109	23.1401		49.308
m1SNR	23.6808	41.3062	20.545	25.519	18.5986	20.3287	44.9827	9.73183	20.0043	22.0588	15.5709	23.2483	23.3564		47.9022
m2A	20.4369	29.1955	21.6263	16.2197	17.9498	20.1125	38.7111	7.13668	14.0571	19.0311	17.9498	18.5986	26.8166	16.8685	52.3356
SCnf	13.192	22.0588	14.7059	14.3815	13.8408	14.4896	32.6557	6.92042	17.5173	14.1652	11.4619	12.9758	22.0588	16.2197	43.1445
m2BRt	19.0311	25.9516	20.3287	19.8962	14.4896	14.4896	37.3054	8.65052	12.1107	15.5709	15.5709	17.5173	17.7336	20.1125	46.4965
m2SNC	23.7889	36.7647	25.7353	25.8434	21.1938	24.2215	37.4135	10.705	17.9498	22.2751	19.5718	24.2215	26.6003		55.7958
m2SNR	25.9516	41.3062	22.0588	29.1955	20.2206	22.7076	44.3339	9.29931	20.545	24.2215	16.6522	23.1401	27.0329		48.7673
CB_gr	44.7664	41.955	41.5225	36.981	28.763	21.1938	52.3356	33.5208	30.9256	40.4412	37.1972	36.7647	40.8737	35.8997	60.5536
CB_mo	43.2526	33.4126	36.3322	29.628	26.3841	17.5173	60.9862	23.3564	25.7353	33.3045	30.0606	30.0606	38.0623	29.4118	81.0986
CBN	20.8694		15.7872	14.2734	9.6237	4.54152	17.301	10.5969	11.6782	10.8131	9.51557	11.4619	11.4619	11.2457	83.91
isA	21.41	24.654	25.519	23.1401	19.6799	25.7353	38.4948	10.8131	13.8408	22.4913	21.41	23.1401	29.8443	24.8702	63.5813
isLimRt	18.5986	28.2223	17.7336	20.1125	13.4083	12.5433	30.7093	9.9481	16.2197	18.923	14.2734	16.0035	21.6263	23.8971	51.2543
isBRt	22.7076	35.8997	20.9775	20.545	17.5173	19.4637	35.2509	10.3806	12.9758	22.8157	17.7336	20.9775	20.545	26.6003	53.2007
isSNC	16.6522	41.5225	23.5727	26.3841	18.3824	27.8979	38.4948	10.8131	17.301	24.4377	20.9775	24.7621	28.9792		52.5519
isSNR	28.3304	45.4152	24.654	27.5735	22.9239	22.7076	35.4671	9.83997	20.1125	25.7353	16.0035	19.2474	28.9792	25.7353	48.8754
r1	20.3287	24.4377	22.2751	20.0043	17.0848	18.8149	27.8979	9.51557	13.4083	19.8962	14.814	18.1661	23.3564	23.1401	58.1747
r2	13.4083	25.7353	18.5986	14.4896	13.8408	12.327	25.0865	6.27163	8.21799	14.9221	11.6782	15.5709	18.1661	20.545	50.3893
r3	11.4619	18.8149	14.7059	13.4083	11.6782	12.1107	28.763	6.27163	7.35294	14.0571	7.78547	14.7059	14.4896	17.9498	51.0381
r4	11.2457	16.0035	12.1107	14.0571	10.3806	8.65052	27.0329	7.5692	8.86678	12.327	7.5692	13.4083	11.4619	16.0035	50.8218
r5	12.9758	16.0035	12.1107	16.436	6.92042	7.13668	21.6263	9.29931	8.86678	10.1644	6.05536	13.192	8.21799	11.6782	62.7163
r6	17.301	16.0035	18.1661	20.7612	3.46021	8.97491	28.5467	11.6782	12.1107	13.192	8.00173	16.6522	14.2734	11.8945	80.0173
r7	22.9239		21.8426	21.6263	4.32526	14.0571	27.2491	13.8408	13.4083	15.7872	10.5969	20.3287	17.0848	19.8962	92.5606
r8	23.3564		24.654	22.0588	7.13668	17.9498	32.4394	15.3547	12.327	17.5173	12.5433	23.3564	19.8962	26.8166	96.6696
r9	25.3028		26.3841	25.3028	6.05536	18.5986	39.3599	15.5709	13.6246	18.8149	14.2734	27.8979	19.8962	28.763	99.481
r10	24.2215		26.3841	25.0865	6.48789	17.0848	44.3339	16.436	14.4896	18.5986	13.4083	29.4118	22.0588	30.9256	95.5882
r11	25.3028		28.5467	25.519	9.08304		36.981	19.2474	17.7336	18.1661	11.2457	31.1419	24.654	34.8183	82.8287

## Sheet: PSD95_Density_P35
	CFS0080	CFS0081	CFS0083	CFS0085	CFS0086	CFS0089	CFS0211	CFS0213	CFS0216	CFS0219	CFS0220	CFS0084	CFS0087	CFS0088	CFS0090	CFS0091	CFS0092
ORB_l1	46.2803	93.6419	108.131	94.5069	88.019	52.7682	129.758		122.405	104.455	128.46	60.3374		104.022	62.7163	87.3702
ORB_l23	38.4948	77.8547	98.1834	83.4775	79.1522	42.1713	119.377		97.5346	94.0744	123.919	49.0917		92.9931	53.8495	67.9066
ORB_l5	36.1159	68.3391	88.5597	73.9619	70.0692	36.5484	105.32		86.2889	83.4775	113.106	45.199		79.801	48.3348	60.3374	51.4706
ORB_l6	30.6012	60.1211	75.692	64.0138	56.0121	28.1142	93.4256		72.8806	67.474	103.157	36.5484		65.5277	39.7924	53.2007	44.442
FRP_l1	44.5502	101.644	100.238	85.8564	91.4792	60.878			120.891	107.699	136.246	49.308		102.941	82.6125	90.6142
FRP_l23	38.2785	84.3426	91.4792	86.7215	77.8547	48.7673			97.9671	92.3443	127.271	46.4965		88.019	67.474	79.5848
MO_l1	41.09	103.59	112.889	99.9135	91.6955	51.4706	110.078	119.593	127.811	110.078	138.192		36.0078	103.806	69.6367	79.801	69.3123
MO_l23	33.6289	81.0986	104.239	79.1522	78.5035	37.6298	105.969	106.618	103.806	94.0744	121.54		30.2768	89.1003	52.7682	65.5277	54.0657
MO_l5	35.8997	70.0692	94.9394	70.3936	71.3668	35.4671	98.3997	89.7491	93.2093	83.6938	99.9135		22.9239	82.3962	48.6592	55.7958	48.8754
MO_l6	34.1696	61.2024	80.0173	63.5813	57.9585	28.3304	84.1263	77.2059	80.6661	70.0692	91.5874		29.1955	66.1765	40.0087	49.7405	40.4412
SS_l1	33.5208	86.8296	108.24	102.292	93.4256	36.224	99.6972	130.623	124.135	106.618	130.407		20.3287	94.3988	45.199	54.282
SS_l23	28.3304	75.2595	97.3183	78.2872	80.0173	27.0329	98.8322	111.592	102.617	88.6678	115.809		13.6246	79.801	34.6021	40.2249
SS_l5	30.2768	60.9862	86.5052	66.1765	69.8529	21.8426	93.8581	95.1557	92.7768	77.6384	98.8322		10.5969	71.3668	33.0882	34.1696	28.9792
SS_l6	27.0329	57.7422	79.5848	59.9048	45.6315	20.7612	85.6401	84.5588	75.9083	65.9602	89.7491		10.8131	53.417	29.4118	35.8997	27.0329
PTLp_l1	25.3028	78.936	120.567	96.0208	87.8028	33.1964	100.779	133.975	117.755	84.9913			0	86.0727	30.3849	45.0908
PTLp_l23	26.1678	68.8798	106.618	76.9896	73.6375	24.2215	97.2102	115.484	100.779	74.0701	118.837		0	67.6903	24.654	39.2517
PTLp_l5	25.9516	56.8772	94.7232	64.0138	60.1211	22.0588	91.9118	96.6696	93.6419	58.391	109.862		0	56.4446	27.8979	33.737	31.3581
PTLp_l6	27.2491	57.6341	85.6401	59.0398	37.6298	17.4092	88.4516	80.3417	82.9369	58.7154	95.372		0	39.7924	20.3287	34.1696	27.6817
VIS_l1	22.9239	76.8815	121.324	87.3702	71.3668	32.4394	92.4524	120.675	111.375	67.9066	116.998	23.1401	0	76.1246	21.0856	33.3045	42.6038
VIS_l23	22.4913	71.1505	104.671	69.6367	62.0675	25.0865	86.9377	106.185	90.1817	53.417	112.673	22.2751	0	54.0657	17.301	27.8979	33.3045
VIS_l5	22.9239	64.4464	92.128	62.0675	49.9567	19.8962	87.3702	96.237	90.1817	44.7664	105.212		0	43.0363	16.6522	27.4654	31.5744
VIS_l6	23.8971	60.6618	85.8564	55.7958	42.3875	16.8685	85.4239	86.1808	84.1263	48.2266	95.4801		0	38.3867	12.327	28.763	30.2768
RSP_l1	28.2223	60.1211	84.7751	55.7958	41.7388	12.7595	97.7509	94.2907	103.157	52.1194	89.1003		0	51.4706	13.4083	20.6531	20.8694
RSP_l23	20.545	84.1263	77.8547	53.2007	43.6851	9.83997	79.9092	89.1003	79.3685	46.064	94.1825		0	45.8478	13.4083	17.301	19.8962
RSP_l5	20.9775	58.1747	82.0718	53.417	48.4429	11.0294	85.2076	82.2881	88.6678	46.7128	88.5597		0	43.9014	14.7059	18.8149	24.8702
RSP_l6	18.8149	58.1747	73.9619	41.6306	38.8192	8.00173	72.8806	79.5848	82.5043	44.8746	76.5571		0	37.846	10.3806	15.4628	23.2483
CA1_so	55.1471	109.429	108.564	118.945	106.401	28.3304	155.493	147.599	136.246	117.647	153.763	73.0969	0	103.157	56.6609	69.6367	52.1194
CA1_sp	16.6522	39.5761	39.7924	30.0606	25.0865	9.83997	41.1981		44.1176	31.4663	57.526	16.2197	0	21.1938	13.5164	18.1661	14.7059
CA1_sr	70.0692	120.242	131.055	127.811	119.81	42.6038	162.197	155.277	149.546	131.92	159.71	90.6142	0	116.566	65.5277	79.801	56.1202
CA1_slm	24.654	63.3651	89.7491	70.0692	62.5	12.327	106.401	98.0753	127.595	70.5017	107.699	36.7647	0.432526	57.7422	22.0588	37.1972	23.3564
CA2_so	87.5865	110.078	99.1566	101.211	97.3183	69.2042	130.515	118.728	129.758	114.619	142.95	75.9083	10.8131	108.456	85.2076	100.995	67.2578
CA2_sp	16.436	19.1393	28.9792	20.4369	18.058	4.32526	28.5467	41.09	46.7128	28.3304	48.8754	18.5986	11.2457	23.3564	21.1938	15.5709	6.70415
CA2_sr	71.1505	103.157	84.1263	96.6696	93.9663	48.0104	123.919	127.379	129.974	115.484	117.755	80.9905	8.21799	96.8858	76.449	97.5346	64.122
CA2_slm	79.5848	111.484	114.619	102.509	105.32	49.4161	130.839		125.649	110.078	116.782	96.4533	6.27163	110.727	73.0969	83.6938	69.2042
CA3_so	42.4957	81.0986	94.2907	72.8806	79.1522	18.1661	116.674	101.211	98.6159	81.0986	113.754	35.0346	6.05536	69.3123	24.0052	50.7137	40.333
CA3_sp	15.4628	20.545	28.9792	26.7085	22.7076	3.35208	42.8201	33.737	32.5476	23.7889	35.5753	12.327	5.8391	21.6263	9.73183	15.0303	7.35294
CA3_sr	43.1445	86.2889	83.6938	70.2855	71.7993	10.4888	113.106	80.2336	117.863	103.698	123.702	78.1791	6.70415	67.6903	35.8997	64.6626	53.3088
CA3_slm	75.4758	112.673	116.566	108.24	99.6972	53.8495	137.219	118.296	143.058	113.971	136.029	87.8028	7.78547	112.457	73.5294	73.7457	64.122
DG_gr	11.6782	18.5986	27.4654	19.0311	12.9758	8.00173	32.872	30.9256	27.8979	22.7076	41.5225	8.32612	9.29931	14.1652	8.43426	12.7595	12.327
DG_Hil	32.2232	46.4965	50.3893	39.1436	39.9005	12.327	74.5026	43.2526	52.1194	48.3348	68.7716	39.1436	8.43426	44.9827	29.628	34.0614	30.2768
DG_mo	95.5882	135.164	143.382	137.76	126.298	74.6107	160.035	149.221	135.597	146.194	157.439	118.945	8.21799	133.434	96.8858	109.862	87.8028
SUB_mo	25.519	72.6644	70.0692	59.6886	53.8495	11.4619	83.045	80.2336	102.076	60.5536	80.2336		0	43.6851	19.6799	30.7093	30.2768
SUB_pys	26.7085	60.5536	66.3927	56.2284	37.846	11.1375	83.045	79.1522	81.0986	50.7137	81.3149		0	39.1436	21.1938	28.9792	33.3045
BST	32.2232	53.2007	88.776	60.1211	53.5251	4.54152	108.24		86.7215	67.6903		36.4403	46.2803	50.8218	13.6246	30.7093	16.436
Cau	32.6557	62.5	86.0727	67.474	64.6626	16.8685	105.212		88.8841	90.3979	99.481	62.5		62.7163	30.7093	49.5242	29.4118
Put	28.3304	66.3927	79.801	68.1228	58.8235	21.1938	97.3183		83.6938	88.8841	105.969	36.7647	41.955	59.0398	28.9792	55.5796	35.2509
EPal	22.4913	59.9048	63.5813	65.7439	42.1713	11.6782	99.6972		79.2604	86.9377		29.628	34.8183	40.8737	20.9775	46.4965	21.8426
IPal	7.78547	7.35294	39.5761	7.5692	19.8962	1.08131	58.1747		54.7145	13.192	31.4663	16.0035	36.981	23.1401	1.7301	4.32526	6.92042
VStr	35.2509	73.5294	81.0986	72.8806	56.8772	24.654	99.6972	72.6644	92.128	95.8045	108.131	39.3599	49.9567	51.9031	34.1696	63.3651	45.4152
VPal	8.65052	13.192	26.1678	14.7059	11.2457	2.37889	40.2249		42.6038	24.8702	44.7664	8.43426	45.8478	11.2457	4.54152	9.9481	9.08304
TuPal1	0	81.9637	99.481	78.0709	49.308	32.0069	114.403		104.239	89.7491	105.969	46.8209			33.0882	51.6869	51.1462
TuPal2	44.8746	66.1765	86.2889	74.3945	45.6315	33.0882	93.9663		82.6125	72.8806	90.6142	43.2526			36.7647	51.5787	50.8218
TuPal3	11.5701	64.3382	51.2543	39.1436	40.4412	24.0052	102.184		52.66	87.3702	107.05	46.2803			14.814	40.6574	37.1972
Tustr1	43.6851	71.3668		69.2042	63.9057	35.6834	103.59		97.5346	68.1228	100.779	51.795			46.064	62.7163	60.878
Tustr2	41.955	54.4983		68.1228	56.4446	29.3036	90.3979		78.2872	61.6349	91.1548	47.1453			42.8201	51.4706	61.3106
Tustr3	41.5225	53.3088		22.3832	57.9585	30.0606	80.6661		77.0978	36.981	99.9135	43.2526			26.0597	34.1696	63.3651
HDB	16.436	22.7076	27.8979	26.4922	18.5986	3.67647	40.0087		48.8754	43.3607	44.1176	18.3824	42.1713	16.0035	10.8131	17.7336	11.6782
SIB	11.8945	18.3824	27.2491	16.6522	17.9498	2.59516	36.1159	20.3287	42.6038	27.6817	41.955	12.1107	30.9256	16.2197	6.05536	9.9481	4.97405
OB_gl	36.1159		47.2535	38.0623	38.2785	27.8979	26.8166		51.6869	62.5		29.4118	4.86592	44.1176
OB_gr	32.872		44.2258	34.8183	31.7907	21.6263			53.2007	56.8772		26.1678	14.0571
OB_ipl	38.2785		49.9567	41.955	17.301	29.0874			45.8478	64.6626		31.3581	8.43426
OB_mtr	26.1678		20.6531	27.6817		20.545			62.7163	56.6609		23.032	0.432526
OB_opl	55.5796		64.122	56.0121	49.0917	40.6574			86.9377	80.2336		42.1713	0.648789	4.21713
AON1	67.3659	79.3685	93.8581	90.3979	86.0727	55.7958	104.022		68.6635	100.13	122.837	70.3936	61.4187	101.752	73.3131	93.4256	91.263
AON2	62.5	89.8573	77.7465	93.8581	89.7491	70.2855	105.644		82.6125	108.24	98.2915	70.718	58.8235	104.131	81.0986	90.0735	93.3175
AON3	64.2301	81.7474	95.4801	86.3971	89.5329	60.1211	89.3166		76.5571	95.372	118.945	66.1765	56.4446	100.995	73.3131	97.5346	82.2881
LPrP1	64.5545	95.0476	120.675	90.6142	92.6687	60.3374	133.434		115.701	98.8322	121.972	73.3131	52.9844	109.429	66.5009	78.0709	80.4498
LPrP2	57.0934	89.7491	100.13	86.7215	90.3979	57.3097	113.322		92.128	91.0467	109.645	63.5813	53.5251	97.1021	60.4455	77.8547	70.2855
LPrP3	51.2543	83.2612	87.3702	85.8564	84.1263	53.2007	98.8322		83.2612	91.4792	104.455	49.7405	52.5519	93.3175	57.8503	75.2595	66.8253
Bec	35.4671	59.4723	48.6592	68.0147	65.3114	33.5208	72.1237		78.936	75.9083	93.8581	33.0882	47.3616	72.1237	48.0104	60.5536	58.391
Cla	42.4957	69.2042	67.3659	73.3131	72.8806	37.3054	86.7215		78.5035	82.1799	102.076	41.09	50.9299	74.1782	49.0917	65.3114	58.391
Ven	30.4931	45.6315	21.9507	56.6609	44.9827	23.1401	29.3036		69.2042	66.1765	81.5311	31.5744	55.4715	32.4394	38.2785	49.308	48.6592
VPrP1	42.6038	76.7734	87.0458	71.3668	71.583	56.0121	92.3443		93.9663	82.1799	100.995	66.3927	0		56.2284	70.5017	81.3149
VPrP2	43.0363	76.3408	56.0121	51.4706	60.1211	52.5519	95.8045		80.9905	73.3131	74.6107	62.2837	62.2837	86.0727	52.7682	60.2292	81.5311
VPrP3	33.9533	55.1471	20.9775	61.2024	55.3633	46.4965	92.9931		77.8547	76.0164	87.3702	38.7111	59.1479	83.91	57.526	65.7439	62.7163
PHyA	8.43426	10.3806	28.0061	18.3824	11.8945	1.08131	31.5744	23.5727	43.2526	13.192	28.763	10.3806	51.2543	12.7595	3.02768	5.8391	3.67647
THyA	8.65052	16.436	25.0865	16.2197	13.192	1.51384	34.8183	23.3564	40.6574	29.1955	37.6298	12.1107	56.769	11.5701	3.67647	5.62284	5.19031
Rt	10.5969	12.327	28.763	45.8478	13.4083	0.648789	40.0087	14.7059	48.551	19.4637	29.4118	10.8131	54.7145	12.5433	2.16263	5.8391	3.24394
VPL	48.2266	50.6055	66.7171	59.9048	12.327	27.0329	72.7725	51.0381	56.8772	57.526	72.34	26.3841	59.6886	48.3348	37.4135	47.7941	48.0104
ZI	4.109	8.43426	17.7336	11.6782	5.40657	0.216263	30.2768	20.7612	41.3062	16.7604	22.9239	7.78547	59.0398	6.05536	1.08131	1.94637	1.94637
p3Tg	5.19031	6.81228	23.4645	12.7595	10.9213	0.648789	31.1419	23.1401	41.5225	20.1125	25.7353	11.6782	51.9031	6.27163	3.46021	3.7846	1.51384
p3SNC	2.81142	3.56834	24.654	7.78547	16.2197	2.0545	30.9256	26.6003	42.8201	13.949	17.6254	7.8936	39.7924	8.43426	4.109	4.32526	1.51384
p3SNR	3.89273	5.62284	13.949	6.70415	4.97405	1.08131	18.7067	15.1384	30.9256	13.4083	24.8702	3.89273	13.6246	4.54152	2.16263	3.02768	2.59516
LD	61.2024	68.7716	70.6099	59.4723	53.6332	43.9014	88.8841	77.8547	77.6384	69.5285	77.2059	60.9862	6.48789	70.0692	55.7958	60.1211	60.1211
LP	53.0926	59.3642	69.4204	58.391	49.9567	32.872	83.91	74.0701	76.5571	66.1765	78.2872	34.1696	6.81228	60.9862	49.0917	49.308	56.3365
Po	62.9325	74.3945	80.2336	73.4213	51.0381	51.4706	91.0467	79.5848	81.7474	77.4221	81.5311	51.9031	7.78547	59.9048	60.5536	65.0952	63.5813
VPM	67.6903	72.8806	84.5588	76.3408	58.1747	54.0657	95.372	87.6946	82.1799	85.6401	88.6678	57.526	62.5	70.5017	68.5554	67.0415	62.9325
SPF	18.058	18.1661	28.9792	22.4913	11.8945	8.00173	33.4126	33.0882	46.7128	23.3564	32.0069	25.9516	3.24394	16.8685	3.67647	10.1644	8.21799
p2LimRt	6.70415	5.19031	13.8408	9.73183	5.19031	1.29758	19.2474	10.5969	28.5467	8.43426	17.0848	5.8391	6.05536	6.48789	0.432526	0.865052	1.29758
PR	2.16263	4.75779	18.1661	10.1644	4.75779	0.432526	22.9239	11.6782	35.359	12.327	13.4083	7.5692	13.192	2.16263	1.83824	1.7301	0.648789
p2SNC	5.40657	12.5433	25.0865	10.8131	17.1929	3.46021	32.2232	27.3573	38.9273	22.0588	20.7612	10.1644	8.21799	12.6514	5.51471	8.10986	1.94637
p2SNR	4.54152	7.35294	17.0848	7.78547	8.21799	1.51384	24.2215	15.4628	30.1687	17.0848	27.2491	5.40657	9.9481	4.75779	3.24394	4.97405	3.02768
APT	8.86678	13.6246	20.3287	14.1652	12.5433	1.08131	28.1142	22.2751	44.3339	15.5709	27.2491	13.8408	3.02768	10.1644	1.51384	2.59516	6.27163
JcP	7.35294	13.4083	18.3824	12.1107	7.78547	0.865052	24.8702	21.41	43.0363	13.6246	28.3304	12.5433	4.75779	6.27163	1.08131	1.94637	3.89273
LT	7.13668	14.4896	18.3824	13.192	6.27163	0.648789	23.5727	20.1125	43.6851	12.9758	27.4654	8.00173	4.75779	5.19031	1.08131	1.7301	3.02768
p1LimRt	5.8391	10.8131	13.6246	8.43426	2.59516	0.648789	15.5709	10.1644	37.1972	11.6782	15.1384	4.54152	4.109	2.37889	0.216263	0.648789	3.89273
p1BRt	4.109	7.78547	12.327	10.1644	4.109	0.648789	15.5709	8.97491	36.7647	12.2189	16.436	6.27163	7.13668	1.94637	0.865052	1.51384	3.56834
p1SNC	8.86678	14.0571	23.3564	11.2457	12.327	1.94637	31.1419	24.8702	38.6029	25.0865	24.4377	9.51557	8.43426	11.6782	4.75779	6.92042	3.02768
p1SNR	4.54152	8.00173	18.058	8.21799	9.73183	1.7301	25.9516	17.7336	29.9524	16.9766	25.7353	6.70415	6.37976	5.8391	2.59516	4.97405	3.24394
TG	8.00173	13.4083	21.1938	12.327	5.40657	0.865052	25.3028	21.1938	43.9014	12.9758	28.9792	6.92042	4.32526	5.8391	1.08131	1.51384	2.37889
SC	8.00173	13.4083	23.7889	15.5709	9.51557	0.865052		24.0052	46.2803	15.5709	29.8443	9.9481	0	14.2734	2.37889	1.94637	2.16263
IC	7.5692	12.7595	26.1678	16.0035	13.4083	0.648789	33.9533	21.6263	50.6055	19.6799	30.7093	14.9221	1.7301	12.9758	2.59516	4.32526	3.02768
m1LimRt	5.19031	8.43426	12.9758	8.43426	2.16263	0.324394	20.545	13.6246	34.3858	12.7595	17.301	2.81142	6.05536	2.37889	0.216263	0.865052	3.46021
m1BRt	4.109	9.08304	16.0035	12.1107	2.81142	0.432526	14.9221	11.0294	38.0623	15.2465	20.4369	3.46021	5.40657	1.94637	0.865052	1.7301	3.46021
m1SNC	7.13668	12.7595	24.3296	12.0026	17.301	3.02768	27.0329	17.5173	36.7647	20.9775	27.2491	12.9758	4.97405	9.51557	5.51471	10.5969	3.24394
m1SNR	5.8391	8.86678	20.3287	8.65052	10.3806	1.94637	28.9792	20.9775	29.8443	25.7353	27.4654	8.86678	6.05536	6.81228	3.24394	5.62284	3.89273
m2A	5.62284	7.5692	16.2197	13.6246	9.73183	0.432526	22.7076	15.3547	42.8201	19.4637	26.3841	10.4888	2.16263	5.8391	1.08131	2.59516	3.02768
SCnf	4.75779	8.10986	12.1107	8.43426	1.7301	0.216263	17.9498	11.0294	37.846	13.4083	16.6522	2.37889	4.97405	4.32526	0.432526	1.08131	3.67647
m2BRt	3.24394	8.65052	16.8685	12.327	3.46021	0.865052	16.9766	14.4896	36.1159	19.0311	23.5727	3.67647	5.40657	3.89273	0.432526	2.48702	3.67647
m2SNC	3.67647	14.4896	25.0865	12.8676	13.3002	4.32526	16.436	21.1938	35.2509	21.6263	28.5467	13.192	4.97405	11.7863	7.35294	9.08304	2.81142
m2SNR	8.32612	10.8131	21.6263	9.9481	12.0026	2.59516	30.7093	22.4913	30.3849	28.1142	28.763	8.21799	5.19031	8.43426	3.24394	7.67734	4.54152
CB_gr	8.43426	17.301	34.6021	15.1384		4.109	30.7093	26.3841	31.5744	22.2751	41.955	11.6782	3.02768	7.13668	4.32526	7.13668	8.86678
CB_mo	6.05536	11.2457	43.6851	11.6782			30.9256	24.4377	34.1696	12.9758	36.3322	7.35294	2.59516	4.75779	1.29758	3.89273	2.81142
CBN	2.37889	2.16263	10.1644	3.67647		0	10.5969	6.70415	19.8962	4.109	13.4083		1.29758	0.648789		0.432526	1.29758
isA	8.21799	10.1644	16.2197	14.4896	8.43426	0.648789	26.8166	18.5986	42.8201	19.0311	20.3287	10.3806	4.109	4.97405	1.51384	2.81142	1.51384
isLimRt	3.02768	7.35294	15.7872	10.3806	2.81142	1.29758	19.0311	13.4083	32.1151	14.9221	21.6263	2.37889	6.70415	3.89273	0.648789	2.81142	3.02768
isBRt	3.02768	13.192	20.3287	12.7595	5.62284	2.16263	19.6799	18.5986	37.9542	14.814	24.0052	4.109	6.70415	5.62284	0.648789	5.19031	4.32526
isSNC	6.27163	14.2734	23.5727	16.2197	8.54239	3.67647		17.8417	40.8737	22.7076	25.519	6.92042	4.97405	12.5433	5.19031	6.05536	3.89273
isSNR	9.51557	12.5433	19.5718	9.08304	2.16263	2.37889	25.3028	15.7872	28.763	28.3304	27.8979	6.48789	5.40657	6.27163	3.24394	5.8391	5.19031
r1	5.62284	7.5692	16.6522	11.6782	5.62284	0.432526	21.8426	17.7336	38.0623		19.0311	7.35294	4.75779	4.32526	0.865052	1.94637	1.7301
r2	1.94637	2.81142	11.0294	7.78547	3.24394	0	19.8962	11.8945	32.872		18.3824	4.75779	4.109	1.7301	0.216263	0.648789	1.7301
r3	2.37889	2.81142	11.8945	6.92042	3.89273	0.216263	16.2197	8.43426	30.4931		16.6522	3.67647	4.54152	1.08131	0.216263	0.432526	0.648789
r4	2.81142	3.89273	11.4619	6.48789	3.02768	0.216263	14.4896	6.70415	27.5735		17.5173	4.54152	4.75779	0.865052	0.216263	0.648789	0.865052
r5	2.81142	3.89273	14.0571	6.27163	3.02768	0.432526	10.3806	6.70415	26.4922		12.327	3.89273	6.70415	0.865052	0.432526	0.865052	1.08131
r6	4.97405	5.8391	18.3824	8.21799	4.97405	0.432526	14.0571	8.65052	29.8443		16.0035	3.67647	5.19031	0.865052	0.216263	0.865052	1.51384
r7	6.27163	7.13668	19.6799	9.51557	6.05536	0.432526	17.5173	11.0294	31.5744		16.6522		6.70415	1.94637	0.432526	1.51384	2.16263
r8	6.27163	6.05536	21.1938	10.3806	6.70415	0.648789	20.545	12.5433	35.8997		18.3824		3.89273	2.59516	0.432526	1.7301	1.7301
r9	7.35294	7.35294	22.9239	11.6782	9.29931	1.08131	19.8962	14.0571	34.8183		23.7889		0	2.81142	0.432526	1.94637	2.59516
r10	8.00173	8.21799	24.0052	11.4619	7.5692	0.865052	18.3824	14.4896	35.6834		25.9516		0	3.24394	0.216263	1.7301	3.46021
r11	8.21799	8.65052	24.8702	11.0294	6.48789	0.865052	18.5986	15.5709	25.7353		22.9239		0	2.81142	0.432526	1.29758	4.109

## Sheet: SAP102_Density_P42
	CFS0097	CFS0137	CFS0142	CFS0209	CFS0210	CFS0217	CFS0218	CFS0138	CFS0139	CFS0140	CFS0141	CFS0170	CFS0208
ORB_l1	107.266	118.728	105.753	111.159	132.353	102.076	114.403	123.919	120.675	128.893	47.3616	105.753	95.8045
ORB_l23	105.969	115.917	105.32	101.86	114.187	98.3997	113.538	110.294	113.971	125	44.5502	87.3702	82.8287
ORB_l5	103.266	110.51	100.346	92.9931	103.266	88.8841	102.076	102.292	119.81	122.189	44.1176	73.9619	71.583
ORB_l6	87.8028	97.859	96.237	70.5017	85.6401	77.8547	88.2353	88.2353	115.484	113.106	44.9827	63.7976	62.2837
FRP_l1	108.24	120.783	76.9896	114.511	113.322	106.834	125.433	121.54	100.779	131.92	41.6306	80.6661	91.6955
FRP_l23	101.211	115.376	78.1791	104.239	112.024	100.562	117.431	115.052	91.6955	127.595	40.6574	81.7474	75.4758
MO_l1	102.292	121.972	81.7474	114.836	114.619	108.564	126.298	119.377	105.536	114.403	42.2794	74.827
MO_l23	99.481	115.268	90.1817	107.266	111.375	101.211	115.917	109.213	115.268	120.458	38.4948	76.5571	72.6644
MO_l5	94.0744	114.187	98.1834	94.7232	102.184	92.128	99.481	100.562	121.756	120.675	42.8201	73.0969	64.3382
MO_l6	84.7751	113.538	92.3443	80.6661	86.9377	78.7197	85.2076	90.6142	117.647	112.457	46.9291	63.7976	58.8235
SS_l1	101.644	128.676	92.128	109.645	102.941	110.943	129.866	114.944	125	99.9135	35.8997	70.718	96.0208
SS_l23	100.995	121.54	97.1021	110.078	104.888	100.995	120.242	101.535	120.026	111.375	34.1696	66.3927	85.8564
SS_l5	91.0467	114.836	96.6696	96.237	94.0744	89.1003	97.9671	97.2102	111.592	111.592	43.0363	57.9585	69.4204
SS_l6	77.8547	107.699	88.6678	78.5035	79.1522	71.1505	88.2353	90.1817	104.671	107.915	44.9827	56.8772	64.8789
PTLp_l1	101.103	122.621	105.969		95.372	102.725	132.785	110.402	122.189	106.185	31.1419	69.8529	100.887
PTLp_l23	91.5874	113.322	103.806	104.022	101.86	93.6419	124.135	99.2647	117.971	113.214	28.3304	63.0407	93.8581
PTLp_l5	88.2353	92.128	94.0744	102.941	97.5346	77.4221	107.483	99.9135	106.293	115.917	35.0346	61.2024	81.5311
PTLp_l6	82.6125	81.9637	88.6678	83.5856	82.5043	61.6349	92.3443	89.5329	100.346	110.078	40.0087	55.1471	74.6107
VIS_l1	91.6955	94.9394	93.4256		100.779	82.1799	108.023		117.647	118.945	33.737	69.2042	99.481
VIS_l23	84.7751	85.2076	97.3183	106.185	102.076	81.0986	108.348		105.753	117.431	28.1142	60.5536	89.9654
VIS_l5	82.8287	80.0173	86.5052	95.372	94.1825	69.8529	94.9394		104.022	114.403	35.0346	56.8772	80.6661
VIS_l6	75.4758	69.4204	86.7215	84.4507	84.1263	59.9048	81.7474		100.13	112.889	43.4689	54.9308	76.7734
RSP_l1	78.0709	83.91	93.1012		87.154	72.0156	89.1003		96.0208	113.538	41.955	53.2007	62.0675
RSP_l23	70.0692	72.0156	83.045	84.7751	86.0727	69.8529	94.8313		88.8841	113.862	39.0355	53.417	69.3123
RSP_l5	72.2318	80.558	82.6125		84.7751	67.2578	87.8028		91.263	109.105	43.4689	48.0104	69.3123
RSP_l6	61.0943	72.6644	80.2336	73.9619	71.583	56.3365	75.9083		83.2612	108.997	59.6886	43.9014	57.6341
CA1_so	133.867	156.358	126.946	149.005	144.788	142.301	155.817	146.41	149.438	156.791	35.2509	100.995	122.621
CA1_sp	42.0631	72.8806	67.0415			55.5796	60.5536	52.7682	61.6349	82.3962	32.6557	32.2232
CA1_sr	136.462	167.171	145.112	155.926	150.952	154.196	161.981	158.304	164.144	161.332	33.0882	106.618	142.301
CA1_slm	94.5069	114.944	111.375	106.401	102.617	104.131	111.592	108.78	118.945	128.244	47.5779	57.4178	74.3945
CA2_so	119.593	129.758	111.159	119.053	116.349	107.483	115.484	132.137	130.731	129.325	43.4689	112.457	112.457
CA2_sp	32.9801	65.7439	54.0657	48.7673	37.6298	39.6843	32.2232	44.3339	54.6064	72.2318	35.2509	31.8988	23.3564
CA2_sr	112.889	125.649	120.891	110.619	115.917	105.32	111.592	122.946	135.164	116.998	41.7388	88.2353	108.997
CA2_slm	114.079	134.407	122.189	125.865	121.324	109.645	120.675	143.166	131.704	134.624	45.9559	84.5588	117.431
CA3_so	90.9386	105.861	116.566	106.401	105.753	95.8045	109.862	120.458	105.32	123.27	36.981	76.7734	96.0208
CA3_sp	30.4931	54.7145	47.7941	46.2803	39.7924	39.7924	27.8979	52.7682	54.8227	72.6644	30.7093	27.7898	30.7093
CA3_sr	89.1003	126.838	108.564	77.8547	118.296	101.86	123.27	103.374	105.969	113.214	37.6298	73.9619	70.5017
CA3_slm	120.999	149.546	138.192	139.057	132.353	130.731			130.19	148.789	40.0087	101.535	120.783
DG_gr	32.0069	46.2803	44.3339			35.2509	40.4412	39.5761	43.4689	54.9308	29.9524	23.8971
DG_Hil	57.9585	67.2578	76.1246	65.4196	53.5251	57.9585	63.7976	68.6635	79.2604	87.5865	33.1964	41.955	52.3356
DG_mo	146.41	166.739	156.25	156.791	150.627	147.924	160.683	166.847	161.548	157.872	38.0623	114.187	152.682
SUB_mo	63.0407		92.6687			64.8789	82.8287	87.3702	99.2647	117.647	54.282	51.2543
SUB_pys	74.1782		86.1808	79.5848	75.0433	64.0138	83.045	82.3962	93.8581	110.727	41.955	48.4429	64.3382
BST	65.5277		103.698	105.32	85.0995	93.3175	89.3166	109.429	103.482	107.266	28.0061	60.9862	66.9334
Cau	87.5865	112.24	111.159	99.2647	91.0467	91.263	91.263	103.59	103.157	117.647	35.6834	60.7699	66.1765
Put	92.3443	104.455	105.969	90.3979	82.8287	92.7768	96.8858	106.834	107.915	116.998	33.0882	64.4464	69.2042
EPal	94.2907	107.05	100.022	83.4775	65.5277	88.6678	94.5069	90.8304	101.86	113.106	31.8988	50.8218	60.9862
IPal	32.6557	67.474	61.5268	48.1185	32.4394	18.1661	18.5986	56.6609	80.558	86.2889	23.7889	35.2509	30.0606
VStr	100.995	112.024	107.915	91.263	87.8028	95.5882	102.941	111.808	109.429	116.349	36.1159	71.1505	74.6107
VPal	48.6592	43.6851	68.3391	32.2232	22.7076	25.0865	35.6834	44.9827	75.4758	90.5061	32.872	23.3564	15.3547
TuPal1		79.1522
TuPal2		79.801
TuPal3		86.9377
Tustr1	108.997		110.51	101.968	89.641	85.2076	106.51	114.836	109.429	133.002	28.763	85.2076	84.3426
Tustr2	86.9377		81.6393	92.3443	78.936	75.4758	89.4247	93.4256	85.8564	106.834	21.1938	68.3391	73.5294
Tustr3	80.7742		79.4766	93.6419	82.2881	81.9637	101.319	74.827	78.0709	95.5882	32.2232	41.1981	75.1514
HDB	50.8218		59.9048	32.872	28.9792	31.1419	42.7119	43.2526	66.609	88.019	32.6557	23.5727	20.1125
SIB	43.2526	42.6038	60.5536	29.4118	24.2215	28.5467	34.3858	37.0891	71.583	89.5329	36.7647	22.4913	19.0311
OB_gl	56.5528	66.0683	72.6644	57.526		48.551
OB_gr	60.5536	62.9325	76.9896	52.3356		40.0087	45.199	60.2292				38.4948
OB_ipl	57.9585	58.9317		57.7422		45.6315	44.442	43.2526				27.0329
OB_mtr	73.7457	54.3901		62.2837		52.1194	50.8218	65.5277				65.5277
OB_opl	65.9602	72.8806		78.5035		62.0675	62.9325	82.3962				51.2543
AON1	110.51	91.263	115.268	105.212	110.835	95.372	118.512	114.836	107.915	90.1817	40.0087	91.6955	92.7768
AON2	95.9126	96.8858	110.402	98.6159	99.481	86.5052	104.347	111.375	94.0744	114.403	37.846	84.9913	88.6678
AON3	63.7976	37.1972	115.701	82.0718	85.2076	95.5882	112.997	105.753	105.969	95.2638	53.2007	74.5026	95.0476
LPrP1	107.915	131.704	116.133	113.754	126.73	103.806	117.755	125	132.785	135.381	42.3875	109.429	100.238
LPrP2	104.022	115.701	107.05	101.86	103.59	93.6419	102.076	108.131	121.972	124.567	37.4135	82.6125	85.2076
LPrP3	88.019	96.0208	107.266	86.0727	88.5597	89.5329	100.995	109.213	107.05	108.997	47.1453	63.7976	75.3676
Bec	77.6384	59.0398	101.644	72.0156	57.0934	66.609	87.3702	92.9931	97.9671	104.671	38.1704	57.0934	60.9862
Cla	83.4775	85.2076	101.211	80.7742	76.5571	80.0173	87.8028	100.995	100.022	110.078	40.6574	65.3114	71.1505
Ven	61.8512	22.4913	85.6401	60.3374	67.474	65.5277	71.583	72.7725	89.9654	81.7474	54.0657	19.1393	50.8218
VPrP1	84.7751	76.7734	94.9394	90.3979	79.801	81.7474	83.045	107.483	92.9931	102.509	37.5216	76.449	82.8287
VPrP2	86.3971	90.8304	85.4239	82.3962	89.9654	65.4196	66.609	98.8322	96.9939	111.592	33.3045	78.7197	68.7716
VPrP3	72.5562	93.6419	87.8028	74.9351	70.6099	64.6626		90.6142	95.372	106.185	40.6574	66.8253	65.8521
PHyA	30.2768	35.2509	52.66	26.1678	19.0311	20.3287	26.3841	34.8183	57.0934	88.2353	37.4135	15.7872	16.2197
THyA	32.0069	28.3304	52.3356		16.0035	25.519	40.0087	32.0069	56.4446	85.4239	30.7093	18.8149
Rt	29.628	46.064	54.0657	33.737	21.1938	23.5727	24.2215	36.3322	66.1765	84.7751	37.846	21.6263	21.1938
VPL	57.7422	75.0433	78.7197	64.5545	50.2811	59.2561	72.9888	71.2587	77.2059	99.0484	34.3858	49.0917	49.0917
ZI	16.8685	35.0346	50.4974	23.3564	11.3538	17.9498	25.3028	26.8166	40.5493	83.91	28.8711	13.8408	12.5433
p3Tg	20.7612	29.3036	48.551	20.1125	10.1644	21.3019	25.8434	28.3304	46.064	85.0995	30.2768	14.7059	16.0035
p3SNC	22.0588	32.7638	43.9014	25.8434	6.92042	16.2197	17.0848	35.1427	47.1453	93.9663	29.1955	10.705	17.301
p3SNR	21.1938	25.0865	39.7924	21.7344	9.29931	16.436	26.8166	27.0329	35.7915	97.5346	23.1401	10.8131	9.29931
LD	70.2855	55.1471	87.8028	82.1799	67.9066	66.1765	79.9092	86.5052	93.6419	107.266	37.6298	57.9585	71.7993
LP	74.2863	75.4758	88.6678	73.5294	67.474	73.3131	79.2604	78.7197	87.5865	106.293	35.6834	56.4446	72.2318
Po	81.9637	82.1799	92.128	81.5311	73.0969	79.2604	89.3166	88.4516	100.346	109.645	37.6298	60.9862	81.5311
VPM	80.2336	85.7483	93.8581	84.1263	75.692	81.7474	91.4792	91.263	105.32	113.322	33.9533	64.2301	80.4498
SPF	29.7362	34.8183	59.0398	23.5727	19.7881	25.0865	37.846	38.0623	45.6315	80.2336	26.6003	20.8694	17.9498
p2LimRt	19.1393	21.1938	43.4689	11.6782	8.86678	11.0294	19.4637	19.2474	28.3304	72.6644	20.7612	8.86678	5.8391
PR	11.6782	17.301	40.7656	13.8408	6.27163	11.6782	17.0848	16.2197	31.1419	78.5035	19.8962	10.5969	7.13668
p2SNC	23.4645	29.628	51.0381	28.3304	8.00173	19.8962	21.3019	35.6834	44.3339	84.3426	31.8988	11.4619	17.9498
p2SNR	22.7076	29.628	51.6869	24.2215	10.5969	17.301	25.0865	32.872	36.5484	98.8322	24.7621	10.1644	11.8945
APT	23.7889	38.7111	56.1202	23.1401	17.301	20.2206	28.3304	29.4118	42.3875	81.2067	33.5208	14.0571	16.6522
JcP	19.4637	31.0337	53.6332	19.5718	17.5173	18.5986	29.0874	27.0329	38.4948	81.9637	35.0346	12.327	15.3547
LT	20.545	28.3304	51.2543	19.4637	16.8685	17.9498	27.0329	29.628	40.6574	83.6938	36.5484	12.9758	15.1384
p1LimRt	15.7872	22.0588	49.0917	12.0026	11.2457	11.2457	22.0588	19.5718	25.7353	75.4758	25.0865	8.86678	8.32612
p1BRt	14.9221	17.7336	40.8737	9.9481	11.1375	12.5433	23.1401	16.436	24.654	78.2872	24.654	10.3806	6.70415
p1SNC	24.7621	21.7344	50.0649	24.4377	13.8408	20.7612	25.7353	35.8997	41.09	93.1012	26.8166	12.327	17.0848
p1SNR	24.2215	28.1142	53.417	25.9516	11.8945	17.301	24.654	35.359	38.4948	96.4533	22.9239	9.9481	12.1107
TG	19.7881	30.0606	54.3901	18.8149	17.7336	18.3824	27.8979	33.0882	41.09	83.4775	42.7119	12.1107	12.9758
SC	21.1938	50.6055	52.5519	22.7076	21.8426	28.9792	29.8443	44.1176	36.7647	80.4498	38.7111	12.7595	12.5433
IC	29.4118	43.0363	49.9567	30.9256	19.6799	25.9516	24.4377	46.8209		84.9913	50.3893	11.8945	15.1384
m1LimRt	13.6246	20.6531	45.199	18.8149	11.0294	15.1384	18.923	22.4913	24.2215	80.6661	32.7638	8.65052	8.43426
m1BRt	17.5173	21.1938	43.2526	14.0571	9.51557	16.0035	20.9775	20.545	29.8443	82.3962	30.2768	12.327	11.6782
m1SNC	27.4654	18.4905	54.4983	19.6799	11.6782	19.3555	26.276	33.737	41.4144	95.1557	24.654	12.5433	14.4896
m1SNR	25.0865	30.0606	52.9844	27.8979	11.8945	17.8417	25.3028	38.2785	36.3322	95.1557	24.8702	10.3806	13.8408
m2A	22.0588	30.7093	46.064	23.3564	9.29931	16.8685	22.0588	27.6817		73.5294	45.7396	9.08304	6.92042
SCnf	15.3547	20.9775	43.6851	18.3824	10.5969	12.327	19.6799	23.032		78.5035	33.737	7.8936	6.27163
m2BRt	19.4637	23.3564	45.8478	17.9498	9.73183	13.7327	17.7336	25.519	32.6557	86.0727	29.1955	13.4083	10.3806
m2SNC	29.8443	24.8702	51.2543	10.3806	9.73183	21.8426	23.3564	30.7093	40.2249	93.1012	23.5727	13.949	16.1116
m2SNR	24.654	28.763	53.6332	28.9792	12.7595	20.3287	26.6003	38.9273	37.846	92.3443	22.0588	12.9758	14.7059
CB_gr	42.1713	41.7388	52.3356	47.7941	38.3867	31.7907	40.0087	45.7396	48.2266	68.5554	38.4948	27.0329	28.5467
CB_mo	36.5484	44.1176	73.5294	38.7111	26.1678	22.7076	28.763		46.7128	86.2889	57.7422	21.8426	19.6799
CBN	11.8945	11.4619	54.4983	11.4619	9.29931	7.78547	18.8149	22.0588	19.2474	90.1817	59.0398	5.40657	4.75779
isA	24.0052	27.4654	48.1185	22.9239	10.9213	18.1661	21.6263	34.1696		73.7457	42.6038	13.192	9.29931
isLimRt	16.6522	18.5986	46.2803	22.9239	10.3806	12.1107	16.8685	27.2491		79.6929	33.1964	11.3538	8.21799
isBRt	20.7612	22.7076	47.0372	23.1401	6.27163	16.436	18.8149	28.4386		87.2621	30.7093	13.8408	12.8676
isSNC	20.545	22.2751	50.8218	11.6782	10.3806	25.0865		24.9784		88.8841	28.3304	16.6522	14.4896
isSNR	22.2751	26.6003	48.2266	27.141	12.7595	21.8426	27.0329	32.4394		87.154	23.7889	15.1384	11.4619
r1	18.5986	19.4637	47.3616	17.9498	10.3806	14.7059	20.545	27.6817	23.4645	74.3945	31.5744	10.5969	8.65052
r2	17.301		46.7128	14.9221	6.48789	10.5969	13.4083	25.519	24.4377	75.2595	32.872	6.70415	5.19031
r3	16.436		46.9291	16.0035	3.24394	8.21799	14.3815	27.0329	25.519	76.3408	30.9256	6.48789	5.8391
r4	14.0571		48.8754	17.5173	4.97405	9.73183	13.6246	25.0865	27.2491	76.9896	29.8443	5.8391	5.40657
r5	11.4619		51.0381	12.1107	2.16263	8.43426	14.4896	20.3287	27.0329	75.9083	26.1678	5.8391	4.54152
r6	15.7872		55.2552	15.7872	3.67647	12.327	19.8962	25.0865	27.8979	79.1522	31.3581	8.00173	5.8391
r7	19.0311		59.2561	17.9498	5.40657	15.1384	22.0588	33.9533	31.3581	90.6142	33.0882	10.1644	8.00173
r8	22.9239		62.5	20.7612	7.78547	16.6522	23.1401	44.7664	29.4118	91.6955	41.09	11.8945	9.9481
r9	30.2768		67.9066	24.654	9.08304	16.2197	24.2215	52.3356	30.7093	91.4792	49.0917	15.3547	11.0294
r10	38.2785		63.3651	24.8702	7.35294	17.301	24.8702	58.391	30.9256	94.5069	52.1194	16.8685	11.8945
r11	46.2803		53.2007	24.4377	7.5692	18.8149	24.8702	61.4187	35.0346	92.9931	47.4697	17.7336	12.7595

## Sheet: SAP102_Density_P49
	CFS0114	CFS0115	CFS0116	CFS0118	CFS0119	CFS0127	CFS0117	CFS0121	CFS0122	CFS0123	CFS0113	CFS0126
ORB_l1	83.8019	103.157	108.348	99.8054	104.022	62.2837	112.565	82.8287		65.5277	19.4637	104.455
ORB_l23	74.6107	96.8858	99.9135	97.7509	98.8322	52.9844	102.509	81.5311		61.6349	22.8157	101.644
ORB_l5	69.2042	87.5865	97.1021	91.4792	90.1817	47.3616	91.6955	66.8253	69.9611	57.3097	22.4913	93.2093
ORB_l6	59.0398	79.2604	92.128	77.0978	73.3131	40.0087	81.3149	48.6592	60.3374	49.5242	19.8962	83.2612
FRP_l1		101.86	116.133	118.512	105.428	67.7984	110.294	81.5311	69.9611	67.2578	27.4654	116.241
FRP_l23		95.1557	104.455	112.349	101.103	56.2284	104.888	77.5303		60.1211	24.4377	106.185
MO_l1	96.8858	103.374	115.917	115.376	100.13	63.7976	107.915	75.0433	89.3166	61.4187	35.8997	117.431
MO_l23	82.6125	95.8045	109.645	108.997	99.0484	50.173	103.806	56.8772	83.6938	51.3625	29.628	108.997
MO_l5	68.3391	88.6678	100.779	99.2647	92.128	47.1453	95.1557	59.2561	80.2336	50.8218	32.4394	100.13
MO_l6	59.4723	79.3685	90.1817	86.3971	79.3685	36.981	80.4498	50.6055	68.1228	48.2266	25.519	87.5865
SS_l1	86.9377	100.346	121.324	108.131	98.3997	54.7145	102.941	72.2318		52.3356	35.4671	118.512
SS_l23	77.8547	94.0744	110.402	102.941	97.7509	44.1176	96.6696	63.3651		46.7128	27.6817	113.106
SS_l5	60.1211	79.3685	98.8322	90.1817	90.6142	38.4948	87.6946	56.0121		43.6851	27.0329	100.13
SS_l6	51.6869	68.3391	88.6678	82.8287	80.4498	33.737	78.2872	44.6583		39.3599	20.3287	89.3166
PTLp_l1		88.019	125.324	86.3971	97.5346	41.7388	96.4533	53.8495			40.6574	122.08
PTLp_l23		84.5588	111.159	94.0744	95.8045	37.4135	92.2362	45.6315			31.1419	112.781
PTLp_l5		78.5035	98.1834	91.4792	89.9654	28.763	83.6938	33.9533			26.7085	108.456
PTLp_l6		67.3659	89.7491	79.5848	83.045	27.8979	72.8806	31.5744			19.2474	96.4533
VIS_l1	50.3893	85.4239	119.053	87.5865	98.1834	32.0069	96.6696	54.7145			30.4931	118.08
VIS_l23	41.7388	73.9619	108.131	87.8028	91.263	29.628	91.9118	41.5225			27.3573	112.457
VIS_l5		70.9343	100.562	85.2076	87.3702	31.7907	83.91	34.8183			25.0865	102.292
VIS_l6		60.7699	93.6419	69.8529	78.7197	29.1955	72.8806	26.3841			23.032	95.1557
RSP_l1	26.1678	72.4481	88.1272	64.987	74.9351	28.3304	71.3668	46.064			12.7595	84.3426
RSP_l23	0	59.2561	89.3166	76.1246	79.1522	22.0588	70.718	38.7111			16.0035	91.0467
RSP_l5		54.0657	88.5597	71.9074	75.692	23.5727	64.2301	35.8997			18.5986	81.6393
RSP_l6		41.5225	66.609	51.9031	52.66	29.8443	59.4723	19.8962			17.301	65.7439
CA1_so	91.9118	123.27	150.195	138.625	135.489	69.6367	136.246	95.8045	110.51	72.8806	55.1471	154.412
CA1_sp	32.0069	34.3858	66.3927	57.3097	54.1739	18.7067	53.8495	26.6003	31.3581	24.5458	9.29931	72.5562
CA1_sr	102.509	137.543	153.655	147.924	139.057	81.423	146.626	105.212	123.27	82.3962	59.2561	164.144
CA1_slm	44.1176	77.8547	110.078	92.7768	92.5606	42.7119	91.6955	56.8772	82.1799	38.4948	19.1393	107.266
CA2_so	102.292	107.375	129.866	117.431	120.134	93.8581	115.052	94.7232	89.8573	81.9637	89.5329	124.567
CA2_sp	20.1125	24.2215	49.1998	37.1972	33.4126	17.1929	26.8166	19.1393	28.9792	19.0311	9.9481	41.8469
CA2_sr	90.2898	106.834	134.624	112.673	116.782	93.1012	121.648	96.4533	98.8322	79.801	80.0173	116.458
CA2_slm	85.4239	106.834	115.701	120.891	113.322	87.0458	122.405	92.9931	122.621	89.3166	67.9066	121.648
CA3_so	66.3927	68.9879	124.027	102.292	96.0208	49.308	94.7232	62.9325	45.5234	48.0104	31.1419	100.562
CA3_sp	19.4637	22.2751	41.5225	33.9533	33.1964	16.2197	38.9273	18.8149	24.4377	15.7872	6.81228	45.5234
CA3_sr	74.1782	66.8253	117.431	92.6687	113.754	62.8244	111.592	84.5588	100.13	66.609	36.3322	102.184
CA3_slm	85.6401	114.619	142.085	132.137	130.082	71.4749	132.353		113.106	78.7197	64.8789	125
DG_gr	17.0848	25.0865	42.8201	33.737	32.872	14.4896	37.1972	22.9239	18.3824	13.8408	12.7595	45.8478
DG_Hil	37.1972	47.686	60.5536	57.0934	50.173	37.1972	58.8235	36.5484		32.1151	28.763	61.6349
DG_mo	118.296	145.112	153.547	146.626	139.706	102.725	148.032	122.405	131.812	106.618	97.7509	160.143
SUB_mo	37.5216	52.8763	76.7734	58.8235	69.6367	27.2491	72.0156	47.7941			30.2768	79.5848
SUB_pys	34.8183	57.7422	83.2612	68.5554	74.6107	36.0078	72.0156	38.8192			16.5441	84.5588
BST	49.5242	80.7742	80.4498	90.6142	92.9931	21.1938	98.0753	51.9031		40.0087	18.8149	84.9913
Cau	59.0398	81.5311	92.3443	92.9931	85.8564	32.6557	99.9135	61.2024		51.4706	28.5467	94.2907
Put	61.2024	87.8028	101.103	87.154	82.1799	37.846	96.237	57.3097	50.6055	55.1471	17.5173	90.1817
EPal	50.173	76.2327	92.7768	84.7751	82.1799	33.0882	82.8287	43.6851	48.6592	43.0363	11.8945	83.2612
IPal	25.7353	44.9827	48.6592	51.0381	27.5735	15.5709	30.9256	26.8166	28.9792	6.27163	6.05536	51.9031
VStr	65.0952	97.1021	98.8322	86.9377	83.4775	48.8754	97.7509	69.2042	65.6358	63.1488	0	84.9913
VPal	11.6782	29.0874	36.7647	33.9533	25.519	10.3806	27.0329	17.0848	14.4896	11.2457	0.216263	29.1955
TuPal1	67.6903	80.2336	94.2907	91.6955	92.9931	39.7924	107.266	71.3668	68.1228	55.3633	0	92.5606
TuPal2	63.9057	80.4498	87.3702	75.4758	83.1531	37.6298	92.8849	71.2587	61.8512	40.2249	0	86.1808
TuPal3	44.1176	40.4412	71.3668	83.8019	48.8754	23.1401	42.6038	44.2258	36.7647	20.545	0	44.5502
Tustr1	65.5277	65.5277	93.4256	89.8573	78.7197	39.1436	95.8045	73.4213	62.8244	47.9022	0	79.4766
Tustr2	61.3106	71.0424	81.3149	77.6384	71.3668	35.2509	85.7483	56.6609	60.9862	41.955	0	78.0709
Tustr3	33.737	63.1488	84.5588	67.9066	59.1479	38.2785	85.7483	34.6021	56.2284	35.2509	0	46.064
HDB	17.0848	29.4118	30.9256	27.8979	27.8979	21.41	33.737	25.0865	22.4913	29.628	1.51384	31.3581
SIB	15.3547	28.3304	34.3858	29.4118	26.1678	13.8408	31.5744	19.8962	19.4637	15.8953	2.37889	27.4654
OB_gl		55.1471	63.1488	56.769	53.2007		60.013	39.1436	29.8443		3.35208	61.8512
OB_gr		52.7682	57.0934	57.0934	27.0329	24.654	59.2561	33.9533			0	51.6869
OB_ipl		63.1488	64.4464	63.1488	53.2007		72.9888	50.3893			3.02768	65.8521
OB_mtr		54.9308	58.1747	57.7422	42.3875		64.6626	36.7647			0.432526	54.4983
OB_opl		78.936	80.6661	74.1782	63.3651		84.2344	60.5536	39.1436		8.65052	83.1531
AON1	81.9637	90.6142	94.3988	83.045	76.9896	77.6384	113.322	90.1817		61.8512	0	76.9896
AON2	87.5865	105.536	100.346	85.8564	54.282	71.3668	108.997	94.5069		60.9862	0.216263	97.5346
AON3	93.6419	107.05		39.3599	11.4619	82.1799	99.6972	82.1799		61.2024	0.648789	79.1522
LPrP1	86.5052	111.916	101.427	104.022	110.943	73.5294	115.701	92.0199		75.2595	38.3867	107.699
LPrP2	86.5052	105.753	100.13	99.0484	100.779	63.5813	103.914	86.8296		67.474	23.1401	97.5346
LPrP3	80.6661	94.3988	96.6696	75.692	72.4481	61.8512	98.1834	70.1773		62.2837	7.5692	71.7993
Bec	60.878	82.5043	78.0709	73.6375	54.0657	52.0112	90.8304	57.4178		59.0398	16.7604	73.0969
Cla	66.0683	86.9377	85.8564	73.7457	68.8798	50.9299	90.5061	63.3651		60.5536	16.0035	77.9628
Ven	47.7941	54.9308		79.801	21.8426	43.4689	68.3391	39.9005		52.3356		16.6522
VPrP1	63.7976	74.3945	73.205	77.4221	62.2837	51.9031	98.8322	85.2076		56.0121	0	74.1782
VPrP2	55.7958	82.6125	65.5277	89.5329	80.8824	41.5225	88.8841	77.8547		42.6038	0	88.8841
VPrP3	48.8754	63.3651	66.609	74.7189	67.0415	52.1194	72.2318	54.9308		52.3356	0.216263	49.4161
PHyA	10.8131	22.7076	27.6817	21.8426	21.1938	10.5969	24.4377	14.0571	15.5709	9.08304	1.7301	24.8702
THyA	12.5433	24.2215	28.9792	23.7889	19.4637	35.8997	24.0052	14.7059	14.7059	11.6782	1.08131	25.7353
Rt	15.3547	25.519	33.737	27.8979	26.3841	12.1107	27.4654	15.5709	20.545	10.3806	1.29758	27.8979
VPL	52.9844	60.1211	63.5813	63.1488	53.6332	43.9014	64.0138	46.9291	51.795	44.7664	30.4931	62.5
ZI	8.21799	20.7612	19.4637	17.9498	19.8962	9.73183	18.2742	9.29931	14.0571	4.109	0.648789	22.7076
p3Tg	10.4888	24.4377	27.2491	23.4645	15.7872	11.6782	18.1661	8.43426	13.192	8.86678	1.51384	25.0865
p3SNC	12.9758	16.6522	29.1955	18.5986	11.4619	8.43426	17.5173	6.27163	16.2197	14.4896	2.16263	16.9766
p3SNR	7.13668	6.70415	28.9792	12.5433	13.6246	3.02768	15.3547	4.32526	5.29844	4.109	1.29758	11.0294
LD	58.8235	67.2578	79.3685	73.0969	70.718	47.3616	76.9896	62.8244	53.6332	30.4931	48.2266	74.3945
LP	57.9585	66.9334	75.0433	73.9619	68.5554	26.3841	72.9888	53.6332	65.3114	56.4446	49.7405	72.0156
Po	61.8512	71.3668	87.8028	75.9083	72.8806	55.2552	88.019	63.5813			52.4438	80.6661
VPM	70.718	88.6678	92.9931	86.7215	76.7734	56.6609	91.0467	70.0692	60.1211	54.9308	61.6349	83.2612
SPF	17.5173	29.7362	32.6557	30.3849	25.9516	32.9801	30.7093	22.9239	21.3019	21.6263	7.8936	29.1955
p2LimRt	6.05536	11.8945	15.5709	10.5969	14.9221	5.40657	14.0571	7.35294	7.13668	3.89273	0.432526	12.7595
PR	6.70415	14.7059	17.301	13.8408	12.9758	9.73183	12.1107	4.75779	8.00173	4.97405	0.432526	25.0865
p2SNC	13.949	17.6254	31.8988	16.436	20.6531	13.3002	22.7076	10.705	14.4896	13.192	4.32526	25.8434
p2SNR	4.54152	13.4083	24.4377	13.5164	14.1652	4.109	16.8685	6.05536	8.75865	5.62284	1.7301	20.2206
APT	11.0294	18.8149	22.9239	22.0588	23.5727	20.9775	24.4377	12.5433	20.1125	11.4619	1.7301	27.0329
JcP	7.78547	15.3547	23.3564	20.3287	25.9516	12.9758	21.41	8.43426	17.5173	10.8131	1.08131	26.3841
LT	7.13668	14.7059	22.9239	17.7336	24.4377	12.1107	22.2751	8.86678	15.5709	7.35294	1.29758	26.3841
p1LimRt	4.32526	9.08304	14.0571	11.6782	21.5182	4.32526	14.4896	6.05536	13.4083	3.46021	0.432526	15.1384
p1BRt	4.54152	15.8953	10.8131	13.8408	16.0035	7.13668	16.2197	5.62284	7.35294	3.67647	0.432526	22.9239
p1SNC	12.1107	20.1125	32.872	18.5986	18.5986	12.7595	22.4913	12.0026	18.3824	13.6246	3.67647	27.0329
p1SNR	7.35294	15.3547	27.3573	14.2734	14.9221	4.97405	17.0848	6.37976	9.19118	4.109	1.7301	22.0588
TG	6.48789	16.2197	23.3564	19.8962	22.0588	11.0294	20.9775	9.29931	13.6246	5.8391	1.29758	25.0865
SC	8.43426	18.2742	26.1678	20.1125	23.1401	9.29931	24.5458	9.73183	17.301	9.73183	1.51384	24.8702
IC	10.3806	19.8962	32.6557	21.1938	22.5995	11.8945	30.7093	18.3824	19.4637	13.4083	2.81142	24.0052
m1LimRt	3.02768	12.1107	18.923	12.5433	15.6791	3.46021	14.9221	5.19031	7.35294	2.37889	0.648789	16.0035
m1BRt	3.46021	15.5709	11.8945	16.2197	17.9498	7.35294	18.3824	7.78547	7.24481	2.81142	0.865052	23.2483
m1SNC	14.0571	20.7612	15.4628	17.6254	19.2474	12.6514	20.9775	10.1644	14.9221	12.327	5.62284	26.7085
m1SNR	10.5969	16.8685	22.2751	14.2734	16.8685	6.92042	17.9498	7.35294	9.9481	5.19031	2.16263	23.3564
m2A	8.21799	12.9758	23.2483	18.3824	15.3547	9.9481	18.923	17.7336	15.7872	8.54239	0.865052	18.5986
SCnf	3.02768	12.9758	20.7612	11.0294	12.7595	3.46021	11.1375	6.48789	6.92042	1.62197	0.432526	16.2197
m2BRt	3.56834	17.5173	15.0303	19.6799	18.5986	6.70415	21.1938	8.65052	6.16349	2.70329	1.08131	26.1678
m2SNC	2.48702	21.1938	1.29758	19.0311	20.3287	15.5709	23.3564	10.8131	17.5173	12.5433	4.97405	27.6817
m2SNR	6.70415	18.3824	10.2725	14.4896	20.3287	9.51557	19.4637	8.21799	8.86678	6.70415	2.59516	23.6808
CB_gr	7.5692	23.3564	49.308	46.064	44.9827	10.5969	46.9291	8.00173	16.8685	12.9758	6.05536	49.0917
CB_mo	6.92042	19.0311	48.4429	37.1972	40.8737	6.48789	41.5225	6.27163	10.8131	9.29931	4.109	44.1176
CBN		6.48789	12.9758	12.1107	15.5709		12.327	1.51384	1.51384		0.648789	15.7872
isA	6.48789	17.5173	22.4913	18.1661	16.0035	5.8391	20.9775	16.0035	10.3806	5.8391	1.51384	22.7076
isLimRt	2.16263	14.9221	20.7612	14.9221	18.4905	2.59516	14.4896		7.35294	1.29758	0.865052	23.2483
isBRt	4.109	18.8149	16.1116	20.7612	20.7612	4.54152	21.8426	9.9481	5.62284	1.94637	2.16263	25.519
isSNC	1.7301	24.1133	4.75779	20.3287	19.4637	16.9766	21.1938	11.7863	16.436	3.13581	3.89273	28.5467
isSNR	0.432526	17.8417	4.21713	15.1384	24.654	11.2457	15.8953	9.08304	8.21799	5.40657	1.51384	26.3841
r1	5.62284	17.9498	18.8149	15.3547	18.1661	6.70415	18.3824	9.29931	10.5969	4.109	1.51384	17.7336
r2	3.46021	12.327	16.6522	11.0294	14.7059	4.109	12.7595	6.92042	8.65052	1.7301	0.432526	12.327
r3	5.19031	12.1107	19.2474	12.327	10.8131	5.62284	11.8945	7.78547	7.35294	1.7301	0.432526	13.8408
r4	3.46021	10.8131	17.9498	11.8945	11.4619	5.8391	10.8131	7.46107	6.05536	1.7301	0.432526	13.8408
r5	1.94637	9.51557	12.327	9.29931	13.4083	3.02768	9.83997	5.8391	5.19031	1.62197	0.432526	11.4619
r6	2.59516	11.8945	14.0571	10.2725	12.1107	3.02768	11.8945	6.48789	4.54152	1.94637	0.432526	12.327
r7	2.81142	14.0571	15.5709	13.192	16.8685	3.46021	15.7872	7.35294	5.8391	3.46021	0.432526	15.3547
r8	3.67647		17.301	15.7872	18.5986	3.67647	19.0311	8.86678	8.65052	4.54152	0.648789	18.5986
r9	4.54152		19.4637	18.1661	17.301	4.109	19.8962	10.3806	10.1644	6.27163	0.865052	19.4637
r10	6.16349		20.9775	18.5986	17.301	5.8391	21.41	11.2457	12.327	6.05536	1.7301	20.545
r11	4.54152		21.41	20.3287	21.6263	5.40657	20.1125	13.192	10.5969	4.54152	2.59516	22.4913

## Sheet: SAP102_Density_P56
	CFS0047	CFS0048	CFS0049	CFS0052	CFS0055	CFS0056	CFS0062	CFS0063	CFS0064	CFS0066	CFS0068	CFS0069	CFS0070	CFS0153	CFS0154	CFS0157	CFS0041	CFS0051	CFS0058	CFS0059	CFS0067	CFS0156	CFS0162	CFS0164	CFS0178
ORB_l1	115.701	97.1021	91.4792	80.4498	117.215	50.6055	70.2855	77.2059	72.9888	108.78	68.9879	48.8754	64.2301	112.673	94.7232	85.4239	49.7405	100.562	109.645	105.32	118.728	66.3927	94.9394		111.808
ORB_l23	112.024	89.1003	86.5052	80.2336	108.131	46.9291	65.3114	67.9066	58.8235	100.779	57.9585	38.9273	56.8772	104.239	78.2872	75.4758	43.0363	90.3979	95.8045	92.128	112.024	49.5242	85.4239		106.185
ORB_l5	113.538	80.6661	76.8815	69.8529	104.671	34.6021	63.5813	61.4187	53.6332	88.019	50.8218	32.6557	50.6055	99.0484	72.2318	72.8806	36.1159	82.1799	80.6661	81.7474	93.8581	50.8218	78.5035		93.6419
ORB_l6	107.483	74.3945	79.801	59.2561	104.239	20.1125	59.9048	49.0917	39.7924	69.5285	40.6574	21.41	37.1972	99.0484	63.5813	72.2318	23.3564	72.4481	65.6358	63.0407	67.474	51.6869	78.6116		89.3166
FRP_l1	139.49	98.1834		78.5035	93.2093	70.9343	71.1505	81.9637	78.0709	97.4265	69.8529	52.4438	60.013	111.808	95.372		73.9619	106.618	100.995	107.483	115.484	58.6073	96.4533		117.755
FRP_l23	106.834	97.2102		80.7742	105.969	62.0675	68.3391	73.7457	65.3114	102.725	62.0675	44.5502	48.0104	111.375	82.3962		63.1488	101.752	97.9671	99.9135	111.808	44.442	90.3979		110.51
MO_l1	121.756	105.753	107.915	82.6125	102.292	80.6661	81.3149	71.7993	72.8806	108.888	72.0156	54.1739	53.417	107.483	95.8045	82.8287	75.9083	110.727	91.9118	108.564	133.651	51.2543	109.429	87.2621	103.157
MO_l23	108.78	89.1003	91.6955	81.9637	107.699	65.0952	70.5017	66.8253	61.8512	103.374	57.9585	44.7664	46.2803	98.1834	81.9637	69.8529	54.6064	98.3997	84.5588	99.0484	114.619	46.4965	95.8045	68.1228	90.8304
MO_l5	100.887	75.4758	79.801	72.0156	107.915	57.3097	60.5536	63.3651	46.4965	90.8304	48.8754	41.7388	49.0917	86.5052	74.0701	62.2837	43.2526	86.2889	75.4758	84.5588	99.2647	49.9567	82.8287		76.9896
MO_l6	98.1834	66.8253	79.3685	61.2024	105.32	45.8478	55.3633	53.417	25.7353	76.3408	37.846	35.2509	44.1176	81.7474	66.1765	59.4723	27.8979	75.8002	68.5554	72.4481	73.9619	51.0381	76.9896		72.2318
SS_l1	133.434	80.2336	102.509	85.6401	106.834	73.5294	94.5069	90.6142	63.3651	107.915	57.526	57.3097	49.5242	94.0744	98.3997	72.8806	51.6869	111.375	84.2344	109.429	126.298	57.526	111.484	87.3702	85.4239
SS_l23	115.484	68.5554	90.3979	80.6661	100.995	65.0952	80.8824	74.6107	57.0934	100.562	49.308	50.173	46.2803	86.9377	87.5865	60.3374	39.1436	99.0484	77.4221	99.0484	110.943	45.6315	96.8858	78.936	69.8529
SS_l5	104.022	59.2561	85.4239	72.2318	96.237	52.3356	66.1765	59.9048	40.2249	84.9913	48.8754	47.3616	47.7941	78.936	76.5571	54.282	30.7093	91.0467	66.1765	78.936	91.9118	45.4152	81.7474	67.0415	58.391
SS_l6	102.941	59.2561	89.9654	62.7163	86.7215	48.6592	58.391	49.5242	19.0311	75.692	44.3339	41.3062	40.4412	75.2595	72.6644	53.8495	26.3841	88.6678	62.2837	71.7993	68.1228	49.7405	81.5311	67.2578	60.5536
PTLp_l1	135.164	74.5026	106.51	55.3633	104.888	69.6367	83.1531	82.6125	63.2569	96.9939	48.7673	56.0121	38.4948	95.2638	105.104	67.474	44.6583	108.78	76.2327	117.431	113.646	9.9481	114.079	91.1548	87.154
PTLp_l23	117.215	71.1505	94.9394	58.1747	100.562	63.3651	86.6133	74.5026	48.2266	93.3175	46.2803	47.0372	35.2509	83.3694	90.8304	59.7967	38.2785	102.941	70.3936	102.076	97.9671	14.4896	96.0208	80.6661	73.8538
PTLp_l5	100.13	62.7163	85.8564		89.3166	58.8235	70.718	62.0675	40.4412	83.4775	49.7405	36.3322	33.3045	81.9637	83.4775	54.282	32.0069	96.4533	65.5277	84.9913	78.936	26.3841	84.3426	75.4758	62.0675
PTLp_l6	95.372	57.6341	88.4516		72.8806	51.6869	57.526	45.6315	19.6799	78.0709	46.9291	33.9533	31.5744	80.0173	79.801	55.1471	28.763	86.1808	58.8235	72.8806	66.1765	39.7924	84.9913	68.5554	60.1211
VIS_l1	110.835	79.801	101.86	75.4758	86.2889	66.1765	72.6644	71.1505	66.1765	97.3183	49.7405	53.6332	52.7682	78.936	105.104	69.7448	40.6574	97.5346	70.9343	113.106	103.374	12.4351	106.401	90.3979	83.91
VIS_l23	107.915	62.9325	93.8581	62.7163	89.5329	63.3651	71.3668	59.4723	49.4161	93.8581	43.9014	43.4689	40.4412	73.3131	93.8581	62.0675	33.3045	102.076	62.5	103.157	86.5052	8.00173	89.9654	79.3685	76.1246
VIS_l5	91.263	57.3097	88.019	53.8495	83.6938	56.6609	56.8772	47.5779	42.6038	86.7215	45.199	32.6557	37.6298	72.0156	88.9922	60.1211	28.3304	88.6678	58.9317	87.154	72.8806	11.4619	84.5588	73.205	67.9066
VIS_l6	91.6955	40.4412	89.9654	51.9031	72.34	51.2543	52.7682	39.7924	37.6298	77.8547	44.3339	33.0882	30.4931	67.0415	84.7751	59.4723	25.9516	82.3962	59.2561	81.5311	65.0952	17.7336	85.6401	65.5277	67.0415
RSP_l1	84.5588	58.391	90.1817	56.4446	70.0692	37.1972	60.9862	49.0917	40.8737	80.9905	33.737	35.5753	47.3616	67.0415	86.3971	44.5502	12.1107	74.9351	61.6349	79.801	74.3945		70.9343	61.6349	57.9585
RSP_l23	69.8529	54.0657	81.5311	51.6869	72.34	33.5208	61.4187	47.7941	49.5242	84.7751	27.0329	33.737	35.4671	63.9057	81.7474	41.5225	20.545	77.4221	53.6332	85.532	71.1505	36.981	65.3114	59.2561	61.9593
RSP_l5	70.9343	52.0112	80.8824	51.2543	77.8547	43.0363	62.5	46.7128	54.7145	75.9083	35.0346	32.872	44.7664	60.1211	80.8824	44.3339	16.2197	72.8806	54.1739	82.8287	67.2578	29.4118	72.0156	57.8503	61.8512
RSP_l6	67.5822	42.1713	75.9083	43.577	67.9066	36.981	51.6869	20.8694	50.8218	42.7119	33.3045	27.7898	33.4126	55.2552	83.8019	50.8218	4.97405	66.8253	51.9031	61.6349	51.2543	20.545	72.0156	51.2543	63.7976
CA1_so	149.005	110.186	146.41	105.428	137.976	99.481	122.405	105.104	94.2907	131.812	88.019	94.2907	107.915	127.92	125.216	102.725	57.3097	143.166	115.16	135.597	146.843	79.0441	124.459	119.269	94.7232
CA1_sp	81.0986	31.8988	78.2872	40.4412	64.7708	27.2491	42.7119	33.0882	32.0069	50.2811	19.4637	24.0052	29.8443	39.5761	38.8192	32.2232	14.2734	71.583	37.1972	50.3893	48.4429	30.4931	42.8201	33.3045	30.9256
CA1_sr	161.332	134.083	152.033	113.538	141.003	111.159	125.865	116.133	40.8737	146.734	96.4533	105.32	117.863	136.029	127.054	114.836	61.2024	153.979	127.379	147.275	155.061	86.7215	130.407	129.109	105.536
CA1_slm	121.756	77.8547	116.782	71.583	108.997	52.0112	69.8529	48.6592	66.3927	98.2915	49.9567	51.9031	64.4464	83.91	89.3166	60.1211	23.3564	111.159	68.6635	89.8573	97.7509	61.0943	79.9092	81.0986	66.8253
CA2_so	132.353	114.619	135.597	95.1557	109.537	92.8849	101.644	92.4524	22.8157	113.538	77.2059	94.5069	100.562	116.674	109.97	112.781	72.0156	122.189	107.915	119.269	116.133	95.5882	108.348	103.806	102.617
CA2_sp	71.583	22.0588	58.1747	35.2509	47.3616	18.5986	18.5986	16.6522	5.62284	28.5467	10.1644	18.1661	19.2474	22.4913	28.9792	23.8971	8.21799	49.5242	20.1125	27.3573	33.3045	21.6263	26.1678	17.5173	23.6808
CA2_sr	127.379	118.62	124.676	89.9654	104.996	92.4524	84.7751	97.3183	18.1661	118.08	73.7457	95.5882	90.3979	106.834	104.022	107.483	73.0969	118.512	105.536	127.595	80.3417	80.8824	98.9403	105.753	105.536
CA2_slm	119.377	117.431	136.678	89.3166	124.135	88.2353	103.157	99.9135	69.2042	130.839	99.9135	101.752	106.834	103.374	114.187	105.536	74.827	116.241	110.51	125.973	116.133	91.263	113.754	123.594	109.645
CA3_so	132.353	97.4265	124.784	80.4498	93.4256	60.6618	66.3927	69.7448	6.70415	103.914	56.1202	62.9325	72.8806	97.9671	81.2067	84.9913	25.0865	107.915	87.154	96.237	84.7751	60.3374	87.5865	80.7742	82.5043
CA3_sp	68.4472	29.1955	56.4446	34.8183	51.2543	21.6263	21.7344	16.436	10.5969	31.6825	19.7881	20.1125	22.9239	31.8988	26.1678	26.8166	4.32526	53.2007	22.4913	27.6817	39.5761	29.9524	23.8971	17.9498	25.0865
CA3_sr	132.353	119.377	144.247	72.8806	87.6946	81.9637	76.9896	58.8235	42.2794	82.3962	36.6566	73.9619	83.2612	86.0727	99.0484	78.5035	47.1453	116.782	74.1782	116.025	61.9593	79.3685	80.1254	61.4187	80.4498
CA3_slm	138.408	132.894	145.329	109.213	124.351	101.752	105.536	106.834	72.0156	134.083	97.7509	100.562	106.834	127.163	115.917	108.564	66.0683	138.625	120.458	137.327	135.921	82.8287	128.46	121.756	108.023
DG_gr	48.6592	23.3564	44.7664	30.7093	43.2526	17.0848	23.032	15.7872	12.7595	32.7638	14.2734	14.2734	21.5182	24.1133	26.3841	28.9792	9.9481	43.0363	22.2751	40.2249	30.9256	26.8166		28.763	24.2215
DG_Hil	76.5571	56.9853	86.7215	51.9031	66.609	37.1972	41.7388	40.8737	13.8408	57.0934	34.6021	44.1176	49.9567	45.4152	48.0104	45.199	25.9516	68.7716	51.2543	57.0934	54.3901	44.3339	45.4152	46.2803	45.9559
DG_mo	153.547	137.976	141.869	113.106	140.138	125	132.785	134.083	72.8806	151.06	97.3183	113.754	125.649	141.003	135.164	130.839	88.8841	145.761	138.192	154.412	158.737	101.644	140.138	144.464	129.109
SUB_mo	79.1522	53.6332	96.8858	52.9844	76.9896	37.1972	62.7163	37.1972	42.0631	65.7439	35.359	38.9273	52.4438	67.0415	73.7457	45.6315	15.8953	72.8806	56.1202	66.1765	72.2318	59.9048	66.1765	70.0692	59.4723
SUB_pys	86.1808	52.3356	91.9118	51.3625	84.8832	37.1972	55.7958	28.5467	22.2751	64.4464	35.5753	38.4948	47.1453	61.2024	73.9619	46.2803	18.1661	76.9896	54.7145	72.5562	65.2033	54.282	63.7976	61.0943	55.7958
BST	101.427	77.6384	87.3702	76.3408	105.644	45.4152	67.1497	26.8166	12.4351	84.5588	57.3097	52.1194	55.3633	86.5052	59.9048	59.4723	16.2197	93.75	70.5017	86.7215	81.7474	49.4161	67.9066	67.2578	72.4481
Cau	102.292	88.4516	98.2915	79.801	105.104	46.4965	83.4775	49.4161	21.8426	86.2889	59.9048	56.3365	65.9602	86.9377	69.4204	68.5554	21.1938	89.9654	80.4498	86.0727	89.7491	55.1471	75.2595	67.2578	74.1782
Put	117.431	95.5882	100.995	76.3408	95.5882	20.7612	59.0398	48.2266	44.9827	89.5329	54.0657	40.6574	57.3097	91.0467	61.4187	70.718	17.5173	88.8841	74.6107	79.5848	79.3685	50.3893	74.6107	58.1747	88.2353
EPal	113.754	86.7215		81.3149	75.692	10.1644	50.3893	43.4689	15.7872	85.6401	27.0329	34.1696	56.0121	88.8841	55.7958	53.2007	9.08304	81.3149	71.1505	60.7699	66.3927	38.2785	68.7716	51.6869	83.91
IPal	66.8253	13.192	63.2569	25.3028	54.282	0.216263	5.40657	6.70415	22.0588	16.436	10.5969	6.05536	19.2474	32.2232	9.51557	37.4135	0.216263	23.3564	38.2785	37.3054	36.7647	25.3028	23.1401	36.3322	51.6869
VStr		79.5848	95.8045	74.3945	90.8304	0.865052		61.2024	63.3651	98.8322	59.0398	32.0069	57.7422	90.8304	65.3114	84.3426	20.1125	80.6661	86.7215	81.7474	77.6384	48.4429	78.2872	66.3927	103.59
VPal	70.718	17.301	59.9048	28.763	65.9602	2.81142	9.73183	11.2457	20.1125	24.654	13.8408	6.70415	18.1661	25.3028	12.327	57.3097	9.08304	25.0865	33.4126	75.692	17.1929	20.9775	23.5727	17.5173	55.1471
TuPal1	92.128	76.1246	82.5043	73.0969	99.2647			61.4187	83.8019	96.0208	70.2855	26.1678	63.6894	100.995	62.5	88.2353	19.7881	78.0709	111.916	96.6696	77.2059	6.70415	77.6384	87.154	105.32
TuPal2	83.91	62.5	84.2344	60.1211	83.91			58.1747	64.0138	79.1522	54.9308	29.4118	55.7958	81.6393	58.9317	71.6912	25.519	63.7976	94.3988	90.7223	71.7993	17.7336	69.096	71.3668	96.8858
TuPal3	89.5329	78.2872	101.86	44.9827	94.5069			66.609	75.9083	99.0484	61.9593	35.7915	61.4187	39.5761	32.7638	87.3702	10.5969	72.6644	59.4723	45.6315	52.7682	18.4905	79.1522	77.9628	81.0986
Tustr1	95.372	73.8538	66.8253	62.6081	97.5346			57.7422	77.2059	80.4498	62.9325	28.9792	62.2837	83.2612	59.0398	74.0701	28.3304		102.725	90.1817	82.6125	36.981	75.5839	89.641	82.9369
Tustr2	77.4221	55.0389	56.9853	49.308	81.3149			55.3633	62.6081	81.7474	53.3088	30.1687	49.1998	66.5009	55.7958	74.3945	26.8166		91.0467	82.1799	73.7457	42.1713	64.7708	64.0138	77.2059
Tustr3	88.6678	60.1211	68.4472	49.7405	91.263			56.0121	67.474	61.2024	46.7128	30.3849	60.3374	61.2024	58.8235	89.7491	18.3824		96.237	89.3166	76.5571	45.4152	76.3408	67.1497	87.5865
HDB	65.7439	25.519	69.4204	28.763	65.0952		16.0035	19.0311	24.2215	31.7907	20.545	12.327	29.4118	35.4671	23.3564	55.7958	3.02768	32.3313	56.4446	22.4913	24.4377	22.0588	34.8183	26.3841	69.6367
SIB	68.3391	22.0588	72.4481	26.8166	60.9862	2.16263	8.43426	15.7872	21.1938	25.3028	16.6522	9.29931	24.4377	31.5744	20.3287	40.333	1.51384	26.8166	37.846	19.4637	20.3287	22.2751	29.4118	26.8166	51.9031
OB_gl				46.3884	68.0147			45.4152	42.8201	44.1176	36.7647	25.0865	36.981	64.6626	45.8478	33.737			70.2855	52.1194	59.0398	13.6246	53.8495		64.8789
OB_gr				38.7111	53.7413			39.5761	34.1696	39.6843	22.0588	14.9221	32.0069	68.5554	38.7111	54.282			64.2301	53.3088	53.6332	28.9792	58.8235		59.4723
OB_ipl				42.8201				36.3322	44.9827	54.4983	34.2777	27.6817	33.737	76.3408	45.8478	40.2249			72.2318	67.2578	69.9611	24.4377	62.2837		62.0675
OB_mtr			45.4152	36.3322	85.6401			48.0104	35.8997	48.7673	26.3841	20.9775	28.1142	56.8772	31.3581	45.6315			54.3901	49.9567	50.6055	21.3019	43.2526		54.6064
OB_opl			66.8253	49.9567	60.1211			65.4196	52.7682	64.987	39.5761	42.6038	44.7664	87.3702	64.0138	42.3875			87.8028	79.6929	86.0727	35.2509	74.827		63.5813
AON1	114.187		94.2907		96.6696	56.2284		89.7491	70.0692	92.9931	70.0692	65.7439	72.5562	108.348	91.6955	94.0744	60.9862	79.3685	107.05	111.159	115.052	61.6349	96.4533		113.538
AON2	101.968		88.8841		49.308	41.955		98.6159	66.1765	101.644	73.3131	67.2578	68.3391	107.699	86.8296	77.9628	54.7145	77.314	99.0484	103.374	89.5329	66.1765	91.9118		119.81
AON3	121.324		91.6955			30.8175		95.372	30.7093	111.7	27.2491	63.2569	49.5242	97.4265	81.3149		58.8235	76.2327	77.2059	108.78	31.1419	70.6099	99.6972		113.754
LPrP1	125.216	97.4265	89.2085		116.674	55.1471		88.2353	49.6324	112.889	80.8824	54.282	71.0424	113.971	91.9118	99.3728	51.2543	80.4498	105.644	107.05	119.485	80.558	97.1021		111.375
LPrP2	111.375	87.154	88.6678		127.811	44.8746		89.3166	64.0138	102.076	63.3651	44.3339	63.3651	90.3979	80.4498	99.3728	47.5779	73.3131	90.6142	89.2085	103.806	80.4498	88.8841		112.457
LPrP3	109.105	88.6678	91.4792		104.347	37.4135		73.3131	51.2543	91.0467	55.0389	41.09	61.4187	100.779	80.4498	92.9931	34.4939	65.8521	76.8815	77.8547	81.9637	73.3131	85.7483		105.753
Bec	104.239		94.0744		82.3962	10.3806	29.1955	49.9567	41.6306	59.5804	47.1453	36.981	40.8737	87.5865	61.6349		22.4913	46.2803	62.7163	53.8495	65.4196	62.1756	74.827	54.1739
Cla	104.022		93.8581		88.3434	28.6548	49.5242	58.6073			29.8443	36.4403	43.9014	94.9394	69.8529	80.8824	5.40657	71.7993	67.7984	76.9896	24.2215	64.8789	80.6661
Ven	99.481	56.3365	87.5865	49.7405	59.2561	3.46021		41.5225	12.0026	46.3884	4.97405	30.2768	30.6012	76.7734	53.8495	70.9343	31.1419	62.7163	49.308	55.6877	8.00173	52.5519	67.6903		95.372
VPrP1	102.076	61.0943	92.3443	54.282	71.1505	0		74.3945	70.5017	81.5311	58.2829	32.0069	54.4983	84.9913	60.3374	46.7128	40.2249	68.4472	96.6696	89.1003	74.7189	57.526	71.3668		108.997
VPrP2	81.5311	49.7405	85.8564	41.1981	69.4204	1.94637		62.9325	69.096	78.7197	54.9308	26.0597	47.3616	63.3651	48.9836	54.7145	33.9533	50.8218	94.7232	78.936	81.7474	73.7457	60.4455		99.2647
VPrP3	103.374	59.9048	91.4792	48.2266	70.9343	6.92042		47.4697	65.3114	68.3391	45.199	41.8469	43.4689	76.6652	56.2284	57.9585	36.3322	60.5536	70.6099	65.7439	69.2042	70.3936	69.096		101.427
PHyA	44.7664	15.3547	71.7993	21.41	49.0917	1.7301	9.73183	9.51557	19.4637	17.301	14.2734	8.21799	16.0035	34.6021	16.0035	35.0346	0.432526	21.8426	44.9827	24.2215	17.301	16.8685	28.9792	20.1125	55.5796
THyA	53.8495	29.628	63.3651	22.4913	52.9844	0.216263	24.3296	11.8945	17.9498	21.6263	12.327	8.43426	18.1661	30.7093	19.6799	38.7111	1.94637	27.0329	53.417	22.7076	16.0035	18.5986	28.3304	21.41	59.4723
Rt	60.1211	21.41	71.3668	25.0865	54.0657	1.29758	15.1384	7.24481	23.1401	23.3564	17.9498	14.0571	22.2751	46.2803	19.4637	39.3599	1.08131	31.3581	41.5225	29.7362	23.7889	20.545	40.4412	24.2215	55.3633
VPL	89.7491	70.718	93.8581	49.7405	72.2318	31.3581	60.878	48.2266	49.1998	61.6349	50.6055	52.3356	58.8235	73.3131	51.6869	72.2318	48.2266	66.8253	69.2042	63.7976	65.5277	48.2266	67.9066	56.2284	76.3408
ZI	53.6332	16.2197	69.6367	19.2474	44.5502	1.7301	13.192	4.54152	19.0311	16.2197	10.1644	8.21799	9.51557	36.5484	14.9221	30.9256	0.432526	28.5467	38.0623	19.4637	14.5978	15.7872	35.0346	14.0571	56.0121
p3Tg	56.1202	21.1938	79.1522	16.8685	39.5761	1.51384	15.5709	6.48789	18.3824	20.9775	11.0294	11.6782	9.19118	28.763	13.6246	25.6272	0.432526	26.3841	36.981	22.7076	15.7872	14.9221	32.6557	15.3547	51.2543
p3SNC	50.0649	8.10986	76.3408	17.5173	41.6306	6.27163	9.73183	6.92042	23.7889	18.058	8.21799	15.1384	8.86678	30.2768	6.48789	22.9239	0.432526	20.1125	29.4118	24.4377	17.7336	11.2457	29.4118	7.78547	52.5519
p3SNR	51.0381	9.19118	53.2007	14.7059	32.6557	4.75779	8.21799	6.48789	13.8408	9.29931	6.27163	6.59602	6.27163	18.8149	10.5969	22.9239	0.216263	17.9498	22.3832	12.5433	5.8391	11.0294	17.4092	10.1644	43.1445
LD	85.2076	75.692	95.372	58.9317	86.7215	54.7145	58.6073	63.5813	54.4983	74.2863	59.7967	61.3106	52.3356	74.1782	64.8789	73.9619	56.0121	73.7457	67.474	73.9619	75.4758	63.2569	72.6644	70.0692	75.2595
LP	94.5069	79.801	94.7232	59.6886	84.9913	55.3633	61.8512	53.2007	47.7941	73.3131	52.0112	71.4749	70.2855	73.7457	71.1505	69.2042	60.9862	70.6099	68.9879	80.8824	70.0692	64.2301	77.0978	69.8529	73.6375
Po	89.7491	90.1817	99.0484	66.5009	86.8296	69.4204	84.7751	72.0156	52.2275	87.8028	73.5294	76.1246	76.1246	82.1799	79.1522	88.019	61.7431	81.9637	82.0718	92.5606	88.4516		82.6125	84.7751	83.91
VPM	91.6955	80.4498	99.2647	75.2595	84.9913	67.474	80.0173		68.9879	88.019	83.6938	75.0433	80.0173	86.9377	79.3685	90.3979	57.526	84.5588	81.5311	94.2907	88.8841	78.7197	85.6401	86.9377	87.5865
SPF	72.0156	21.8426	86.3971	27.8979	41.955	4.54152	25.8434	10.1644	24.8702	25.7353	15.3547	17.5173	13.6246	42.3875	28.763	27.3573	23.7889	35.2509	30.2768	34.8183	24.2215	19.2474	43.6851	24.654	44.9827
p2LimRt	58.6073	11.4619	77.4221	14.4896	33.3045	0.432526	8.43426	1.29758	11.6782	10.5969	7.13668	5.62284	3.67647	28.5467	16.6522	17.301	0.432526	26.1678	27.4654	10.5969	7.5692	8.86678	33.9533	9.29931	44.6583
PR	62.5	10.5969	81.6393	11.6782	25.0865	0.432526	8.65052	3.56834	12.9758	9.73183	6.92042	6.70415	5.19031	25.6272	11.4619	18.8149	0.432526	24.2215	28.763	10.8131	9.19118	9.29931	34.6021	9.51557	45.3071
p2SNC	52.7682	18.3824	70.5017	18.8149	43.6851	1.94637	13.8408	12.7595	21.6263	10.3806	12.327	8.43426	11.8945	27.3573	17.301	24.4377	1.08131	20.9775	28.0061	22.7076	13.3002	11.6782	32.872	14.4896	47.5779
p2SNR	60.3374	10.5969	56.3365	17.301	39.7924	6.48789	9.83997	8.43426	14.814	12.5433	8.43426	4.32526	8.00173	18.8149	11.4619	24.4377	0.432526	19.6799	25.0865	16.436	9.73183	12.1107	17.0848	10.705	37.4135
APT	73.0969	23.3564	84.5588	21.41	42.1713	3.02768	14.9221	3.89273	17.5173	18.8149	12.327	11.0294	11.0294	30.9256	32.9801	22.9239	1.94637	33.5208	24.4377	23.1401	19.4637	20.1125	35.8997	20.7612	28.763
JcP	67.2578	16.3279	79.801	19.4637	36.5484	2.16263	13.8408	3.02768	16.6522	19.0311	11.4619	9.9481	9.08304	28.3304	31.0337	20.9775	1.29758	31.5744	25.0865	23.1401	17.0848	17.301	34.6021	19.6799	27.6817
LT	65.5277	17.301	81.9637	19.0311	40.8737	2.16263	12.7595	2.81142	16.2197	18.8149	10.8131	8.43426	9.29931	28.763	33.0882	21.8426	0.865052	33.0882	25.9516	20.545	19.4637	17.7336	33.737	19.4637	27.6817
p1LimRt	63.7976	16.7604	86.8296	16.8685	34.1696	0.648789	11.2457	1.94637	11.8945	14.9221	8.86678	7.78547	8.00173	22.8157	16.8685	15.5709	1.29758	27.0329	25.7353	15.7872	9.51557	12.5433	31.7907	11.6782	28.2223
p1BRt	61.0943	15.3547	83.3694	17.4092	33.0882	0.432526	11.4619	3.67647	8.21799	11.8945	8.43426	9.51557	10.1644	24.1133	16.0035	17.0848	1.08131	24.4377	25.519	16.2197	8.21799	9.73183	29.8443	11.8945	34.6021
p1SNC	59.4723	17.4092	71.583	17.9498	37.1972	0.648789	13.6246	12.9758	19.8962	16.2197	10.1644	9.6237	11.4619	25.0865	16.7604	22.7076	1.51384	22.3832	28.5467	22.3832	15.3547	13.6246	29.628	14.9221	37.6298
p1SNR	58.391	11.8945	57.7422	19.2474	40.2249	6.27163	12.1107	8.86678	11.6782	13.8408	9.9481	6.70415	8.86678	16.2197	11.8945	18.8149	0.432526	21.1938	21.6263	16.0035	8.75865	12.7595	18.8149	10.5969	35.359
TG	59.4723	16.6522	81.3149	19.4637	45.199	2.37889	14.9221	3.46021	16.6522	17.9498	10.8131	9.08304	8.00173	27.4654	33.9533	17.301	0.648789	32.6557	24.2215	19.6799	16.6522	17.0848	33.0882	16.2197	25.519
SC	52.9844	14.7059	75.692	23.5727	52.5519	3.67647	23.1401	5.94723	19.6799	18.5986	12.1107	12.1107	15.3547	27.8979	37.6298	16.3279	0.865052	39.3599	24.2215	19.0311	19.4637	18.3824	33.3045	19.6799	27.8979
IC	58.391	12.1107	73.7457	27.0329	54.8227	11.0294	21.6263	10.5969	23.1401	19.2474	11.8945		42.1713	29.628	40.0087	13.6246	1.08131	45.4152	31.7907	18.3824	21.6263	17.0848	35.2509	18.1661	33.737
m1LimRt	55.1471	13.6246	79.5848	17.5173	33.0882	0.865052	8.86678	2.16263	16.2197	13.192	8.00173	9.08304	8.00173	22.0588	17.8417	12.7595	0.648789	26.4922	25.7353	11.8945	10.3806	10.8131	27.4654	10.705	26.8166
m1BRt	57.4178	12.327	78.0709	19.8962	33.3045	0.648789	10.5969	3.46021	12.1107	11.2457	7.8936	10.8131	10.1644	22.0588	15.7872	14.4896	0.648789	23.3564	24.5458	16.6522	10.1644	10.3806	26.4922	9.29931	29.628
m1SNC	56.8772	13.8408	70.5017	18.7067	37.1972	0.865052	13.8408	9.29931	19.6799	11.2457	10.1644	11.6782	12.8676	24.0052	18.4905	21.8426	1.08131	22.0588	22.7076	22.167	12.7595	14.3815	28.5467	15.1384	35.0346
m1SNR	56.4446	12.5433	58.1747	19.2474	43.6851	6.05536	15.4628	11.2457	11.0294	15.1384	11.8945	9.83997	10.3806	16.6522	12.7595	17.5173	0.432526	22.0588	22.0588	17.6254	12.1107	14.2734	22.5995	12.7595	31.1419
m2A	43.9014	8.97491	77.8547	18.5986	55.1471	2.81142	21.8426	3.24394	15.5709	9.73183	8.21799		16.436	24.2215	27.6817	16.2197	0.432526	36.6566	30.2768	12.327	11.4619	17.7336	29.4118	15.3547	30.7093
SCnf	51.9031	13.6246	77.4221	16.2197	33.0882	0.865052	10.8131	2.59516	15.5709	12.2189	8.21799	9.9481	10.3806	21.8426	16.8685	12.1107	0.432526	22.0588	31.0337	16.9766	10.5969	10.1644	25.9516		30.2768
m2BRt	53.2007	8.21799	75.0433	17.301	31.4663	0.865052	11.2457	5.40657	14.9221	11.3538	11.0294	10.3806	11.6782	21.41	17.6254	14.4896	0.432526	22.9239	33.737	21.8426	9.51557	10.8131	27.6817	7.67734	32.0069
m2SNC	53.8495	10.2725	66.609	17.7336	36.7647	1.29758	16.0035	13.4083	19.6799	9.29931	11.0294	12.9758	12.9758	24.654	20.9775	22.0588	0.648789	24.4377	32.9801	23.7889	14.814	14.7059	31.1419	13.8408	36.8728
m2SNR	52.66	15.3547	57.9585	20.4369	39.7924	4.97405	17.0848	11.2457	13.6246	17.301	12.7595	12.1107	10.1644	19.6799	15.3547	19.0311	0.865052	24.0052	23.5727	19.4637	14.7059	15.1384	24.2215	14.4896	32.4394
CB_gr	56.4446	21.1938	45.6315	37.1972	52.9844	13.8408	33.9533	16.436	38.4948	32.872	11.0294	19.0311	43.4689	20.9775	38.0623	23.1401	2.59516	53.6332	41.09	44.9827	30.2768	15.3547	35.0346	11.0294	19.2474
CB_mo	64.8789	16.6522	65.5277	36.1159	57.9585	9.29931	14.0571	10.2725	33.9533	20.545	7.5692	15.7872	58.6073	13.192	31.5744	15.1384	0.865052	60.1211	28.1142	34.8183	24.8702	11.4619	27.4654	9.08304	14.4896
CBN	48.6592	8.00173	78.1791	10.5969	27.2491	1.08131		1.94637	12.5433	7.35294	5.8391	5.40657	58.1747	19.8962	32.0069	10.8131	0.216263	30.7093	58.6073	12.327	5.8391	8.21799	36.3322	3.46021	15.5709
isA	40.6574	12.7595	70.0692	19.0311	52.7682	3.02768	20.545	5.40657	14.7059	12.9758	8.43426	13.4083	28.763	25.0865	27.4654	15.3547	0.865052	35.0346	37.4135	17.0848	11.2457	16.436	30.9256	14.2734	28.763
isLimRt	50.4974	9.08304	71.9074	16.3279	31.1419	1.08131	15.5709	4.32526	15.5709		11.6782	9.51557	11.4619	18.7067	18.5986	13.4083	0.865052	28.6548	34.1696	20.7612	11.2457	11.8945	27.2491	9.08304	31.7907
isBRt	51.9031	9.83997	63.7976	19.1393	31.5744	1.08131	12.7595	8.65052	10.8131	13.192	11.8945	10.2725	11.8945	21.9507	19.4637	18.5986	0.865052	22.0588	33.5208	21.6263	11.8945	14.0571	27.8979	11.2457	34.8183
isSNC	48.6592	14.9221	62.2837	18.3824	33.737		13.8408	14.1652	9.73183	13.192	9.51557	11.0294	13.8408	26.4922	18.3824	19.8962	0.648789	23.1401	28.6548	20.9775	16.0035	16.8685	31.3581	15.1384	36.981
isSNR	53.2007	16.436	63.7976	17.301	31.8988	2.59516	17.301	9.08304	9.29931	18.8149	11.8945	8.86678	9.73183	20.3287	16.6522	18.058	1.51384	24.654	24.0052	16.8685	13.8408	15.5709	20.7612	12.327	32.6557
r1	41.3062	14.2734	69.9611	14.0571	31.3581	2.16263	12.9758	4.97405	14.7059	12.7595	8.86678	9.08304	15.3547	23.3564	21.6263	17.0848	0.648789	24.8702		13.8408	12.1107	14.4896	32.7638	11.8945	32.0069
r2	38.7111	9.9481	67.474	12.7595	32.872	1.08131	14.4896	3.24394	12.7595	8.86678	5.40657	6.27163	18.1661	22.9239	17.9498	19.0311	0.432526	21.6263		9.51557	7.78547	11.2457	34.8183	6.92042	40.0087
r3	33.737	6.27163	67.3659	11.4619	27.2491	0.865052	10.5969	3.02768	12.7595	7.13668	4.75779	4.32526	16.0035	22.4913	12.7595	24.4377	0.216263	16.2197		9.83997	6.48789	11.4619	33.737	6.48789	48.2266
r4	33.9533	5.40657	67.6903	11.2457	28.1142	0.865052	8.21799	3.02768	12.7595	6.81228	4.54152	3.89273	20.545	22.0588	12.7595	30.3849	0.216263	17.0848		9.51557	6.27163	11.6782	30.4931	6.05536	49.0917
r5	35.6834	6.27163	66.1765	8.43426	24.4377	0.432526	6.92042	3.24394	12.9758	6.48789	4.97405	4.109	25.7353	22.0588	13.192	29.628	0.216263	18.1661		7.78547	4.54152	10.5969	27.6817	4.54152	41.955
r6	33.3045	4.109	70.9343	9.29931	25.7353	0.432526	2.81142	4.109	13.192	7.13668	3.24394	4.75779	35.0346	23.3564	11.2457	19.8962	0.216263	19.6799		9.08304	4.109	12.7595	25.7353	5.40657	34.1696
r7	46.9291	6.27163	64.4464	11.4619	28.3304	0.648789	11.0294		16.2197	8.65052	5.62284	6.05536	41.3062	27.4654	14.0571	20.7612	0.216263	24.2215		12.1107	5.40657	16.6522	28.5467	7.5692	30.2768
r8	48.6592	5.62284	43.0363	13.6246	32.2232	0.648789	12.5433	5.19031	17.9498	9.9481	6.27163	6.92042	48.6592	28.763	15.5709	25.3028	0.216263	31.1419		15.3547	7.35294	16.6522	27.2491	8.65052	27.2491
r9	44.5502	7.35294	27.8979	14.9221	34.3858	1.29758	10.8131	6.48789	21.8426	10.3806	8.43426	9.73183	54.0657	28.1142	18.3824	26.6003	0.432526	37.6298		16.0035	8.65052	18.8149	24.654	9.51557	25.9516
r10	44.3339	8.43426	11.2457	15.7872	38.9273	1.08131	4.54152	8.00173	24.654	11.2457	6.92042	9.73183	55.3633	26.3841	19.8962	29.1955	0.432526	40.0087		18.1661	9.08304	21.1938	24.2215	9.51557	30.9256
r11	46.7128		8.43426	14.4896	39.3599	1.7301		7.5692	22.7076	12.7595	7.5692	9.51557	61.6349	24.4377	20.3287	35.5753	0.432526	42.3875		17.7336	9.9481		20.545	9.73183	29.4118

## Sheet: SAP102_Intensity_P1
	CFS0094	CFS0095	CFS0098	CFS0100	CFS0104	CFS0107	CFS0111	CFS0158	CFS0160	CFS0163	CFS0093	CFS0103	CFS0105	CFS0106	CFS0109	CFS0110	CFS0112
ORB_l1		0.0872315	0.090846	0.114021	0.10681	0.101795	0.0956589	0.107567	0.114985	0.103354	0.0948099		0.0956585	0.105814	0.0923534		0.0958375
ORB_l23		0.091728	0.090792	0.136465	0.135971	0.109317	0.0971386	0.121372	0.144371	0.114788	0.113264		0.111075	0.126726	0.0999132		0.103096
ORB_l5		0.087171	0.0882	0.124758	0.125606	0.11263	0.0948326	0.114282	0.142068		0.108505		0.103662	0.122339	0.0960526		0.0941655
ORB_l6		0.0839293	0.0870751	0.122552	0.125644	0.1156	0.0950564	0.11233	0.134155		0.107992		0.103603	0.123737	0.0984772		0.0961151
FRP_l1		0.0911086		0.106531	0.103222		0.0937005	0.112828			0.0919107		0.0999896	0.106007			0.095592
FRP_l23		0.092904		0.133999	0.14088		0.106493	0.11785			0.112778		0.116039	0.124381			0.105407
MO_l1		0.093222	0.0930122	0.106702	0.104698		0.0941942	0.10751	0.121532	0.101397	0.091973		0.100057	0.108092	0.0917543	0.0959336	0.0980836
MO_l23		0.0966508	0.0938033	0.133798	0.134384		0.097902	0.113492	0.149414	0.117744	0.106736	0.0896753	0.113594	0.125355	0.101606	0.106211	0.107384
MO_l5		0.0897815	0.0920358	0.123809	0.125261		0.0984276	0.114439	0.143058	0.116894	0.105191		0.108282	0.120976	0.10071	0.0995519	0.102637
MO_l6		0.0878793	0.09051	0.120785	0.123867		0.0972062	0.115432	0.136881	0.119227	0.104619		0.107497	0.121956	0.101948	0.098784	0.0993976
SS_l1	0.106517	0.0910224	0.0906432	0.104651	0.10176		0.0901404	0.107667	0.131947	0.103666	0.0916697		0.0974363	0.106403	0.0928962	0.0969433	0.0997262
SS_l23	0.137251	0.0972405	0.0913458	0.137531	0.135056		0.0922203	0.114307	0.146731	0.126088	0.104664	0.092512	0.116376	0.129816	0.106101	0.115162	0.114019
SS_l5	0.128523	0.0916761	0.0929243	0.128863	0.127659		0.0965664	0.113711	0.141434	0.117946	0.104579	0.0894519	0.110737	0.122684	0.104429	0.108545	0.105215
SS_l6		0.0892788	0.0925294	0.125154	0.127396		0.091728	0.117713	0.146716	0.116714	0.10209		0.111125	0.12443	0.103018	0.114307	0.100377
PTLp_l1	0.109361	0.0929065	0.0905367		0.108786		0.0916496	0.103234	0.128045	0.102819	0.0891161		0.100783		0.0942966	0.100345	0.0989569
PTLp_l23	0.146808	0.103983	0.0910865		0.138849		0.0904451	0.120378	0.149069	0.12498	0.106322	0.0903781	0.121673	0.125911	0.107688	0.118143	0.11437
PTLp_l5	0.128556	0.0920404	0.091287		0.135124		0.097655	0.111132	0.144204	0.117914	0.100973	0.089057	0.114776	0.125519	0.101347	0.108248	0.107463
PTLp_l6	0.13595	0.090062	0.0921212		0.133757		0.090258	0.113834	0.150634	0.118327	0.102196	0.0879443	0.112573	0.126229	0.102621	0.123696	0.0988834
VIS_l1	0.124933	0.0928039	0.0882796	0.106645	0.110325		0.0890142	0.113151	0.133878	0.112897	0.0913169	0.0932877	0.107479	0.101178	0.0923328	0.109715	0.10421
VIS_l23	0.144859	0.0976134	0.0882	0.147743	0.145186		0.0904451	0.13599	0.155982	0.13214	0.108872	0.0995881	0.121852	0.133247	0.115836	0.128652	0.116197
VIS_l5	0.12924	0.0872853	0.092526	0.134543	0.134376		0.091728	0.128171	0.148898	0.121958	0.103398	0.089856	0.118634	0.120804	0.107016	0.112602	0.107937
VIS_l6	0.138029	0.0855344	0.0916242	0.129338	0.13228			0.125386	0.149011	0.12152	0.098784	0.0860832	0.115821	0.120598	0.105353	0.12096	0.0990406
RSP_l1	0.119645		0.0887267		0.114077		0.088759		0.144325	0.121719	0.0875385	0.0869884	0.104179	0.122502	0.0914009	0.117526	0.0977846
RSP_l23	0.147392		0.0873858		0.143248		0.0894665		0.154852	0.125853	0.0910224		0.119442	0.13257	0.09114	0.14405	0.0958383
RSP_l5	0.133734		0.090258		0.132684		0.0887428		0.146149	0.114978	0.0869429	0.0871263	0.109769	0.116751	0.0951149	0.119763
RSP_l6	0.13833		0.08673		0.134777		0.084672		0.147672	0.117121	0.09072	0.0869884	0.117323	0.1197	0.094489	0.125848
CA1_so	0.1464	0.088662	0.088648	0.124357	0.130604		0.0874944	0.109928	0.150679	0.11066	0.0962013		0.108765	0.134108	0.101136	0.1019	0.0917893
CA1_sp	0.126317	0.08736	0.0815785	0.138502	0.134613		0.0842016	0.10972	0.15185	0.113634	0.10094		0.116763	0.14479	0.0930347	0.110107	0.101528
CA1_sr	0.108174	0.090846	0.0879964	0.104698	0.109513		0.101444	0.10335	0.117812	0.10213	0.0920261		0.0969324	0.112562	0.091681	0.106035	0.0942828
CA1_slm	0.110185	0.0923695	0.0877145	0.102199	0.10384		0.0929587	0.102565	0.154641	0.100913	0.090594		0.0961467	0.110618	0.0918497	0.103737	0.0956409
CA2_so		0.088704	0.0900013	0.132774	0.130456			0.111243	0.146786	0.110833	0.0948864		0.108345		0.0935695	0.106591	0.117186
CA2_sp	0.1324	0.084672	0.0830844	0.141828	0.132752		0.0871416	0.101879	0.140505	0.116265	0.0994896		0.117163		0.095592	0.111485	0.105163
CA2_sr	0.101003	0.089376	0.0904417	0.10584	0.100334		0.0962587	0.0987394	0.107422	0.103139	0.0929843		0.0973487		0.0908538	0.099792	0.0970266
CA2_slm	0.114125	0.0975011	0.0897605	0.102595	0.103812		0.091602	0.0989097	0.124751	0.103917	0.09408		0.10584			0.103308	0.0992502
CA3_so		0.079968	0.09408	0.14202	0.132872		0.0945504		0.151289	0.117186	0.101871		0.110691	0.142961	0.0921984	0.114072	0.10227
CA3_sp		0.07938	0.0878793	0.136867	0.133958		0.084672		0.146881	0.11835	0.098784		0.11562	0.147402	0.0867888	0.097776	0.0974061
CA3_sr	0.107701	0.0867473	0.088774	0.105658	0.103457		0.0966642		0.119852	0.101758	0.0906889		0.0998268	0.124432	0.093114		0.0945176
CA3_slm	0.127883	0.0939511	0.0872268	0.104973	0.120897				0.117423	0.0987858	0.09912		0.0990838	0.123002	0.0980959	0.0962936	0.0993226
DG_gr	0.132657	0.0860832	0.09072	0.139133	0.136502		0.084672		0.147789	0.140197	0.0891124		0.124338	0.159106	0.0918015	0.101556	0.098112
DG_Hil		0.085176	0.0919423	0.127079	0.134436				0.147135	0.134476	0.0919485		0.115278	0.153054	0.0892949	0.107325
DG_mo		0.0778874		0.127348	0.136334		0.084672		0.137116	0.141468	0.0888615		0.10425	0.130836	0.0969854		0.100466
SUB_mo		0.088835	0.089376		0.106768		0.089767		0.124286	0.104721			0.0977946	0.108575		0.10135
SUB_pys		0.0894396	0.0876313	0.122083	0.126924		0.0891622		0.141475	0.114479	0.0933889		0.107895	0.129522		0.110922	0.100372
BST			0.081984	0.160947	0.188671		0.093933	0.119426		0.145625	0.109219			0.160155	0.117083	0.191016	0.0985635
Cau		0.07938	0.0829561	0.142793	0.160633		0.0954635	0.115868		0.139141	0.119168		0.112644	0.12927	0.115718	0.19404	0.115248
Put		0.0875947	0.0884827	0.125071	0.138724		0.0971238	0.106896		0.12104	0.106692		0.103702	0.116277	0.099456	0.115175	0.0973485
EPal		0.082367	0.0874944	0.125034	0.154302		0.0900678	0.106008	0.128191	0.123093	0.09856	0.088055	0.105282	0.126556	0.0959105	0.135475	0.0927606
IPal	0.115483	0.081144	0.0878905		0.10882		0.092316	0.103654	0.127813	0.113643	0.0969433	0.0897249	0.102183		0.0953514	0.0955021	0.0958236
VStr		0.0880143	0.0898311	0.121431	0.145271		0.0960702	0.106722	0.163553	0.126251	0.100874		0.102414		0.0972678	0.0974183	0.100118
VPal		0.0874944	0.0920537	0.119123	0.123088		0.0958551	0.106922	0.130992	0.121114		0.0876208	0.102347		0.096768	0.0981325	0.094528
TuPal1			0.0856923	0.147137	0.128184			0.119116	0.128511	0.135501	0.0868636		0.106704		0.0945931		0.0946228
TuPal2			0.090699	0.137813	0.13684			0.122659	0.122445	0.129938	0.0902374		0.110465		0.0982288		0.0985435
TuPal3			0.0950074	0.132814	0.129566		0.0986443	0.115384	0.126698	0.127324	0.0951537	0.0875359	0.111803		0.0951253		0.102497
Tustr1			0.0895623	0.122562				0.12016	0.140688	0.120249	0.09682		0.101653		0.0958462		0.0951952
Tustr2			0.090634	0.126382			0.101288	0.119676	0.150644	0.124789	0.0969022		0.110544		0.0979054		0.099662
Tustr3		0.0912787	0.0913178	0.12684			0.0966843	0.10907	0.158137	0.125277	0.0957846		0.104294		0.0983288		0.0997603
HDB	0.110322		0.0927334		0.115389		0.0954678		0.117879	0.122873	0.0921351	0.0903168	0.106265		0.0942227	0.0977609	0.0923811
SIB	0.112694	0.09045	0.0922934	0.114439	0.110976		0.0944209		0.117726	0.116372	0.0968176	0.0904176	0.103191		0.0945088	0.097216	0.0932414
OB_gl					0.106915				0.130111	0.0976527			0.0995267
OB_gr					0.153438				0.173341					0.126832
OB_ipl					0.118778				0.139166	0.111247
OB_mtr					0.136947				0.133635	0.104628
OB_opl					0.106038				0.114954	0.0977953
AON1									0.170383	0.10829
AON2									0.172641	0.105062
AON3										0.118007
LPrP1			0.0929254	0.114936	0.106588		0.0940414		0.136332	0.108059	0.0959175		0.0963793	0.116286	0.093678
LPrP2			0.0880143	0.121548	0.127293		0.0973016	0.111439	0.143935	0.117349	0.104686		0.103814	0.108864	0.094343
LPrP3			0.0873418	0.125746	0.120717		0.0952606	0.109637	0.160742	0.117754	0.100298		0.102547	0.11439	0.0933246
Bec		0.0869834	0.089964	0.111968	0.173754		0.0935848		0.18256	0.111197	0.117226		0.100383	0.115521	0.0966159
Cla		0.087844	0.0881071	0.116551	0.163379		0.094752		0.164987	0.114766	0.103859		0.100163	0.109144	0.0946101
Ven			0.0920656	0.117457			0.0964748	0.106676	0.187384	0.111523	0.103593		0.101006		0.0957032		0.095256
VPrP1			0.092232	0.109463	0.113251		0.0969748	0.104262	0.1278	0.107831	0.0953064		0.0974084		0.0941823	0.0993268	0.094891
VPrP2			0.0902425	0.126921	0.121383		0.0962396	0.112777	0.134336	0.113587	0.102312		0.102363		0.0947694	0.0973096	0.0958843
VPrP3		0.0867205	0.0908234	0.120184	0.134486			0.107971	0.161441	0.111317	0.0982471		0.0990532		0.0935626		0.0942266
PHyA	0.113597	0.091728	0.0906887	0.111961	0.113867		0.0954202	0.106491	0.120625	0.111396	0.093744	0.0922556	0.104449		0.0976815	0.099225	0.0943214
THyA	0.112516	0.091728	0.0921872	0.114413	0.113161		0.0959357		0.120465	0.121255	0.0926536	0.0920743	0.107464		0.0929523	0.0996994	0.0916944
Rt	0.115	0.0924741	0.0894146	0.10973	0.110544		0.094957		0.118554	0.107856	0.0959048	0.0889429	0.104301	0.122099	0.0958244	0.100517	0.0942578
VPL	0.11152	0.092953	0.0919301	0.110783	0.110802		0.0968958		0.119569	0.109699	0.0955177	0.0865958	0.101818		0.0974485	0.103488	0.095371
ZI	0.112942	0.0940212	0.0936431	0.113389	0.112365		0.0955421	0.106986	0.117012	0.105494	0.0939199	0.0939731	0.103315		0.0986568	0.101357
p3Tg	0.11537	0.0921401	0.092316	0.110644	0.115151		0.0958156	0.105499	0.117103	0.108913		0.0942637	0.104446		0.0989649	0.100916	0.103693
p3SNC	0.117639	0.0910495	0.0923535	0.112462	0.116807		0.0957371	0.107517	0.121716	0.112058	0.0929233	0.0903168	0.105166		0.0988349	0.100652	0.10242
p3SNR	0.123219	0.09996	0.0926534	0.118188	0.117349		0.0984772	0.110799	0.122205	0.114751	0.0945534	0.0903168	0.11184	0.11881	0.0993185	0.10126	0.0935528
LD		0.0879039	0.0924908		0.111029		0.0933265		0.121598	0.108565	0.0923367	0.0871478	0.103681	0.103511	0.094752	0.0976582	0.0951388
LP	0.111341	0.0931392	0.090216		0.111995		0.093912	0.107169	0.123264	0.107708	0.0897006	0.0891843	0.103593	0.108908	0.0954033	0.103848	0.093968
Po	0.111895	0.09072	0.0923847	0.115687	0.10973		0.0954356	0.10693	0.118272	0.108233	0.0932537	0.0869727	0.10326	0.107367	0.0957445	0.103243	0.0930109
VPM	0.111034	0.0898464	0.0911744		0.109002		0.0957846	0.103619	0.119473	0.106874	0.0948326	0.0910865	0.102573	0.109488	0.098784	0.101886	0.0952032
SPF	0.115744	0.0884352	0.094127	0.112768	0.110063		0.0933184	0.105649	0.117563	0.109317	0.0967142	0.0950413	0.103823	0.10996	0.0996425	0.105614	0.094227
p2LimRt	0.114488	0.089376	0.0920722	0.110695	0.112907		0.0998308	0.105238	0.118479	0.110701	0.0981945	0.0943488	0.104434	0.114888	0.0956019	0.105236	0.0974271
PR	0.112967	0.0902806	0.0918397	0.112674	0.113939		0.09996	0.106125	0.116232	0.110886	0.09408	0.0937765	0.104468	0.117011	0.0984888	0.104257	0.101833
p2SNC	0.115289	0.0950956	0.0935205	0.115053	0.118393		0.0967415	0.108486	0.115939	0.1137	0.0976472	0.0927158	0.107317	0.131375	0.100505	0.100359
p2SNR	0.121491	0.102556	0.0938634	0.123058	0.117961		0.0973728	0.111328	0.120079	0.121291	0.097608	0.090576	0.111139	0.127702	0.103159	0.104782	0.0901941
APT	0.11519	0.092006	0.0918497	0.113996	0.113407		0.0943152	0.107485	0.126766	0.109288	0.0923238	0.0919089	0.10638	0.111716	0.0960533	0.104799	0.097463
JcP	0.116996	0.0901711	0.093108	0.111407	0.111981		0.0949492	0.107303	0.125552	0.111639	0.0921097	0.091728	0.104363	0.110688	0.0978832	0.107063	0.0936745
LT	0.116886	0.090527	0.0928229	0.108966	0.112981		0.0944231	0.106632	0.123957	0.112258	0.0956395	0.0923416	0.105416	0.112051	0.0974607	0.111665	0.0951758
p1LimRt	0.112753	0.09408	0.0930216	0.111254	0.113488		0.0985933	0.106246	0.117803	0.11433	0.0963013	0.094122	0.103303	0.11122	0.0960349	0.108033	0.09457
p1BRt	0.115088	0.0925617	0.091728	0.111683	0.115827			0.1045	0.118418	0.11414	0.0960277	0.093815	0.104832	0.111565	0.0983474	0.104498	0.0994641
p1SNC	0.12019	0.0935661	0.0957838	0.115952	0.115931	0.117831	0.0989408	0.10694	0.118201	0.113704	0.0977623	0.0929432	0.109418	0.135524	0.100838	0.11019
p1SNR	0.124992	0.0992202	0.0949032	0.120117	0.119704	0.118971	0.101663	0.108504	0.123772	0.116963	0.098196	0.0932827	0.116048	0.159701	0.10332	0.106871	0.0969708
TG	0.113083	0.090758	0.093072	0.112575	0.112933	0.119146	0.0953259	0.107376	0.127137	0.113131	0.0936791	0.0927984	0.107274	0.116988	0.0961439	0.111935	0.092951
SC	0.117355	0.091548	0.0911969	0.11419	0.113952	0.125016	0.094399	0.108817	0.126915	0.113065	0.0936771	0.0909547	0.10857	0.118505	0.0960843	0.11713	0.0953442
IC	0.115467	0.090961	0.0927556	0.118384	0.114748	0.130294	0.0933408	0.111973	0.128297	0.11215	0.0951521	0.092484	0.109346	0.116538	0.0972363	0.122052	0.0959307
m1LimRt	0.112193	0.0927608	0.0951203	0.112654	0.114627	0.115511	0.0958372	0.106596	0.120248	0.111354	0.0967564	0.0951133	0.107872	0.11275	0.0986031	0.110401	0.093492
m1BRt	0.114782	0.0912469	0.091924	0.112769	0.115956	0.114475	0.101324	0.10718	0.117484	0.111792	0.101143	0.0932871	0.106971	0.110138	0.10258	0.107736	0.0940052
m1SNC	0.119122	0.092708	0.0898856	0.118929	0.11752	0.120101	0.107048	0.11306	0.119077	0.117568	0.0999471	0.0932729	0.105583	0.142213	0.10503	0.114223	0.106497
m1SNR	0.127116	0.100817	0.0938119	0.118541	0.117319	0.118709	0.101781	0.112507	0.120478	0.116729	0.100195	0.0929628	0.11362	0.141527	0.104458	0.10915	0.0968242
m2A	0.115274	0.090554	0.0945777	0.114307	0.115264	0.125084	0.0959059	0.108721	0.123854	0.112335	0.0952705	0.09261	0.108625	0.121148	0.100815	0.124222	0.0957426
SCnf	0.115162	0.0909342	0.0922592	0.111288	0.117832	0.114434	0.0957768	0.105606	0.121528	0.116787	0.0970069	0.0943799	0.107091	0.112298	0.099372	0.11409
m2BRt	0.121246	0.0889282	0.0936684	0.109259	0.118449	0.113857	0.101947	0.106733	0.11928	0.112308	0.101005	0.0936211	0.108554	0.107531	0.105457	0.108873
m2SNC	0.121173	0.0907288	0.0896403	0.112293	0.122683	0.117798	0.120384		0.116649	0.120114	0.0996333	0.0916063	0.108311	0.148604	0.103859	0.118219
m2SNR	0.126698	0.101108	0.092316	0.120803	0.116542	0.119078	0.103283		0.117926	0.112733	0.0980143	0.0927864	0.110091	0.145824	0.109985	0.112264
CB_gr	0.13246	0	0.0939425	0.145054	0.130737	0.151998	0.095113		0.149117		0.0957264	0.102312		0.125401	0.102312	0.157216	0.105102
CB_mo	0.160431	0.0903609	0	0.172249	0.163916	0.178454	0		0.168845		0	0		0.16998	0	0.201096	0.168903
CBN	0.129438	0.0946145	0.091728	0.133803	0.128788	0.149446	0.097902		0.141845		0.0978432	0.093631		0.113149	0.10177	0.149847	0.09996
isA	0.114948	0.091728	0.0935295	0.11172	0.113185	0.119535	0.09576	0.107354	0.120802	0.110643	0.0951187	0.0931093	0.105244	0.114539	0.0983083	0.128157	0.0958418
isLimRt	0.115205	0.0901465	0.0944488	0.111402	0.114623	0.114885	0.0964857		0.11849	0.111508	0.0959388	0.0950636	0.107553	0.110244	0.0982058	0.110544
isBRt	0.117664	0.0910224	0.0933882	0.111758	0.117707	0.116228	0.100589	0.106066	0.1191	0.115071	0.101507	0.0940108	0.107604	0.107568	0.0993039	0.111803
isSNC	0.122529	0.0914189	0.0965515	0.111706	0.117961	0.120101	0.102317		0.11462	0.120356	0.0975175	0.0927931	0.110058	0.149483	0.0981055	0.116998
isSNR	0.126817	0.0976214	0.0901735	0.117638	0.121498	0.11979	0.0955078		0.120147	0.111096	0.103794	0.0925013	0.108904	0.13608	0.0983204	0.102252
r1	0.113834	0.0913115	0.0939653	0.113184	0.112105	0.119902	0.0984558	0.105554	0.118315	0.11045	0.0963315	0.0944986	0.106707	0.11229	0.0993708	0.12101	0.0958442
r2	0.113317	0.0948525	0.0949032	0.115221	0.111073	0.11924	0.099372	0.106457	0.118013	0.110577	0.0957905	0.0943345	0.106906		0.09828	0.11858	0.0967213
r3	0.113797	0.0938716	0.0924336	0.114022	0.109753	0.119172	0.0975388	0.107647	0.118479	0.109497	0.0967388	0.0929845	0.10584		0.095858	0.112964	0.096493
r4	0.11171	0.092022	0.0921753	0.114132	0.108864	0.118397	0.0977597	0.105347	0.120359	0.10953	0.0964752	0.0923847	0.105279		0.0974183	0.1074	0.0943378
r5	0.110711	0.0915021	0.0927864	0.111891	0.107291	0.118478	0.0978333		0.125856		0.0961686	0.0932351	0.105137		0.0973728	0.108727	0.0941365
r6	0.109089	0.0921275	0.0927158		0.106904	0.118713	0.0980071	0.108242	0.118004		0.0966051	0.090846	0.105199		0.095472	0.117427	0.0944068
r7	0.107764	0.0924874	0.0922207		0.105905	0.119308	0.098294		0.118014		0.097655		0.105709		0.0944801	0.112778	0.0959882
r8	0.109308	0.0923328	0.0910224		0.106563	0.116158	0.0996945		0.117544		0.0967171		0.1058		0.0947705	0.10806	0.0964183
r9	0.108748	0.0920994	0.091728		0.106029	0.11236	0.0976067		0.116194		0.0961882		0.104425		0.0950355	0.106246	0.0967437
r10	0.108757	0.0914126	0.091728		0.106743	0.110677	0.0963746		0.11509		0.0961686		0.104035		0.094962	0.104154	0.096432
r11	0.109259	0.0906228	0.0904113		0.106628	0.109357			0.11335		0.0971926		0.103189		0.0948792	0.104564	0.095207

[truncated: 17 more sheets: SAP102_Intensity_P7, SAP102_Intensity_P14, SAP102_Intensity_P21, SAP102_Intensity_P28, SAP102_Intensity_P35, SAP102_Intensity_P42, SAP102_Intensity_P49, SAP102_Intensity_P56, SAP102_Size_P1, SAP102_Size_P7, SAP102_Size_P14, SAP102_Size_P21, SAP102_Size_P28, SAP102_Size_P35, SAP102_Size_P42, SAP102_Size_P49, SAP102_Size_P56]
