# Supplementary material for: Developmental disruption and restoration of brain synaptome architecture in the murine Pax6 neurodevelopmental disease model
Source: Nat Commun. 2022 Nov 11;13:6836. doi: 10.1038/s41467-022-34131-w (PMC9652404; doi:10.1038/s41467-022-34131-w)
Supplement: Supplementary file 7 — Supplementary Dataset 4 [file 41467_2022_34131_MOESM7_ESM.xlsx]

## Sheet: Colocalization_P1
	CFS0094	CFS0095	CFS0098	CFS0100	CFS0104	CFS0107	CFS0111	CFS0158	CFS0160	CFS0163	CFS0093	CFS0103	CFS0105	CFS0106	CFS0109	CFS0110	CFS0112
region		0.380769	0.442308	0.132616	0.105651	0.212625	0.339355	0.215832	0.100204	0.270651	0.344978		0.224924	0.176744	0.323673		0.352941
ORB_l1		0.203414	0.255814	0.0507254	0.0277778	0.12109	0.25	0.116894	0.0125791	0.131655	0.228321		0.0729927	0.0524017	0.190983		0.231884
ORB_l23		0.236111	0.291667	0.0915005	0.0523218	0.111831	0.269231	0.111853	0.0246609		0.281196		0.105882	0.0496976	0.242424		0.245614
ORB_l5		0.240741	0.309091	0.0808824	0.0487805	0.0865801	0.282392	0.100818	0.0436986		0.289133		0.0932642	0.0393669	0.276596		0.285606
ORB_l6		0.367699		0.266835	0.185985		0.332482	0.169872			0.318457		0.239602	0.166667			0.366534
FRP_l1		0.220146		0.0906158	0.0416848		0.212766	0.0631587			0.164966		0.0761255	0.0634921			0.255358
FRP_l23		0.358593	0.5	0.241628	0.206851		0.315436	0.182393	0.0987023	0.27022	0.298969		0.25	0.179424	0.327013	0.37037	0.382275
MO_l1		0.227273	0.258065	0.0840408	0.0526316		0.166667	0.0706522	0.0248191	0.0784827	0.16	0.212121	0.0845612	0.0516353	0.164729	0.207792	0.21294
MO_l23		0.262295	0.349419	0.11194	0.0769231		0.252119	0.106894	0.0331493	0.127551	0.307692		0.111381	0.0707547	0.25	0.274936	0.328358
MO_l5		0.282609	0.371372	0.115108	0.0782609		0.241902	0.0976527	0.0390071	0.140215	0.350649		0.109852	0.072	0.320755	0.304348	0.342105
MO_l6	0.0893682	0.297436	0.386296	0.193211	0.18942		0.311355	0.173333	0.0600601	0.232777	0.318182		0.196398	0.142636	0.262032	0.287356	0.345491
SS_l1	0.00645161	0.117647	0.153846	0.044824	0.028169		0.111111	0.0722892	0.0171017	0.046875	0.162791	0.2	0.0446927	0.0285714	0.111111	0.122214	0.169811
SS_l23	0.0254237	0.211538	0.25	0.0886825	0.0662252		0.170732	0.1	0.0376569	0.115385	0.3125	0.213115	0.0980392	0.0510638	0.254237	0.245902	0.295268
SS_l5		0.255814	0.3125	0.103681	0.0820284		0.12	0.09375	0.0204052	0.118919	0.362409		0.102753	0.0614974	0.306122	0.222222	0.357143
SS_l6	0.0577843	0.22563	0.335484		0.205323		0.215079	0.228579	0.0391664	0.19507	0.313433		0.233384		0.246421	0.278351	0.313784
PTLp_l1	0	0.103448	0.125		0.0322581		0.037037	0.0658859	0.00843882	0.0424808	0.186343	0.194444	0.069869	0.0510217	0.142857	0.106061	0.137433
PTLp_l23	0.0350877	0.217483	0.240741		0.0782869		0.205882	0.125749	0.0321101	0.127072	0.284704	0.27924	0.118552	0.0516827	0.25	0.241701	0.300943
PTLp_l5	0.0143952	0.259985	0.326252		0.0852468		0.147186	0.111111	0.0167619	0.123377	0.358059	0.288462	0.133849	0.0668569	0.280193	0.25	0.328767
PTLp_l6	0.0365297	0.201266	0.324074	0.2	0.152067		0.217391	0.112676	0.0337079	0.14477	0.248656	0.437037	0.151612	0.143631	0.210526	0.227768	0.296465
VIS_l1	0.00510204	0.129734	0.157895	0.0296296	0.031746		0.0909091	0.0472336	0.0116509	0.0434783	0.142857	0.26087	0.0737327	0.0359497	0.111111	0.1	0.133333
VIS_l23	0.0353982	0.190476	0.298574	0.107263	0.0782468		0.206897	0.11197	0.0326817	0.112533	0.3	0.372549	0.108634	0.0858896	0.219512	0.238968	0.279695
VIS_l5	0.0160645	0.224747	0.324312	0.108696	0.0718232			0.105477	0.0195044	0.106557	0.339811	0.333333	0.119266	0.0754717	0.25	0.25	0.294118
VIS_l6	0.0597179		0.44028		0.117466		0.36039		0.0377358	0.172394	0.380165	0.356877	0.21344	0.12799	0.208818	0.25	0.342424
RSP_l1	0.0152093		0.311475		0.0467836		0.285714		0.0174419	0.0869565	0.318182		0.0934579	0.0592131	0.125	0.17108	0.18
RSP_l23	0.0398981		0.341463		0.0819672		0.333333		0.0352953	0.163824	0.309859	0.355263	0.131429	0.0765306	0.214286	0.257882
RSP_l5	0.0142857		0.338462		0.0548048		0.323055		0.025641	0.111538	0.285714	0.356877	0.0769231	0.0727273	0.241379	0.25
RSP_l6		0.24537	0.307255	0.114286	0.0626928		0.4	0.0625	0.0237638	0.0959503	0.234432		0.112255	0.0469484	0.25	0.25	0.366025
CA1_so	0.00756988	0	0.0889328	0.012987	0.0102564		0.0662393	0.0570621	0.00657895	0.0253165	0.0690476		0.00970965	0.00203252	0.0909091	0.0883117	0.285714
CA1_sp	0.0742857	0.187343	0.348126	0.131762	0.078534		0.398136	0.125523	0.0847458	0.1529	0.27551		0.114846	0.0546132	0.289308	0.230197	0.390244
CA1_sr	0.163875	0.402062	0.315789	0.316122	0.20979		0.377049	0.181842	0.0283401	0.296417	0.447059		0.26932	0.159236	0.466771	0.506944	0.481132
CA1_slm		0.263158	0.316431	0.112877	0.0514019			0.10929	0.0349214	0.164316	0.34378		0.152709		0.292857	0.264151	0.295995
CA2_so	0	0.0769231	0	0.0156523	0.00645161		0	0.102679	0.0103138	0.0048617	0.0714286		0.00881485		0.115187	0	0.0166667
CA2_sp	0.149351	0.226804	0.372727	0.157658	0.107937		0.256881	0.118857	0.0776471	0.150568	0.33008		0.0929881		0.316667	0.216216	0.402535
CA2_sr	0.157952	0.44186	0.339623	0.338692	0.268964		0.391892	0.11129	0.151724	0.332321	0.542857		0.339223			0.422244	0.509089
CA2_slm		0	0.307692	0.0411104	0.0262014		0.229167		0.0170203	0.0805687	0.294118		0.0689655	0.0487805	0.25	0.222222	0.281746
CA3_so		0.133929	0.133333	0.0240964	0.00915567		0.214286		0.0149254	0.00925926	0.127717		0.0185185	0.00840336	0.142857	0.0740741	0.1125
CA3_sp	0.110839	0.153846	0.246714	0.0875912	0.0738255		0.453995		0.0723684	0.126202	0.323265		0.0610169	0.0336325	0.274194		0.362069
CA3_sr	0.0649923	0.352113	0.460317	0.289683	0.168182				0.0963512	0.337127	0.411765		0.313305	0.0920245	0.421623	0.308108	0.511364
CA3_slm	0.0281746	0.0909091	0.214286	0.031153	0.024768		0		0.0171958	0.0181818	0.195238		0.027209	0.0121217	0.181818	0.2	0.2625
DG_gr		0.0883117	0.198592	0.0606122	0.0368112				0.0153061	0.04	0.2		0.0529647	0.0319149	0.2	0.166667
DG_Hil		0.0960061		0.0443697	0.0212766		0.230769		0.0293511	0.031008	0.169048		0.074719	0.0291262	0.25		0.302315
DG_mo		0.38957	0.519126		0.22391		0.334914		0.0623571	0.203554			0.272388	0.220295		0.353659
SUB_mo		0.172441	0.333333	0.0511364	0.0731707		0.333333		0.0234296	0.1	0.285714		0.0977011	0.0397112		0.272727	0.32
SUB_pys			0.2	0.0425532	0		0.333333	0.0628703		0.10119	0.319251			0.0553007	0.25	0	0.333333
BST		0.166667	0.282134	0.040817	0.0127389		0.272727	0.102418		0.0698925	0.222222		0.0681818	0.0640762	0.1875	0	0.236842
Cau		0.361111	0.407651	0.1	0.0451128		0.4	0.150289		0.121212	0.326531		0.148649	0.15301	0.333333	0.192308	0.361702
Put		0.307692	0.363068	0.133333	0.0175439		0.377778	0.106195	0.0843373	0.122581	0.375	0.416667	0.118538	0.136364	0.375	0	0.339623
EPal	0.0851889	0.2	0.377953		0.125		0.415385	0.119701	0.0677083	0.168572	0.37931	0.397368	0.2		0.352941	0.340659	0.354022
IPal		0.368421	0.454545	0.154472	0.0422535		0.404762	0.188462	0.00515464	0.102473	0.367218		0.204653		0.380476	0.294118	0.333333
VStr		0.368421	0.409639	0.168861	0.0662983		0.377358	0.178862	0.0642919	0.129839		0.333333	0.180812		0.37037	0.372549	0.402985
VPal			0.37931	0.0486727	0.0517241			0.131868	0.075551	0.0955056	0.444995		0.202115		0.263333		0.396226
TuPal1			0.303689	0.0607735	0.0458015			0.0778443	0.0755814	0.113797	0.430857		0.136089		0.293213		0.326923
TuPal2			0.396635	0.0794702	0.064		0.411765	0.158659	0.0522482	0.127466	0.447933	0.244048	0.106509		0.333333		0.350836
TuPal3			0.391304	0.18543				0.145161	0.0307879	0.137449	0.426966		0.297959		0.39716		0.540984
Tustr1			0.441641	0.140225			0.361111	0.11843	0.0197044	0.124184	0.349419		0.211538		0.285714		0.381443
Tustr2		0.414039	0.382534	0.117289			0.353095	0.165376	0.0125786	0.125658	0.421082		0.219858		0.314286		0.369396
Tustr3	0.152941		0.453695		0.111111		0.40625		0.115183	0.178082	0.463768	0.37037	0.20548		0.430662	0.414444	0.451834
HDB	0.132353	0.395591	0.456607	0.188271	0.142857		0.419905		0.119591	0.162721	0.420455	0.439024	0.202381		0.411765	0.410428	0.436837
SIB					0.223301				0.166667	0.389671			0.333333
OB_gl					0.0390884				0					0.0357143
OB_gr					0.103966				0.0647482	0.146593
OB_ipl					0.072822				0.0619469	0.105263
OB_mtr					0.162275				0.169279	0.28169
OB_opl									0.00833333	0.160714
AON1									0	0.04
AON2										0.028169
AON3			0.422746	0.183761	0.165226		0.4		0.0625	0.232404	0.371429		0.301335	0.103724	0.399301
LPrP1			0.1875	0.0552486	0.0533333		0.268246	0.0953401	0.0392157	0.058884	0.176843		0.0734463	0.0852273	0.208711
LPrP2			0.319149	0.0948827	0.0548352		0.274295	0.0820795	0.00938988	0.0985222	0.30111		0.12	0.071836	0.257537
LPrP3		0.30303	0.42623	0.108571			0.3125			0.153409	0.285714		0.124031	0.0666667	0.355655
Bec		0.383974	0.315302	0.0987288			0.291667		0.00533519	0.133028	0.315068		0.131783	0.125	0.262275
Cla			0.425983	0.179058			0.428571	0.169643		0.185208	0.382947		0.266184		0.405063		0.428571
Ven			0.452381	0.209836	0.138614		0.487437	0.212963	0.114583	0.232656	0.429972		0.376402		0.403101	0.367347	0.46875
VPrP1			0.265957	0.0705128	0.0526316		0.259223	0.098084	0.0607356	0.104478	0.322419		0.0868309		0.3125	0.378049	0.265625
VPrP2		0.421569	0.409091	0.168384	0.0221405			0.17561	0.00689655	0.188889	0.406593		0.233245		0.376344		0.408573
VPrP3	0.0958904	0.362409	0.414214	0.178161	0.130178		0.381266	0.241667	0.111381	0.18028	0.388889	0.446934	0.2		0.284091	0.372881	0.371051
PHyA	0.160436	0.419355	0.469788	0.196532	0.147684		0.433031		0.115592	0.183908	0.4375	0.461538	0.202532		0.434211	0.4	0.461161
THyA	0.155498	0.389652	0.37037	0.197802	0.141243		0.4		0.128049	0.182648	0.410895	0.406573	0.178808	0.0465116	0.358435	0.407895	0.429788
Rt	0.152838	0.369489	0.377049	0.169355	0.129361		0.385542		0.108451	0.18254	0.410714	0.359573	0.218182		0.394725	0.4	0.396942
VPL	0.21134	0.453125	0.514038	0.232083	0.179418		0.382353	0.188495	0.149254	0.285714	0.34768	0.5	0.253731		0.378135	0.416667
ZI	0.151079	0.423877	0.495238	0.25	0.151724		0.342928	0.179487	0.147059	0.204413		0.480519	0.218111		0.37931	0.438356	0.431034
p3Tg	0.136364	0.409091	0.457431	0.190392	0.114286		0.285714	0.148936	0.119048	0.174805	0.346566	0.4375	0.167598		0.342698	0.411111	0.441524
p3SNC	0.0952381	0.385542	0.40625	0.129032	0.0884956		0.297297	0.177819	0.0805152	0.145695	0.311792	0.333333	0.178631	0.201695	0.32129	0.378788	0.365385
p3SNR		0.333333	0.393258		0.122158		0.475469		0.0514019	0.134328	0.36451	0.350889	0.178846	0.180723	0.375	0.29516	0.48658
LD	0.111111	0.377568	0.397059		0.130735		0.393443	0.196172	0.0646766	0.20979	0.452343	0.461538	0.167034	0.0974359	0.409307	0.333333	0.424242
LP	0.172222	0.363636	0.444878	0.25	0.160367		0.416126	0.174419	0.0820513	0.196532	0.380476	0.355744	0.20964	0.164948	0.4	0.364061	0.448276
Po	0.157534	0.395604	0.428571		0.157609		0.413793	0.208445	0.062967	0.206278	0.444444	0.413333	0.190476	0.153565	0.386515	0.386792	0.411362
VPM	0.135924	0.431034	0.48913	0.225386	0.197796		0.433036	0.23783	0.132597	0.22462	0.452381	0.416667	0.246225	0.225691	0.416484	0.406846	0.470588
SPF	0.149254	0.407895	0.51145	0.218935	0.160879		0.409586	0.243452	0.134314	0.233758	0.423641	0.483146	0.217894	0.216216	0.421875	0.39678	0.490196
p2LimRt	0.150145	0.411765	0.492477	0.238541	0.163492		0.386667	0.188202	0.142157	0.198717	0.375	0.509091	0.225208	0.176263	0.425278	0.407522	0.488636
PR	0.139535	0.456144	0.452486	0.227591	0.129927		0.333333	0.121019	0.131148	0.199586	0.443507	0.462963	0.204624	0.127016	0.444922	0.324561
p2SNC	0.0956522	0.435394	0.402299	0.152206	0.111609		0.306122	0.175824	0.111111	0.142857	0.360656	0.348485	0.184713	0.2	0.333333	0.285714	0.296296
p2SNR	0.12868	0.411765	0.45082	0.201117	0.135593		0.421875	0.203822	0.1	0.233766	0.425084	0.43038	0.16763	0.117798	0.411765	0.386364	0.459004
APT	0.120192	0.423877	0.486486	0.220779	0.151042		0.407407	0.208092	0.122699	0.193548	0.455844	0.441983	0.202414	0.12963	0.394737	0.382353	0.4375
JcP	0.132314	0.408602	0.486486	0.251101	0.167464		0.421637	0.221664	0.140271	0.212871	0.472727	0.454995	0.218394	0.143685	0.442582	0.383562	0.432576
LT	0.162162	0.484848	0.484962	0.247191	0.181284		0.445946	0.236486	0.149074	0.229412	0.447917	0.513889	0.235043	0.19098	0.43662	0.402597	0.424242
p1LimRt	0.154472	0.461183	0.448899	0.203199	0.152369			0.21164	0.145251	0.213667	0.4	0.5	0.238411	0.19893	0.440588	0.388194	0.466667
p1BRt	0.144444	0.457273	0.450096	0.204882	0.136198	0.160341	0.347826	0.0967968	0.122581	0.196078	0.448123	0.465217	0.209459	0.16	0.432336	0.380952
p1SNC	0.0913706	0.414083	0.333333	0.147836	0.105263	0.124352	0.333333	0.0825688	0.103659	0.150651	0.349206	0.395349	0.163518	0.0625	0.368817	0.283019	0.341826
p1SNR	0.137672	0.413043	0.494949	0.247059	0.203736	0.142373	0.398529	0.237171	0.127854	0.240789	0.463415	0.47551	0.206336	0.146067	0.455065	0.39716	0.43662
TG	0.15	0.44274	0.459459	0.219653	0.172414	0.117214	0.382666	0.22973	0.126376	0.235159	0.445114	0.4375	0.230216	0.153846	0.423913	0.367816	0.430108
SC	0.111111	0.412698	0.453488	0.178947	0.165414	0.0934579	0.365079	0.2	0.0955235	0.21708	0.431958	0.419355	0.22335	0.148785	0.358593	0.323529	0.422475
IC	0.176263	0.459341	0.486957	0.26016	0.193633	0.189226	0.412599	0.209459	0.138249	0.206164	0.436364	0.494791	0.253659	0.161812	0.461538	0.424242	0.452055
m1LimRt	0.149533	0.447368	0.444444	0.217282	0.166667	0.211268	0.402597	0.206897	0.12152	0.238095	0.476383	0.44949	0.241026	0.2	0.43534	0.3375	0.436028
m1BRt	0.130682	0.4375	0.396519	0.17369	0.126329	0.129353	0.361362	0.111111	0.119718	0.171271	0.4375	0.451543	0.22763	0.099026	0.441084	0.29973	0.409547
m1SNC	0.0774194	0.440678	0.294643	0.120192	0.100281	0.127686	0.306624	0.064	0.0949367	0.162562	0.373494	0.373134	0.171233	0.152778	0.33841	0.204365	0.349969
m1SNR	0.152306	0.439697	0.481705	0.214286	0.164474	0.138095	0.403226	0.230769	0.116266	0.251853	0.459141	0.426966	0.243655	0.150215	0.419753	0.333333	0.445946
m2A	0.153846	0.415185	0.478636	0.240602	0.167051	0.210183	0.378544	0.254335	0.154537	0.213175	0.444788	0.444345	0.266667	0.212245	0.468354	0.382353
SCnf	0.147651	0.433207	0.48	0.219653	0.149324	0.205575	0.396825	0.184397	0.125	0.22905	0.455882	0.4375	0.255474	0.256579	0.41523	0.368421
m2BRt	0.121019	0.393235	0.350703	0.170854	0.109087	0.134884	0.349359		0.116022	0.180276	0.440524	0.43918	0.210953	0.162791	0.368421	0.22967
m2SNC	0.0803246	0.462881	0.210526	0.111818	0.0828025	0.13217	0.271264		0.0774848	0.16895	0.365461	0.369565	0.154593	0.133333	0.318056	0.206329
m2SNR	0.09017		0.475595	0.113043	0.0964686	0.0828729	0.390097		0.057554		0.387097	0.454545		0.0992908	0.375	0.166667	0.411765
CB_gr		0.4	0	0	0	0	0		0		0	0		0	0	0	0.2
CB_mo	0.0891634	0.380952	0.4375	0.12	0.101351	0.0662252	0.347826		0.0666667		0.363636	0.442242		0.103448	0.375	0.205882	0.366667
CBN	0.150376	0.413333	0.5	0.219251	0.175464	0.15625	0.4	0.226735	0.138356	0.245161	0.445783	0.477271	0.256831	0.146067	0.428571	0.321429	0.433333
isA	0.151316	0.393443	0.506854	0.254438	0.16129	0.224939	0.371083		0.135797	0.228788	0.449275	0.46988	0.229508	0.215686	0.423745	0.396226
isLimRt	0.130682	0.413333	0.509091	0.229885	0.142857	0.191235	0.357143	0.181818	0.124138	0.211729	0.41573	0.466667	0.243127	0.241495	0.392857	0.362069
isBRt	0.0954615	0.433333	0.3625	0.201796	0.0839161	0.141243	0.340724		0.126761	0.157576	0.403509	0.467742	0.245934	0.186047	0.372881	0.183333
isSNC	0.0708333	0.421998	0.350877	0.0812462	0.0680635	0.103132	0.292614		0.0552108	0.162451	0.349743	0.435897	0.166667	0.142857	0.323242	0.238095
isSNR	0.149533	0.413253	0.5	0.220588	0.181818	0.15681	0.396552	0.195266	0.141935	0.243243	0.433481	0.474874	0.235117	0.187919	0.421781	0.343137	0.443437
r1	0.165289	0.456226	0.529412	0.247569	0.191781	0.155157	0.402778	0.191919	0.151674	0.255068	0.444444	0.492409	0.237631		0.431373	0.344828	0.451154
r2	0.173571	0.434783	0.521127	0.257127	0.207207	0.173333	0.394737	0.14	0.164735	0.263158	0.444444	0.492647	0.242105		0.428571	0.387097	0.45798
r3	0.178344	0.433735	0.520355	0.261438	0.201117	0.185714	0.416667	0.165468	0.16	0.26197	0.444444	0.480741	0.251429		0.426471	0.405797	0.447761
r4	0.180451	0.441176	0.522222	0.256993	0.19171	0.195455	0.435133		0.14375		0.438476	0.5	0.236106		0.44898	0.393258	0.461538
r5	0.171171	0.464789	0.512821		0.208054	0.192825	0.434497	0.20895	0.161765		0.442478	0.562072	0.255814		0.446809	0.375	0.461538
r6	0.1713	0.441709	0.509554		0.210933	0.196541	0.434783		0.166667		0.436782		0.276786		0.459459	0.402062	0.457831
r7	0.1723	0.451327	0.49		0.204124	0.188679	0.434211		0.170439		0.416667		0.272251		0.461538	0.324014	0.441764
r8	0.163793	0.449664	0.469722		0.19685	0.187135	0.407407		0.142857		0.416667		0.274199		0.444444	0.334499	0.439024
r9	0.146703	0.472222	0.455848		0.196327	0.203488	0.405084		0.143616		0.428571		0.264564		0.443299	0.333333	0.431034
r10	0.173172	0.468609	0.458896		0.223214	0.218546			0.197525		0.448776		0.282209		0.4625	0.372984	0.463415
r11	6.70415	8.86678	12.4351		11.4619	9.73183			8.86678		10.1644		9.51557		9.9481	9.51557	11.4619

## Sheet: Colocalization_P7
	CFS0074	CFS0075	CFS0076	CFS0077	CFS0078	CFS0079	CFS0125	CFS0136	CFS0042	CFS0043	CFS0044	CFS0046	CFS0072	CFS0073
ORB_l1		0.344203		0.259939		0.543459	0.564287		0.495688	0.533808	0.537314	0.563636	0.508102	0.405922
ORB_l23		0.273092		0.145985	0.237054	0.453375	0.484495	0.162956	0.422049	0.49537	0.47631	0.50365	0.375	0.314607
ORB_l5		0.254894		0.110599	0.195402	0.442177	0.464785	0.149798	0.408029	0.482638	0.452381	0.496403	0.346154	0.283333
ORB_l6		0.192547			0.177305	0.408451	0.450337	0.105326	0.37963	0.436934	0.415493	0.476744	0.385926	0.282353
FRP_l1		0.388889			0.302083	0.581538	0.592593	0.328044	0.479645		0.567669	0.607167	0.515982	0.47298
FRP_l23		0.271056			0.202532	0.460399	0.502618	0.161407	0.417391	0.5	0.494847	0.498634	0.426158	0.327997
MO_l1	0.163115	0.414747				0.566475	0.58156	0.346801	0.467532	0.575658	0.551471	0.59707	0.555024	0.473285
MO_l23	0.180442	0.28692			0.248447	0.493529	0.518987	0.189623	0.43617	0.506849	0.496454	0.521053	0.455446	0.385714
MO_l5	0.1875	0.278431	0.214286	0.173384	0.240964	0.490853	0.507353	0.189871	0.407767	0.502762	0.489492	0.522341	0.443299	0.393939
MO_l6	0.146163	0.218905	0.1625	0.122044	0.195822	0.443706	0.470801	0.131148	0.383333	0.471441	0.449047	0.491377	0.36	0.372881
SS_l1		0.384298	0.3397	0.310839	0.353448	0.535063	0.581296		0.451613	0.546836	0.53271	0.579998	0.552381	0.44829
SS_l23	0.129787	0.271242	0.191057	0.185706	0.201794	0.430437	0.477124		0.382022	0.454885	0.460904	0.472971	0.409091	0.330798
SS_l5	0.160128	0.260386	0.178808	0.177711	0.232663	0.451807	0.5		0.367647	0.47196	0.465744	0.513606	0.433962	0.395522
SS_l6	0.148148	0.211589	0.13	0.111111	0.190698	0.416128	0.469231		0.333333	0.440777	0.416667	0.48347	0.381818	0.372093
PTLp_l1		0.362745	0.300487	0.258515	0.362232	0.507812	0.578947		0.378698	0.501174	0.518272	0.570048	0.523974
PTLp_l23		0.225516	0.135386	0.174098	0.197542	0.412214	0.452629		0.357143	0.423913	0.421186	0.465517	0.391304	0.367816
PTLp_l5	0.0739828	0.23414	0.161491	0.154321	0.207547	0.439716	0.494777		0.389381	0.446602	0.444444	0.5	0.498768	0.401299
PTLp_l6	0.130841	0.191624	0.114053	0.078125	0.16795	0.394737	0.449191		0.344262	0.409365	0.402615	0.459974	0.455172	0.358491
VIS_l1	0.0603942	0.372824	0.247475	0.255208	0.297803	0.5	0.532609		0.444444	0.520492	0.453271	0.554945	0.556757	0.344828
VIS_l23	0.0510949	0.195122	0.106103	0.190661	0.169492	0.373128	0.430769		0.36	0.435714	0.33945	0.424889	0.417808
VIS_l5	0.0810811	0.243902	0.145161	0.186321	0.220513	0.420455	0.491735		0.441558	0.5	0.413462	0.489362	0.522876	0.413967
VIS_l6	0.110092	0.186432	0.0857143	0.0985246	0.141486	0.363961	0.429688		0.404494	0.406504	0.366197	0.443299	0.475467
RSP_l1	0.117152	0.347267	0.250455		0.279503	0.482284	0.520638		0.464968	0.52381	0.459119	0.543624	0.555106	0.450416
RSP_l23	0.100325	0.211305	0.136364	0.19604	0.135654	0.4	0.457746		0.36	0.473684	0.363636	0.455696	0.456202	0.415239
RSP_l5	0.0810811	0.23125	0.140187	0.205507	0.178947	0.422421	0.483333		0.434109	0.50365	0.374492	0.473441	0.507408	0.43
RSP_l6	0.0819672	0.171975	0.0821918	0.129032	0.12037	0.358349	0.418033		0.388889	0.364286	0.342868	0.433084	0.424889	0.27907
CA1_so	0.0803802	0.333333	0.230769	0.19863	0.275	0.574675	0.601192	0.313802	0.475472	0.481343	0.44	0.575949	0.525	0.467974
CA1_sp	0.0674242	0.0641026	0.0313335	0.0416667	0.05	0.223471	0.252119	0.0398238	0.25	0.289474	0.233333	0.305024	0.254237	0.210526
CA1_sr	0.0952381	0.356546	0.247159	0.273636	0.290456	0.56917	0.572963	0.302701	0.485906	0.537367	0.403971	0.577033	0.536182	0.459875
CA1_slm	0.147465	0.429575	0.23053	0.253813	0.287129	0.591304	0.623091	0.364611	0.529631	0.582192	0.533955	0.615243	0.570213	0.508973
CA2_so	0	0.0185185	0.214575	0.265766	0.339074	0.619617	0.567262	0.322807	0.480486		0.407895	0.627329	0.562284	0.460606
CA2_sp	0	0.356589	0.0596026	0.0588095	0.0857143	0.185185	0.34699	0.0303954	0.343346	0.471459	0.375	0.387426	0.369189	0.315341
CA2_sr	0.193416	0.289323	0.226987	0.226374	0.283766	0.579151	0.560435	0.314265	0.472273	0.465886	0.491018	0.58371	0.475862	0.4597
CA2_slm	0.11228	0.443114	0.269587	0.28439	0.313715	0.645253	0.654055	0.406295	0.470912	0.566154		0.67178	0.599455	0.504559
CA3_so	0.177632	0.145833	0.210884	0.15	0.255513	0.534884	0.497382	0.212281	0.472868			0.527778	0.475624	0.412445
CA3_sp	0.206897	0.147982	0.0824742	0.0363636	0.117833	0.269231	0.321429	0.032967	0.333333	0.375	0.384615	0.285714	0.319149	0.276591
CA3_sr	0.212997	0.307692	0.207002	0.210959	0.309154	0.516129	0.520304	0.214047	0.477381		0.487101	0.548246	0.475207	0.436034
CA3_slm	0.204711	0.382979	0.238596	0.274129	0.342857	0.636591	0.572005	0.337838	0.562189	0.468933		0.654235	0.511147	0.465918
DG_gr	0.184295	0.0784314	0.0232558	0.00600606	0.0235327	0.104167	0.241379	0.0155845	0.17029	0.191789	0.343475	0.234432	0.166667	0.148352
DG_Hil	0.170968	0.156467	0.123457	0.0669656	0.161842	0.38	0.433628	0.0903226	0.393617	0.382666	0.285714	0.451297	0.359487	0.37676
DG_mo	0.213415	0.395604	0.238258	0.247573	0.272189	0.592375	0.617978	0.326284	0.488038	0.550459	0.498603	0.598746	0.556086	0.493976
SUB_mo	0.287968	0.364066	0.243523	0.188391	0.305164	0.60608	0.589538		0.459821	0.4812	0.413806	0.565217	0.596685	0.523825
SUB_pys	0.144259	0.299539	0.157047	0.128062	0.19681	0.484127	0.514925	0.18241	0.377193	0.459313	0.431655	0.5	0.492424	0.444444
BST	0.149069	0.286421		0.12892	0.278503	0.482759	0.452991					0.527669		0.477612
Cau	0.135417	0.254902		0.118767	0.234234	0.478261	0.508336	0.129353				0.542112		0.433648
Put	0.18313	0.280543		0.147387	0.281879	0.5	0.535948	0.154135	0.511628		0.480519	0.56338		0.42127
EPal	0.179104	0.273543		0.225389	0.339744	0.497191	0.529412	0.149798	0.490845		0.463463	0.516484		0.482456
IPal	0.177305				0.212578	0.505618	0.534232	0.198444	0.544715		0.475806	0.545455		0.423077
VStr		0.329098	0.237251		0.37737	0.528628	0.565217	0.224308	0.525486	0.546715	0.485149	0.575754	0.543478	0.444511
VPal		0.186667	0.209091	0.151899	0.304978	0.401966	0.493333	0.128837	0.5		0.468354	0.520833		0.413246
TuPal1		0.360215	0.212422	0.206552	0.303317	0.528778	0.600517	0.311905	0.575962	0.52098	0.484848	0.569777
TuPal2		0.316545	0.158824	0.140969	0.130081	0.419698	0.543379	0.20229	0.546667	0.477157	0.453293	0.538894
TuPal3		0.258929	0.202381	0.151633	0.327005	0.436937	0.489726	0.174497	0.522059	0.496377	0.454545	0.532609
Tustr1		0.345808	0.119181	0.206758	0.351695	0.494996	0.605536	0.316841	0.53156	0.447477	0.486072	0.5875	0.176471
Tustr2		0.225167	0.134228	0.134831	0.097767	0.377255	0.519231	0.150183	0.477008	0.456522	0.449275	0.525926	0.142857
Tustr3		0.280432	0.20313	0.141202	0.291981	0.421053	0.546559	0.169528	0.492424	0.470036	0.5	0.528571	0.25
HDB		0.257359	0.205556	0.192913	0.34936	0.48	0.508475	0.185022	0.52449	0.529412	0.484536	0.537725		0.478714
SIB			0.231214	0.141987	0.322785	0.463235	0.504762	0.172068	0.521981	0.570248	0.47619	0.553846		0.482353
OB_gl		0.218341			0.326848	0.36039	0.609551	0.107323	0.548523	0.470085		0.510204	0.343304
OB_gr					0.149055		0.395683	0.0923077	0.377778			0.441018	0.4
OB_ipl					0.186035		0.297872	0.151259	0.433824	0.445906	0.471108	0.464816	0.427083
OB_mtr					0.152533		0.321429	0.0883721	0.4375	0.451763		0.385691	0.455534
OB_opl					0.271957	0.491736	0.367021	0.299068	0.472222	0.554054		0.548528	0.547855
AON1		0.242555			0.163121			0.0621302	0.333333		0.342342	0.37234	0.409586
AON2		0.146257						0.0732601	0.341043		0.402439	0.365854	0.166667
AON3								0.0649351	0.376311		0.346667	0.4	0.232452
LPrP1		0.39543		0.21671	0.3527	0.486196	0.542029	0.286472	0.514909	0.560538	0.491525	0.580961	0.456156	0.384361
LPrP2		0.213499		0.0625	0.193774	0.384227	0.451777	0.125	0.4	0.475138	0.435374	0.483871	0.358209	0.2
LPrP3		0.20084		0.164948	0.192928	0.466258	0.476562	0.158915	0.444444	0.454545	0.422535	0.494371	0.405941	0.294786
Bec		0.203935		0.105533	0.179819	0.432946	0.448864	0.114695	0.434783		0.382315	0.472727	0.42268	0.339338
Cla		0.214619		0.105765	0.19398	0.429245	0.46729	0.12484	0.437229		0.384942	0.480315	0.385016	0.289898
Ven		0.262222	0.166667	0.148276	0.263498	0.449089	0.493354	0.1924	0.431818		0.42127	0.496477	0.457385	0.375
VPrP1		0.352803	0.261084		0.333333		0.507915	0.318621	0.458564		0.435897	0.516949	0.410256	0.341463
VPrP2		0.265896	0.168605		0.122909		0.408847	0.1988	0.380952	0.421569	0.418373	0.405533	0.426898	0.297872
VPrP3		0.190029	0.196429		0.26531		0.487603	0.112815	0.440945		0.432584	0.490323	0.410256	0.402022
PHyA	0.178082		0.184049	0.14595	0.18588	0.465649	0.50495	0.168351	0.514424	0.532847	0.462593	0.545455	0.555556	0.430233
THyA	0.116452		0.203189	0.153667	0.291667	0.47619	0.521277	0.179142	0.525424	0.544715	0.48897	0.563107		0.483871
Rt	0.169567	0.16	0.125271	0.0648907	0.189039	0.375573	0.421875	0.14825	0.412871		0.339286	0.484732	0.600971	0.285714
VPL	0.185289		0.188596		0.256757	0.475124	0.52566	0.18	0.510067	0.575489	0.487179	0.557143	0.549238	0.422946
ZI	0.248945		0.23176	0.19838	0.309524	0.528736	0.549609	0.212121	0.546282	0.576	0.513274	0.596895	0.628892	0.494624
p3Tg	0.223465		0.194444	0.196629	0.287293	0.494241	0.544109	0.220833	0.522124	0.556604	0.5	0.572039	0.598851	0.489663
p3SNC	0.151163	0.205793	0.137931	0.102621	0.269663	0.426107	0.494427	0.171939	0.536232	0.540146	0.45679	0.540833	0.479475	0.432576
p3SNR	0.115385	0.211024	0.136061	0.097561	0.224299	0.395382	0.472222	0.0735931	0.5	0.524138	0.42	0.513059	0.5	0.408163
LD	0.231232	0.349515	0.258307		0.341463	0.556568	0.532749	0.130682	0.357143		0.494563	0.447368	0.42967	0.493749
LP	0.196078	0.302397	0.211538		0.277575	0.523364	0.557933	0.227899	0.427995	0.512224	0.470588	0.585586	0.485119	0.5
Po	0.216667		0.198718		0.282669	0.516908	0.543488	0.219178	0.418861		0.5	0.586097	0.5	0.473684
VPM	0.21146		0.124676	0.203018	0.1747	0.497382	0.503521	0.23431	0.479042	0.5375	0.446541	0.550562	0.528205	0.397436
SPF	0.243321		0.228414	0.194915	0.261364	0.513514	0.552786	0.233892	0.507439	0.512821	0.465635	0.5543	0.574715	0.517241
p2LimRt	0.243416	0.0898876	0.247706		0.277655	0.5268		0.223359	0.524752	0.565891	0.496241	0.567994	0.605189	0.505103
PR	0.210526		0.198374		0.283339	0.504009	0.544643	0.219231	0.517544	0.545804	0.49	0.568042	0.62069	0.49166
p2SNC	0.157143	0.197279	0.148649	0.133555	0.25	0.413483	0.451613	0.154754	0.5	0.5125	0.4	0.540249	0.547619	0.377413
p2SNR	0.148332	0.223881	0.136603	0.0965517	0.2366	0.361506	0.472727	0.104167	0.49113	0.492423	0.438889	0.52715	0.583333	0.472727
APT	0.203763	0.28169	0.16011		0.290183	0.494949	0.558857	0.191235	0.475	0.513423	0.47619	0.553846	0.526316	0.471804
JcP	0.223186	0.298013	0.176101		0.29697	0.52381	0.529101	0.210145	0.506173	0.515789	0.482353	0.559231	0.525862	0.487447
LT	0.24436	0.301587	0.187097		0.280787	0.532993	0.546032	0.228155	0.525	0.537525	0.513369	0.572519	0.544082	0.507937
p1LimRt	0.235071	0.296703	0.195906		0.320548	0.54902	0.552846	0.233577	0.535714	0.560345	0.513159	0.592	0.557047	0.535483
p1BRt	0.206897	0.262218	0.211993		0.299363	0.515152	0.538048	0.199203	0.532184	0.549296	0.48436	0.576923	0.604396	0.517914
p1SNC	0.173554	0.216667	0.179487	0.158841	0.265396	0.466005	0.526882	0.168605	0.522388	0.521277	0.444444	0.560748	0.601724	0.454545
p1SNR	0.154129	0.220819	0.167603	0.104167	0.237296	0.418011	0.473449	0.106667	0.481013	0.5	0.443038	0.533428	0.576923	0.455696
TG	0.235	0.342391	0.239362	0.169492	0.248731	0.534161	0.557212	0.235197	0.513274	0.569444	0.505781	0.581296	0.565217	0.538462
SC	0.185185	0.290476	0.177885	0.163366	0.2849	0.493151	0.53211	0.26	0.504854	0.510327	0.46087	0.5	0.524138	0.494737
IC	0.217822	0.303395	0.191257	0.148785	0.238095	0.506494	0.539474	0.230215	0.472665	0.541552	0.437963	0.529412	0.540432	0.521739
m1LimRt	0.229008	0.302742	0.216738		0.305825	0.533908	0.570423	0.222222	0.531034	0.581633	0.490066	0.617428	0.564213	0.505376
m1BRt	0.205584	0.288908	0.217391		0.306208	0.488372	0.542438	0.184211	0.52459	0.540323	0.468254	0.574581		0.515877
m1SNC	0.174442	0.236486	0.201899	0.150997	0.271318	0.419355	0.526894	0.128205	0.489583	0.516104	0.440678		0.628319	0.479637
m1SNR	0.16092	0.226277	0.156759	0.105528	0.222222	0.408602	0.488504	0.110638	0.507246	0.492188	0.434515		0.6	0.474937
m2A	0.208514	0.303226	0.207273		0.283458	0.5	0.565891	0.208	0.50901	0.567596	0.478261	0.531746	0.595238	0.52725
SCnf	0.197555	0.294456	0.198438		0.287425	0.527559	0.547297	0.214844	0.505618	0.587629	0.487919			0.471698
m2BRt	0.176282	0.286408	0.198276		0.270979	0.467029	0.539352	0.188394	0.512195	0.542857	0.462963			0.493213
m2SNC	0.150221	0.226154	0.200719	0.146565	0.247863	0.40469	0.502212	0.151076	0.5	0.5	0.43956		0.638889	0.496575
m2SNR	0.129541	0.230769	0.138298	0.13278	0.204614	0.338264	0.493827	0.102208	0.476467	0.5	0.437851		0.593765	0.475248
CB_gr	0.0344828	0.0909091	0.0531915		0.0504626	0.243478		0.055082	0.285714	0.295455	0.186667	0.25	0.333333	0.266667
CB_mo	0.0377358	0.0181818	0		0	0.15493		0.00961538	0.173913	0.128205	0.0833333	0.2	0.333333	0.134875
CBN	0.136083	0.239521	0.205447		0.181818	0.333333			0.5		0.39595	0.511912	0.518519
isA	0.222222	0.31139	0.214953		0.249352	0.504	0.548387	0.219512	0.518693	0.540984	0.488722	0.561983	0.610169	0.516129
isLimRt	0.225648	0.280255	0.199138		0.24361	0.520331	0.521553	0.190114	0.542484	0.573643	0.488281		0.590164	0.497525
isBRt	0.211111	0.261009	0.188119		0.265306	0.46875	0.528846	0.180545	0.52331	0.522323	0.485437			0.5
isSNC	0.184932	0.222728	0.173077		0.236244	0.378021	0.510036	0.172269	0.522727	0.471104	0.48413		0.630952	0.481481
isSNR	0.2165	0.2	0.148787		0.181818	0.268347	0.491803	0.0827391	0.456439	0.533333	0.431373		0.583333	0.461204
r1	0.235714	0.3	0.203257		0.242188	0.503704	0.54196	0.202899	0.519036	0.526316	0.490196	0.5625	0.618182	0.509525
r2	0.25	0.310868	0.242857		0.277778	0.5	0.546218	0.220859	0.55814	0.534169	0.527029	0.6	0.609756	0.514286
r3	0.254545	0.319621	0.232558		0.286214	0.452114	0.52459	0.20354	0.573643	0.531646	0.503311	0.540112	0.59375	0.519685
r4	0.253249	0.313953	0.26645		0.283951	0.466667	0.546218	0.204273	0.568493	0.511111	0.496063	0.493976	0.5	0.521981
r5	0.234138	0.327586	0.246154		0.303946	0.490381	0.527908	0.21327	0.565217	0.569168	0.48	0.587719		0.518072
r6	0.232	0.335196	0.258998		0.290432	0.486239	0.541565	0.238994	0.554054	0.592475	0.508902	0.60494		0.539823
r7	0.243902	0.32549	0.25		0.310924	0.478564	0.533981	0.2	0.571429	0.59859	0.5	0.593496		0.523077
r8	0.240974	0.317223	0.241495		0.286667	0.493286	0.528302	0.188034	0.573913	0.591021	0.467391	0.576087		0.511539
r9	0.241176	0.295659	0.238095		0.276509	0.491803	0.527435	0.0980392	0.565497	0.570312	0.453125	0.577778		0.504202
r10	0.229108	0.296296	0.234138		0.279615	0.492188	0.516779	0.141414	0.5625	0.575342	0.453569			0.520548
r11	0.225191		0.265625		0.264151	0.486034	0.5375	0.0714286	0.558824	0.586529	0.489933			0.54853

## Sheet: Colocalization_P14
	CFS0129	CFS0130	CFS0132	CFS0133	CFS0134	CFS0135	CFS0128	CFS0131	CFS0180	CFS0190	CFS0212	CFS0214	CFS0215
ORB_l1	0.441611	0.415663	0.439856	0.544578	0.362398	0.498835	0.541118	0.483606	0.433166	0.426426	0.477383	0.418262	0.589958
ORB_l23	0.405755	0.381084	0.425629	0.484262	0.3181	0.470703	0.52972	0.476064	0.385511	0.380393	0.457362	0.391752	0.610548
ORB_l5	0.347386	0.329341	0.359551	0.389401	0.276392	0.40919	0.435696	0.428358	0.350617	0.319027	0.385013	0.325843	0.592498
ORB_l6	0.299674	0.275229	0.329545	0.345114	0.246006	0.35461	0.411772	0.371949	0.300857	0.276382	0.312327	0.27723	0.534695
FRP_l1	0.371567	0.453875		0.539343	0.391468	0.519704	0.435525	0.499527	0.482205	0.441718	0.471088	0.428786	0.578367
FRP_l23	0.383797	0.403767		0.489128	0.361702	0.496491	0.459459	0.510721	0.478242	0.422138	0.457877	0.423378	0.609211
MO_l1	0.442487	0.434846	0.515601	0.556164	0.425873	0.497313	0.458856	0.518868	0.476879	0.366391		0.489666	0.588072
MO_l23	0.36228	0.413223	0.502193	0.511943	0.390452	0.475229	0.466443	0.493976	0.466389	0.38762	0.470588	0.450292	0.608924
MO_l5	0.316759	0.33012	0.43002	0.443015	0.336134	0.416076	0.373183	0.453719	0.399604	0.354626	0.391846	0.379225	0.597307
MO_l6	0.295505	0.305051	0.367725	0.342312	0.279503	0.360111	0.332146	0.404389	0.325733	0.320618	0.291096	0.315493	0.540678
SS_l1	0.362312	0.395242	0.511886	0.541311	0.449422	0.449853	0.547091	0.490779	0.326007	0.355209	0.376099	0.45045	0.582242
SS_l23	0.296146	0.367218	0.462	0.495644	0.394077	0.415855	0.573427	0.472885	0.339623	0.331924	0.405405	0.428118	0.612199
SS_l5	0.290314	0.331536	0.407336	0.424658	0.349784	0.370445	0.480769	0.44213	0.312377	0.310399	0.372203	0.377939	0.620462
SS_l6	0.294563	0.295082	0.349938	0.341912	0.303845	0.325149	0.39312	0.401285	0.259868	0.282779	0.286932	0.333333	0.56513
PTLp_l1	0.347219	0.337483	0.45189	0.508057	0.419899	0.399674			0.246772		0.308807		0.591352
PTLp_l23	0.30889	0.324813	0.416667	0.450094	0.363882	0.356808		0.490948	0.252941		0.329442		0.625879
PTLp_l5	0.318928	0.302688	0.382688	0.453052	0.342644	0.341719		0.477901	0.259352		0.31875	0.416667	0.627763
PTLp_l6	0.292216	0.276316	0.307055	0.372218	0.282824	0.28369		0.418367	0.224615		0.278226	0.336276	0.568704
VIS_l1	0.359272	0.314504	0.442105	0.455744	0.389805	0.368378		0.470076			0.303486	0.396919	0.611203
VIS_l23	0.302817	0.275124	0.358079	0.430137	0.332685	0.316344		0.456783			0.284375	0.372055	0.640278
VIS_l5	0.322981	0.278772	0.307586	0.432819	0.314607	0.333333		0.422414			0.284553	0.373014	0.637574
VIS_l6	0.257384	0.221893	0.267442	0.377498	0.251309	0.254752		0.351704			0.217507	0.284238	0.580073
RSP_l1	0.360531	0.243561	0.388889	0.450704	0.370941	0.343008		0.546518		0.332021	0.31677	0.377052	0.614657
RSP_l23	0.304622	0.235714	0.322581	0.404503	0.325961	0.327347		0.452579		0.255474	0.277857	0.301479	0.635922
RSP_l5	0.336835	0.29779	0.378339	0.443308	0.315385	0.304556		0.364496			0.30791	0.358054	0.624101
RSP_l6	0.220701	0.204062	0.346154	0.368729	0.222092	0.215882		0.274824			0.235698	0.26817	0.548387
CA1_so	0.417084	0.286239	0.454504	0.562261	0.416413	0.376488	0.484848	0.463293	0.202937	0.240696	0.334432	0.45197	0.596007
CA1_sp	0.101215	0.0840708	0.0980987	0.10273	0.0952381	0.0889894	0.0841804	0.102957	0.0512821	0.0867052	0.107784	0.103226	0.399535
CA1_sr	0.447867	0.33581	0.472359	0.594154	0.4729	0.418352	0.547893	0.515447	0.240924	0.278293	0.360299	0.488771	0.552326
CA1_slm	0.450625	0.396923	0.432584	0.550445	0.454096	0.437898	0.47	0.4925	0.295204	0.336427	0.38437	0.467818	0.666205
CA2_so	0.400943		0.450304	0.575377	0.443985	0.383286	0.460295	0.436907	0.229148	0.252566	0.340735	0.468752	0.554775
CA2_sp	0.11735		0.177819	0.153846	0.123457	0.10623	0.074928	0.2	0.0381744	0.106981	0.194292	0.153005	0.24785
CA2_sr	0.364726		0.393617	0.547203	0.384149	0.297118	0.179696	0.394415	0.187809	0.177156	0.325823	0.428088	0.498592
CA2_slm	0.431181		0.414252	0.613392	0.45736	0.395829		0.465814	0.210325	0.227826	0.332296	0.425806	0.590551
CA3_so	0.38301	0.283654	0.371526	0.47885	0.403034	0.343612	0.361053	0.365314	0.199684	0.229697	0.293413	0.369757	0.408847
CA3_sp	0.247908	0.200184	0.194813	0.296781	0.231461	0.246028	0.0771605	0.237236	0.144798	0.198383	0.251701	0.230769	0.346262
CA3_sr	0.410667		0.3902	0.574746	0.411348	0.354074	0.151306	0.400631	0.22736	0.237113	0.355316	0.416552	0.468396
CA3_slm	0.414129		0.364277	0.57647		0.36194		0.3843	0.158192	0.188411	0.305426	0.386724
DG_gr	0.030303	0.0172912	0.033908	0.0416667	0.0376571	0.0518519		0.0444453	0.0268817	0.0338983	0.0461538		0.179104
DG_Hil	0.30801	0.128378	0.276222	0.322917	0.290323	0.27301	0.133779	0.273224	0.180017	0.210732	0.235279	0.312013	0.350211
DG_mo	0.426791	0.315073	0.406386	0.571654	0.4175	0.388811	0.507353	0.438053	0.1744	0.211507	0.30319	0.434128	0.560231
SUB_mo	0.382955		0.41564	0.527001		0.400716	0.35023	0.444316	0.270968	0.326401	0.334096	0.425447	0.63867
SUB_pys	0.383659	0.286921	0.368116	0.437474	0.354355	0.333333		0.37916	0.200837	0.301538	0.338905	0.404348	0.614799
BST	0.37788		0.338369		0.348089		0.293303	0.414203	0.211957	0.29682		0.326126	0.548891
Cau	0.346084	0.253587	0.358696	0.410238	0.303023	0.337386	0.326263	0.408415	0.260341	0.264286	0.283954	0.327014	0.568807
Put	0.410809	0.294	0.344379	0.42994	0.333973	0.38684	0.387917	0.445483	0.255422	0.298507	0.330579	0.313212	0.567812
EPal	0.431516	0.301299	0.355159	0.422727	0.355422	0.371429	0.393936	0.43871	0.254395	0.309409	0.309979	0.320996	0.534314
IPal	0.162934	0.325	0.296296	0.44856	0.257812	0.391522	0.106557	0.280702	0.251572	0.366815	0.332	0.340909	0.552809
VStr	0.437997	0.30198	0.336898	0.454357	0.346154	0.428331	0.325873	0.46247	0.282113	0.326134	0.366159	0.329016	0.511091
VPal	0.156683	0.209777	0.271845	0.328103	0.218065	0.293333	0.155797	0.237421	0.239521	0.305085	0.288136	0.230303	0.40419
TuPal1	0.381477	0.344064	0.349359	0.438247	0.310806	0.444915	0.311644		0.343005	0.323084	0.365733	0.360485	0.470818
TuPal2	0.325626	0.278014	0.26783	0.337563	0.232609	0.380319	0.254587		0.262287	0.267799	0.248136	0.265092	0.388636
TuPal3	0.377658	0.255407	0.295943	0.361979	0.283	0.352227	0.167092	0.316274	0.306069	0.293342	0.336384	0.298865	0.413943
Tustr1	0.424886	0.237089	0.362903	0.495622	0.309609	0.432432	0.282167	0.509302	0.321093	0.334501	0.344905	0.295397	0.522488
Tustr2	0.377638	0.162437	0.275362	0.399457	0.218919	0.372642	0.214815	0.422604	0.251653	0.246246	0.281746	0.244009	0.474487
Tustr3	0.418863	0.202129	0.310205	0.432026	0.298507	0.416862	0.217728	0.47739	0.2998	0.295928	0.300295	0.304811	0.496404
HDB	0.272021	0.296925	0.31935	0.393013	0.305556	0.37931	0.22067	0.293679	0.282051	0.336283	0.338308	0.320582	0.441309
SIB	0.269183	0.267281	0.309091	0.391892	0.286549	0.355828	0.210145	0.247619	0.257282	0.339234	0.321101	0.287645	0.504274
OB_gl		0.2	0.242915	0.350135	0.165716			0.146877	0.103006	0.404255		0.0736842
OB_gr		0.150888	0.203883	0.220884	0.139286	0.191291		0.149585	0.138614	0.196917		0.146919
OB_ipl		0.201031		0.282547	0.192			0.182266	0.172043	0.417128		0.183394
OB_mtr		0.15625	0.16048	0.232613	0.1621			0.118935	0.163823	0.237455		0.205918
OB_opl		0.347253	0.35443	0.434589	0.357488			0.336539	0.274809	0.270142		0.346875
AON1		0.192817	0.270165	0.306069	0.153153	0.237111		0.255663	0.155388	0.22505	0.26506	0.221843	0.45178
AON2		0.304082	0.32406	0.385051	0.24509	0.382199		0.380141	0.26245	0.274141	0.304703	0.300577	0.566667
AON3		0.322314	0.335165	0.372618	0.230162	0.415215		0.388638	0.281162	0.224265		0.277949	0.559845
LPrP1	0.354788	0.37987	0.411583	0.33548	0.330928	0.472559	0.416534	0.470395	0.342917	0.366771	0.422909	0.348605	0.560293
LPrP2	0.297398	0.317319	0.351443	0.458239	0.278707	0.41322	0.37155		0.269737	0.335526	0.343334	0.300201	0.57069
LPrP3	0.369748	0.312638	0.353215	0.388095	0.281321	0.384817	0.356239		0.267081	0.278884	0.324843		0.526432
Bec	0.305919	0.275956	0.281646	0.328873	0.291284	0.344203	0.317647		0.217391	0.258953	0.261494	0.25731	0.492073
Cla	0.355738	0.273751	0.295337	0.363636	0.268041	0.350781	0.323181		0.25463	0.277108	0.303373	0.274725	0.507659
Ven	0.307754	0.257651	0.295797	0.341655	0.282675	0.360406	0.263635		0.22449	0.227053	0.317073	0.286792	0.479675
VPrP1	0.295754	0.275785	0.306265	0.372093	0.251309	0.374877	0.295575	0.371053	0.253589	0.309381	0.313653	0.263653	0.472408
VPrP2	0.166116	0.250326	0.262071	0.426923	0.259843	0.361702	0.194801			0.316703	0.348416	0.308537	0.538173
VPrP3	0.324489	0.279288	0.323988	0.418129	0.286696	0.388235	0.268022		0.267241	0.309337	0.348718	0.286747	0.532916
PHyA	0.238806	0.271255	0.322314	0.392523	0.293878	0.376866	0.169382	0.272059	0.271318	0.342697	0.310127	0.312253	0.497423
THyA	0.300517	0.290456	0.341804	0.407794	0.312253	0.386243	0.213913	0.28777	0.287198	0.362243	0.338028	0.338095	0.483333
Rt	0.322368	0.267742	0.297794	0.373737	0.30137	0.347172	0.181818	0.27688	0.213675	0.28	0.312757	0.337778	0.525707
VPL	0.405858	0.33913	0.352941	0.47479	0.376567	0.428571	0.308219	0.328101	0.263344	0.328654	0.37961	0.432796	0.550687
ZI	0.32881	0.279549	0.377115	0.440316	0.360656	0.428571	0.213816	0.251799	0.341085	0.363636	0.365019	0.38806	0.535604
p3Tg	0.334375	0.271221	0.383333	0.44	0.356	0.413627	0.255523	0.274074	0.354331	0.371287	0.348002	0.352515	0.523777
p3SNC	0.354749	0.228416	0.327601	0.451388	0.286325	0.326682	0.190332	0.246032	0.308167	0.295754	0.240964	0.30702	0.487612
p3SNR	0.164394	0.183395	0.235209	0.283333	0.168712	0.270968	0.113971	0.174603	0.193277	0.272727	0.219131	0.196721	0.443182
LD	0.395062	0.342269	0.389254	0.431768	0.383866	0.386091	0.291256	0.384615	0.292225	0.296763	0.378049	0.429798	0.583548
LP	0.433598	0.347365	0.408931	0.450763	0.402703	0.417668	0.319196	0.382222	0.261692	0.314815	0.392377	0.446403	0.6
Po	0.422337	0.360872	0.393125	0.466204	0.377289	0.410127		0.386364	0.284262	0.323254	0.376435	0.444162	0.570464
VPM	0.408557	0.345733	0.369606	0.505501	0.367993	0.406318	0.288277	0.374603	0.224868	0.3002	0.357143	0.435294	0.558333
SPF	0.42394	0.32197	0.380435	0.454988	0.402715	0.439858	0.19208	0.311111	0.212121	0.397915	0.391304	0.433898	0.558068
p2LimRt	0.306859	0.234266	0.336986	0.427027	0.297086	0.395755	0.166667	0.265804	0.2	0.375796	0.353691	0.364341	0.519139
PR	0.285475	0.260703	0.345888	0.431818	0.306306	0.393103	0.195048	0.225225	0.252273	0.366412	0.341886	0.361607	0.507246
p2SNC	0.269521	0.236842	0.303797	0.401709	0.276596	0.345455	0.191096	0.246479	0.158231	0.261276	0.255685	0.32	0.439913
p2SNR	0.17793	0.176466	0.247423	0.273973	0.19685	0.280576	0.113333	0.202532		0.283186	0.223529	0.210084	0.384651
APT	0.325758	0.256667	0.331729	0.413793	0.321231	0.399597		0.256944		0.282927	0.322666	0.350394	0.543046
JcP	0.327815	0.251871	0.35264	0.422907	0.315353	0.373806		0.252174		0.303169	0.329267	0.361233	0.543033
LT	0.347985	0.266201	0.366448	0.420814	0.334638	0.389163		0.269672		0.300885	0.342857	0.366492	0.543199
p1LimRt	0.316485	0.206094	0.35835	0.453939	0.36408	0.43252		0.271417		0.357059	0.367701	0.406114	0.532889
p1BRt	0.304183	0.167247	0.337874	0.424473	0.322034	0.418033		0.280303		0.384146	0.310924	0.395349	0.490051
p1SNC	0.300885	0.26538	0.329032	0.396552	0.304949	0.392507	0.152439	0.272792		0.279882	0.25	0.337676	0.450189
p1SNR	0.19473	0.19685	0.256367	0.279525	0.204762	0.295699	0.1125	0.233844		0.291667	0.238095	0.216799	0.396396
TG	0.358362	0.282828	0.388889	0.447087	0.340502	0.416961	0.199262	0.271256		0.377551		0.371975	0.558817
SC	0.33908	0.288618	0.384615	0.431953	0.343284	0.376652	0.232149	0.309735		0.377622	0.357759	0.378378	0.552124
IC	0.360231	0.285714	0.413636	0.438755	0.368056	0.414847	0.21219	0.333333		0.385827	0.364407	0.378049	0.522059
m1LimRt	0.296163	0.238504	0.381647	0.451416	0.337001	0.455295		0.264706		0.394558		0.376569	0.5
m1BRt	0.3125	0.209716	0.290995	0.389787	0.333333	0.362637		0.222222		0.34641		0.369467	0.447983
m1SNC	0.29651	0.206687	0.32	0.428571	0.281381	0.368524		0.247934		0.28125	0.238613	0.337011	0.449495
m1SNR	0.194147	0.186671	0.261032	0.296972	0.201926	0.306062	0.134926	0.244751		0.290616	0.233766	0.211823	0.386781
m2A	0.350423	0.290089	0.406585	0.4517	0.345794	0.41576	0.118451	0.278481		0.380531	0.344538	0.389189	0.547739
SCnf	0.313365	0.232472	0.391813	0.432283	0.299213	0.43787		0.272628		0.354688		0.344074	0.506319
m2BRt	0.293447		0.353591	0.433886	0.327582	0.408046		0.267442		0.307937		0.335366	0.45789
m2SNC	0.251344	0.203124	0.303797	0.406027	0.259238	0.351064	0.144302	0.27027		0.298305		0.322722	0.437956
m2SNR	0.195775	0.176245	0.255437	0.294872	0.212264	0.300699	0.131551	0.247934		0.278129	0.254891	0.229845	0.390071
CB_gr	0.152284	0.101477	0.147619	0.180902	0.118218	0.187817	0.105528	0.138365		0.141935	0.179775	0.165518	0.360294
CB_mo	0.167857	0.125479	0.198257	0.204698	0.16309	0.230036	0.0976431	0.131488		0.176471	0.283784	0.20219	0.43299
CBN	0.102273	0.0689655	0.244094	0.318182	0.130435	0.299635	0.0810791	0.125		0.308866		0.215328	0.3
isA	0.371575	0.275862		0.444015	0.358779	0.420262		0.288597			0.327158	0.376169	0.522222
isLimRt	0.295384	0.209677		0.421053	0.307955	0.407609		0.254386		0.338874		0.32834	0.493841
isBRt	0.300735	0.226683		0.40678	0.302682	0.387266	0.160526	0.285059		0.298377		0.305556	0.474227
isSNC	0.268668	0.174041		0.390283	0.271698	0.350877	0.13211	0.3		0.267241		0.27957	0.449002
isSNR	0.21256	0.193003		0.296296	0.216651	0.3125	0.136525	0.25		0.257426		0.224885	0.409779
r1	0.26506	0.21443	0.356589	0.429448	0.325926	0.395255		0.236525		0.370824	0.298507	0.35503	0.483871
r2	0.303971	0.240741	0.387467	0.460317	0.327869	0.438095	0.171573	0.210526		0.403043	0.356479	0.333333	0.5
r3	0.276774	0.211119	0.317438	0.440463	0.285714	0.420513	0.135973	0.165517		0.4	0.383206	0.306641	0.471698
r4	0.254934	0.175879	0.312028	0.421053	0.281034	0.414983	0.154869	0.167883		0.39353	0.359649	0.304878	0.456693
r5	0.221154	0.166667	0.330189	0.419847	0.277519	0.383178	0.126318	0.188456		0.38972	0.353659		0.453333
r6	0.20229	0.219224	0.362458	0.458849	0.264228	0.434905	0.183255	0.205808		0.439279	0.379171		0.451327
r7	0.223126	0.211013	0.351724	0.455556	0.30033	0.426667	0.197346	0.221311		0.404255	0.373984		0.441667
r8	0.251938	0.202073	0.345095	0.451977	0.310746	0.40991	0.179231	0.212039		0.40625	0.359403		0.428571
r9	0.250996	0.208046	0.358528	0.451163	0.329186	0.392409	0.177914	0.198471		0.396429	0.372586		0.428571
r10	0.262613	0.218455	0.372927	0.442708	0.314721	0.390976	0.198389	0.208528		0.42892	0.398949		0.426865
r11	0.222734	0.25	0.358538	0.471301	0.344086	0.427667	0.249164	0.187065		0.447684	0.444444		0.405405

## Sheet: Colocalization_P21
	CFS0172	CFS0202	CFS0206	CFS0224	CFS0225	CFS0226	CFS0227	CFS0182	CFS0184	CFS0196	CFS0197	CFS0199	CFS0201	CFS0204	CFS0200
ORB_l1	0.521064	0.559624	0.530346	0.586293	0.589132	0.580764	0.595065	0.518822	0.549467	0.565157	0.537344		0.551271	0.59259	0.529986
ORB_l23	0.526316	0.553031	0.504598	0.609687	0.610583	0.603025	0.607574	0.523474	0.575884	0.576471	0.565804		0.563607	0.568998	0.541472
ORB_l5	0.479125	0.506003	0.43554	0.566584	0.579717	0.585448	0.588764	0.482026	0.532398	0.542603	0.553971		0.521064	0.537143	0.493086
ORB_l6	0.40796	0.434365	0.323473	0.49322		0.536822	0.525223	0.439437	0.456954	0.477778	0.461947		0.478521	0.451416	0.421053
FRP_l1	0.540494		0.565217	0.589021	0.59584		0.593349		0.558509	0.562369				0.588869
FRP_l23	0.55539		0.55333	0.602706	0.618661		0.622549		0.590492	0.580438				0.598096
MO_l1	0.552279	0.554004	0.564547		0.598519	0.585944	0.601038	0.543483	0.574255	0.5637	0.566088		0.493847	0.577214	0.539243
MO_l23	0.568627	0.581102	0.527953	0.609428	0.624567	0.612684		0.584706	0.601067	0.593172	0.580502	0.502674	0.562753	0.591837	0.570454
MO_l5	0.518486	0.546178	0.477974	0.573113	0.602635	0.592775	0.598639	0.576668	0.588764	0.564383	0.540486	0.441562	0.539801	0.536264	0.515731
MO_l6	0.453039	0.468085	0.380521	0.5	0.54918	0.566292	0.570469		0.519663	0.495697	0.467416	0.37037	0.479738	0.458484	0.44643
SS_l1	0.541508	0.562682	0.592949	0.565898	0.588949	0.577941	0.553448	0.539888	0.57767	0.553985	0.550413	0.426307	0.471503	0.558711	0.50303
SS_l23	0.556514	0.582689	0.559772	0.596745	0.618252	0.597365	0.586301	0.583454	0.602473	0.565599	0.570565	0.464401	0.512284	0.56351	0.522857
SS_l5	0.517561	0.529118	0.506845	0.56485	0.60334	0.6	0.572309		0.603659	0.542471	0.544821	0.43677	0.514463	0.524183	0.501114
SS_l6	0.456389	0.472422	0.430288	0.493451	0.551953	0.566667	0.538798		0.545455	0.483418	0.469231	0.367718	0.462108	0.458731	0.437116
PTLp_l1	0.528634	0.553613	0.547179	0.555809	0.6	0.554124			0.588761	0.560545	0.565789	0.447407	0.482412	0.521241
PTLp_l23	0.532404	0.560127	0.523148	0.564848	0.60473	0.570225	0.572614		0.60518	0.566897	0.563748	0.469055	0.505886	0.529074	0.383152
PTLp_l5	0.507372	0.540206	0.50303	0.557778	0.615518	0.599065			0.607863	0.539319	0.561687	0.465084	0.504344	0.532821	0.470541
PTLp_l6	0.459016	0.477089	0.438202	0.481405	0.556974	0.532718	0.498728		0.553794	0.474521	0.473795	0.390041	0.460321	0.449949	0.410314
VIS_l1	0.518298	0.552123	0.570201	0.556338	0.603085	0.55059	0.510448	0.570093	0.597956	0.543748	0.535233	0.469811	0.487591	0.510695	0.422485
VIS_l23	0.505613	0.535954	0.516094	0.558872	0.607143	0.550072	0.535555	0.59552	0.634908	0.585513	0.538399	0.500807	0.516861	0.510145	0.399304
VIS_l5	0.487941	0.533926	0.508476	0.575926	0.610829	0.574824	0.53921	0.580018	0.619694	0.541243	0.532067	0.481553	0.50694	0.505541	0.421965
VIS_l6	0.416651	0.450308	0.434421	0.489899	0.544592	0.49278	0.471621	0.509632	0.545455	0.447417	0.452108	0.389381	0.446512	0.42963	0.335697
RSP_l1	0.475283	0.519685	0.513345	0.540249	0.598976	0.570128		0.555205	0.559006	0.532743	0.53367	0.453012	0.516461	0.509434	0.406121
RSP_l23	0.492052	0.513514	0.481928	0.544669	0.592612	0.544702	0.505988	0.586835	0.592213	0.523475	0.532609	0.460119	0.524786	0.482277	0.385633
RSP_l5	0.486742	0.52	0.485114	0.555972	0.606654	0.569038	0.520949	0.586521	0.59387	0.501199	0.52452	0.456991	0.495917	0.49226	0.32716
RSP_l6	0.344913	0.422746	0.398255	0.475567	0.520204	0.497863	0.436137	0.502538	0.524781	0.421541	0.441887	0.384615	0.424623	0.404459	0.263006
CA1_so	0.556116	0.577726	0.548567	0.560137	0.614934	0.586191	0.541808	0.514066	0.578032	0.480583	0.579003	0.388193	0.491163	0.464815	0.299296
CA1_sp	0.200621	0.224832	0.170909	0.356021	0.352987	0.308509	0.304348	0.273707	0.328431	0.203947	0.232975	0.147959	0.248428	0.182863	0.162549
CA1_sr	0.571104	0.582816	0.587179	0.57197	0.6	0.573086	0.565882	0.524717	0.573383	0.505131	0.569194	0.395833	0.472885	0.474357	0.328276
CA1_slm	0.550909	0.601148	0.560647	0.625482	0.657285	0.647887	0.597521	0.572054	0.595469	0.572997	0.583918	0.440711	0.554517	0.528736	0.508062
CA2_so	0.549839	0.532674	0.304276	0.542188	0.592845	0.5859	0.554019	0.494983	0.535511	0.443526	0.55911	0.299308	0.479059	0.391129	0.162791
CA2_sp	0.143969	0.17935	0.172513	0.21134	0.327444	0.200341	0.191397	0.259259	0.228319	0.157534	0.255682	0.0679612	0.191304	0.179065	0.18909
CA2_sr	0.516439	0.442304	0.351613	0.537634	0.576578	0.518617	0.474407	0.446092	0.49655	0.420429	0.518283	0.245583	0.399421	0.305839	0.21429
CA2_slm	0.523979	0.553067	0.480838	0.567114	0.629265	0.579684	0.544902	0.498864	0.528265	0.508212	0.567551	0.313466	0.457422	0.415385	0.306277
CA3_so	0.43775	0.3984	0.319899	0.441436	0.492443	0.472543	0.481707	0.380706	0.412544	0.367925	0.45827	0.183051	0.350733	0.287834	0.312883
CA3_sp	0.263314	0.273885	0.257042	0.402677	0.429952	0.343023	0.334206	0.305263	0.391813	0.27551	0.359924	0.216216	0.26745	0.204253	0.253807
CA3_sr	0.439252	0.442934	0.327208	0.468454	0.530719	0.489556	0.476316	0.404137	0.454545	0.388625	0.495637	0.242562	0.381024	0.287105	0.199438
CA3_slm	0.479351	0.458092	0.457089	0.490255	0.537136	0.5	0.453069	0.418647	0.425668	0.424324	0.537129	0.284247	0.386946	0.331702	0.202857
DG_gr	0.0493056	0.101266	0.0433219	0.0918643	0.125		0.111111	0.0839695	0.108491	0.0711111	0.0564516	0.03643	0.075	0.0573071	0.0864721
DG_Hil	0.34384	0.38785	0.249158		0.480427	0.447637		0.368421	0.424242	0.372018	0.414815	0.230769	0.348002	0.265734	0.308333
DG_mo	0.540802	0.513031	0.498168	0.521792	0.590361	0.537646	0.520384	0.452617	0.485951	0.458454	0.520469	0.279846	0.433193	0.362602	0.334727
SUB_mo	0.504087	0.589888	0.498033	0.601205	0.613285	0.619388	0.58176	0.583804	0.568147	0.591973	0.578829	0.494851	0.539056	0.504823
SUB_pys	0.465054	0.549788	0.423868	0.574446	0.611345	0.591264	0.573876	0.55814	0.576744	0.55609	0.559048	0.447084	0.523393	0.485218	0.365362
BST	0.426391	0.4325	0.441975		0.535481	0.574836	0.566178	0.459272	0.492046	0.502472	0.474551	0.294443		0.469741	0.374437
Cau	0.445275	0.466601	0.453634	0.502041	0.545521	0.569672	0.561587	0.475449	0.50722	0.497917	0.497135	0.33241	0.492674	0.47407	0.409938
Put	0.447471	0.461211	0.419449	0.527094	0.52619	0.558442	0.577134	0.464407	0.503401	0.533333	0.457504		0.520343	0.485549	0.414409
EPal	0.408084	0.406975	0.419426	0.492027	0.529851	0.568703	0.569602	0.447447	0.472656	0.509887	0.461538	0.293729	0.497479	0.460505	0.412753
IPal	0.347269	0.414801	0.245037	0.446237	0.572096	0.560403	0.476923	0.495138	0.514388	0.506712	0.473469	0.25	0.275	0.387324	0.384615
VStr	0.4641	0.427653	0.399083	0.535529	0.5	0.559935	0.536458	0.428986	0.438889	0.52552	0.446886	0.3161	0.48914	0.496305	0.37532
VPal	0.21371	0.294245	0.178488	0.323636	0.455172	0.363442	0.296612	0.4269	0.473274	0.321429	0.368421		0.265432	0.216054	0.373785
TuPal1	0.476744	0.430111	0.391472	0.563818	0.416516	0.573013	0.52349	0.378472	0.382301	0.512469	0.449848		0.487319	0.548446	0.326449
TuPal2	0.416941	0.382217	0.348148	0.50423	0.40511	0.513201	0.502083	0.314465	0.350926	0.472509	0.399635		0.441364	0.492556	0.247255
TuPal3	0.458463	0.429752	0.385352	0.56663	0.425113	0.514096	0.527058	0.408602	0.411254	0.440368	0.451987		0.5	0.522777	0.303809
Tustr1	0.371698	0.353828	0.41716	0.531307	0.430147	0.556124	0.496774	0.325185	0.4	0.359727	0.466054		0.401299	0.484725	0.358595
Tustr2	0.288184	0.28169	0.34506	0.53507	0.382567	0.516842	0.452088	0.318066	0.353312	0.299003	0.406768		0.343109	0.440945	0.285199
Tustr3	0.317712	0.363265	0.361063		0.439746	0.52982	0.367347	0.379673	0.393503	0.394366	0.426731		0.362794	0.433863	0.341912
HDB	0.362445	0.396068	0.279535	0.454314	0.493902	0.431339	0.437293	0.464282	0.493827	0.432604	0.470191		0.428831	0.298246	0.437247
SIB	0.297414	0.402985	0.221591	0.4	0.502514	0.432142	0.403259		0.52381	0.431885	0.446738	0.387097	0.37037	0.252815	0.454915
OB_gl	0.294301		0.178344	0.367589				0.232456	0.286145	0.371069				0.416084	0.439338
OB_gr	0.201427	0.181192	0.178344	0.264342				0.196532	0.240506	0.242993					0.166667
OB_ipl	0.251572	0.257525		0.270408				0.256187	0.285185	0.286902					0.273408
OB_mtr	0.211955	0.242604	0.169591	0.291908				0.239583	0.238372	0.23298					0.219178
OB_opl	0.397642	0.420655	0.350468	0.458999				0.394628	0.442197	0.429708					0.377717
AON1	0.357143	0.393075	0.243136	0.494403		0.602021		0.21412	0.286495	0.377778			0.431124		0.216718
AON2	0.431496	0.455267	0.394937	0.520875				0.377778	0.449624	0.486111			0.502569
AON3	0.348558	0.46847	0.468657					0.411585	0.472408	0.544084			0.545781
LPrP1	0.445893	0.485323	0.484076	0.423304	0.432215	0.535605	0.572727	0.43349	0.454839	0.544919	0.519836		0.499264	0.535951	0.461762
LPrP2	0.471464	0.486014	0.424549	0.56753	0.554965	0.602236	0.591727	0.453024	0.478088	0.537815	0.509063		0.510055	0.519707	0.443223
LPrP3	0.430671	0.47426	0.432127	0.506756	0.494929	0.531541	0.556075	0.431373	0.45425	0.532818	0.473259		0.488895	0.466859	0.415683
Bec	0.337438	0.398482	0.357983	0.480438	0.472217		0.504077	0.407809	0.420561	0.448857	0.418182		0.447073		0.365778
Cla	0.408389	0.43354	0.387435	0.486047	0.475904		0.548722	0.406655	0.437886	0.490332	0.446237		0.461964		0.401139
Ven	0.382773	0.400292	0.330645			0.364055	0.492234	0.403101	0.4	0.505814	0.423947		0.436145	0.399306	0.371429
VPrP1	0.344209	0.378997	0.383796	0.482611		0.489297	0.489404	0.348387		0.425011	0.394011		0.411538	0.450925	0.384211
VPrP2	0.446043	0.428624	0.362245	0.519551		0.556719	0.557353	0.405638	0.427737	0.4689	0.451025		0.374977		0.382514
VPrP3	0.429104	0.443737	0.380783	0.550728		0.537209	0.557789	0.42492	0.429348	0.519878	0.461078		0.453254	0.424138	0.383608
PHyA	0.293515	0.392857	0.198292	0.474359	0.516902	0.498155	0.485714	0.485207	0.514851	0.457143	0.461538	0.37773	0.338348	0.300885	0.409091
THyA	0.338235	0.409302	0.203054	0.457779	0.507143	0.512876	0.450617	0.5	0.523202	0.445016	0.482353		0.424755	0.282051	0.463325
Rt	0.351926	0.446328	0.223301	0.536232	0.568735	0.529222	0.528534	0.516458	0.536765	0.511407	0.497207	0.373314	0.439442	0.320443	0.468927
VPL	0.48415	0.510135	0.341694	0.590778	0.588844	0.578947	0.552239	0.527727	0.537313	0.542714	0.540801	0.286517	0.5	0.419404	0.422619
ZI	0.369427	0.417457	0.175764	0.550873	0.567164	0.539761	0.506329	0.528831	0.557823	0.516217	0.527889	0.448276	0.484211	0.284672	0.507042
p3Tg	0.385496	0.411635	0.181993	0.542277	0.560847	0.5	0.503497	0.532374	0.451852	0.523438	0.531915	0.462225	0.479675	0.313953	0.509802
p3SNC	0.320517	0.402552	0.157179	0.508067	0.535545	0.452612	0.48675	0.470588	0.435133	0.511249	0.481926	0.377568	0.486239	0.275862	0.472136
p3SNR	0.153509	0.172929	0.129252	0.282443	0.365854	0.480583	0.356757	0.386364	0.401786	0.269939	0.321092	0.333333	0.317757	0.192821	0.391304
LD	0.518717	0.548906	0.359621	0.594235	0.636558	0.600985	0.59018	0.573487	0.569828	0.559322	0.570048	0.351621	0.519339	0.412245
LP	0.51632	0.524032	0.361111	0.565116	0.606327	0.552719	0.57516	0.544173	0.555666	0.55204	0.558455	0.361194	0.512605	0.412427	0.463982
Po	0.525858	0.521635	0.385714	0.572539	0.588604	0.537529	0.548101	0.511375	0.527446	0.538462	0.545737	0.308561	0.498809	0.409748	0.407895
VPM	0.522359	0.498866	0.35497	0.552826	0.558994	0.52809	0.550696	0.493776	0.505219	0.54717	0.52356	0.293432	0.48247	0.414634	0.394286
SPF	0.445156	0.469945	0.204013	0.563953	0.585657	0.549296	0.562992	0.546907	0.564286	0.564364	0.522388	0.423217	0.511521	0.345238	0.5
p2LimRt	0.308511	0.372881	0.116822	0.551724	0.56301	0.550459	0.514435	0.552637	0.54902	0.530303	0.507937	0.420615	0.481481	0.225328	0.525707
PR	0.308108	0.328571	0.134961	0.516343		0.512	0.492188	0.52	0.484848	0.496503	0.515002	0.431373	0.494737	0.242424	0.493333
p2SNC	0.27668	0.316092	0.163053	0.491018	0.44152	0.479167	0.450896	0.45	0.401149	0.442308	0.468208	0.356436	0.454545	0.275168
p2SNR	0.160494	0.203008	0.152542	0.323467	0.368421	0.446541	0.32414	0.393599	0.405172	0.315789	0.324503	0.31873	0.319386	0.201887	0.370714
APT	0.369458	0.409091	0.175	0.546667	0.564436	0.547822	0.556818	0.520548	0.544554	0.544967	0.505747	0.39352	0.496454	0.302397	0.484848
JcP	0.374171	0.396284	0.168831	0.560488	0.580645	0.560708	0.559322	0.537634	0.553696	0.545455	0.512195	0.411765	0.507426	0.289564	0.5
LT	0.368421	0.383117	0.169279	0.559211	0.576923	0.560606	0.555556	0.531769	0.548387	0.548584	0.513043	0.411348	0.512953	0.284692	0.509091
p1LimRt	0.381974	0.378151	0.146259	0.531057	0.515496	0.492754	0.507121	0.548014	0.550678	0.554087	0.512	0.446429	0.521368	0.251748	0.504762
p1BRt	0.336223	0.333333	0.173183	0.529631	0.515385	0.445783	0.491241	0.524272	0.517965	0.514563	0.492821	0.45614	0.485243	0.25263	0.496644
p1SNC	0.333196	0.341439	0.172222	0.50998	0.466325	0.4779		0.481051	0.424212	0.44	0.490385	0.396348	0.459238	0.292683
p1SNR	0.169725	0.207926	0.151351	0.323653	0.365763	0.411267	0.326531	0.378844	0.409639	0.328	0.33929	0.317073	0.340206	0.204847	0.399115
TG	0.386598	0.388889	0.176075	0.55864	0.575758	0.560694	0.568115	0.546589	0.558484	0.558252	0.507792	0.457516	0.519615	0.294118	0.526164
SC	0.39929	0.362098	0.197903	0.553459	0.530435	0.546127	0.544304	0.538984	0.563742	0.551647	0.5	0.433113	0.528662	0.313043	0.528846
IC	0.38189	0.304183	0.170411	0.58001	0.522936	0.56391	0.562374	0.54007	0.551724	0.552901	0.480851	0.392593	0.526316	0.304348	0.502857
m1LimRt	0.379034	0.35023	0.14	0.558236	0.5625	0.543103	0.550873	0.551836	0.548375	0.540816	0.492958	0.470588	0.491803		0.525126
m1BRt	0.370538	0.313043	0.161355	0.514286	0.530485	0.470588	0.514496	0.53125	0.522124	0.528846	0.454545	0.45147	0.5		0.493506
m1SNC	0.340249	0.330769	0.174243	0.509804	0.462025	0.445626	0.378571	0.490909	0.401607	0.480956	0.488372	0.408578	0.455357
m1SNR	0.195	0.213793	0.164835	0.357433	0.338186	0.38491	0.348624	0.36716	0.40404	0.345133	0.347458	0.304348	0.330189	0.228814	0.409091
m2A	0.396476	0.278355	0.151654	0.577638	0.547269	0.561798	0.567342	0.542857	0.55102	0.546305	0.505815	0.422819	0.511156	0.283688	0.505882
SCnf	0.325272	0.280788	0.127381		0.5	0.538462	0.551821	0.547619	0.548387	0.527136	0.521008	0.482143	0.463415		0.5
m2BRt	0.324841	0.330233	0.171999		0.482143	0.493288	0.474513	0.522222	0.5	0.509434	0.494241	0.429198	0.454545		0.474342
m2SNC	0.309735	0.284672	0.154185	0.48	0.427903	0.427536	0.383234	0.441403	0.425373	0.458065	0.484601	0.342224	0.422995
m2SNR	0.228261	0.22748	0.147402	0.361227	0.345588	0.399721	0.350282	0.375	0.387571	0.36036	0.357433	0.290459	0.332207		0.378641
CB_gr	0.253247	0.206497	0.19685	0.382276	0.34375	0.383621	0.38342	0.326996	0.354582	0.357367	0.316327	0.248249	0.309859	0.266932	0.32
CB_mo	0.251197	0.15625	0.174797	0.466061	0.393939	0.444444	0.442366	0.383085	0.424242	0.464286	0.389251	0.298387	0.465116	0.257212	0.37899
CBN	0.223256	0.0639483	0.0614334	0.457143	0.376812	0.39603	0.434783	0.379171	0.440238	0.421947	0.35443	0.214821		0.105823	0.34307
isA	0.391111	0.297916	0.164286	0.555827	0.532164	0.545977	0.560284	0.5	0.534247	0.520619	0.505882	0.414474	0.466237	0.263158	0.47619
isLimRt	0.294444	0.296925	0.132993	0.518693	0.495935	0.516899	0.5	0.546099	0.522222	0.5	0.459724	0.482143			0.513603
isBRt	0.318584	0.299447	0.162996	0.515464	0.521739	0.5	0.490683	0.472999	0.472332	0.462949	0.443299	0.393443			0.461204
isSNC	0.312217	0.286447	0.171123	0.375		0.382353	0.45098	0.444444	0.427536	0.430536	0.380952	0.327524	0.371212
isSNR	0.258938	0.230217	0.148936	0.3	0.428586	0.374348	0.326352	0.366667	0.39315	0.391304	0.372481	0.284672	0.320642		0.361345
r1	0.353982	0.242038	0.144796	0.54298	0.531429	0.534884	0.539474	0.520408	0.524433	0.513015	0.480392	0.385827	0.458987	0.222222	0.456742
r2	0.346154	0.247788	0.149007	0.540541	0.53913	0.539007	0.560748	0.521739	0.543584	0.516129	0.509902	0.402174	0.490475	0.19863	0.475305
r3	0.301205	0.246154	0.145353	0.510585	0.504274	0.487805	0.520408	0.492308	0.5125	0.475998	0.453411	0.338028		0.190476	0.425926
r4	0.324324	0.228216	0.126925	0.480769	0.498277	0.463415	0.5	0.479167	0.503503	0.45098	0.475	0.346154		0.161528	0.421875
r5	0.306992	0.178002	0.106947	0.423864	0.47902	0.52381	0.510417	0.454545	0.495715	0.385417	0.466667	0.333333		0.132698	0.403846
r6	0.341969	0.20068	0.135952	0.469748	0.482955	0.510638	0.544554	0.496503	0.514019	0.460123	0.506024	0.345865		0.156699	0.422535
r7	0.338132	0.179028	0.138728	0.480716	0.480874	0.5	0.534437	0.491803	0.522222	0.457516	0.51	0.347154		0.151961	0.44
r8	0.325301	0.167442	0.144695	0.463855	0.447761	0.5	0.512397	0.455739	0.521622	0.443038	0.491124	0.357143		0.156443	0.43881
r9	0.3236	0.170644	0.145729	0.461538	0.429185	0.5	0.53125	0.430303	0.5	0.442529	0.477477	0.315789		0.156028	0.4
r10	0.341835	0.149897	0.142857	0.47858	0.463046	0.508596	0.559578	0.421801	0.52365	0.452667	0.458681	0.302326		0.153846	0.428571
r11	0.332335	0.164356	0.147778	0.516393	0.475309	0.490323	0.5625	0.420513	0.528736	0.475767	0.492589	0.295131		0.164524	0.464701

## Sheet: Colocalization_P28
	CFS0168	CFS0173	CFS0174	CFS0176	CFS0181	CFS0221	CFS0222	CFS0223	CFS0175	CFS0177	CFS0191	CFS0193	CFS0194	CFS0195	CFS0207
ORB_l1	0.574219	0.576102	0.598101	0.628183	0.532491	0.561104	0.548087	0.610544	0.632625	0.597999	0.587155	0.575504	0.597968		0.565698
ORB_l23	0.594841	0.603858	0.621222	0.638191	0.607296	0.576488	0.56623	0.607646	0.649958	0.629699	0.612587	0.596772	0.622351		0.578242
ORB_l5	0.578293	0.591065	0.59073	0.612903	0.575099	0.558103	0.554019	0.596947	0.625502	0.622642	0.594164	0.561082	0.604396		0.578393
ORB_l6	0.515802	0.543561	0.528196	0.586813	0.489919	0.512962	0.496907	0.56153	0.591929	0.596311	0.519833	0.473881	0.546347		0.536624
FRP_l1	0.573266	0.561763	0.587464	0.62106	0.468208		0.54451	0.601802		0.572304	0.598499	0.571523	0.596859		0.566757
FRP_l23	0.595	0.597611	0.624125	0.64901	0.597386		0.566667	0.611687		0.614268	0.624054	0.607938	0.620228		0.587571
MO_l1	0.583562	0.603281	0.586957	0.626158	0.602054	0.556535	0.538681	0.610197	0.619666	0.584586	0.592761	0.569204	0.611867	0.579109	0.582077
MO_l23	0.600478		0.629829	0.655022	0.62029	0.579216	0.574048	0.601402	0.655429	0.629343	0.626652	0.622318	0.627551	0.600631	0.598227
MO_l5	0.592799	0.603047	0.603969	0.616639	0.590828	0.565812	0.551988	0.585455	0.629225	0.623794	0.616766	0.576376	0.609174	0.602577	0.581538
MO_l6	0.547917	0.573744	0.532443	0.595506	0.53168	0.520324	0.511499	0.550691	0.589379	0.601156	0.540682	0.501636	0.582437	0.549664	0.536119
SS_l1	0.570348		0.585219	0.611833	0.603044	0.523529	0.543027	0.589959	0.608796	0.587924	0.584795	0.54882	0.617931	0.580243	0.569482
SS_l23	0.59571		0.629858	0.657163	0.617375	0.558522	0.564767	0.572233	0.648402	0.622754	0.617566	0.607656	0.630023	0.603604	0.584395
SS_l5	0.592593		0.613057	0.648963	0.597254	0.564777	0.567692	0.53915	0.645045	0.635135	0.599606	0.581712	0.61262	0.616667	0.589625
SS_l6	0.554656		0.541573	0.625878	0.526201	0.487472	0.508596	0.523148	0.603007	0.605133	0.533493	0.504014	0.586507	0.556936	0.534935
PTLp_l1	0.566569		0.59007	0.62112	0.587922	0.497809	0.548387	0.614091	0.613942	0.602973	0.582375	0.545757	0.606268		0.57405
PTLp_l23	0.580981		0.633127	0.652916	0.601923	0.552556	0.573134	0.624214	0.653602	0.640343	0.606496	0.586885	0.624496		0.585153
PTLp_l5	0.605227		0.637048	0.661017	0.60628	0.554404	0.593548	0.600343	0.65645	0.637658	0.627861	0.609856	0.629197		0.596006
PTLp_l6	0.582569		0.572127	0.637271	0.519757	0.464372	0.524635	0.559395	0.612466	0.607419	0.549367	0.524231	0.592		0.553695
VIS_l1	0.569433	0.58255	0.606908	0.622024	0.594249	0.495918	0.555556	0.603579	0.624551	0.6368	0.595506	0.552395	0.599751		0.579652
VIS_l23	0.574264	0.619586	0.644377	0.669841	0.608534	0.535294	0.571429	0.614094	0.675068	0.655019	0.603885	0.563506	0.62449		0.590403
VIS_l5	0.596396		0.640472	0.654933	0.593333	0.515857	0.590176	0.571116	0.656613	0.650741	0.625121	0.582515	0.635569		0.58804
VIS_l6	0.570742		0.571726	0.622	0.512296	0.434125	0.527728	0.543384	0.597631	0.617958	0.549495	0.497478	0.594217		0.529893
RSP_l1	0.580224	0.607535	0.6	0.631146	0.599517	0.44556	0.569498	0.561446	0.662839	0.649734	0.613636	0.558891	0.620199		0.561315
RSP_l23	0.577376	0.625654	0.639098	0.651479		0.448096	0.560372	0.571871	0.660777	0.650667	0.619666	0.555315	0.639073		0.551817
RSP_l5	0.579365		0.627149	0.655109	0.608247	0.5	0.587506	0.549342	0.645224	0.647059	0.639676	0.564655	0.648511		0.54
RSP_l6	0.509172		0.561056	0.600732	0.513699	0.441236	0.503906	0.477423	0.598182	0.600917	0.570455	0.484913	0.591837		0.492281
CA1_so	0.623129		0.583469	0.656942	0.604938	0.382641	0.582253	0.600733	0.635448	0.624017	0.598862	0.509138	0.654687	0.536724	0.614072
CA1_sp	0.266795		0.309013	0.375282	0.273845	0.248619	0.33628	0.419132	0.403089	0.343071	0.308411	0.284749	0.340206	0.242424	0.293532
CA1_sr	0.584708		0.570248	0.638028	0.602479	0.381503	0.557359	0.584792	0.606784	0.587196	0.600653	0.513545	0.633108	0.511204	0.576824
CA1_slm	0.613181		0.62396	0.695255	0.592925	0.496367	0.618369	0.577265	0.695253	0.671949	0.632	0.540523	0.657746	0.669002	0.613232
CA2_so	0.591362	0.410321	0.476038	0.651261	0.540948	0.31768	0.501971	0.530909	0.593153	0.547891	0.551447	0.47398	0.67395	0.582651	0.602559
CA2_sp	0.166667	0.154645	0.277457	0.293131	0.221053	0.197817	0.152342	0.170213	0.311927	0.329897	0.242991	0.233645	0.293413	0.25	0.176389
CA2_sr	0.541935	0.392908	0.44713	0.615342	0.511111	0.293599	0.454545	0.433962	0.574515	0.530106	0.527489	0.414634	0.650026	0.548515	0.515113
CA2_slm	0.594454	0.516607	0.534039	0.670213	0.554286	0.342127	0.543947	0.541864	0.64744	0.60913	0.548913	0.459166	0.664263	0.604688	0.604294
CA3_so	0.452214	0.449684	0.355848	0.534603	0.411504	0.248555	0.373512	0.393999	0.518228	0.45754	0.428853	0.359561	0.544701	0.46338	0.472509
CA3_sp	0.395683	0.33908	0.370614	0.487053	0.373835	0.243878	0.219512	0.252778	0.409838	0.379147	0.392034	0.348913	0.378309	0.310811	0.321951
CA3_sr	0.480983	0.476534	0.392915	0.558824	0.481818	0.259654	0.417822	0.390288	0.574013	0.506369	0.463899	0.391579	0.580411	0.485352	0.502644
CA3_slm	0.512329	0.447605	0.440549	0.631643	0.481644		0.437008	0.425477	0.600655	0.5	0.454798		0.641221	0.504658	0.561594
DG_gr	0.106977	0.128205	0.142575	0.187919	0.126582	0.0833333	0.108434		0.166667	0.174603	0.151137		0.154839	0.154643	0.153509
DG_Hil	0.443925	0.43129	0.416667	0.521429	0.43776	0.293194	0.391026		0.527051	0.467783	0.462121	0.376697	0.529129	0.168054	0.432539
DG_mo	0.538121	0.616397	0.458716	0.622499	0.509383	0.266756	0.517961	0.47769	0.604236	0.602807	0.511656	0.375309	0.642303	0.433004	0.569705
SUB_mo	0.593477		0.594241	0.641034	0.610224	0.505774	0.564706	0.508186	0.650104	0.662768	0.631607	0.568182	0.655102		0.548571
SUB_pys	0.593701		0.602362	0.641902	0.607843	0.509164	0.59018	0.484793	0.635659	0.635475	0.609463	0.575163	0.64363		0.55624
BST	0.530815	0.586592	0.492543	0.603563	0.481903	0.448052	0.508902	0.531345	0.625418	0.586644	0.507353	0.510718	0.58209	0.548009	0.538462
Cau	0.558546	0.588367	0.519337	0.62091	0.563416	0.463074	0.515933	0.552863	0.614851	0.595777	0.522321	0.51875	0.593418	0.568138	0.526667
Put	0.531046	0.57648	0.524973	0.615551	0.506667	0.528302	0.526276	0.555556	0.602597	0.599381	0.51861	0.513932	0.577465	0.573462	0.540342
EPal	0.5	0.569287	0.498688	0.602273	0.465479	0.477778	0.511719	0.543417	0.587687	0.593289	0.493534	0.479594	0.559691	0.553903	0.537267
IPal	0.513158	0.427318	0.539267	0.274809	0.489209	0.33913	0.183784	0.258001	0.552174	0.357143	0.537459	0.517008	0.516393	0.471471
VStr	0.476395	0.559068	0.481013	0.589949		0.462133	0.486491	0.528967	0.565378	0.564857	0.45935	0.454009	0.52514		0.524615
VPal	0.394737	0.310004	0.439252	0.236854		0.309478	0.23397	0.258171	0.335244		0.48	0.385135	0.413043		0.285088
TuPal1	0.417332	0.508032	0.477334	0.56477			0.453947	0.482821	0.587564	0.504615	0.350091	0.420754	0.47487		0.521472
TuPal2	0.36128	0.456951	0.442105	0.526894			0.40292	0.392814	0.51626	0.46281	0.299275	0.376906	0.407681		0.467961
TuPal3	0.403341	0.409287	0.460277	0.514522			0.445977	0.486205	0.492061	0.464943	0.4	0.379699	0.449961		0.415584
Tustr1	0.37797	0.463435	0.436819	0.512545			0.390789	0.462366	0.552987	0.417722	0.416667	0.412731	0.499415		0.498525
Tustr2	0.321185	0.427942	0.409843	0.363889			0.32903	0.397351	0.460396	0.318436	0.319444	0.375926	0.419492		0.431858
Tustr3	0.394678	0.47698	0.419102	0.412832			0.407698	0.401042	0.512195	0.510441	0.405172	0.422	0.490515		0.479768
HDB	0.463768	0.425098	0.5	0.431579			0.373288	0.356323	0.458065	0.484539	0.477707	0.466506	0.509231		0.366969
SIB	0.482558	0.390411	0.506579	0.414121		0.390579	0.350932	0.307011	0.453125	0.512245	0.527202	0.466667	0.503547		0.355
OB_gl	0.310196	0.375	0.281754	0.383749						0.274038	0.30303	0.277911	0.367893		0.324561
OB_gr	0.18705	0.214689	0.251938	0.273327						0.269795	0.269904	0.237911	0.280206		0.234208
OB_ipl	0.253078	0.269272	0.289017	0.29683				0.219608		0.32312	0.30273	0.27931	0.309816		0.256887
OB_mtr	0.255882	0.255768	0.282857	0.215686						0.253623	0.269058	0.259615	0.247101		0.191601
OB_opl	0.430993	0.449339	0.450331	0.465054				0.401596		0.49115	0.452747	0.428235	0.482533		0.407775
AON1	0.482328	0.513897	0.370648	0.488318		0.460044	0.469653	0.487909	0.578171	0.405034	0.453432	0.368132	0.475041		0.446029
AON2	0.540909	0.571992	0.525963	0.608435		0.485002	0.504464	0.590835	0.60458	0.5822	0.49703	0.495345	0.576541		0.553719
AON3	0.457815	0.546371	0.513181	0.626459		0.52262	0.539301	0.609836	0.598029	0.597054	0.501418	0.511229	0.580994		0.569182
LPrP1	0.529416	0.560292	0.514898	0.59464		0.519824	0.528548	0.588957	0.600362	0.586301	0.521401	0.504337	0.57732		0.557971
LPrP2	0.556851	0.5878	0.527273	0.613596		0.515206	0.51015	0.555831	0.604771	0.598291	0.518018	0.516899	0.581512		0.556851
LPrP3	0.512963	0.567627	0.521456	0.615811		0.493199	0.500978	0.526148	0.560945	0.575601	0.491199	0.5	0.578176		0.559524
Bec	0.477846	0.490617	0.464516	0.553175		0.374051	0.450628	0.47535	0.523529	0.523046	0.479893	0.416669	0.530866		0.514134
Cla	0.49321	0.5469	0.497227	0.585009		0.51172	0.484407	0.565517	0.571431	0.541371	0.471429	0.453405	0.548611		0.522766
Ven	0.425287	0.482925	0.458491	0.5		0.423881	0.378601	0.434389		0.504155	0.451306	0.433862	0.534653		0.480989
VPrP1	0.427313	0.465296	0.444234	0.52189		0.449355	0.393443	0.491561	0.543119	0.457386	0.417228	0.439	0.480565		0.504259
VPrP2	0.504928	0.510074	0.484102	0.544		0.342105	0.353211	0.471595	0.586397	0.535326	0.464602	0.478873	0.537925		0.512586
VPrP3	0.463731	0.49885	0.470769	0.535817		0.454759	0.393195	0.474031	0.575071	0.542406	0.477492	0.453757	0.522914		0.546291
PHyA	0.486007	0.363238	0.513072	0.452369	0.508025	0.382353	0.324723	0.329336	0.507144	0.515898	0.492188	0.47858	0.494524		0.318942
THyA	0.4927	0.380682	0.5	0.449799			0.362832	0.339181	0.478492	0.519031	0.483192	0.469027	0.515218		0.332117
Rt	0.531646	0.506849	0.554345	0.577052	0.536585	0.447107	0.391729	0.376812	0.536481	0.561728	0.529412	0.514184	0.567159	0.5	0.418068
VPL	0.51797	0.575646	0.531696	0.61356	0.528095	0.377778	0.487723	0.43783	0.618746	0.547762	0.512989	0.527378	0.593123	0.568182	0.515924
ZI	0.504202	0.429379	0.538692	0.576923	0.538462	0.442308	0.334884	0.377245	0.548387	0.570093	0.521322	0.5	0.5625	0.5222	0.339903
p3Tg	0.504587	0.462963	0.549691	0.56	0.546392	0.458443	0.373753	0.37	0.56387	0.554745	0.534091	0.5	0.554286		0.345126
p3SNC	0.481928	0.174129	0.520157	0.403846	0.466667	0.362374	0.313253	0.257907	0.507246	0.46	0.480826	0.40458	0.471429		0.1875
p3SNR	0.344086	0.196246	0.39	0.308608	0.411765	0.323529	0.164761	0.2	0.395062	0.393939	0.436131	0.368173	0.377778		0.154116
LD	0.594203	0.635955	0.591981	0.646542	0.588335	0.363861	0.526419	0.439589	0.660832	0.586446	0.610354	0.569388	0.660592	0.602812	0.560883
LP	0.575824	0.601572	0.519856	0.630937	0.549618	0.375	0.535599	0.469314	0.641975	0.605909	0.585249	0.540603	0.643211	0.5875	0.544177
Po	0.539897	0.606365	0.537002	0.621706	0.505581	0.343186	0.515284	0.461039	0.624069	0.56	0.533762	0.518703	0.61851	0.560907	0.550347
VPM	0.495215	0.590389	0.517426	0.619224	0.517544	0.339341	0.501799	0.447044	0.612836	0.547421	0.479852	0.5	0.601518	0.546559	0.523973
SPF	0.548837	0.545894	0.573738	0.623977	0.557252	0.471338	0.459649	0.367873	0.609375	0.6	0.547297	0.523256	0.606449	0.575758	0.420833
p2LimRt	0.527864	0.378464	0.530663	0.591837	0.528571	0.428571	0.336207	0.334635	0.568966	0.573524	0.508772	0.490566	0.537981	0.511111	0.29537
PR	0.495048	0.392593	0.544466	0.556922	0.509434	0.447059	0.329336	0.337662	0.559851	0.558982	0.5	0.464102	0.541495	0.512605	0.254791
p2SNC	0.448658	0.325724	0.442623	0.486817	0.484375	0.300036	0.335781	0.300685	0.505747	0.520833	0.403588	0.443996	0.524272		0.226799
p2SNR	0.362637	0.225166	0.391528	0.347711	0.409737	0.335034	0.170863	0.209302	0.394552	0.411362	0.443078	0.362963	0.375672		0.166102
APT	0.536394	0.493087	0.549296	0.601351	0.54853	0.448937	0.407037	0.345311	0.606383	0.591837	0.554217	0.514286	0.544917	0.538462	0.308177
JcP	0.53125	0.48299	0.5625	0.6	0.55814	0.442308	0.394958	0.342529	0.614081	0.589903	0.564516	0.511696	0.543353	0.536313	0.3306
LT	0.523364	0.46309	0.55914	0.591176	0.547228	0.453125	0.396284	0.316327	0.611765	0.582717	0.563163	0.50642	0.537927	0.533841	0.331997
p1LimRt	0.522222	0.485063	0.554545	0.601047	0.55051	0.457481	0.367188	0.274725	0.597701	0.605578	0.539683	0.506173	0.569149	0.552381	0.306011
p1BRt	0.486299	0.445711	0.508333	0.585106	0.531448	0.464346	0.355613	0.298776	0.594595	0.582171		0.468071	0.559524	0.5242	0.272564
p1SNC	0.487223	0.417728	0.5	0.517686	0.505747	0.398374	0.345718	0.306715	0.554158	0.494764	0.440678	0.444444	0.506667		0.268482
p1SNR	0.363234	0.21875	0.409836	0.366667	0.39	0.348419	0.183333	0.196699	0.405506	0.426667	0.44	0.376147	0.38754		0.166667
TG	0.520747	0.471591	0.571429	0.603114	0.552042	0.47343	0.40899	0.309091	0.605069	0.598152	0.561905	0.510172	0.548085	0.556213	0.319238
SC	0.484375	0.434783	0.568595	0.604082	0.539728	0.466102	0.412	0.282051	0.605826	0.588983	0.567823	0.504832	0.541875	0.55102	0.305921
IC	0.443102	0.482556	0.545455	0.596026	0.54491	0.43299	0.374647	0.281019	0.590909	0.569767	0.555556	0.5	0.515855	0.543147	0.240838
m1LimRt	0.522222	0.44368	0.550064	0.555739	0.558409	0.420526	0.339811	0.27451	0.596491	0.580178	0.540859	0.503425	0.55814	0.519345	0.257655
m1BRt	0.480202	0.43345	0.530973	0.551724	0.52381	0.38429	0.333333	0.282051	0.57735	0.581395	0.4875	0.435564	0.567898	0.528273	0.274775
m1SNC	0.493634	0.362533	0.490566	0.508404	0.511396	0.339814	0.341615	0.245978	0.54386	0.522523	0.521286	0.434689	0.546761		0.251366
m1SNR	0.358477	0.219409	0.40625	0.372881	0.40625	0.324315	0.205128	0.20339	0.421311	0.415254	0.418803	0.377953	0.399029		0.17234
m2A	0.48247	0.46188	0.557895	0.586957	0.544776	0.447368	0.347826	0.245191	0.588037	0.575916	0.577465	0.515627	0.536505	0.546452	0.22561
SCnf	0.493976	0.395683	0.525658	0.555162	0.550562	0.418033	0.340968	0.243243	0.605634	0.552228	0.512195	0.456086	0.541667	0.51773	0.212746
m2BRt	0.509366	0.367876	0.54298	0.518519	0.527514	0.333333	0.347723	0.255708	0.554701	0.534091	0.508772	0.464878	0.53125	0.517095	0.205161
m2SNC	0.455556	0.330097	0.477273	0.465535	0.481481	0.347151	0.25	0.234253	0.535354	0.479042	0.481014	0.398734	0.5		0.226766
m2SNR	0.359938	0.233766	0.38948	0.379096	0.390037	0.332021	0.201342	0.194805	0.416782	0.397938	0.393939	0.371901	0.398649		0.176471
CB_gr	0.317073	0.364486	0.370968	0.428571	0.3125	0.319444	0.282333	0.325753	0.423729	0.380597	0.380952	0.352279	0.381481	0.361573	0.230971
CB_mo	0.357143	0.493787	0.449748	0.509276	0.394161	0.406155	0.267949	0.295	0.534942	0.444444	0.450262	0.459459	0.48855	0.492958	0.208108
CBN	0.245823		0.377204	0.438026	0.369231	0.277778	0.18018	0.263158	0.481481	0.386164	0.446934	0.308167	0.416667	0.3533	0.0680101
isA	0.491667	0.404412	0.535974	0.577033	0.534723	0.43662	0.35563	0.308642	0.541667	0.559633	0.557576	0.491803	0.557604	0.507937	0.189759
isLimRt	0.474357	0.390839	0.519685	0.521429	0.518987	0.34375	0.318408	0.285241	0.575758	0.506311	0.533333	0.494148	0.563025	0.475684	0.209402
isBRt	0.470149	0.313155	0.486667	0.47619	0.513514	0.345497	0.335137	0.25	0.521286	0.495262	0.486645	0.458647	0.52381	0.465116	0.201258
isSNC	0.4	0.270161	0.432203	0.445378	0.481203	0.357528	0.304979	0.2375	0.472973	0.454545	0.440476	0.393496	0.479675		0.20229
isSNR	0.371315	0.225897	0.411348	0.39471	0.434524	0.328571	0.173684	0.192539	0.47973	0.411111	0.38239	0.356322	0.410256	0.399468	0.207692
r1	0.492958	0.369369	0.516854	0.569338	0.534884	0.412698	0.337279	0.293103	0.561404	0.561404	0.51835	0.458716	0.527273	0.518797	0.172078
r2	0.488095	0.348958	0.540146	0.559578	0.539474	0.419554	0.347539	0.272727	0.533333	0.55231	0.52381	0.469697	0.54955	0.518072	0.151394
r3	0.45082	0.25974	0.511766	0.516129	0.527473	0.381579	0.320684	0.25	0.510638	0.5	0.48	0.435484	0.534884	0.488372	0.120185
r4	0.434783	0.307692	0.482759	0.506912	0.5	0.362996	0.317308	0.25	0.493671	0.5	0.465116	0.425144	0.508475	0.5	0.126376
r5	0.384615	0.275199	0.434211	0.47902	0.463415	0.358974	0.261905	0.226415	0.491304	0.5	0.428571	0.367347	0.444444	0.438202	0.12069
r6	0.40708	0.285714	0.491525	0.522455	0.393939	0.371555	0.278648	0.244089	0.531915	0.526316	0.471698	0.401709	0.513514	0.40625	0.135135
r7	0.416		0.488889	0.528736	0.395604	0.396396	0.307143	0.284359	0.522059	0.514389	0.5	0.404913	0.515544	0.412023	0.126957
r8	0.418275		0.477477	0.509208	0.392157	0.4198	0.303922	0.294582	0.52	0.498768	0.516129	0.386459	0.521127	0.410714	0.120658
r9	0.4		0.465068	0.503072	0.353851	0.44	0.281718	0.276596	0.52	0.486696	0.503937	0.365217	0.506667	0.378378	0.106298
r10	0.388889		0.462264	0.5	0.396226	0.435771	0.287216	0.269841	0.507692	0.5	0.518072	0.373737	0.5	0.393064	0.123188
r11	0.393035		0.477987	0.50365	0.371887		0.302158	0.283597	0.486111	0.482248	0.507042	0.372178	0.497326	0.377778	0.137634

## Sheet: Colocalization_P35
	CFS0080	CFS0081	CFS0083	CFS0085	CFS0086	CFS0089	CFS0211	CFS0213	CFS0216	CFS0219	CFS0220	CFS0084	CFS0087	CFS0088	CFS0090	CFS0091	CFS0092
ORB_l1	0.409962	0.668103	0.614693	0.684838	0.651072	0.476289	0.57573		0.36356	0.598566	0.571615	0.479388		0.692203	0.512905	0.667533
ORB_l23	0.351998	0.621971	0.640783	0.659696	0.636015	0.409314	0.598143		0.338567	0.609756	0.598916	0.417622		0.670653	0.462598	0.62037
ORB_l5	0.364286	0.606489	0.631006	0.643991	0.627447	0.403285	0.605691		0.280702	0.57858	0.609568	0.423309		0.640078	0.461538	0.605544	0.490368
ORB_l6	0.379737	0.598	0.560197	0.639042	0.612299	0.391127	0.560976		0.249115	0.504525	0.590942	0.436111		0.636464	0.44709	0.6	0.490407
FRP_l1	0.407583	0.675074	0.607152	0.666018	0.627845	0.508328			0.374333	0.54869	0.561825	0.452834		0.69113	0.601452	0.670732
FRP_l23	0.343013	0.613043	0.632463	0.643204	0.612903	0.448322			0.35188	0.596154	0.584458	0.427919		0.669609	0.522463	0.615002
MO_l1	0.356282	0.668618	0.613394	0.65529	0.628912	0.42043	0.600701	0.592281	0.410273	0.571672	0.57888		0.538464	0.67701	0.547297	0.622428	0.520336
MO_l23	0.29668	0.596491	0.645312	0.590248	0.605817	0.325866	0.619546	0.625109	0.388769	0.617886	0.610079		0.473958	0.643853	0.441202	0.535912	0.440622
MO_l5	0.344492	0.581882	0.637597	0.60571	0.617647	0.372984	0.596059	0.604107	0.32948	0.569358	0.59116		0.315335	0.657343	0.463773	0.528261	0.465011
MO_l6	0.371761	0.596078	0.570328	0.633867	0.616408	0.377273	0.540084	0.546841	0.261705	0.503521	0.568856		0.292731	0.644144	0.452778	0.551533	0.461009
SS_l1	0.292007	0.646372	0.618552	0.665079	0.628659	0.327465	0.594697	0.582278	0.391721	0.557132	0.582262		0.342723	0.669056	0.399168	0.496183
SS_l23	0.243756	0.584877	0.644068	0.587793	0.604755	0.250545	0.617641	0.617706	0.371558	0.605161	0.607296		0.29104	0.627119	0.319626	0.381534
SS_l5	0.296052	0.544276	0.646939	0.578837	0.617357	0.253971	0.617336	0.628713	0.329519	0.559233	0.623519		0.290323	0.631076	0.348115	0.348887	0.303591
SS_l6	0.313218	0.588235	0.586146	0.611374	0.584862	0.31405	0.557552	0.571984	0.255682	0.487696	0.583164		0.338983	0.592179	0.36731	0.413395	0.341463
PTLp_l1	0.239051	0.628681	0.610809	0.658718	0.622372	0.310051	0.594637	0.579766	0.38428	0.535578				0.640054	0.303556	0.418048
PTLp_l23	0.232323	0.573817	0.644817	0.593735	0.593252	0.24015	0.609397	0.621087	0.348392	0.56624	0.617696			0.578462	0.247382	0.363919
PTLp_l5	0.251355	0.521277	0.663812	0.560575	0.590982	0.267947	0.637835	0.640884	0.347245	0.558494	0.636364			0.585302	0.299205	0.337187	0.310277
PTLp_l6	0.310905	0.585996	0.618634	0.59127	0.558025	0.304575	0.581288	0.569868	0.265025	0.47137	0.61719			0.539359	0.313308	0.385445	0.332167
VIS_l1	0.230894	0.636213	0.605354	0.633103	0.587029	0.311637	0.592098	0.60864	0.355647	0.503067	0.590206	0.240741		0.612278	0.214894	0.344683	0.361426
VIS_l23	0.219323	0.613907	0.649573	0.590409	0.575525	0.262222	0.598639	0.638261	0.319035	0.48468	0.617778	0.237852		0.530814	0.189602	0.309399	0.298947
VIS_l5	0.237443	0.586207	0.647784	0.580311	0.545334	0.270492	0.625921	0.644623	0.334165	0.464567	0.632639			0.519391	0.232398	0.310509	0.318744
VIS_l6	0.295455	0.623076	0.610245	0.588235	0.542254	0.295485	0.561553	0.583511	0.250639	0.434063	0.601842			0.520562	0.251938	0.383158	0.338558
RSP_l1	0.297562	0.617059	0.64557	0.596321	0.522056	0.277487	0.615744	0.622016	0.355536	0.504688	0.601613			0.510078	0.188586	0.327891	0.214519
RSP_l23	0.242552	0.642801	0.644338	0.58387	0.530713	0.23235	0.626934	0.652299	0.288961	0.495781	0.610068			0.482932	0.171598	0.260204	0.237156
RSP_l5	0.247113	0.585278	0.644153	0.580961	0.534884	0.256414	0.642045	0.640188	0.349778	0.490808	0.634413			0.459538	0.196172	0.269393	0.306015
RSP_l6	0.265823	0.608541	0.608213	0.576284	0.51883	0.282783	0.552356	0.568321	0.248587	0.443805	0.58452			0.501548	0.23009	0.315099	0.332302
CA1_so	0.407143	0.638333	0.6074	0.712755	0.678824	0.30423	0.566894	0.606191	0.334403	0.355899	0.62731	0.526217		0.642691	0.422721	0.503247	0.372703
CA1_sp	0.437293	0.60221	0.363822	0.635514	0.588621	0.343243	0.26066		0.0675676	0.228839	0.390041	0.490809		0.567333	0.391046	0.487805	0.371795
CA1_sr	0.498615	0.686225	0.579966	0.729638	0.707535	0.350413	0.554068	0.564368	0.390703	0.390476	0.594038	0.579012		0.683168	0.461159	0.547799	0.416055
CA1_slm	0.226073	0.528502	0.642185	0.58671	0.523883	0.16888	0.627223	0.646391	0.399083	0.521692	0.634247	0.331837	0.16	0.482109	0.210526	0.332749	0.233962
CA2_so	0.696078	0.73928	0.524225	0.726467	0.737288	0.659472	0.56422	0.578974	0.361158	0.317355	0.592004	0.70091	0.375	0.747212	0.70997	0.738359	0.595004
CA2_sp	0.615385	0.57736	0.273333	0.577114	0.593326	0.565657	0.211679	0.266304	0.148718	0.247887	0.240506	0.567568	0.381417	0.619321	0.5875	0.595893	0.578947
CA2_sr	0.628415	0.707843	0.51816	0.709529	0.729761	0.583333	0.54787	0.575828	0.331081	0.297162	0.544651	0.696792	0.390473	0.719124	0.640961	0.69697	0.565878
CA2_slm	0.629151	0.739893	0.567426	0.735632	0.743532	0.531168	0.555249		0.333752	0.373002	0.602339	0.705202	0.329412	0.756024	0.604878	0.657938	0.569155
CA3_so	0.513671	0.675267	0.438224	0.688017	0.705382	0.441687	0.432263	0.402126	0.308924	0.23301	0.495283	0.524521	0.34188	0.673018	0.466248	0.58626	0.454423
CA3_sp	0.43669	0.546032	0.381381	0.582708	0.538462	0.368221	0.415584	0.424242	0.195056	0.328947	0.324945	0.351648	0.343137	0.516612	0.363136	0.537173	0.405231
CA3_sr	0.547614	0.68512	0.455919	0.668417	0.690949	0.355163	0.486228	0.480392	0.330882	0.279327	0.512941	0.629146	0.352381	0.624772	0.448276	0.603499	0.513972
CA3_slm	0.607513	0.734478	0.468278	0.716878	0.723419	0.507605	0.455004	0.448173	0.318644	0.257511	0.570312	0.658499	0.32	0.739362	0.588008	0.585988	0.539309
DG_gr	0.465116	0.481803	0.16	0.490566	0.44	0.435133	0.132396	0.125	0.0372321	0.134831	0.207143	0.412025	0.339454	0.456439	0.403226	0.515385	0.480916
DG_Hil	0.554098	0.628726	0.453782	0.638587	0.647428	0.506825	0.443131	0.375758	0.256078	0.311051	0.477075	0.581539	0.351909	0.62822	0.535411	0.592284	0.52976
DG_mo	0.661288	0.744172	0.543011	0.750299	0.736999	0.565672	0.553015	0.553226	0.321629	0.276499	0.605344	0.723741	0.355263	0.738267	0.658606	0.708752	0.609396
SUB_mo	0.305757	0.66066	0.656884	0.641463	0.548319	0.335878	0.630631	0.649789	0.359431	0.533693	0.637195			0.467433	0.306613	0.369201	0.329502
SUB_pys	0.30106	0.590877	0.634379	0.615776	0.533233	0.289819	0.612632	0.630719	0.341085	0.516717	0.621387			0.462963	0.296919	0.378666	0.352417
BST	0.323829	0.586957	0.575573	0.61194	0.557287	0.254287	0.575759		0.276712	0.501845		0.532803	0.506192	0.486375	0.257632	0.465217	0.270305
Cau	0.344032	0.618791	0.60312	0.641463	0.633802	0.327354	0.580182		0.278205	0.509395	0.598843	0.598628		0.58	0.344828	0.52323	0.353222
Put	0.306748	0.603272	0.576062	0.620755	0.593375	0.311441	0.561131		0.283726	0.56	0.597623	0.385744	0.501409	0.554974	0.305159	0.552987	0.375729
EPal	0.287582	0.581259	0.569106	0.617188	0.529557	0.241748	0.552805		0.276822	0.542921		0.32852	0.467033	0.438493	0.244531	0.48305	0.293976
IPal	0.375	0.52381	0.562231	0.515244	0.466257	0.338462	0.539642		0.328363	0.395604	0.229058	0.323671	0.458333	0.408759	0.350325	0.520548	0.37071
VStr	0.386037	0.638384	0.533862	0.645299	0.571116	0.325914	0.52795	0.520241	0.295749	0.532847	0.549308	0.43318	0.476718	0.493601	0.360949	0.628302	0.48
VPal	0.421569	0.555556	0.52381	0.547059	0.523624	0.384615	0.363636		0.242718	0.372881	0.301264	0.419355	0.443105	0.48795	0.372093	0.56	0.473684
TuPal1	0	0.65067	0.505376	0.640684	0.514354	0.368136	0.522821		0.322933	0.45923	0.485893	0.448613			0.359649	0.59915	0.487643
TuPal2	0.544566	0.668181	0.447994	0.664062	0.571429	0.458763	0.460111		0.25523	0.387755	0.432485	0.508197			0.445148	0.640232	0.548984
TuPal3	0.446964	0.651623	0.451456	0.611374	0.585216	0.457143	0.488249		0.245372	0.47618	0.518021	0.509672			0.449591	0.623482	0.524249
Tustr1	0.476999	0.643302		0.614481	0.635074	0.438017	0.505814		0.275676	0.365915	0.5	0.542485			0.521327	0.627329	0.559368
Tustr2	0.53296	0.630856		0.644172	0.639268	0.47615	0.44		0.211137	0.334146	0.468152	0.572254			0.530634	0.644886	0.602853
Tustr3	0.475831	0.638586		0.542247	0.622286	0.435583	0.448845		0.2543	0.406504	0.508567	0.529536			0.46885	0.608025	0.605263
HDB	0.45481	0.59005	0.542857	0.573817	0.55	0.405405	0.442953		0.291457	0.509494	0.455814	0.470238	0.444444	0.480769	0.414729	0.563636	0.47644
SIB	0.416667	0.560602	0.560606	0.56044	0.557699	0.383078	0.469839	0.529915	0.275281	0.472973	0.421875	0.4375	0.5	0.471234	0.409512	0.552499	0.4
OB_gl	0.510274		0.311962	0.549815	0.569168	0.533141	0.466224		0.157048	0.365385		0.460181	0.411809	0.594901
OB_gr	0.484536		0.292638	0.515284	0.502924	0.486486			0.145749	0.279412		0.477932	0.4
OB_ipl	0.497926		0.307579	0.530018	0.471154	0.479603			0.193798	0.287671		0.4876	0.357724
OB_mtr	0.494071		0.255721	0.514056		0.432692			0.200692	0.262488		0.491804	0.271341
OB_opl	0.620439		0.453397	0.63587	0.629445	0.586791			0.33547	0.460655		0.565371	0.297872	0.549436
AON1	0.596529	0.667281	0.420701	0.667946	0.66436	0.622456	0.468007		0.17503	0.431239	0.545328	0.604083	0.534867	0.705206	0.632246	0.657511	0.664436
AON2	0.596981	0.696669	0.470488	0.705066	0.704845	0.641473	0.540818		0.238032	0.56089	0.54052	0.650943	0.529215	0.721485	0.649215	0.671658	0.703931
AON3	0.604762	0.689038	0.498743	0.715274	0.71243	0.621622	0.522976		0.232704	0.565359	0.582667	0.626305	0.534221	0.724077	0.647059	0.690167	0.693863
LPrP1	0.571281	0.701687	0.496428	0.685714	0.682183	0.574209	0.566879		0.227624	0.531147	0.568502	0.599638	0.539197	0.713235	0.573572	0.68008	0.646296
LPrP2	0.570766	0.698834	0.53122	0.704065	0.699797	0.591182	0.58229		0.303924	0.549898	0.581865	0.608534	0.528809	0.706436	0.596543	0.699489	0.67477
LPrP3	0.538245	0.694874	0.516017	0.69925	0.702509	0.593194	0.564264		0.252232	0.559819	0.568966	0.57554	0.519608	0.712733	0.569716	0.697732	0.654511
Bec	0.443005	0.654206	0.486784	0.667325	0.65679	0.510269	0.474745		0.237624	0.505263	0.564924	0.509091	0.509346	0.664957	0.525415	0.644608	0.586558
Cla	0.490861	0.660984	0.494302	0.665227	0.665331	0.506888	0.518027		0.243455	0.524175	0.555354	0.538669	0.522431	0.671024	0.527835	0.659574	0.609365
Ven	0.503968	0.635057	0.437986	0.65034	0.636656	0.555728	0.355197		0.255073	0.48942	0.509642	0.568421	0.519432	0.648985	0.538462	0.65566	0.639779
VPrP1	0.544648	0.660621	0.489115	0.656532	0.653509	0.616327	0.477105		0.204456	0.492938	0.50308	0.613771			0.598291	0.671756	0.649671
VPrP2	0.5706	0.689815	0.432432	0.658205	0.674157	0.61656	0.520833		0.268196	0.500746	0.427903	0.631027	0.539877	0.713626	0.616819	0.678967	0.687563
VPrP3	0.523937	0.657816	0.421277	0.6658	0.66306	0.610993	0.538462		0.260128	0.533097	0.520788	0.595331	0.511281	0.695464	0.627907	0.694688	0.663136
PHyA	0.382353	0.561063	0.568927	0.584416	0.532374	0.367732	0.47191	0.5	0.313187	0.41446	0.398957	0.435644	0.633995	0.475669	0.384615	0.521739	0.424779
THyA	0.391892	0.552795	0.587833	0.545455	0.55	0.344262	0.471774	0.51959	0.307692	0.520661	0.456866	0.410503	0.56198	0.447619	0.372093	0.478019	0.380621
Rt	0.348684	0.559017	0.574074	0.686099	0.562044	0.325	0.526502	0.40767	0.276456	0.547306	0.515388	0.403143	0.682065	0.46281	0.343562	0.5	0.347826
VPL	0.681208	0.707317	0.593956	0.709239	0.545163	0.693662	0.587203	0.459821	0.374359	0.491803	0.56669	0.561366	0.703082	0.699315	0.677033	0.708438	0.684366
ZI	0.20949	0.442623	0.5625	0.5	0.405941	0.220339	0.508291	0.52381	0.356164	0.556128	0.495762	0.341965	0.70844	0.326632	0.248366	0.372093	0.260178
p3Tg	0.255319	0.477098	0.547619	0.563492	0.529883	0.308824	0.524571	0.545455	0.324265	0.545923	0.504854	0.442748	0.647215	0.385965	0.365079	0.478998	0.263636
p3SNC	0.337121	0.547727	0.456954	0.5	0.616883	0.496154	0.496124	0.494111	0.271654	0.407827	0.459138	0.5	0.621918	0.533908	0.418182	0.530769	0.332361
p3SNR	0.391304	0.47619	0.422855	0.490179	0.550362	0.350877	0.363021	0.444444	0.207317	0.3201	0.301724	0.461538	0.444783	0.471405	0.4	0.507969	0.421053
LD	0.684029	0.720075	0.621935	0.7	0.720721	0.685022	0.621739	0.590958	0.380567	0.538581	0.612048	0.694826	0.328571	0.718071	0.686404	0.693762	0.696901
LP	0.643245	0.710182	0.591479	0.698198	0.691748	0.674419	0.595122	0.574093	0.388199	0.491987	0.605744	0.590226	0.434604	0.683792	0.642745	0.662595	0.659252
Po	0.683486	0.721154	0.571049	0.709228	0.697605	0.715579	0.589681	0.550889	0.3823	0.439438	0.584379	0.630252	0.374247	0.691023	0.685879	0.708069	0.70827
VPM	0.705128	0.724	0.545082	0.709281	0.712812	0.726257	0.564577	0.505123	0.371359	0.45293	0.570208	0.688769	0.719298	0.7151	0.710587	0.719715	0.709302
SPF	0.529706	0.582711	0.585851	0.616438	0.581197	0.601339	0.542487	0.562814	0.381295	0.554031	0.55627	0.576577	0.247934	0.57035	0.418182	0.552083	0.5
p2LimRt	0.325093	0.468048	0.576923	0.520548	0.460526	0.376623	0.504274	0.5	0.344262	0.540541	0.513514	0.387755	0.314465	0.411765	0.253088	0.347222	0.296954
PR	0.178082	0.457482	0.516854	0.546312	0.461538	0.295974	0.503311	0.482759	0.314668	0.552381	0.490566	0.366197	0.424107	0.290323	0.376894	0.442222	0.242455
p2SNC	0.432576	0.61451	0.451253	0.567568	0.640297	0.527778	0.454773	0.481014	0.248588	0.458647	0.449664	0.552237	0.384615	0.564436	0.528342	0.609621	0.308271
p2SNR	0.4	0.507937	0.44086	0.5	0.586207	0.396825	0.354839	0.432006	0.215622	0.37931	0.319091	0.458333	0.385321	0.471429	0.478261	0.563741	0.395833
APT	0.373448	0.539568	0.584746	0.571429	0.576923	0.405253	0.517493	0.532609	0.329949	0.526316	0.533681	0.42446	0.370257	0.468085	0.346154	0.425926	0.348684
JcP	0.320067	0.505263	0.587228	0.54902	0.5	0.356522	0.511811	0.531469	0.331754	0.518072	0.523438	0.425482	0.447368	0.394737	0.305882	0.392157	0.273292
LT	0.307692	0.512821	0.580645	0.539823	0.485281	0.345311	0.504425	0.526044	0.348122	0.516054	0.522124	0.358974	0.442308	0.398148	0.3	0.375887	0.261905
p1LimRt	0.273504	0.509934	0.559322	0.494065	0.390741	0.304348	0.488234	0.480519	0.342954	0.471143	0.506333	0.31984	0.370968	0.27964	0.19697	0.288889	0.345178
p1BRt	0.275862	0.521739	0.5329	0.531582	0.435897	0.313725	0.481481	0.474613	0.318182	0.519	0.513514	0.365385	0.318681	0.276393	0.321429	0.419048	0.335791
p1SNC	0.482353	0.593985	0.457143	0.557692	0.577586	0.448403	0.46988	0.474453	0.252024	0.490566	0.476216	0.541667	0.347368	0.515911	0.494118	0.601897	0.361523
p1SNR	0.378544	0.5	0.426926	0.5	0.6	0.388889	0.369128	0.418803	0.223834	0.380952	0.30303	0.457831	0.28328	0.488372	0.424812	0.56044	0.388889
TG	0.310345	0.45933	0.583333	0.517241	0.463415	0.321709	0.516854	0.527778	0.375635	0.505882	0.514793	0.326252	0.424304	0.363168	0.27933	0.349593	0.263158
SC	0.280702	0.457944	0.578947	0.505618	0.448849	0.258621		0.536723	0.364	0.477964	0.525424	0.292872		0.38602	0.248	0.302981	0.246462
IC	0.285714	0.432099	0.539586	0.48	0.475884	0.273973	0.520833	0.530369	0.388889	0.5	0.528956	0.32716	0.1875	0.389313	0.254237	0.278941	0.294444
m1LimRt	0.252525	0.466667	0.554455	0.505886	0.361818	0.247312	0.513043	0.492537	0.354286	0.514496	0.513766	0.25695	0.4375	0.252632	0.19	0.310728	0.338987
m1BRt	0.237288	0.503759	0.530769	0.54321	0.342857	0.265006	0.4625	0.464701	0.325581	0.516584	0.486486	0.263158	0.333333	0.271186	0.258065	0.404762	0.34413
m1SNC	0.355263	0.589286	0.452629	0.57385	0.640625	0.513626	0.461078	0.479167	0.256983	0.510067	0.442748	0.596774	0.2625	0.565217	0.523477	0.631068	0.324842
m1SNR	0.44	0.515625	0.408333	0.506946	0.613139	0.415385	0.375758	0.418486	0.229885	0.387764	0.295652	0.528857	0.28125	0.5	0.424827	0.573171	0.426471
m2A	0.283582	0.4	0.56	0.542169	0.481842	0.245098	0.512658	0.521188	0.390854	0.548946	0.528926	0.361602	0.225	0.333333	0.254098	0.398609	0.34188
SCnf	0.265385	0.455844	0.546512	0.515152	0.297619	0.25	0.490566	0.46	0.335526	0.545455	0.507576	0.194444	0.411251	0.333333	0.235038	0.363636	0.333333
m2BRt	0.211538	0.486299	0.53012	0.549285	0.384615	0.305556	0.449638	0.461952	0.297155	0.51087	0.488372	0.27027	0.363636	0.3	0.25	0.452632	0.378882
m2SNC	0.274216	0.616682	0.459854	0.58477	0.624328	0.517241	0.419442	0.420561	0.251337	0.488189	0.413534	0.579545	0.318841	0.607719	0.56	0.626603	0.321429
m2SNR	0.509717	0.559762	0.408602	0.514706	0.619201	0.454098	0.393665	0.431034	0.22051	0.371681	0.295727	0.511628	0.282828	0.54878	0.464789	0.607278	0.432099
CB_gr	0.247222	0.427136	0.403308	0.349754		0.24	0.353933	0.408878	0.169811	0.380952	0.348018	0.287234	0.2	0.23494	0.16129	0.226804	0.303571
CB_mo	0.186667	0.295337	0.355401	0.323276			0.5	0.497674	0.225989	0.471698	0.441341	0.227848	0.170732	0.155844	0.112299	0.156411	0.159836
CBN	0.207547	0.324134	0.383721	0.388889		0.142857	0.3125	0.344828	0.253796	0.377778	0.366667		0.15	0.173913		0.181818	0.253626
isA	0.36478	0.487805	0.536842	0.563218	0.5375	0.352941	0.526012	0.507246	0.363636	0.540146	0.482955	0.450356	0.300885	0.398551	0.355489	0.462963	0.351562
isLimRt	0.234043	0.505882	0.544473	0.561224	0.381579	0.433162	0.519231	0.479379	0.326027	0.531646	0.464567	0.208333	0.457831	0.289157	0.246085	0.517241	0.328571
isBRt	0.214286	0.551545	0.525926	0.592296	0.444444	0.468552	0.462366	0.493902	0.318703	0.487011	0.45652	0.308929	0.42	0.428571	0.320256	0.555556	0.375834
isSNC	0.338963	0.591398	0.487952	0.597561	0.604312	0.529412		0.455468	0.303738	0.534132	0.45082	0.545455	0.297872	0.542056	0.550725	0.577778	0.340909
isSNR	0.534487	0.574265	0.424155	0.521277	0.571429	0.439338	0.367925	0.438095	0.260116	0.384146	0.259865	0.431733	0.326087	0.471698	0.416667	0.563316	0.44685
r1	0.321208	0.45977	0.539326	0.562242	0.5	0.280702	0.481481	0.487805	0.343949		0.487805	0.469388	0.315503	0.434783	0.342105	0.436131	0.361987
r2	0.186667	0.365854	0.52381	0.469697	0.37931	0.151515	0.503876	0.47561	0.3655		0.5	0.311111	0.277778	0.294118	0.179487	0.266667	0.364596
r3	0.192308	0.35	0.511364	0.450704	0.385518	0.158911	0.480392	0.425287	0.361111		0.459459	0.275862	0.272727	0.191176	0.151515	0.25	0.267442
r4	0.243243	0.375	0.5	0.462687	0.415929	0.205128	0.465517	0.420671	0.355263		0.444444	0.317073	0.269231	0.238095	0.1875	0.317073	0.25
r5	0.229041	0.358179	0.49	0.441176	0.430143	0.242424	0.436364	0.425	0.3278		0.447761	0.333333	0.268041	0.2	0.219646	0.344174	0.255111
r6	0.280945	0.402985	0.508621	0.455501	0.442857	0.219512	0.431818	0.402778	0.342857		0.460526	0.323529	0.196721	0.202899	0.186441	0.320755	0.284314
r7	0.342466	0.45	0.514085	0.482353	0.473684	0.25	0.447368	0.444444	0.385216		0.438529		0.289855	0.243902	0.194444	0.4	0.340667
r8	0.376068	0.46	0.5	0.530524	0.492645	0.282051	0.443437	0.448658	0.376528		0.428571		0.170068	0.311688	0.2	0.445865	0.336174
r9	0.386139	0.470369	0.479167	0.529706	0.520548	0.296174	0.451613	0.42635	0.369748		0.41515			0.313725	0.21875	0.421875	0.35
r10	0.392857	0.492063	0.452114	0.517858	0.5	0.296296	0.471698	0.444444	0.351931		0.41791			0.278689	0.227082	0.387755	0.384786
r11	0.390551	0.482832	0.471831	0.519481	0.472921	0.272364	0.47619	0.468085	0.454082		0.478447			0.278351	0.216667	0.391054	0.408163

## Sheet: Colocalization_P42
	CFS0097	CFS0137	CFS0142	CFS0209	CFS0210	CFS0217	CFS0218	CFS0138	CFS0139	CFS0140	CFS0141	CFS0170	CFS0208
ORB_l1	0.608232	0.549337	0.473461	0.593769	0.543767	0.584747	0.591802	0.590264	0.524229	0.538251	0.36889	0.597116	0.521631
ORB_l23	0.621096	0.575305	0.442252	0.600969	0.557604	0.597012	0.612903	0.610294	0.524832	0.544567	0.335755	0.618309	0.550098
ORB_l5	0.61835	0.576839	0.386847	0.575188	0.573746	0.596525	0.611409	0.597293	0.505239	0.513749	0.337719	0.597508	0.511279
ORB_l6	0.574297	0.53736	0.335008	0.490566	0.499003	0.528947	0.56734	0.536	0.45466	0.432398	0.311224	0.506122	0.44528
FRP_l1	0.600152	0.48504	0.48847	0.586145	0.564982	0.584615	0.581738	0.574286	0.588853	0.557953	0.360698	0.620614	0.501832
FRP_l23	0.617379	0.513155	0.442298	0.606586	0.564254	0.598666	0.609428	0.621032	0.554852	0.569482	0.319703	0.648703	0.57428
MO_l1	0.61194	0.503333	0.490912	0.595186	0.56733	0.591526	0.590655	0.597473	0.586734	0.577423	0.368261	0.615
MO_l23	0.630894	0.538462	0.468983	0.607273	0.571771	0.611694	0.626073	0.62439	0.565585	0.562016	0.29376	0.638186	0.572
MO_l5	0.613559	0.583694	0.418719	0.591446	0.573538	0.60231	0.617488	0.608697	0.502044	0.513384	0.328127	0.617233	0.516279
MO_l6	0.558893	0.58844	0.351852	0.523323	0.513321	0.540161	0.58374	0.566091	0.450392	0.454063	0.324042	0.534483	0.449819
SS_l1	0.596748	0.544962	0.464978	0.592885	0.57362	0.587419	0.590568	0.599293	0.54717	0.589512	0.306859	0.597604	0.540134
SS_l23	0.626667	0.590786	0.465017	0.6	0.570227	0.613498	0.625954	0.626133	0.561528	0.558879	0.266975	0.593346	0.576923
SS_l5	0.625606	0.598919	0.456629	0.596825	0.572174	0.606525	0.639134	0.618612	0.542308	0.524103	0.331158	0.567857	0.559505
SS_l6	0.557314	0.586998	0.375486	0.524627	0.50308	0.535556	0.602151	0.580645	0.497205	0.473684	0.324622	0.507463	0.475894
PTLp_l1	0.560901	0.559633	0.444852		0.561404	0.592267	0.601734	0.601156	0.562284	0.586873	0.265525	0.57947	0.53133
PTLp_l23	0.613238	0.6	0.453772	0.592301	0.561051	0.621849	0.636816	0.613869	0.587215	0.573795	0.231683	0.572733	0.558735
PTLp_l5	0.628477	0.593511	0.46295	0.613974	0.577303	0.60835	0.641628	0.642241	0.603524	0.563605	0.274204	0.578947	0.590085
PTLp_l6	0.563926	0.561926	0.386708	0.540917	0.50167	0.521484	0.609924	0.588931	0.551771	0.518456	0.312253	0.507672	0.506438
VIS_l1	0.589876	0.556196	0.45733		0.565968	0.596939	0.613389		0.59588	0.580153	0.298128	0.567123	0.534972
VIS_l23	0.604988	0.574627	0.458911	0.596685	0.56	0.618768	0.638996		0.613636	0.576729	0.233918	0.559917	0.55489
VIS_l5	0.608049	0.579946	0.425764	0.613678	0.577894	0.618371	0.644654		0.616535	0.555556	0.286385	0.560973	0.573585
VIS_l6	0.54522	0.554545	0.353818	0.555556	0.52093	0.542373	0.589537		0.561969	0.5	0.321429	0.490481	0.483731
RSP_l1	0.581197	0.561989	0.428498		0.561538	0.591261	0.621931		0.599659	0.538674	0.348928	0.56084	0.519785
RSP_l23	0.590162	0.538278	0.375238	0.60075	0.555556	0.614486	0.638553		0.606987	0.538205	0.317902	0.555819	0.540004
RSP_l5	0.574534	0.582239	0.356476		0.583434	0.623342	0.629851		0.594228	0.49457	0.334686	0.538563	0.543151
RSP_l6	0.497298	0.571765	0.292162	0.54448	0.496552	0.553622	0.600806		0.495098	0.433735	0.30494	0.480519	0.449614
CA1_so	0.577859	0.60814	0.399502	0.610018	0.573481	0.623066	0.649337	0.643072	0.6	0.586412	0.244378	0.446465	0.420354
CA1_sp	0.318071	0.345882	0.186275			0.338816	0.432692	0.281139	0.25214	0.279614	0.169328	0.197628
CA1_sr	0.56533	0.594585	0.393629	0.58046	0.546667	0.605174	0.604923	0.612026	0.562137	0.555692	0.239234	0.464407	0.421517
CA1_slm	0.585034	0.654332	0.376982	0.599671	0.532087	0.616518	0.668385	0.621336	0.567308	0.51	0.342707	0.506584	0.510733
CA2_so	0.517289	0.539611	0.314582	0.53609	0.480763	0.556	0.55794	0.638968	0.558508	0.57314	0.300459	0.397709	0.332362
CA2_sp	0.19776	0.245487	0.0930358	0.227986	0.238904	0.213078	0.263098	0.238579	0.135613	0.187488	0.121739	0.16472	0.15
CA2_sr	0.483536	0.535639	0.290672	0.457476	0.432936	0.511628	0.5186	0.59959	0.546091	0.509669	0.303122	0.328881	0.292135
CA2_slm	0.505505	0.589713	0.346592	0.541237	0.482059	0.565336	0.590615	0.654343	0.592437	0.572788	0.351482	0.343195	0.301428
CA3_so	0.384798	0.476424	0.229414	0.452968	0.369358	0.415966	0.428181	0.549414	0.464234	0.456022	0.301631	0.319312	0.290488
CA3_sp	0.286916	0.329004	0.0990099	0.342105	0.310345	0.353565	0.386076	0.364856	0.275562	0.233933	0.194313	0.282868	0.231111
CA3_sr	0.408344	0.503086	0.248718	0.45283	0.403531	0.46988	0.477912	0.536145	0.496209	0.482511	0.294306	0.333333	0.286472
CA3_slm	0.404997	0.557087	0.274311	0.437576	0.393862	0.472577			0.524	0.557432	0.307315	0.306971	0.257417
DG_gr	0.104348	0.135747	0.0766129			0.124088	0.198289	0.145729	0.105237	0.124088	0.127739	0.0884005
DG_Hil	0.399259	0.464373	0.233333	0.438333	0.373749	0.470817	0.489736	0.478754	0.405401	0.352878	0.270572	0.363636	0.322427
DG_mo	0.461443	0.566736	0.301957	0.512225	0.438664	0.529048	0.614629	0.566243	0.543084	0.562044	0.272802	0.346911	0.314124
SUB_mo	0.581718		0.393787			0.594306	0.652941	0.608696	0.561137	0.436737	0.344168	0.577171
SUB_pys	0.599526		0.367495	0.597403	0.570064	0.603645	0.633459	0.582995	0.570381	0.510454	0.307888	0.514286	0.561384
BST	0.527988		0.351743	0.55429	0.475489	0.562331	0.581656	0.594118	0.513038	0.52041	0.240814	0.517143	0.473628
Cau	0.575157	0.564851	0.393367	0.560209	0.500851	0.562	0.602888	0.591758	0.521676	0.509875	0.273657	0.515755	0.489362
Put	0.576356	0.532663	0.375	0.544635	0.472526	0.562044	0.614	0.583488	0.49766	0.504333	0.218837	0.53125	0.478432
EPal	0.552448	0.529217	0.319321	0.53642	0.43128	0.538223	0.601856	0.555556	0.488595	0.483046	0.213849	0.504133	0.451691
IPal	0.246093	0.46832	0.219792	0.50831	0.43949	0.333333	0.347826	0.493902	0.363536	0.334702	0.237918	0.49763	0.456709
VStr	0.532593	0.503367	0.328947	0.495069	0.435235	0.510479	0.556064	0.549436	0.495049	0.486025	0.2972	0.493243	0.385321
VPal	0.242321	0.334098	0.13198	0.350127	0.344131	0.33435	0.363883	0.333333	0.184127	0.167567	0.180928	0.445553	0.405906
TuPal1	0.555228		0.30276	0.472381	0.384374	0.456291	0.568067	0.493294	0.462929	0.465116	0.271405	0.487629	0.35103
TuPal2	0.49837		0.266092	0.422292	0.321499	0.436202	0.495587	0.411875	0.410658	0.437462	0.214505	0.421951	0.303544
TuPal3	0.492995		0.244006	0.470491	0.367679	0.417508	0.540443	0.442446	0.299169	0.313063	0.184138	0.452772	0.343583
Tustr1	0.538462	0.374677	0.297405	0.479005	0.370371	0.465561	0.473684	0.487872	0.433013	0.483794	0.326162	0.432946	0.316916
Tustr2	0.474157	0.339888	0.246106	0.4	0.314103	0.363503	0.43363	0.442602	0.361198	0.43022	0.274882	0.397371	0.298925
Tustr3	0.496964	0.377919	0.266082	0.46407	0.327412	0.472852	0.488525	0.513711	0.343246	0.437984	0.254902	0.441835	0.338
HDB	0.42		0.174468	0.468531	0.443715	0.469945	0.4923	0.452675	0.277043	0.207824	0.172566	0.474138	0.446154
SIB	0.376984	0.425414	0.16388	0.473509	0.420084	0.471874	0.460606	0.414681	0.253555	0.210526	0.19214	0.508734	0.465116
OB_gl	0.48004	0.186907	0.113324	0.304813		0.300743
OB_gr	0.305121	0.167078	0.248307	0.24498		0.240602	0.257642	0.275393				0.225806
OB_ipl	0.0853081	0.169221		0.243902		0.229959	0.26659	0.136117				0.184783
OB_mtr	0.396862	0.177571		0.261574		0.253745	0.277778	0.282667				0.344828
OB_opl	0.432704	0.287411		0.417303		0.392097	0.44	0.434599				0.393617
AON1	0.472072	0.36	0.330381	0.524764	0.455215	0.494402	0.533865	0.516981	0.410667	0.348796	0.307393	0.491094	0.328069
AON2	0.543215	0.45356	0.355681	0.538596	0.51671	0.539152	0.568897	0.546914	0.476479	0.511485	0.304688	0.511173	0.366089
AON3	0.374715	0.272	0.367213	0.504201	0.492462	0.547988	0.590994	0.556377	0.409674	0.338381	0.182825	0.471672	0.376841
LPrP1	0.538462	0.521125	0.42487	0.561798	0.52835	0.549533	0.566768	0.576169	0.516628	0.514687	0.348667	0.509774	0.402208
LPrP2	0.572	0.529328	0.346674	0.549822	0.510453	0.546269	0.575207	0.572207	0.512182	0.519149	0.293886	0.515103	0.400776
LPrP3	0.53973	0.491947	0.349116	0.526553	0.500966	0.543202	0.578859	0.574639	0.443447	0.450896	0.268474	0.471067	0.403628
Bec	0.497354	0.435065	0.324022	0.483271	0.432665	0.476584	0.531183	0.538995	0.374702	0.352827	0.24906	0.451438	0.37931
Cla	0.528342	0.487239	0.307783	0.501131	0.458432	0.508353	0.548936	0.564576	0.406884	0.402715	0.238462	0.469325	0.40056
Ven	0.428999	0.25385	0.269504	0.467838	0.432432	0.479905	0.512676	0.471792	0.314721	0.179133	0.136029	0.404375	0.34589
VPrP1	0.46549	0.364224	0.318701	0.491159	0.380952	0.470966	0.491525	0.510563	0.387712	0.428344	0.331124	0.447533	0.299654
VPrP2	0.526064	0.440928	0.271169	0.514894	0.458555	0.455117	0.442583	0.525041	0.425953	0.486686	0.289855	0.492241	0.359664
VPrP3	0.479393	0.45629	0.284254	0.498527	0.441912	0.486486		0.52485	0.37782	0.456109	0.242821	0.47006	0.368057
PHyA	0.386792	0.445071	0.17534	0.477387	0.417722	0.449198	0.383178	0.42	0.25876	0.179141	0.173409	0.5	0.469136
THyA	0.388403	0.401961	0.173653		0.433333	0.485714	0.511719	0.409091	0.225595	0.180617	0.18617	0.494999
Rt	0.465278	0.473934	0.217545	0.509934	0.470588	0.517565	0.515695	0.486034	0.356808	0.217065	0.178571	0.523347	0.5
VPL	0.525447	0.581529	0.332248	0.5755	0.459946	0.532399	0.527119	0.584725	0.403776	0.427083	0.207547	0.517588	0.445444
ZI	0.448718	0.486034	0.18275	0.530435	0.460655	0.510556	0.516159	0.414013	0.284768	0.169697	0.140161	0.506024	0.5
p3Tg	0.467146	0.472862	0.114931	0.509802	0.443741	0.523656	0.513088	0.412587	0.309091	0.15618	0.132812	0.413418	0.511905
p3SNC	0.417652	0.464755	0.0544444	0.420609	0.426407	0.4	0.303797	0.361788	0.21645	0.115022	0.163522	0.379221	0.387324
p3SNR	0.243243	0.308511	0.0601504	0.314258	0.30303	0.322989	0.263601	0.228723	0.144581	0.0703971	0.123288	0.368034	0.414894
LD	0.564885	0.534799	0.356667	0.596803	0.524462	0.576237	0.574496	0.630102	0.542148	0.4974	0.232394	0.52657	0.471111
LP	0.551326	0.615694	0.369305	0.565092	0.498062	0.584071	0.608074	0.594545	0.527076	0.473278	0.222772	0.486559	0.453128
Po	0.52997	0.605991	0.353339	0.570064	0.455106	0.540623	0.547291	0.594489	0.544313	0.476274	0.237363	0.461794	0.408791
VPM	0.519201	0.573985	0.334963	0.543767	0.412154	0.504202	0.542254	0.578947	0.544408	0.477295	0.214906	0.459899	0.387922
SPF	0.522208	0.481478	0.284884	0.522426	0.460061	0.544944	0.576613	0.512605	0.424644	0.246819	0.15625	0.493887	0.516129
p2LimRt	0.515385	0.420455	0.157519	0.483046	0.476136	0.482353	0.52725	0.410526	0.263251	0.136	0.112676	0.486486	0.470588
PR	0.446154	0.372263	0.122586	0.488186	0.442308	0.5	0.513551	0.405405	0.260863	0.112555	0.0992322	0.454545	0.483333
p2SNC	0.380713	0.435038	0.0837209	0.421053	0.342694	0.443548	0.388147	0.392523	0.235741	0.125964	0.143171	0.382979	0.381145
p2SNR	0.292135	0.336841	0.0747664	0.302712	0.290323	0.328671	0.28	0.186667	0.182801	0.0859729	0.144581	0.383484	0.387097
APT	0.504425	0.502501	0.214291	0.509188	0.466102	0.527265	0.553939	0.44106	0.346457	0.242165	0.154643	0.485294	0.5
JcP	0.509288	0.463832	0.173008	0.510949	0.481415	0.529412	0.546376	0.425173	0.308271	0.178392	0.139241	0.486993	0.508772
LT	0.516556	0.45294	0.163265	0.51	0.479669	0.526946	0.53101	0.421384	0.326425	0.170132	0.15534	0.473046	0.516304
p1LimRt	0.5	0.425532	0.209523	0.484612	0.482556	0.507042	0.517857	0.391528	0.324739	0.148965	0.124701	0.48901	0.506259
p1BRt	0.463111	0.373616	0.139241	0.458333	0.484123	0.48706	0.533708	0.376147	0.29428	0.132867	0.0984456	0.484612	0.46875
p1SNC	0.419583	0.43748	0.103546	0.472979	0.399187	0.448	0.398601	0.377246	0.278912	0.126399	0.164948	0.382353	0.44186
p1SNR	0.27381	0.337278	0.0880282	0.285165	0.3125	0.347836	0.294118	0.192686	0.179233	0.0853175	0.142295	0.347382	0.390244
TG	0.518383	0.475207	0.170124	0.526551	0.484169	0.52331	0.547009	0.415625	0.342548	0.176894	0.16998	0.484848	0.511628
SC	0.513514	0.5	0.184438	0.512195	0.483871	0.530303	0.544529	0.393035	0.365465	0.186709	0.184794	0.477273	0.522068
IC	0.51416	0.513109	0.163823	0.509525	0.469388	0.554054	0.538462	0.336957		0.172162	0.22973	0.46	0.512605
m1LimRt	0.485714	0.428571	0.137378	0.465909	0.490075	0.52809	0.517486	0.401462	0.326599	0.122066	0.12801	0.473684	0.508197
m1BRt	0.447261	0.387597	0.151307	0.442948	0.465317	0.483046	0.529857	0.363636	0.342766	0.145709	0.124138	0.463415	0.453387
m1SNC	0.367521	0.43444	0.109312	0.398438	0.423729	0.479823	0.447037	0.386803	0.228221	0.104255	0.0914991	0.384615	0.472441
m1SNR	0.272109	0.337662	0.0950704	0.288068	0.324324	0.346154	0.306452	0.231884	0.174157	0.0835077	0.123529	0.348837	0.381966
m2A	0.510204	0.494346	0.129294	0.525773	0.450704	0.543393	0.521212	0.384		0.16792	0.167148	0.462687	0.490196
SCnf	0.515152	0.432432	0.148515	0.5	0.5	0.512758	0.508475	0.401439		0.112499	0.110526	0.459459	0.482759
m2BRt	0.463525	0.419677	0.125314	0.444444	0.44898	0.5	0.507619	0.393398	0.296296	0.139847	0.128889	0.471781	0.473684
m2SNC	0.344614	0.414654	0.127389	0.378738	0.403509	0.435714	0.477612	0.385093	0.20625	0.11122	0.0661157	0.385898	0.422323
m2SNR	0.272827	0.375	0.0943396	0.324675	0.309524	0.355939	0.331034	0.25	0.1875	0.0921895	0.0849673	0.335417	0.351471
CB_gr	0.32636	0.332308	0.179931	0.334278	0.342167	0.398734	0.434109	0.272437	0.327465	0.24642	0.195786	0.338129	0.368098
CB_mo	0.375	0.307692	0.167979	0.389091	0.435115	0.478788	0.487618		0.367925	0.199134	0.228261	0.45614	0.483146
CBN	0.290616	0.296296	0.0448718	0.35	0.344262	0.394338	0.370738	0.157576	0.236364	0.0477634	0.0543929	0.3125	0.333333
isA	0.487603	0.47191	0.14513	0.482456	0.4375	0.526316	0.49	0.376		0.178174	0.152902	0.488095	0.472222
isLimRt	0.46	0.434109	0.118483	0.45098	0.471698	0.517857	0.487972	0.394118		0.120238	0.135169	0.433809	0.481125
isBRt	0.42137	0.42328	0.119098	0.444444	0.442623	0.509804	0.471264	0.402403		0.125313	0.130081	0.431034	0.456011
isSNC	0.376471	0.44281	0.0987533	0.410714	0.376344	0.442623		0.418107		0.116803	0.108374	0.406504	0.375
isSNR	0.287088	0.326389	0.113557	0.28615	0.325581	0.382609	0.389075	0.270588		0.0949612	0.097561	0.358732	0.362069
r1	0.460317	0.435897	0.132743	0.478261	0.422535	0.491228	0.5	0.36716	0.25	0.155963	0.113893	0.489796	0.469542
r2	0.478261		0.1	0.473118	0.378583	0.5	0.492952	0.374101	0.22807	0.12532	0.114583	0.454545	0.46875
r3	0.45045		0.102997	0.443289	0.34375	0.470588	0.475998	0.34127	0.223022	0.120536	0.108808	0.428571	0.418393
r4	0.438202		0.0961538	0.421053	0.333333	0.472527	0.461538	0.326667	0.241611	0.104764	0.103627	0.411765	0.4
r5	0.395477		0.0649	0.428571	0.333333	0.444444	0.431034	0.26568	0.26265	0.0765089	0.0828025	0.391304	0.428571
r6	0.411111		0.0722646	0.447917	0.342997	0.47619	0.466092	0.267379	0.267503	0.0991618	0.0911854	0.441176	0.435691
r7	0.385185		0.071618	0.444444	0.361702	0.5	0.475	0.26	0.293103	0.102539	0.0994475	0.448	0.465116
r8	0.338129		0.0810433	0.423729	0.352941	0.490566	0.458716	0.258929	0.284583	0.100604	0.111842	0.458333	0.461538
r9	0.28125		0.0983607	0.407794	0.387755	0.473684	0.43299	0.235294	0.282609	0.106013	0.115385	0.425926	0.46875
r10	0.243852		0.0896552	0.420059	0.378641	0.495689	0.436782	0.217008	0.289855	0.102941	0.101449	0.432432	0.466667
r11	0.197044		0.079646	0.440275	0.378947	0.494048	0.448052	0.189349	0.279412	0.109502	0.117338	0.415385	0.464581

## Sheet: Colocalization_P49
	CFS0114	CFS0115	CFS0116	CFS0118	CFS0119	CFS0127	CFS0117	CFS0121	CFS0122	CFS0123	CFS0113	CFS0126
ORB_l1	0.630947	0.626044	0.649254	0.618641	0.644366	0.541472	0.624785	0.664854		0.607767	0.277512	0.623037
ORB_l23	0.617555	0.632911	0.655234	0.624183	0.666055	0.498908	0.633501	0.654545		0.577528	0.272419	0.624729
ORB_l5	0.610763	0.641732	0.641447	0.623828	0.65368	0.483254	0.625776	0.62955	0.679127	0.580364	0.306452	0.61502
ORB_l6	0.607889	0.6	0.625555	0.591623	0.602105	0.464638	0.597597	0.600965	0.668451	0.569579	0.337676	0.581396
FRP_l1		0.622581	0.652555	0.634602	0.630661	0.575454	0.633106	0.657328	0.68653	0.590741	0.324575	0.622723
FRP_l23		0.633806	0.661607	0.63325	0.661826	0.531088	0.634393	0.636594		0.576766	0.268482	0.616216
MO_l1	0.643564	0.637537	0.662483	0.616979	0.65124	0.551629	0.631976	0.654206	0.690332	0.570152	0.351351	0.637784
MO_l23	0.602503	0.647059	0.669658	0.638182	0.671533	0.484909	0.637607	0.619537	0.693654	0.523535	0.286661	0.631008
MO_l5	0.598361	0.652363	0.651786	0.633817	0.653928	0.501362	0.625457	0.623941	0.686	0.556487	0.343387	0.619497
MO_l6	0.6	0.614907	0.624329	0.610959	0.619048	0.460829	0.59882	0.611111	0.670673	0.578673	0.380631	0.585921
SS_l1	0.628543	0.64	0.669226	0.621708	0.655767	0.500873	0.628253	0.641596		0.502732	0.354215	0.63764
SS_l23	0.584192	0.646484	0.680967	0.637695	0.672158	0.433862	0.622304	0.613725		0.454802	0.295019	0.639333
SS_l5	0.559899	0.647727	0.661765	0.652083	0.672794	0.426859	0.625255	0.598214		0.474497	0.320961	0.636637
SS_l6	0.565909	0.598608	0.629699	0.61642	0.638743	0.420168	0.595087	0.577502		0.498529	0.346358	0.596171
PTLp_l1		0.642976	0.679421	0.658114	0.655072	0.391466	0.629952	0.597217			0.371429	0.64778
PTLp_l23		0.634315	0.683949	0.644068	0.673148	0.362264	0.616806	0.561934			0.308603	0.649513
PTLp_l5		0.650794	0.666078	0.653753	0.6826	0.326087	0.642468	0.502415			0.283609	0.661842
PTLp_l6		0.604412	0.635879	0.62812	0.654676	0.35343	0.587369	0.539663			0.316354	0.623488
VIS_l1	0.446746	0.646383	0.675647	0.651069	0.660325	0.376559	0.645361	0.56029			0.314342	0.644018
VIS_l23	0.424	0.633452	0.687861	0.643341	0.675353	0.382775	0.643514	0.5			0.304172	0.655827
VIS_l5		0.630631	0.662609	0.649292	0.669857	0.3675	0.654428	0.48855			0.297229	0.653501
VIS_l6		0.574444	0.636194	0.60835	0.644401	0.350877	0.615556	0.537906			0.359033	0.627307
RSP_l1	0.368421	0.637931	0.675055	0.632456	0.657467	0.345234	0.636296	0.528646			0.269889	0.630937
RSP_l23	0	0.622	0.666062	0.64219	0.669046	0.349845	0.648913	0.483293			0.261996	0.633613
RSP_l5		0.60091	0.6451	0.632658	0.659624	0.329208	0.629717	0.503535			0.308018	0.624061
RSP_l6		0.547445	0.596859	0.579963	0.603044	0.339394	0.593012	0.497959			0.337838	0.579474
CA1_so	0.594872	0.64019	0.731579	0.6731	0.692591	0.498603	0.677817	0.64652	0.721601	0.573009	0.3872	0.74734
CA1_sp	0.543478	0.330155	0.5	0.469363	0.509754	0.493462	0.437956	0.534091	0.638743	0.544499	0.384615	0.467515
CA1_sr	0.639098	0.606061	0.723912	0.626468	0.670225	0.559129	0.646845	0.679519	0.739178	0.612278	0.419896	0.715336
CA1_slm	0.397277	0.604785	0.699997	0.659933	0.704013	0.3886	0.632035	0.525735	0.687685	0.453052	0.191023	0.654293
CA2_so	0.738806	0.512151	0.68119	0.620397	0.645246	0.737288	0.662848	0.738404	0.734266	0.727368	0.718166	0.676349
CA2_sp	0.557692	0.301587	0.272781	0.40836	0.349359	0.582431	0.235669	0.50426	0.634146	0.612121	0.571429	0.319608
CA2_sr	0.721023	0.523902	0.678206	0.578378	0.630075	0.713291	0.619148	0.729647	0.743865	0.716165	0.658257	0.645914
CA2_slm	0.724008	0.523166	0.706478	0.59619	0.663918	0.702117	0.629398	0.726003	0.73565	0.73312	0.585489	0.665566
CA3_so	0.642706	0.409207	0.608227	0.491058	0.553043	0.585052	0.558931	0.672285	0.674525	0.631908	0.458824	0.607614
CA3_sp	0.483497	0.357143	0.441509	0.39313	0.485105	0.385963	0.458931	0.502534	0.617647	0.442029	0.369343	0.382314
CA3_sr	0.636435	0.470817	0.604369	0.52926	0.57973	0.587218	0.560686	0.687609	0.731726	0.667508	0.412141	0.57645
CA3_slm	0.663866	0.436364	0.678521	0.51893	0.577674	0.57969	0.570652		0.748466	0.651685	0.515823	0.65454
DG_gr	0.45	0.148352	0.308414	0.188126	0.269939	0.375	0.186235	0.442029	0.45283	0.455844	0.5	0.225225
DG_Hil	0.605451	0.479721	0.561331	0.515625	0.529521	0.576779	0.542615	0.625353		0.61563	0.50363	0.537879
DG_mo	0.72028	0.493328	0.673712	0.600493	0.65341	0.700647	0.620628	0.735584	0.737784	0.717421	0.675	0.657526
SUB_mo	0.415971	0.630785	0.680566	0.646154	0.671196	0.393162	0.652954	0.538265			0.347011	0.65667
SUB_pys	0.429752	0.608315	0.650165	0.631763	0.665169	0.434306	0.637527	0.469515			0.314201	0.640194
BST	0.525302	0.600272	0.638932	0.632123	0.640845	0.289523	0.64578	0.515142		0.474684	0.252632	0.628571
Cau	0.591474	0.609528	0.649852	0.636672	0.639493	0.39548	0.633987	0.611639		0.554245	0.303644	0.625835
Put	0.596252	0.63354	0.65757	0.623085	0.632689	0.381696	0.631579	0.586222	0.613208	0.554264	0.253669	0.625206
EPal	0.545635	0.605252	0.642262	0.615265	0.602349	0.338057	0.610963	0.518625	0.545012	0.5	0.223289	0.614706
IPal	0.493978	0.575646	0.576927	0.569263	0.566015	0.36129	0.548023	0.540977	0.583333	0.478261	0.333333	0.580561
VStr	0.60765	0.604433	0.627706	0.580866	0.561521	0.488789	0.596721	0.631818	0.63992	0.606516	0.0188679	0.58156
VPal	0.504546	0.445733	0.415865	0.458647	0.475806	0.333333	0.48951	0.522807	0.594882	0.5	0.181818	0.514493
TuPal1	0.607219	0.553909	0.526515	0.566972	0.51145	0.432653	0.549849	0.627511	0.642369	0.599373	0	0.568627
TuPal2	0.634447	0.501188	0.538579	0.502463	0.477753	0.513232	0.49851	0.656568	0.668235	0.577434	0	0.478234
TuPal3	0.607565	0.443787	0.576	0.539258	0.485929	0.447855	0.505077	0.611725	0.634921	0.557772	0	0.489305
Tustr1	0.62716	0.509479	0.589161	0.55121	0.510969	0.480769	0.522945	0.633655	0.631856	0.592271	0	0.46082
Tustr2	0.623246	0.480324	0.524422	0.508951	0.473804	0.529801	0.482261	0.607843	0.644986	0.573733	0	0.447248
Tustr3	0.571429	0.5	0.572	0.509434	0.479293	0.488312	0.533039	0.549669	0.633475	0.595381	0	0.488548
HDB	0.55	0.531136	0.505952	0.508333	0.524476	0.448529	0.557165	0.58125	0.604317	0.556314	0.303371	0.558824
SIB	0.515385	0.548946	0.519481	0.55018	0.556797	0.372093	0.555534	0.557143	0.587963	0.530691	0.368421	0.563141
OB_gl		0.394916	0.396226	0.409224	0.382143		0.35872	0.534175	0.54359		0.392009	0.440806
OB_gr		0.303857	0.319049	0.300781	0.220385	0.483374	0.283251	0.472362			0	0.297735
OB_ipl		0.315493	0.346041	0.305764	0.362963		0.311518	0.506383			0.358899	0.317325
OB_mtr		0.269737	0.297023	0.285714	0.289855		0.265176	0.448433			0.271284	0.25228
OB_opl		0.456933	0.522777	0.451754	0.505552		0.461197	0.630769	0.582677		0.484581	0.466214
AON1	0.667444	0.513977	0.522482	0.521261	0.501484	0.657277	0.545145	0.658733		0.661376	0	0.495682
AON2	0.695391	0.593167	0.615964	0.586922	0.503817	0.673184	0.596895	0.70172		0.661137	0.025641	0.593291
AON3	0.700717	0.618345		0.490085	0.357143	0.687651	0.601083	0.696017		0.658416	0.0588235	0.573626
LPrP1	0.689183	0.592259	0.614437	0.600321	0.59341	0.627409	0.609009	0.697312		0.666667	0.432092	0.605657
LPrP2	0.691406	0.604927	0.609508	0.606452	0.597968	0.628743	0.610545	0.697256		0.634561	0.383929	0.603068
LPrP3	0.675838	0.6119	0.615044	0.566929	0.545455	0.596806	0.611937	0.67013		0.629707	0.281996	0.562276
Bec	0.632968	0.587155	0.604396	0.5688	0.505051	0.548988	0.60258	0.649257		0.626016	0.406873	0.566553
Cla	0.644148	0.587977	0.614319	0.567251	0.524187	0.549555	0.602606	0.65625		0.623269	0.376437	0.569469
Ven	0.619217	0.533628		0.557895	0.475878	0.533673	0.552531	0.622879		0.633817		0.397093
VPrP1	0.640445	0.529794	0.573616	0.520468	0.458937	0.59403	0.544393	0.660532		0.633838	0	0.487297
VPrP2	0.645251	0.571802	0.513514	0.570588	0.525253	0.585372	0.576117	0.682578		0.618617	0	0.565295
VPrP3	0.626344	0.556153	0.578818	0.553712	0.506306	0.593857	0.565104	0.649387		0.638396	0.097561	0.529803
PHyA	0.493976	0.562092	0.530919	0.548387	0.536585	0.348837	0.559073	0.530973	0.579664	0.515924	0.39405	0.549383
THyA	0.5	0.547445	0.535831	0.554622	0.559633	0.514824	0.554054	0.524166	0.578219	0.493007	0.336899	0.566929
Rt	0.52027	0.6	0.583333	0.586777	0.595547	0.356243	0.603261	0.531112	0.618644	0.509091	0.33101	0.57808
VPL	0.716437	0.60514	0.639175	0.611022	0.592233	0.652284	0.605447	0.716061	0.727778	0.704611	0.659649	0.643678
ZI	0.378049	0.583333	0.5625	0.564459	0.595625	0.293233	0.57377	0.404628	0.559211	0.382662	0.241758	0.563794
p3Tg	0.474227	0.576923	0.544554	0.565217	0.572479	0.344262	0.555556	0.45122	0.555799	0.471545	0.353846	0.448
p3SNC	0.52968	0.494624	0.532258	0.525773	0.429803	0.366337	0.465517	0.526316	0.578571	0.595506	0.465116	0.333333
p3SNR	0.48913	0.415094	0.544332	0.444444	0.411765	0.333333	0.440238	0.452381	0.583095	0.5	0.442308	0.275862
LD	0.715659	0.595294	0.665121	0.647619	0.626289	0.652174	0.653951	0.722682	0.724215	0.651786	0.672028	0.67213
LP	0.707182	0.589313	0.668224	0.622905	0.630769	0.504167	0.644798	0.691964	0.721198	0.686893	0.65138	0.674847
Po	0.708274	0.568681	0.653846	0.602813	0.598173	0.630343	0.63083	0.715824			0.675595	0.65566
VPM	0.724541	0.57732	0.641379	0.587045	0.583162	0.670996	0.610586	0.725148	0.723949	0.709459	0.699603	0.645933
SPF	0.587879	0.591107	0.620843	0.6	0.625	0.592923	0.617104	0.636364	0.65726	0.621849	0.494581	0.590361
p2LimRt	0.4	0.555556	0.563636	0.52804	0.601784	0.272727	0.560899	0.436364	0.533898	0.443741	0.25	0.505495
PR	0.455696	0.530931	0.551181	0.515152	0.580952	0.333333	0.542056	0.371429	0.494624	0.444444	0.285714	0.474026
p2SNC	0.573214	0.434209	0.541301	0.4375	0.43019	0.451496	0.490741	0.583874	0.61471	0.602273	0.544118	0.346661
p2SNR	0.48	0.433863	0.515757	0.406515	0.404919	0.345471	0.434783	0.531915	0.605356	0.5	0.465517	0.307692
APT	0.477778	0.582971	0.586957	0.58287	0.606883	0.496644	0.594406	0.50495	0.6125	0.5	0.358491	0.56655
JcP	0.403226	0.563636	0.581395	0.577778	0.604651	0.387755	0.575381	0.414994	0.594771	0.507463	0.280636	0.554839
LT	0.3778	0.553571	0.574257	0.557692	0.597061	0.364785	0.571429	0.407407	0.585106	0.461538	0.292806	0.55
p1LimRt	0.267442	0.528302	0.525424	0.538462	0.618879	0.266667	0.545455	0.367347	0.564121	0.417289	0.216216	0.512821
p1BRt	0.375	0.534028	0.507937	0.514286	0.573704	0.271739	0.555	0.4	0.53012	0.469136	0.284161	0.5
p1SNC	0.506766	0.478723	0.515625	0.444444	0.432099	0.407785	0.495726	0.599107	0.65	0.604167	0.5	0.326241
p1SNR	0.54	0.421875	0.491933	0.377778	0.4	0.383797	0.421053	0.509654	0.615385	0.5	0.436364	0.308943
TG	0.357143	0.560172	0.580357	0.561538	0.612429	0.368421	0.563758	0.386792	0.547619	0.436259	0.277902	0.533835
SC	0.34688	0.561031	0.56465	0.552846	0.609756	0.290909	0.559482	0.397849	0.544715	0.397553	0.283333	0.525424
IC	0.357895	0.569444	0.554622	0.517752	0.574803	0.329729	0.506849	0.438474	0.566349	0.454545	0.32	0.510791
m1LimRt	0.222876	0.534884	0.547009	0.543478	0.571429	0.25	0.536462	0.33871	0.5	0.408307	0.241992	0.516433
m1BRt	0.285714	0.535433	0.471264	0.529412	0.55	0.35835	0.564837	0.418633	0.502688	0.403846	0.300685	0.4772
m1SNC	0.584	0.478723	0.492188	0.418633	0.428571	0.4401	0.472441	0.592211	0.593074	0.5875	0.567901	0.3437
m1SNR	0.593496	0.43	0.490385	0.37931	0.392857	0.423729	0.43299	0.541667	0.618421	0.519615	0.470588	0.303062
m2A	0.355263	0.533022	0.590635	0.535534	0.5625	0.348042	0.540028	0.509317	0.564356	0.476627	0.277311	0.513761
SCnf	0.218182	0.538462	0.538984	0.521739	0.554248	0.225806	0.534783	0.384615	0.4625	0.333333	0.238095	0.492308
m2BRt	0.298936	0.530303	0.523158	0.532609	0.484848	0.354684	0.544304	0.455882	0.490381	0.378334	0.347996	0.453924
m2SNC	0.552648	0.484481	0.241379	0.421687	0.424658	0.49	0.459583	0.596774	0.648539	0.626374	0.574074	0.353659
m2SNR	0.553191	0.423841	0.426058	0.392857	0.391304	0.470588	0.416667	0.523864	0.604651	0.555556	0.465116	0.302616
CB_gr	0.216406	0.394004	0.406489	0.384044	0.412572	0.188298	0.355556	0.19457	0.374046	0.319149	0.201149	0.392283
CB_mo	0.220183	0.5	0.423581	0.436293	0.426443	0.19452	0.408898	0.196078	0.302326	0.278912	0.167883	0.405512
CBN		0.454545	0.380952	0.405289	0.354692		0.357143	0.232406	0.351351		0.222222	0.384
isA	0.409091	0.564103	0.569106	0.532051	0.551342	0.3	0.556676	0.534759	0.559524	0.491228	0.360508	0.528455
isLimRt	0.162162	0.554708	0.557377	0.525063	0.544405	0.169243	0.538462		0.40098	0.291667	0.316456	0.466092
isBRt	0.337662	0.534191	0.537887	0.514974	0.474038	0.294118	0.493333	0.539326	0.5	0.354553	0.4375	0.420098
isSNC	0.5	0.514585	0.473684	0.420526	0.434783	0.516204	0.448598	0.567878	0.636364	0.587833	0.534483	0.380899
isSNR	0.4	0.438262	0.4	0.368677	0.402685	0.477693	0.40122	0.468264	0.5875	0.54	0.352941	0.314925
r1	0.423529	0.573034	0.561404	0.533333	0.569767	0.398864	0.553571	0.516484	0.595087	0.511111	0.364486	0.52
r2	0.296296	0.544374	0.566667	0.509347	0.55	0.275362	0.516129	0.418826	0.545455	0.34	0.240852	0.504313
r3	0.389495	0.508696	0.52449	0.489362	0.509091	0.290323	0.495965	0.444878	0.454545	0.326727	0.235294	0.494624
r4	0.309451	0.513514	0.5	0.492063	0.514286	0.272727	0.485714	0.414634	0.461106	0.315789	0.217391	0.486726
r5	0.272727	0.49425	0.526316	0.461538	0.52	0.180328	0.449066	0.4	0.440476	0.340667	0.241667	0.477273
r6	0.266667	0.511111	0.534884	0.460526	0.491525	0.190476	0.472727	0.387597	0.428571	0.339454	0.219512	0.484127
r7	0.266667	0.518658	0.528534	0.494505	0.532012	0.175	0.488372	0.376344	0.428571	0.36036	0.22807	0.5
r8	0.305174		0.52809	0.5	0.514925	0.189189	0.490625	0.431818	0.484848	0.402985	0.271669	0.513043
r9	0.352941		0.541667	0.48855	0.476821	0.2	0.458333	0.46	0.526551	0.435115	0.31746	0.5
r10	0.375993		0.527778	0.478261	0.437956	0.268657	0.432658	0.428571	0.548387	0.428571	0.349554	0.487179
r11	0.375		0.521899	0.46875	0.476467	0.267149	0.413371	0.436206	0.513889	0.360465	0.338462	0.487179

## Sheet: Colocalization_P56
	CFS0047	CFS0048	CFS0049	CFS0052	CFS0055	CFS0056	CFS0062	CFS0063	CFS0064	CFS0066	CFS0068	CFS0069	CFS0070	CFS0153	CFS0154	CFS0157	CFS0041	CFS0051	CFS0058	CFS0059	CFS0067	CFS0156	CFS0162	CFS0164	CFS0178
ORB_l1	0.56677	0.647742	0.586356	0.650273	0.582181	0.491045	0.584615	0.581257	0.645721	0.7074	0.690968	0.380299	0.618	0.60137	0.661568	0.532956	0.433929	0.6	0.594855	0.672517	0.72093	0.537849	4.26437	0.566467	0.635727	0.635727	0.566467
ORB_l23	0.573643	0.650836	0.591173	0.656075	0.595586	0.471215	0.559223	0.565217	0.628651	0.697417	0.673307	0.385301	0.581522	0.599676	0.654031	0.515991	0.444332	0.607297	0.624204	0.653846	0.715625	0.485314	4.28723	0.578387	0.642586	0.642586	0.578387
ORB_l5		0.65272	0.596174	0.652832	0.576271	0.45776	0.595376	0.561207	0.614973	0.675676	0.661829	0.398649	0.579137	0.560714	0.615679	0.446188	0.452954	0.599659	0.597426	0.636183	0.691856	0.478022	4.06494	0.568998	0.601093	0.601093	0.568998
ORB_l6	0.511571	0.628906	0.514498	0.617184	0.434783	0.450704	0.601415	0.552486	0.571895	0.648514	0.639344	0.5	0.57195	0.480944	0.538136	0.42212	0.416184	0.558866	0.488668	0.589542	0.65169	0.418401	4.03846	0.484783	0.511426	0.511426	0.484783
FRP_l1	0.584816	0.643657		0.637895	0.60303	0.563506	0.59751	0.615251	0.638341	0.696809	0.688112	0.426872	0.572079	0.589392	0.652378		0.574184	0.590519	0.611574	0.654843	0.731118	0.511957	4.3787	0.580239	0.626608	0.626608	0.580239
FRP_l23	0.545209	0.646221		0.649642	0.580313	0.528985	0.57935	0.571726	0.630302	0.698777	0.687008	0.410668	0.522876	0.600588	0.663212		0.537162	0.595897	0.622474	0.655889	0.728477	0.449066	4.12346	0.595045	0.639226	0.639226	0.595045
MO_l1	0.586441	0.662055	0.573353	0.647794	0.594872	0.571329	0.638822	0.575349	0.631827	0.707282	0.682505	0.466978	0.540572	0.6261	0.661264	0.545284	0.555207	0.600311	0.626354	0.676596	0.745523	0.475621	0.667803	0.618744	0.60931	0.60931	0.618744
MO_l23	0.569767	0.664609	0.608414	0.659218	0.584481	0.519492	0.590871	0.543654	0.616967	0.692024	0.660512	0.540035	0.50542	0.638614	0.657268	0.556034	0.451405	0.60166	0.625453	0.655952	0.72879	0.456954	0.694073	0.634643	0.627193	0.627193	0.634643
MO_l5	0.52677	0.654472	0.600924	0.64831	0.566494	0.543524	0.583144	0.570787	0.606846	0.68206	0.656425	0.509434	0.55814	0.610833	0.633491	0.527907	0.456767	0.587363	0.621002	0.642109	0.705476	0.491111	3.41534	0.605769	0.612324	0.612324	0.605769
MO_l6	0.471358	0.628664	0.52686	0.620773	0.490739	0.534688	0.590588	0.576744	0.569061	0.653307	0.648746	0.505618	0.580292	0.523523	0.565844	0.444724	0.425287	0.552602	0.527253	0.620796	0.665116	0.441632	3.57033	0.501449	0.507898	0.507898	0.501449
SS_l1	0.61753	0.648623	0.570529	0.664062	0.591602	0.53674	0.674256	0.603068	0.62069	0.70549	0.655482	0.540773	0.513754	0.655963	0.648669	0.567568	0.408915	0.619509	0.626547	0.677388	0.736486	0.495759	0.65642	0.566798	0.594873	0.594873	0.566798
SS_l23	0.607708	0.644351	0.583333	0.668421	0.598374	0.504155	0.64001	0.550938	0.610359	0.684362	0.607914	0.576512	0.508074	0.660633	0.658621	0.540354	0.324004	0.625	0.625995	0.652971	0.725383	0.468388	0.662532	0.579789	0.615385	0.615385	0.579789
SS_l5	0.559649	0.630435	0.558222	0.659319	0.567404	0.475574	0.622066	0.558186	0.603834	0.67128	0.614314	0.567273	0.554455	0.657754	0.64447	0.525381	0.30938	0.606383	0.620123	0.633499	0.696602	0.462838	0.637685	0.55711	0.602094	0.602094	0.55711
SS_l6	0.495536	0.607784	0.47619	0.623269	0.492278	0.532407	0.622029	0.567867	0.571429	0.660071	0.628676	0.529412	0.551724	0.6	0.590998	0.484594	0.353572	0.564417	0.545775	0.621762	0.654504	0.414634	0.591026	0.506711	0.493478	0.493478	0.506711
PTLp_l1	0.627717	0.67144	0.56964	0.597561	0.576923	0.524845	0.675102	0.577154	0.62457	0.689472	0.61102	0.587994	0.428954	0.664126	0.635899	0.554455	0.351703	0.607477	0.626318	0.674194	0.715109	0.096463	0.649219	0.533429	0.581395	0.581395	0.533429
PTLp_l23	0.614311	0.6585	0.586433	0.639903	0.578824	0.525806	0.663528	0.561401	0.623016	0.673682	0.58454	0.526134	0.427063	0.665704	0.665441	0.541184	0.321667	0.62963	0.62441	0.661384	0.698201	0.148252	0.663551	0.571429	0.618875	0.618875	0.571429
PTLp_l5	0.573876	0.655602	0.588462		0.534447	0.535357	0.650206	0.555556	0.633333	0.666991	0.601377	0.561453	0.45498	0.661385	0.65587	0.536649	0.301902	0.627193	0.621924	0.655303	0.676538	0.26087	0.647569	0.535565	0.609929	0.609929	0.535565
PTLp_l6	0.522801	0.602751	0.522556		0.441791	0.557762	0.62536	0.560134	0.59	0.667432	0.626822	0.564161	0.506897	0.588008	0.590799	0.507647	0.362416	0.57643	0.528875	0.631821	0.63714	0.367647	0.577428	0.449102	0.49921	0.49921	0.449102
VIS_l1	0.60366	0.658728	0.575682	0.662366	0.597473	0.546309	0.65534	0.544208	0.639162	0.698697	0.584577		0.525939	0.660206	0.618514	0.55724	0.322957	0.592251	0.615184	0.674589	0.707899	0.127324	0.637306	0.489616	0.578788	0.578788	0.489616
VIS_l23	0.611615	0.640064	0.592129	0.654589	0.593596	0.536196	0.641977	0.524618	0.642552	0.690778	0.556497		0.490125	0.664865	0.641791	0.552995	0.285828	0.61682	0.60773	0.664159	0.684553	0.0914266	0.650611	0.517748	0.609887	0.609887	0.517748
VIS_l5	0.58089	0.616098	0.577114	0.617856	0.541136	0.525246	0.615169	0.516432	0.636955	0.683219	0.571891	0.548501	0.494694	0.651206	0.627255	0.54519	0.297456	0.625263	0.608362	0.658088	0.659148	0.136929	0.62833	0.472542	0.5962	0.5962	0.472542
VIS_l6	0.543189	0.547988	0.524349	0.589744	0.469578	0.550549	0.621889	0.548582	0.602664	0.669648	0.618182	0.545244	0.502924	0.570677	0.54845	0.482344	0.334816	0.59	0.548977	0.638703	0.64986	0.215447	0.566177	0.410828	0.480392	0.480392	0.410828
RSP_l1	0.521101	0.633803	0.568461	0.639175	0.533638	0.49896	0.649867	0.526241	0.631579	0.664773	0.561111	0.576795	0.5593	0.640177	0.622392	0.481104	0.229167	0.557512	0.595937	0.654523	0.667401		0.584856	0.520107	0.601017	0.601017	0.520107
RSP_l23	0.4675	0.635638	0.586421	0.654485	0.549757	0.490566	0.652839	0.51382	0.625514	0.6727	0.553488	0.542601	0.527108	0.651286	0.638132	0.482866	0.254065	0.582902	0.592091	0.645337	0.669341	0.314961	0.605327	0.519311	0.601802	0.601802	0.519311
RSP_l5	0.455729	0.613132	0.535326	0.642424	0.526104	0.477366	0.644839	0.537611	0.631285	0.669251	0.5186	0.541267	0.561688	0.613772	0.591183	0.5	0.279519	0.594595	0.591308	0.655949	0.67029	0.32	0.585255	0.453759	0.622745	0.622745	0.453759
RSP_l6	0.374649	0.614549	0.436585	0.6	0.461783	0.524378	0.631884	0.528033	0.600583	0.636807	0.584071	0.58113	0.539133	0.53256	0.451069	0.415264	0.351648	0.522727	0.560504	0.637795	0.642586	0.251429	0.522449	0.367901	0.516556	0.516556	0.367901
CA1_so	0.67052	0.641799	0.616811	0.738095	0.641485	0.625331	0.741414	0.646794	0.712259	0.755164	0.732656	0.712821	0.733945	0.648473	0.637126	0.527903	0.407488	0.667069	0.598232	0.712928	0.770603	0.395294	0.582835	0.450665	0.590955	0.590955	0.450665
CA1_sp	0.375796	0.414477	0.438634	0.431894	0.36616	0.559322	0.572122	0.565056	0.506849	0.577123	0.662198	0.678431	0.565311	0.409471	0.404754	0.269912	0.395335	0.356979	0.41806	0.48478	0.427105	0.185629	0.388474	0.220126	0.391667	0.391667	0.220126
CA1_sr	0.661957	0.602516	0.574246	0.722615	0.619442	0.661635	0.718791	0.674576	0.67027	0.742651	0.733696	0.717031	0.741793	0.615741	0.615062	0.51372	0.423212	0.637368	0.575517	0.680492	0.764962	0.421053	0.572944	0.478405	0.580331	0.580331	0.478405
CA1_slm	0.595149	0.634568	0.546089	0.694087	0.561447	0.460021	0.609023	0.434234	0.642544	0.686609	0.603814	0.701337	0.594298	0.616906	0.623528	0.483491	0.222997	0.61235	0.548779	0.657362	0.676423	0.355921	0.599598	0.484009	0.569349	0.569349	0.484009
CA2_so	0.624843	0.516544	0.526395	0.686594	0.587669	0.726369	0.677941	0.738586	0.468891	0.70893	0.717895	0.554896	0.690265	0.540186	0.496054	0.335598	0.679443	0.633234	0.495881	0.654297	0.714038	0.189456	0.46587	0.318877	0.428023	0.428023	0.318877
CA2_sp	0.150612	0.291866	0.129167	0.245952	0.183587	0.582609	0.359649	0.597015	0.238095	0.404959	0.543856	0.550496	0.37069	0.258065	0.27907	0.140523	0.559322	0.216216	0.294118	0.335958	0.416334	0.0769231	0.174603	0.126127	0.207734	0.207734	0.126127
CA2_sr	0.61715	0.536002	0.482619	0.692573	0.51318	0.707693	0.60745	0.720065	0.440972	0.687237	0.667235	0.595461	0.660809	0.531947	0.453177	0.314815	0.640182	0.613942	0.474227	0.648688	0.596415	0.192278	0.397436	0.277607	0.411451	0.411451	0.277607
CA2_slm	0.603479	0.546703	0.546125	0.700462	0.592163	0.723077	0.698997	0.74812	0.645161	0.727156	0.725881	0.654991	0.729894	0.568588	0.503412	0.34104	0.590504	0.655565	0.530612	0.711911	0.711644	0.226804	0.443396	0.325976	0.448718	0.448718	0.325976
CA3_so	0.554364	0.406821	0.402237	0.600399	0.469296	0.656663	0.541339	0.681146	0.453571	0.660885	0.621723	0.560594	0.588187	0.423288	0.363977	0.26087	0.411765	0.530744	0.397661	0.593267	0.66318	0.195285	0.354417	0.273344	0.360664	0.360664	0.273344
CA3_sp	0.249223	0.372549	0.249042	0.383621	0.33209	0.547297	0.451892	0.551282	0.465347	0.504393	0.553907	0.527934	0.47541	0.422014	0.363152	0.285714	0.348837	0.336449	0.40201	0.444015	0.526718	0.240337	0.422666	0.246679	0.398051	0.398051	0.246679
CA3_sr	0.544601	0.464	0.466007	0.593748	0.491379	0.679466	0.580047	0.615196	0.571994	0.599315	0.597519	0.5	0.62423	0.475842	0.416452	0.323572	0.457786	0.544242	0.45588	0.584845	0.592935	0.262707	0.5	0.331768	0.417361	0.417361	0.331768
CA3_slm	0.629092	0.461895	0.485934	0.698279	0.564327	0.726864	0.658576	0.716692	0.595588	0.710294	0.685817	0.627815	0.712177	0.467692	0.402244	0.27289	0.536207	0.64121	0.440457	0.684615	0.672922	0.21233	0.368051	0.274718	0.378814	0.378814	0.274718
DG_gr	0.17757	0.1875	0.164251	0.197495	0.114669	0.461409	0.250616	0.490196	0.153061	0.33789	0.352941	0.598485	0.3	0.145522	0.192113	0.102302	0.488889	0.164103	0.175258	0.276265	0.245763	0.0882353	0.185179	0.105662			0.105662
DG_Hil	0.456853	0.468034	0.377895	0.536842	0.422199	0.629262	0.59633	0.62659	0.488372	0.624899	0.607523	0.611336	0.605634	0.460701	0.43266	0.342205	0.516026	0.473988	0.442623	0.574694	0.619408	0.25	0.424855	0.330516	0.420765	0.420765	0.330516
DG_mo	0.636023	0.575261	0.600408	0.693042	0.581422	0.724936	0.665409	0.749104	0.650106	0.68307	0.714286	0.662821	0.702709	0.502116	0.486188	0.30618	0.60927	0.630678	0.451396	0.642424	0.698387	0.258528	0.406802	0.311895	0.404486	0.404486	0.311895
SUB_mo	0.549991	0.643087	0.480018	0.666667	0.537367	0.481043	0.636968	0.5	0.601745	0.639881	0.578689	0.596154	0.603261	0.625954	0.547521	0.487642	0.279607	0.601677	0.571385	0.633333	0.648572	0.431298	0.614023	0.504192	0.553747	0.553747	0.504192
SUB_pys	0.539514	0.608108	0.528233	0.641307	0.569747	0.498978	0.663291	0.479769	0.596901	0.657074	0.603802	0.687034	0.576441	0.611738	0.602329	0.478548	0.306905	0.58266	0.565789	0.658585	0.663482	0.473829	0.609098	0.496815	0.570533	0.570533	0.496815
BST	0.564019	0.64881	0.53972	0.649691	0.572745	0.492823	0.659162	0.410646	0.619048	0.672552	0.641899	0.474183	0.610204	0.569038	0.534216	0.415138	0.267139	0.617629	0.599567	0.665217	0.671546	0.342439	0.547679	0.461531	0.51963	0.51963	0.461531
Cau	0.541106	0.662359	0.546116	0.657577	0.547201	0.504556	0.691429	0.537037	0.631579	0.685857	0.663265	0.416667	0.642412	0.598234	0.581858	0.465714	0.32102	0.60039	0.618221	0.669353	0.689103	0.436078	0.604027	0.492063	0.548837	0.548837	0.492063
Put	0.537302	0.665138	0.586103	0.648299	0.528304	0.356989	0.584559	0.468978	0.636943	0.671736	0.652352	0.5	0.60274	0.578584	0.576497	0.345828	0.27051	0.614238	0.579767	0.64877	0.662736	0.416667	0.598291	0.48978	0.550562	0.550562	0.48978
EPal	0.54905	0.656865		0.640138	0.522659	0.272	0.548957	0.442274	0.590909	0.666667	0.610256	0.5	0.582609	0.578274	0.571429	0.267022	0.192802	0.599189	0.556675	0.625263	0.621662	0.29064	0.552221	0.436426	0.516204	0.516204	0.436426
IPal	0.0870667	0.445652	0.110949	0.469098	0.384384	0.357143	0.462687	0.492754	0.5625	0.521508	0.590361	0.515152	0.496296	0.18	0.461538	0.183099	0.203257	0.212121	0.484472	0.598693	0.597315	0.288	0.552239	0.140271	0.256198	0.256198	0.140271
VStr		0.623077	0.447489	0.626088	0.507168	0.0815667		0.562172	0.613181	0.648332	0.654378	0.38	0.626068	0.529412	0.486207	0.295146	0.306961	0.584593	0.516373	0.618898	0.642086	0.330128	0.53915	0.415294	0.488722	0.488722	0.415294
VPal	0.199248	0.483871	0.146104	0.303704	0.177998	0.171717	0.530012	0.491933	0.494947	0.457925	0.606742	0.348155	0.45	0.316129	0.472727	0.100513	0.330396	0.269587	0.278585	0.623053	0.546218	0.190909	0.495726	0.146099	0.336876	0.336876	0.146099
TuPal1	0.430385	0.610526	0.405396	0.575314	0.461187			0.586667	0.588579	0.635294	0.637097	0	0.590296	0.508741	0.419818	0.292564	0.307499	0.483721	0.462282	0.623352	0.586066	0.114428	0.445775	0.397393	0.459794	0.459794	0.397393
TuPal2	0.369877	0.501482	0.328481	0.503473	0.423957			0.599024	0.527859	0.593356	0.621479	0	0.567742	0.410075	0.34498	0.223842	0.386555	0.466292	0.379508	0.566015	0.526793	0.205671	0.432314	0.353818	0.39934	0.39934	0.353818
TuPal3	0.461698	0.555556	0.377295	0.502703	0.466058			0.618221	0.597353	0.623987	0.645748	0.12	0.609023	0.409869	0.414301	0.282805	0.322104	0.493548	0.341309	0.550643	0.551402	0.240634	0.481767	0.29765	0.443255	0.443255	0.29765
Tustr1	0.378153	0.619954	0.313364	0.567423	0.476809			0.607287	0.513353	0.561882	0.600032	0.38	0.567237	0.386783	0.492537	0.251676	0.456522		0.469751	0.613462	0.583333	0.278884	0.420704	0.359753	0.503595	0.503595	0.359753
Tustr2	0.322193	0.461973	0.149916	0.42779	0.450521			0.631843	0.452312	0.530815	0.594726	0.4	0.496026	0.377691	0.403974	0.214283	0.480373		0.389737	0.552941	0.54878	0.21028	0.412214	0.293413	0.422879	0.422879	0.293413
Tustr3	0.392727	0.553887	0.203272	0.502771	0.467439			0.593407	0.536511	0.561175	0.62069	0.375	0.589351	0.39924	0.441325	0.248532	0.426777		0.45735	0.591109	0.602366	0.221591	0.450803	0.194986	0.444345	0.444345	0.194986
HDB	0.291265	0.560554	0.170078	0.483389	0.22673		0.561196	0.508021	0.550459	0.576642	0.625334	0	0.451923	0.4	0.472574	0.160173	0.308258	0.425453	0.268276	0.58209	0.57104	0.190179	0.487179	0.186528	0.368798	0.368798	0.186528
SIB	0.223326	0.546296		0.421769	0.222077	0.349794	0.525	0.504386	0.547114	0.538462	0.6245	0.25	0.503401	0.31677	0.507093	0.164853	0.243697	0.372449	0.299043	0.5826	0.574468	0.249138	0.507042	0.184524	0.389706	0.389706	0.184524
OB_gl				0.400331	0.387683			0.556164	0.415651	0.485714	0.542955	0.375		0.302949	0.185557	0.147945			0.283168	0.424207	0.537692	0.190476	3.64516	0.428549	0.270863	0.270863	0.428549
OB_gr				0.296429	0.0369517			0.51627	0.301557	0.434536	0.386861	0.428571	0.349282	0.218339	0.271641	0.124838			0.214781	0.33184	0.415525	0.190399	3.64171	0.131995	0.24507	0.24507	0.131995
OB_ipl				0.296347				0.478495	0.32965	0.417241	0.450624	0.435174	0.349593	0.275253	0.303965	0.196581			0.265724	0.351779	0.451084	0.273365	3.42	0.17068	0.297386	0.297386	0.17068
OB_mtr			0.206504	0.243523	0.0415584			0.514274	0.28866	0.381564	0.385	0.408377	0.366972	0.21194	0.282666	0.140271			0.201166	0.284918	0.356436	0.225864	4	0.187228	0.252289	0.252289	0.187228
OB_opl			0.380208	0.440149	0.341928			0.63785	0.461078	0.573938	0.548837	0.4	0.515478	0.417376	0.388	0.308014			0.374015	0.502506	0.594017	0.339623	4.64785	0.338658	0.428925	0.428925	0.338658
AON1	0.500732		0.487078		0.531957	0.631478		0.671256	0.559682	0.615556	0.627959	0.410714	0.576298	0.465035	0.363322	0.295154	0.603025	0.54717	0.488474	0.535693	0.618615	0.277155	4.64865	0.482117	0.45203	0.45203	0.482117
AON2	0.458251		0.496713		0.3875	0.604215		0.698341	0.60063	0.653979	0.68008	0.404762	0.65658	0.591549	0.498391	0.309646	0.638393	0.570038	0.520478	0.604113	0.640063	0.405248	4.91429	0.483977	0.521661	0.521661	0.483977
AON3	0.510799		0.48172			0.60647		0.711893	0.546667	0.663426	0.641711	0.411765	0.623145	0.601483	0.501285		0.645571	0.573189	0.318302	0.626316	0.600575	0.428411	5.0125	0.487097	0.524501	0.524501	0.487097
LPrP1	0.519241	0.615583	0.508488		0.463596	0.582927		0.683372	0.6	0.67134	0.687764	0.458333	0.676182	0.585612	0.519459	0.403298	0.534073	0.577023	0.570188	0.639098	0.668777	0.434155	4.74292	0.492174	0.545924	0.545924	0.492174
LPrP2	0.508013	0.621875	0.466899		0.543779	0.495268		0.687601	0.625	0.665086	0.683206	0.546875	0.667651	0.555332	0.506466	0.378734	0.5375	0.594646	0.583894	0.627017	0.687551	0.388	5.00781	0.476518	0.554157	0.554157	0.476518
LPrP3	0.483623	0.627087	0.389105		0.544885	0.491525		0.67381	0.604072	0.66302	0.66626	0.489964	0.655084	0.57022	0.524885	0.31051	0.43845	0.586097	0.504636	0.611691	0.672489	0.377477	4.71739	0.442837	0.530083	0.530083	0.442837
Bec	0.516184		0.489547		0.381783	0.45098	0.575397	0.610895	0.566892	0.644665	0.655522	0.515625	0.608209	0.494819	0.48312		0.422398	0.422619	0.416667	0.582888	0.654577	0.336706	0.456449		0.423952	0.423952
Cla	0.290741		0.47807		0.470659	0.468557	0.599489	0.614108	0.563863	0.660943	0.623679	0.537725	0.596154	0.509466	0.541148	0.3241	0.364641	0.546584	0.426501	0.62619	0.575163	0.389049	3.90136		0.498824	0.498824
Ven	0.413698	0.564137	0.30795	0.551546	0.0774908	0.508772		0.615742	0.51974	0.591123	0.585896	0.348837	0.592207	0.478332	0.477356	0.188264	0.460094	0.515707	0.157205	0.570663	0.549451	0.262774	5.625	0.301887	0.385768	0.385768	0.301887
VPrP1	0.418615	0.556052	0.343158	0.518519	0.418258	0.0344828		0.664875	0.540462	0.621506	0.632988	0.37037	0.556933	0.491397	0.436242	0.260261	0.544314	0.540885	0.43299	0.57489	0.619538	0.319138	4.58929	0.393893	0.449735	0.449735	0.393893
VPrP2	0.305913	0.48184	0.42637	0.432647	0.379205	0.258678		0.668737	0.585306	0.624464	0.668338	0.340024	0.608159	0.450311	0.445608	0.242958	0.581948	0.449735	0.517405	0.594771	0.645714	0.342404	5	0.422701	0.426604	0.426604	0.422701
VPrP3	0.449612	0.578906	0.398119	0.530864	0.447854	0.49375		0.628457	0.579251	0.639618	0.651757	0.333333	0.605351	0.499462	0.465201	0.188329	0.526405	0.526316	0.372859	0.574534	0.653989	0.349131	5.40625	0.420863	0.421642	0.421642	0.420863
PHyA	0.0651668	0.493242	0.104693	0.490506	0.255725	0.360656	0.557897	0.5	0.545455	0.564611	0.605263	0.476636	0.52439	0.272727	0.454545	0.131579	0.333333	0.268041	0.202673	0.596154	0.568467	0.223881	0.453846	0.150456	0.299718	0.299718	0.150456
THyA	0.225497	0.585774	0.119048	0.488235	0.265306	0.1875	0.602523	0.48503	0.538462	0.566434	0.592593	0.51875	0.481481	0.378788	0.5	0.172414	0.277027	0.417198	0.204698	0.586207	0.560931	0.236025	0.489583	0.149699	0.370708	0.370708	0.149699
Rt	0.274306	0.571429	0.177143	0.531142	0.303119	0.36829	0.595745	0.516899	0.584795	0.639032	0.641509	0.466667	0.529851	0.26971	0.482955	0.212288	0.372093	0.417468	0.327957	0.644106	0.63	0.259921	0.478141	0.212644	0.283688	0.283688	0.212644
VPL	0.524123	0.524169	0.373984	0.611964	0.489751	0.693333	0.637211	0.719376	0.63823	0.693709	0.701294	0.493827	0.639479	0.424699	0.434978	0.32133	0.71099	0.538835	0.448571	0.658866	0.697368	0.307471	0.4947	0.310805	0.402542	0.402542	0.310805
ZI	0.256494	0.569106	0.119497	0.49624	0.252688	0.324674	0.52381	0.373333	0.539683	0.579156	0.521739	0.545023	0.492063	0.194567	0.44186	0.161628	0.2	0.37868	0.21374	0.582677	0.533333	0.26	0.442308	0.147059	0.211957	0.211957	0.147059
p3Tg	0.24365	0.582289	0.110779	0.484375	0.267974	0.325843	0.56962	0.432432	0.54878	0.594375	0.525	0.5	0.5	0.209459	0.465116	0.171105	0.221798	0.378571	0.26776	0.601868	0.541667	0.302326	0.476923	0.186147	0.251656	0.251656	0.186147
p3SNC	0.192532	0.477898	0.0687023	0.472598	0.298462	0.528736	0.559524	0.514643	0.550898	0.585276	0.576271	0.486486	0.542763	0.159236	0.416619	0.0571429	0.267606	0.332184	0.130435	0.590164	0.554054	0.225	0.424242	0.0845549	0.235481	0.235481	0.0845549
p3SNR	0.0801887	0.473106	0.0962963	0.368421	0.186364	0.45977	0.5	0.457237	0.397368	0.428571	0.564103	0.5	0.521739	0.206349	0.425266	0.101431	0.25	0.24	0.159003	0.506207	0.5	0.215839	0.390244	0.0731985	0.266146	0.266146	0.0731985
LD	0.545113	0.553763	0.468379	0.655474	0.531003	0.707865	0.672221	0.724299	0.663677	0.714682	0.721336	0.535047	0.669643	0.573089	0.520286	0.469067	0.695418	0.587367	0.558891	0.684435	0.719557	0.398313	0.534783	0.426183	0.53454	0.53454	0.426183
LP	0.565084	0.538175	0.43762	0.64748	0.528642	0.709589	0.692805	0.700917	0.645592	0.715432	0.702247	0.669513	0.67861	0.525373	0.48301	0.408333	0.688599	0.592641	0.52413	0.679654	0.705882	0.369085	0.50591	0.394609	0.484215	0.484215	0.394609
Po	0.520548	0.52823	0.432373	0.635403	0.543205	0.732426	0.678671	0.726481	0.635842	0.701691	0.683376	0.632546	0.672131	0.494769	0.501374	0.383686	0.70339	0.59218	0.495848	0.664506	0.690083		0.48517	0.375321	0.466395	0.466395	0.375321
VPM	0.499014	0.489418	0.414264	0.62986	0.52994	0.734632	0.655047		0.63662	0.698529	0.688759	0.622108	0.66719	0.461009	0.446369	0.313321	0.72	0.5576	0.462222	0.661479	0.676864	0.282332	0.449203	0.380407	0.429158	0.429158	0.380407
SPF	0.432173	0.594116	0.142623	0.565445	0.345	0.504425	0.638635	0.534613	0.591362	0.650756	0.621053	0.6	0.584416	0.343643	0.458824	0.267495	0.668712	0.49222	0.419162	0.654867	0.617647	0.326733	0.50655	0.265697	0.316872	0.316872	0.265697
p2LimRt	0.21148	0.562394	0.138743	0.428571	0.254545	0.289157	0.52381	0.34807	0.435897	0.541176	0.540607	0.57764	0.458333	0.135338	0.445299	0.107843	0.246238	0.422018	0.260494	0.568717	0.488889	0.227273	0.418367	0.126139	0.0976744	0.0976744	0.126139
PR	0.238095	0.553102	0.0923647	0.42029	0.22781	0.281929	0.507144	0.413397	0.482353	0.51653	0.520833	0.444444	0.48	0.212646	0.412549	0.0964372	0.233951	0.382979	0.25731	0.532609	0.478858	0.242857	0.409463	0.114739	0.128571	0.128571	0.114739
p2SNC	0.203704	0.472222	0.119205	0.486301	0.3	0.40122	0.590604	0.607143	0.533333	0.566667	0.580984	0.42623	0.571429	0.25644	0.407407	0.143544	0.2946	0.364706	0.232129	0.578125	0.580178	0.251582	0.412871	0.103586	0.237374	0.237374	0.103586
p2SNR	0.101744	0.488372	0.0957957	0.351145	0.191358	0.515625	0.507692	0.5	0.390741	0.5	0.583333	0.490566	0.52381	0.256098	0.43493	0.12	0.294737	0.268657	0.183246	0.506024	0.536232	0.25	0.408249	0.121517	0.283683	0.283683	0.121517
APT	0.49011	0.586667	0.203557	0.5	0.293617	0.478495	0.576	0.47191	0.556818	0.605286	0.590909	0.637363	0.545455	0.323383	0.327175	0.24	0.31059	0.41515	0.397059	0.616352	0.604484	0.319658	0.487805	0.289655	0.265344	0.265344	0.289655
JcP	0.408163	0.550862	0.163289	0.492958	0.280992	0.423721	0.556452	0.42901	0.516438	0.585867	0.551003	0.533784	0.5	0.309091	0.327452	0.225225	0.29233	0.383333	0.390035	0.609524	0.573171	0.315789	0.489357	0.278129	0.25624	0.25624	0.278129
LT	0.328382	0.553939	0.103933	0.488372	0.27381	0.409954	0.535714	0.4	0.527778	0.584864	0.551342	0.444944	0.512821	0.314286	0.294169	0.255319	0.275119	0.391667	0.384931	0.605448	0.591623	0.321936	0.474138	0.278946	0.259615	0.259615	0.278946
p1LimRt	0.322869	0.58938	0.116638	0.448718	0.23798	0.28	0.510784	0.391304	0.465517	0.578947	0.494764	0.483146	0.478261	0.28735	0.428571	0.205304	0.270317	0.387929	0.273438	0.553398	0.511628	0.30303	0.483871	0.203274	0.152725	0.152725	0.203274
p1BRt	0.31308	0.6	0.110961	0.440588	0.213333	0.272727	0.546512	0.458405	0.458333	0.547619	0.514297	0.434783	0.547945	0.280907	0.375	0.217391	0.281553	0.372881	0.265543	0.566078	0.479312	0.27346	0.465513	0.175439	0.154839	0.154839	0.175439
p1SNC	0.17414	0.554477	0.100939	0.466288	0.263473	0.390625	0.579832	0.576087	0.535714	0.6	0.5625	0.486833	0.535283	0.324041	0.393986	0.194969	0.311137	0.362912	0.282686	0.601457	0.56148	0.284247	0.447761	0.20506	0.253521	0.253521	0.20506
p1SNR	0.123288	0.5	0.0891089	0.373008	0.208791	0.541325	0.528736	0.487391	0.364583	0.516854	0.590361	0.493538	0.511111	0.304716	0.446429	0.16	0.271957	0.255814	0.194915	0.5	0.522064	0.256112	0.424242	0.144949	0.300885	0.300885	0.144949
TG	0.290417	0.5625	0.114836	0.494624	0.298246	0.411043	0.549618	0.434783	0.523364	0.55254	0.518928	0.571429	0.471698	0.31875	0.28453	0.269231	0.214965	0.379487	0.391892	0.574393	0.538462	0.34375	0.494624	0.277778	0.263022	0.263022	0.277778
SC	0.285714	0.521739	0.160128	0.506173	0.326923	0.417722	0.569536	0.433755	0.52381	0.558333	0.521347	0.537954	0.449153	0.395644	0.338604	0.287775	0.214286	0.377602	0.392857	0.56129	0.563636	0.33945	0.480392	0.273292	0.27514	0.27514	0.273292
IC	0.247148	0.517857	0.163934	0.522091	0.335702	0.437158	0.586538	0.428571	0.505882	0.559524	0.482759		0.386647	0.384615	0.287704	0.2625	0.244381	0.361842	0.304348	0.546053	0.56	0.285714	0.420455	0.206897	0.304015	0.304015	0.206897
m1LimRt	0.302839	0.552965	0.108511	0.480519	0.263158	0.322917	0.5	0.382353	0.5	0.52439	0.485714	0.498448	0.459459	0.234391	0.293269	0.201064	0.241347	0.390728	0.288889	0.537815	0.483607	0.278481	0.443651	0.195266	0.208333	0.208333	0.195266
m1BRt	0.280358	0.539683	0.105787	0.471154	0.269663	0.322253	0.525	0.408163	0.494253	0.526718	0.511133	0.482415	0.510669	0.233333	0.294872	0.151515	0.239316	0.346305	0.284465	0.560241	0.470588	0.270135	0.375	0.154433	0.25	0.25	0.154433
m1SNC	0.215051	0.516685	0.0867209	0.455664	0.25641	0.412879	0.560976	0.482759	0.47669	0.534436	0.545455	0.440217	0.56	0.3	0.400368	0.192	0.269504	0.336364	0.266801	0.557242	0.536765	0.287586	0.38806	0.144681	0.253846	0.253846	0.144681
m1SNR	0.1337	0.483496	0.0839708	0.372549	0.217593	0.530303	0.545005	0.554054	0.352941	0.521202	0.602575	0.489565	0.516129	0.308824	0.432125	0.168079	0.288136	0.254237	0.228346	0.5	0.538462	0.264537	0.404457	0.166667	0.281534	0.281534	0.166667
m2A	0.219298	0.51011	0.126624	0.5	0.316235	0.393548	0.586207	0.421499	0.524272	0.505895	0.448276		0.352941	0.357955	0.383883	0.292088	0.227273	0.296246	0.215868	0.52459	0.513514	0.345865	0.453704	0.164894	0.321709	0.321709	0.164894
SCnf	0.243333	0.539583	0.110831	0.492671	0.288235	0.327822	0.514286	0.406593	0.511272	0.508067	0.451613	0.526283	0.480519	0.319722	0.27551	0.203704	0.24031	0.366129	0.2398	0.544082	0.478723	0.280839		0.152439	0.239798	0.239798	0.152439
m2BRt	0.278986	0.524053	0.0996979	0.481481	0.271638	0.333333	0.531915	0.483516	0.522902	0.525	0.558333	0.462963	0.536232	0.244681	0.338934	0.178327	0.212644	0.408476	0.213652	0.54119	0.5	0.282202	0.340544	0.13195	0.249204	0.249204	0.13195
m2SNC	0.249601	0.504958	0.0883929	0.458451	0.292308	0.522727	0.587594	0.608145	0.477399	0.506345	0.619048	0.475758	0.536811	0.315068	0.387993	0.212389	0.206349	0.360465	0.202756	0.523364	0.52333	0.271605	0.384615	0.130551	0.259494	0.259494	0.130551
m2SNR	0.138974	0.472718	0.0877193	0.382837	0.183784	0.462264	0.553571	0.543478	0.333333	0.539683	0.605263	0.479583	0.506846	0.295455	0.402778	0.185495	0.291594	0.26087	0.202067	0.498227	0.531456	0.276316	0.397727	0.179631	0.258333	0.258333	0.179631
CB_gr	0.2997	0.419868	0.256803	0.388753	0.271186	0.277311	0.410056	0.31541	0.355556	0.413636	0.38803	0.333333	0.274006	0.36018	0.327869	0.295276	0.119048	0.322917	0.316279	0.397436	0.384615	0.171598	0.335153	0.245688	0.262184	0.262184	0.245688
CB_mo	0.295609	0.485944	0.263251	0.403509	0.285714	0.273973	0.5	0.263859	0.375519	0.43617	0.304721	0.384328	0.296055	0.434783	0.398496	0.327754	0.0898876	0.325946	0.4	0.478632	0.47027	0.217223	0.351145	0.304921	0.369318	0.369318	0.304921
CBN	0.139131	0.432432	0.0665321	0.333333	0.142012	0.25		0.3125	0.292929	0.469388	0.457627	0.528302	0.0747922	0.113636	0.117647	0.094494	0.133831	0.152142	0.0877193	0.408602	0.368	0.08	0.241379	0.0943396	0.0774921	0.0774921	0.0943396
isA	0.21978	0.528302	0.115486	0.501244	0.331461	0.428571	0.583333	0.485714	0.492537	0.563063	0.548584	0.498507	0.351852	0.395683	0.349699	0.221519	0.287391	0.337662	0.163636	0.568627	0.495325	0.283333	0.425	0.222874	0.289623	0.289623	0.222874
isLimRt	0.251791	0.488889	0.139134	0.470871	0.292961	0.396226	0.572727	0.522936	0.508772	0.543154	0.565914	0.500027	0.454545	0.301546	0.357471	0.213224	0.264583	0.407256	0.232432	0.568433	0.551704	0.273206	0.375	0.13966	0.212255	0.212255	0.13966
isBRt		0.527862	0.131461	0.476802	0.268167	0.355263	0.56981	0.566879	0.507937	0.53012	0.56356	0.460689	0.505618	0.273268	0.364486	0.211538	0.266833	0.364812	0.266499	0.58125	0.56962	0.273116	0.428571	0.135747	0.260274	0.260274	0.135747
isSNC	0.210145	0.532609	0.115727	0.469069	0.28022		0.568182	0.59815	0.355042	0.580645	0.580247	0.454468	0.529915	0.288251	0.390625	0.22695		0.348315	0.222953	0.576923	0.567682	0.267524	0.45977	0.15038	0.195652	0.195652	0.15038
isSNR	0.126197	0.511111	0.0970597	0.385479	0.216011	0.478261	0.584631	0.454545	0.309524	0.536585	0.611111	0.508197	0.453584	0.328571	0.4	0.213624	0.382979	0.27439	0.226891	0.457367	0.507042	0.28125	0.461538	0.178122	0.219807	0.219807	0.178122
r1	0.213591	0.548387	0.0937028	0.480644	0.25	0.467153	0.575342	0.493506	0.471264	0.557377	0.542553	0.508997	0.37693	0.307143	0.329031	0.2	0.260274	0.347826		0.544643	0.54	0.244186	0.428571	0.172414	0.1806	0.1806	0.172414
r2	0.181818	0.541667	0.0696553	0.492308	0.290893	0.347826	0.571429	0.356589	0.428571	0.479522	0.474468	0.501673	0.323155	0.203883	0.300885	0.0891089	0.238095	0.329268		0.464286	0.428571	0.179175	0.369968	0.0962053	0.145781	0.145781	0.0962053
r3	0.140496	0.47619	0.0628587	0.463855	0.281074	0.244444	0.548387	0.310345	0.406593	0.461204	0.457627	0.497175	0.302105	0.152542	0.240741	0.0742574	0.173913	0.259814		0.461538	0.361702	0.15625	0.354839	0.0672646	0.124749	0.124749	0.0672646
r4	0.126761	0.458333	0.0882353	0.473214	0.282353	0.213884	0.512821	0.344828	0.4	0.445048	0.444444	0.524828	0.278879	0.164281	0.290909	0.0547695	0.153846	0.258333		0.475359	0.387755	0.15942	0.323529	0.0782609	0.102041	0.102041	0.0782609
r5	0.150942	0.478261	0.065445	0.439024	0.256178	0.172414	0.483871	0.382979	0.358974	0.428571	0.428571	0.515076	0.168675	0.114943	0.2875	0.0462963	0.150943	0.265306		0.471698	0.352941	0.103448	0.272727	0.0507591	0.114943	0.114943	0.0507591
r6	0.132075	0.4375	0.0901163	0.418605	0.231481	0.193548	0.384615	0.347458	0.387444	0.423077	0.363636	0.503149	0.123209	0.160281	0.291667	0.0724161	0.12	0.246377		0.486486	0.327273	0.118644	0.304348	0.0962963	0.160377	0.160377	0.0962963
r7	0.181219	0.5	0.0912281	0.439024	0.232254	0.2	0.481132		0.392308	0.467532	0.42623		0.143617	0.193878	0.347826	0.0927152	0.133333	0.242105		0.508336	0.3375	0.16129	0.363636	0.127051	0.184966	0.184966	0.127051
r8	0.1875	0.5	0.105691	0.461538	0.228395	0.219405	0.486486	0.359856	0.380597	0.487179	0.437141		0.148846	0.178905	0.369565	0.104762	0.173077	0.217617		0.533333	0.372881	0.148148	0.358491	0.136691	0.231942	0.231942	0.136691
r9	0.189039	0.462963	0.1032	0.44746	0.21914	0.275158	0.531034	0.391141	0.385714	0.517048	0.473684		0.13089	0.169236	0.390715	0.101852	0.202128	0.230291		0.547565	0.425532	0.148515	0.333333	0.16	0.223109	0.223109	0.16
r10	0.197952	0.430906	0.0411104	0.435897	0.203829	0.275862	0.482759	0.420372	0.421053	0.518519	0.478261		0.141777	0.183908	0.346154	0.104895	0.2	0.216441		0.52381	0.444444	0.121951	0.337838	0.192547	0.227273	0.227273	0.192547
r11	0.199013		0.0375	0.440476	0.172897	0.337079		0.41791	0.417391	0.514286	0.471545		0.141593	0.225685	0.351351	0.0902741	0.176471	0.207921		0.540541	0.431034		0.344262	0.193132	0.255397	0.255397	0.193132
