# Supplementary material for: Developmental disruption and restoration of brain synaptome architecture in the murine Pax6 neurodevelopmental disease model
Source: Nat Commun. 2022 Nov 11;13:6836. doi: 10.1038/s41467-022-34131-w (PMC9652404; doi:10.1038/s41467-022-34131-w)
Supplement: Supplementary file 8 — Supplementary Dataset 5 [file 41467_2022_34131_MOESM8_ESM.xlsx]

## Sheet: Subtype 01
	CFS0094	CFS0095	CFS0098	CFS0100	CFS0104	CFS0107	CFS0111	CFS0158	CFS0160	CFS0163	CFS0093	CFS0103	CFS0105	CFS0106	CFS0109	CFS0110	CFS0112
region	Subtype 01	Subtype 01	Subtype 01	Subtype 01	Subtype 01	Subtype 01	Subtype 01	Subtype 01	Subtype 01	Subtype 01	Subtype 01	Subtype 01	Subtype 01	Subtype 01	Subtype 01	Subtype 01	Subtype 01
ORB_l1		0.405405	0.0824742	0.14433	0.0204082	0.244444	0.0666667	0.147059	0.0263158	0.307692	0.44086		0.282051	0.0576923	0.0961538		0.230769
ORB_l23		0	0.147147	0.0206612	0	0.0930233	0.00423729	0.0572917	0	0.0731707	0.0411765		0.010101	0.00512821	0.0148515		0.0377358
ORB_l5		0	0.0199336	0.00555556	0	0.06	0.00591716	0.0217391	0		0.0988372		0.0078329	0	0		0
ORB_l6		0	0.046729	0	0.00869565	0.015873	0	0.00909091	0.00769231		0.037037		0.00346021	0.00641026	0.0215827		0
FRP_l1		0.117647		0.24	0.142857		0.119048	0.173077			0.454545		0.588235	0.137931			0.45098
FRP_l23		0.0285714		0.0681818	0		0.0204082	0.037037			0.0277778		0.016129	0.0243902			0.0930233
MO_l1		0.2875	0.0258621	0.365385	0.348214		0.0745342	0.17	0.0909091	0.52381	0.409524		0.326241	0.133721	0.146341	0.268657	1.10156
MO_l23		0.060241	0	0.022	0.015625		0.0176125	0.0253521	0.0195312	0.0577889	0.0851064	0.00749064	0.0078125	0.0338346	0.0159236	0.0660661	0.177596
MO_l5		0.00938967	0.0191083	0.0163599	0.00665188		0.0112613	0.0149254	0.0153846	0.081571	0.177273		0.00248756	0.00623701	0.0210843	0.0224359	0.23224
MO_l6		0.00502513	0.0296296	0.047191	0.0230179		0.00471698	0.016055	0.0319635	0.0392562	0.20398		0.0263158	0.00165837	0.0357143	0.025641	0.175896
SS_l1	0.0769231	0.345794	0.244792	0.190217	0.204545		0.0238095	0.134831	0.0769231	0.276923	0.476923		0.220238	0.076087	0.119658	0.339806	0.932836
SS_l23	0	0.0606061	0.150794	0.0233051	0.00502513		0	0.023569	0.0217391	0.0172043	0.0655022	0.00534759	0.0138169	0.00483092	0.004329	0.0411392	0.0869565
SS_l5	0	0.00857143	0.131579	0.0140562	0.011655		0.00395257	0.0230263	0.0278746	0.035865	0.123656	0.014652	0.0120482	0.00473934	0.0118577	0.0682594	0.224026
SS_l6		0.0109489	0.149533	0.0252525	0.0235849		0	0	0.0186335	0.0261283	0.0822785		0.033101	0.00367647	0.0461538	0.015544	0.186441
PTLp_l1	0	0.117647	0.0952381		0		0	0.3	0.0714286	0.142857	0.0952381		0.272727		0.0185185	0.714286	0.3125
PTLp_l23	0	0	0.228346		0		0	0	0	0.0434783	0.0652174	0.0384615	0.0206186	0	0.0210526	0.0487805	0.03125
PTLp_l5	0	0.0178571	0.693694		0.0681818		0	0	0.0153846	0.0444444	0.119048	0.047619	0.0208333	0	0.0104167	0.0294118	0.0769231
PTLp_l6	0	0.04	0.394737		0.0454545		0	0.0285714	0.0125	0.0377358	0.145833	0.0240964	0.0740741	0	0	0.0217391	0.111111
VIS_l1	0	0.132353	0.0344828	0.24	0.0277778		0.00414938	0.0547945	0.0210526	0.0846154	0.112903	0.362319	0.0625	0.0721649	0.0306748	0.264706	0.532258
VIS_l23	0	0.056962	0.120482	0.026087	0.00469484		0	0.00653595	0	0.010453	0.0575221	0.126168	0.0148883	0.004	0.00390625	0.0428571	0.127451
VIS_l5	0	0.029703	0.159574	0.0172414	0.0042735		0	0.0206612	0.0103093	0.012	0.130435	0.056042	0.0220588	0.00796813	0.00966184	0.0412844	0.1875
VIS_l6	0	0	0.173077	0.00749064	0.00938967			0.032967	0.0263158	0.021645	0.0822785	0.0410557	0.0185874	0.0136986	0.0151515	0.00985222	0.0895522
RSP_l1	0		0.396552		0.0784314		0		0.0186916	0.259259	0.228571	0.0294118	0.229885	0.0268817	0.0111111	0.108434	0.0769231
RSP_l23	0.00735294		0.411765		0.0177515		0		0	0.0616114	0.0506329		0.0282353	0	0.00680272	0.0326087	0.0196078
RSP_l5	0		0.341463		0.020979		0		0.0140187	0.0930233	0.0660377	0.0516129	0.0524934	0	0	0
RSP_l6	0		0.28		0		0		0.00689655	0.040404	0	0.0294118	0.00392157	0.00561798	0.021978	0.0119048
CA1_so	0	0	0.166667	0.0344828	0.0192308		0	0.0107527	0.0147059	0.0297619	0.0192308		0	0.00952381	0.0232558	0	0
CA1_sp	0	0	0.0925926	0.00990099	0.0145985		0	0.05	0	0.00636943	0.04		0.00793651	0.0111111	0	0	0.111111
CA1_sr	0.0344828	0.0405405	0.0789474	0.161765	0.023622		0	0.0672269	0.0422535	0.128049	0.0754717		0.0857143	0.0416667	0.153153	0.35	0.423729
CA1_slm	0	0.236364	0.0612245	0.346154	0.220183		0	0.140625	0.0857143	0.285714	0.509434		0.265625	0.0909091	0.3	0.6	0.608696
CA2_so		0	0.333333	0	0			0	0.1	0.136364	0.0555556		0.117647		0.0454545	0	0
CA2_sp	0	0	0	0	0		0	0	0	0	0		0		0	0	0
CA2_sr	1	0	0.0588235	0.0666667	0.0434783		0	0	0.0909091	0.25	0.375		0.1		0.0952381	0	1.25
CA2_slm	0	1	0	1	0.5		1	0	0	0.642857	0.777778		1.33333			0.375	1.25
CA3_so		0	0.0947368	0	0		0		0	0.0701754	0.0465116		0.0232558	0	0	0	0.0588235
CA3_sp		0	0.0246914	0	0		0		0	0	0.0526316		0	0	0	0	0
CA3_sr	0	0	0.0806452	0.0769231	0.0508475		0.5		0.2	0.0641026	0.310345		0.0519481	0	0.0512821		0.0638298
CA3_slm	0	0.142857	0	1.4	0.142857				0.5	0.333333	0.333333		0.636364	0	0.333333	0.333333	1.8
DG_gr	0	0	0	0	0.0217391		0		0.0416667	0	0		0	0	0	0	0
DG_Hil		0	0	0.0263158	0.00925926				0	0	0		0	0	0	0
DG_mo		0		0.016129	0		0		0	0.0169492	0.0208333		0.0166667	0	0.0181818		0.166667
SUB_mo		0.0769231	0.0810811		0.342105		0		0	0			0.140351	0		0.0952381
SUB_pys		0.03125	0.174757	0	0.0124777		0.0106952		0	0.0265487	0.031746		0	0		0.0121951	0.0909091
BST			0	0	0		0	0		0.0144928	0.185185			0	0.046875	0	0.1875
Cau		0	0.0332481	0.0114504	0		0.00744417	0.0304878		0.0362438	0.0502901		0.00755668	0	0.0127932	0	0.0791209
Put		0.0329341	0.0111111	0.0361367	0.011976		0.0399537	0.0692236		0.0957932	0.249627		0.0583153	0.0150862	0.0759053	0.00691244	0.161313
EPal		0.0296296	0.123656	0.0428016	0.00474684		0.0287081	0.0214592	0	0.0262626	0.291777	0.129771	0.0225564	0.0078125	0.16474	0.003367	0.0569395
IPal	0.00344828	0.00502513	0.0694981		0.0188679		0.0393873	0.0316901	0.015748	0.0823529	0.143158	0.0655738	0.0601719		0.0477223	0.0345679	0.0901639
VStr		0.0314685	0.0167785	0.165138	0.00603622		0.125392	0.171091	0	0.0803213	0.392405		0.236527		0.184211	0.0197239	0.131579
VPal		0.0458333	0.0728745	0.110236	0.0105263		0.0787402	0.0627615	0	0.0526316		0.035533	0.0544747		0.0289017	0.0273973	0.162162
TuPal1			0.0210084	0.0217391	0.00796813			0.0196078	0.00526316	0.0186335	0.0943396		0.125		0.0454545		0.137255
TuPal2			0.0363636	0.0487805	0.00775194			0.0155039	0.0179641	0.057971	0.0869565		0.0510204		0		0.196429
TuPal3			0.03125	0.0909091	0.0114943		0.015625	0.0795455	0.0140845	0.0108696	0.188679	0.00833333	0.0627306		0		0.0384615
Tustr1			0.0124224	0.471074				0.0952381	0.0163934	0.0978261	0.709677		0.680851		0.410959		1.08511
Tustr2			0.00746269	0.217949			0.104762	0.0645161	0.0128755	0.0645161	0.259259		0.415094		0.0625		0.324074
Tustr3		0.0529412	0.0571429	0.0694444			0.0901639	0.12069	0	0.0666667	0.157895		0.370656		0.154639		0.159091
HDB	0.00507614		0.0297203		0.034296		0.1		0.0373832	0.043659	0.146444	0.0437018	0.135734		0.11244	0.0516129	0.132159
SIB	0.0180995	0.0437956	0.0618892	0.101266	0.0383795		0.0421456		0.00992064	0.0585106	0.155556	0.128205	0.0578512		0.0673469	0.0381356	0.0765957
OB_gl					0.25641				0.327273	1			0.272727
OB_gr					0.0790816				0.00790514					0
OB_ipl					0.211538				0.108359	0.176471
OB_mtr					0.0266667				0.117647	0.202247
OB_opl					0.230159				0.308271	0.640523
AON1									0.0373832	0.203209
AON2									0.0135135	0.132353
AON3										0
LPrP1			0.0978261	0.345133	0.275		0.147368		0.171875	0.619048	0.56338		0.819767	0.0555556	0.359756
LPrP2			0.0134228	0.108527	0.016		0.0789474	0.0227273	0	0.05	0.0686275		0.0930233	0	0.0142857
LPrP3			0.0107527	0.0208333	0		0.0925926	0	0	0.0215827	0.131579		0.047619	0	0
Bec		0.030303	0	0.025974	0		0		0	0.0677966	0		0.0331126	0	0.0294118
Cla		0	0.04	0.0128205	0		0		0	0.0444444	0.158416		0.0309278	0	0.0526316
Ven			0	0.0970149			0.0958904	0.0607735	0	0.0546875	0.0625		0.135		0.109589		0.291391
VPrP1			0.0404624	0.432558	0.131343		1.81818	0.574468	0.132701	0.466102	1.46032		1.2029		0.67033	0.18408	1
VPrP2			0.0437158	0.0748663	0.0520833		0.208333	0.0872093	0.0245098	0.0577778	0.190909		0.0941176		0.131313	0.0965517	0.142857
VPrP3		0.103896	0.0179641	0.0674603	0.00537634			0.0805369	0	0.0946746	0.36478		0.0886076		0.120879		0.171875
PHyA	0.0138067	0.0453401	0.386494	0.0964262	0.0633914		0.0374507	0.095791	0.0317003	0.0916442	0.0782123	0.118227	0.0801257		0.0448065	0.0396127	0.0716846
THyA	0.0353982	0.0594059	0.207565	0.139194	0.0637481		0.065625		0.0303644	0.0482375	0.075188	0.171533	0.105055		0.130573	0.0233051	0.161111
Rt	0.0609244	0.0448718	0.097852	0.0590717	0.0394945		0.0237467		0.0310078	0.0664137	0.121951	0.0951219	0.0840198	0	0.0804196	0.106538	0.125
VPL	0.0292683	0.0309278	0.150943	0.0995475	0.0271739		0.0550725		0.0307167	0.104348	0.174658	0.0583333	0.0517799		0.0666667	0.154519	0.0940171
ZI	0.037037	0.0884354	0.446903	0.159574	0.0833333		0.0412371	0.0426829	0.0622837	0.11976	0.155556	0.215613	0.120448		0.0319149	0.134831
p3Tg	0.0163934	0.0703125	0.543379	0.189873	0.0352941		0.0138889	0.0163934	0.0545455	0.0538462		0.131387	0.0378788		0.0727273	0.118421	0.275862
p3SNC	0.108108	0.0222222	0.5	0.1	0.0208333		0	0.0144928	0.0588235	0.115385	0.277778	0.030303	0.0493827		0.0909091	0.0243902	0.214286
p3SNR	0	0.12	0.434783	0.0243902	0.0232558		0.0327869	0.05	0.05	0.0212766	0.0952381	0.0434783	0.183673	0	0.0869565	0.0285714	0.102564
LD		0.0197368	0.0611247		0.040724		0.0206612		0.00655738	0.0530612	0.0707071	0.0348837	0.111276	0.0122699	0.0278552	0.066092	0.144231
LP	0.021021	0.0336538	0.116732		0.044898		0.0197628	0.0837989	0.0163265	0.0942761	0.177966	0.104839	0.0745763	0.0207254	0.0267176	0.075	0.141553
Po	0.037037	0.0552995	0.12931	0.246575	0.0716783		0.0218855	0.0516129	0.0406504	0.0983982	0.117117	0.0483871	0.0721649	0.0355872	0.0248756	0.10479	0.108571
VPM	0.014862	0.0482375	0.146053		0.0404449		0.0241935	0.0597015	0.025641	0.0603567	0.239875	0.112835	0.0407609	0.0162037	0.053719	0.101887	0.0804878
SPF	0.0125	0.0810811	0.235772	0.166667	0.0795455		0.0645161	0.145161	0.0872483	0.14	0.117647	0.0654206	0.15	0.0128205	0.107143	0.0641026	0
p2LimRt	0	0.047619	0.342657	0.140351	0.157143		0.0625	0.131579	0.0333333	0.210526	0.115385	0.255034	0.138462	0	0.0491803	0.242857	0
PR	0.0535714	0.0547945	0.420732	0.126761	0.0731707		0	0.065	0.0617284	0.112069	0.047619	0.28	0.0555556	0.00793651	0.05	0.0888889	0.166667
p2SNC	0.0425532	0	0.785714	0.176471	0.113636		0	0	0	0.157895	0.15	0.0888889	0.0666667	0	0.0909091	0.05
p2SNR	0.0149254	0.108108	0.352941	0.113636	0.0666667		0.0491803	0.0327869	0.0416667	0.0819672	0.142857	0.0606061	0.0833333	0	0.121951	0.0232558	0
APT	0.0185185	0.0697674	0.274029	0.100671	0.0548523		0.0205128	0.101796	0.0315457	0.116732	0.09375	0.0953846	0.0466472	0.012931	0.0625	0.0985916	0.114286
JcP	0.0314465	0.0576923	0.245495	0.141762	0.0466102		0.0253807	0.0729927	0.0512821	0.112033	0.163043	0.155689	0.0552147	0.0167364	0.100671	0.112782	0.101449
LT	0.0222222	0.0549451	0.24466	0.253165	0.0967742		0.0377358	0.107843	0.078853	0.0779221	0.344828	0.116402	0.172078	0.0144928	0.0697674	0.22069	0.107143
p1LimRt	0.0363636	0.129032	0.25	0.15534	0.192308		0.025641	0	0.0540541	0.196078	0.16129	0.395062	0.0967742	0	0.0571429	0.0344828	0.116279
p1BRt	0	0.166667	0.370968	0.109195	0.0119048			0.0960452	0.0412371	0.133803	0.212121	0.259459	0.0654206	0.0648148	0.05	0	0.191489
p1SNC	0.030303	0.04	0.444444	0.0769231	0.0526316	0.181818	0.130435	0.0178571	0.0377358	0.162162	0.25	0.137931	0.117647	0	0.181818	0.114286
p1SNR	0.0222222	0.125	0.153846	0.0625	0.0434783	0.142857	0.0416667	0.0232558	0.0638298	0.137931	0.153846	0.0222222	0.0961538	0	0.08	0.0909091	0.1
TG	0.0111732	0.0309278	0.151324	0.230089	0.175743	0.161094	0.025	0.15411	0.0584518	0.159236	0.23494	0.159533	0.0606061	0.0443425	0.0991736	0.118519	0.136585
SC	0.0254391	0.0766283	0.0327869	0.116854	0.0815121	0.0692008	0.0210997	0.158645	0.0702191	0.156598	0.144928	0.0875745	0.141593	0.0779561	0.0708562	0.0969283	0.19021
IC	0.0214184	0.0566775	0.0653697	0.10291	0.106971	0.0606644	0.0238456	0.108333	0.0365707	0.11704	0.159091	0.0990047	0.148837	0.0633293	0.0434575	0.102386	0.191176
m1LimRt	0.0491803	0.0666667	0.145038	0.222222	0.109375	0.132353	0.05	0.0377358	0.0693069	0.264706	0.259259	0.204348	0.204082	0.0176991	0.0540541	0.126984	0.103448
m1BRt	0.0280374	0.0869565	0.290323	0.135593	0.0674157	0.271605	0.0232558	0.0818966	0.0116279	0.0824742	0.15	0.25	0.15493	0.0555556	0.108696	0.0153846	0.0625
m1SNC	0.0222222	0.121212	0.3125	0.0909091	0.0357143	0.185185	0	0.0222222	0	0.103448	0.0769231	0.0645161	0.111111	0	0.291667	0	0.1875
m1SNR	0	0.2	0.25	0.037037	0.025	0.104167	0	0	0.0408163	0.0895522	0.0645161	0.0408163	0.126582	0	0.145833	0.0416667	0.15
m2A	0.0238095	0.0680272	0.0959821	0.205589	0.0784929	0.112116	0.0373832	0.10828	0.0535714	0.164352	0.171598	0.0752475	0.204691	0.0710173	0.0603291	0.0874439	0.168776
SCnf	0.0232558	0	0.159091	0.0819672	0.025	0.3	0	0.169231	0	0.153846	0.0625	0.1625	0.140351	0.0810811	0.0967742	0.0869565
m2BRt	0.108108	0.0666667	0.242105	0.142857	0.0357143	0.356164	0.0512821	0.0291971	0.0491803	0.176471	0.421053	0.0991736	0.148148	0	0.105263	0.025
m2SNC	0.0909091	0.0384615	0.1	0.130435	0.0714286	0.12	0		0.0363636	0	0.2	0.0681818	0.125	0	0	0.15
m2SNR	0.0416667	0.107143	0.52381	0	0.0869565	0.21875	0		0.0277778	0.047619	0.222222	0	0.141026	0	0.0277778	0.0714286
CB_gr	0.0230769	0	0.244898	0.086262	0.0359712	0.0821485	0.00431034		0.0117647		0.015444	0.0552147		0.00337838	0.00473934	0.013986	0.0639098
CB_mo	0.00621118	0.00531915	0.190608	0.00389864	0.00325733	0.00135501	0		0		0	0		0	0	0	0.152174
CBN	0.00931677	0.0377185	0.0817844	0.0512515	0.0366173	0.0415094	0.0200608		0.022082		0.0397196	0.10221		0.00714286	0.0361111	0.0384968	0.084127
isA	0.0391304	0.0904836	0.262705	0.151739	0.128799	0.147037	0.0342759	0.11039	0.0845272	0.142227	0.182495	0.177746	0.177016	0.0397516	0.103641	0.0868597	0.134441
isLimRt	0.0410959	0	0.22619	0.242718	0.134328	0.298781	0.0294118		0.0425532	0.181818	0.28	0.176991	0.207547	0.0784314	0.0714286	0.0847458
isBRt	0.057971	0.0606061	0.452055	0.17757	0.0508475	0.185629	0.0322581	0.0227273	0.0229885	0.184211	0.294118	0.17757	0.0555556	0.05	0.0714286	0.0909091
isSNC	0.111111	0	0.333333	0	0	0.037037	0		0.0196078	0.555556	0.111111	0.0243902	0.166667	0	0	0
isSNR	0	0.115385	0.333333	0.166667	0	0	0		0.0357143	0	0.1	0.148148	0.0895522	0	0.0833333	0.2
r1	0.0397456	0.0518672	0.269071	0.134727	0.114804	0.135881	0.0311111	0.0390738	0.0644689	0.166906	0.153318	0.15522	0.139019	0.00840336	0.115385	0.122625	0.167735
r2	0.0699523	0.143636	0.236522	0.17971	0.121635	0.13385	0.0522613	0.0413064	0.0828343	0.152742	0.153036	0.231023	0.159292		0.0861009	0.135364	0.168605
r3	0.03125	0.102017	0.150459	0.217573	0.154506	0.180775	0.034296	0.0260191	0.0943152	0.175869	0.10893	0.238361	0.183422		0.0939716	0.115702	0.146259
r4	0.0630324	0.160963	0.0296053	0.23796	0.141684	0.182283	0.0525328	0.0672192	0.077381	0.16474	0.115974	0.157706	0.163964		0.075404	0.152745	0.153403
r5	0.0584307	0.0901639	0.0166436	0.241135	0.14952	0.191111	0.0676796		0.0906002		0.109661	0.19854	0.130037		0.134087	0.108179	0.17542
r6	0.0349462	0.102339	0.0157368		0.132139	0.144061	0.0569007	0.0665742	0.0606717		0.114815	0.187692	0.155887		0.11172	0.117647	0.147239
r7	0.0341176	0.0883392	0.0210084		0.148148	0.186047	0.0633437		0.0731707		0.115614		0.174359		0.115741	0.0574713	0.166848
r8	0.0347072	0.108352	0.00655022		0.118919	0.182632	0.0952381		0.0878049		0.142857		0.220741		0.133076	0.0352113	0.164
r9	0.04004	0.149905	0		0.116919	0.148358	0.0284974		0.0661654		0.151282		0.246622		0.118173	0.0449438	0.194049
r10	0.0434783	0.166667	0		0.136223	0.130163	0.0304348		0.0714286		0.153974		0.199571		0.153434	0.0284091	0.184176
r11	0.0666667	0.16185	0.00917431		0.268293	0.196154			0.105		0.235759		0.186667		0.175027	0.0390625	0.320301

## Sheet: Subtype 02
	CFS0094	CFS0095	CFS0098	CFS0100	CFS0104	CFS0107	CFS0111	CFS0158	CFS0160	CFS0163	CFS0093	CFS0103	CFS0105	CFS0106	CFS0109	CFS0110	CFS0112
region	Subtype 02	Subtype 02	Subtype 02	Subtype 02	Subtype 02	Subtype 02	Subtype 02	Subtype 02	Subtype 02	Subtype 02	Subtype 02	Subtype 02	Subtype 02	Subtype 02	Subtype 02	Subtype 02	Subtype 02
ORB_l1		0	0	0	0	0	0	0	0	0	0		0	0	0		0
ORB_l23		0	0	0	0	0	0	0	0	0	0		0	0	0		0
ORB_l5		0	0	0	0	0	0	0	0		0		0	0	0		0
ORB_l6		0	0	0	0	0	0	0	0		0		0	0	0		0
FRP_l1		0		0	0		0	0			0		0	0			0
FRP_l23		0		0	0		0	0			0		0	0			0
MO_l1		0	0	0	0		0	0	0	0	0		0	0	0	0	0.0078125
MO_l23		0	0	0	0		0	0	0	0	0	0	0	0	0	0	0
MO_l5		0	0	0	0		0	0	0	0	0		0	0	0	0	0
MO_l6		0	0	0	0		0	0	0	0	0		0	0	0	0	0
SS_l1	0	0	0	0	0		0	0	0	0	0		0	0	0	0	0
SS_l23	0	0	0	0	0		0	0	0	0	0	0.0106952	0	0	0	0	0
SS_l5	0	0	0	0	0		0	0	0	0	0	0	0	0	0	0	0.00324675
SS_l6		0	0.0327103	0	0		0	0	0	0	0		0	0	0	0	0
PTLp_l1	0	0	0		0		0	0	0	0	0		0		0	0	0
PTLp_l23	0	0	0		0		0	0	0	0	0	0	0	0	0	0	0
PTLp_l5	0	0	0.00900901		0		0	0	0	0	0	0	0	0	0	0	0
PTLp_l6	0	0	0		0		0	0	0	0	0	0	0	0	0	0	0
VIS_l1	0	0	0	0	0		0	0	0	0	0	0	0	0	0	0	0
VIS_l23	0	0	0	0	0		0	0	0	0	0	0	0.00496278	0	0	0	0
VIS_l5	0	0	0	0	0		0	0	0	0	0	0	0	0	0	0	0
VIS_l6	0	0	0	0	0			0	0	0	0	0	0.00371747	0	0	0	0
RSP_l1	0		0		0		0.0227273		0	0	0	0	0	0	0	0	0
RSP_l23	0		0		0		0		0	0	0		0	0	0	0	0
RSP_l5	0		0		0		0		0	0	0	0	0	0	0	0
RSP_l6	0		0		0		0		0	0	0	0	0	0	0	0
CA1_so	0	0	0	0	0		0	0	0	0	0		0	0	0	0	0
CA1_sp	0	0	0	0.00990099	0		0	0	0	0	0		0	0	0	0	0
CA1_sr	0	0	0	0	0		0	0	0	0	0		0	0	0	0	0
CA1_slm	0	0	0	0	0		0	0	0	0	0		0	0	0	0	0
CA2_so		0	0	0	0			0	0	0	0		0		0	0	0
CA2_sp	0	0	0	0	0		0	0	0	0	0		0		0	0	0
CA2_sr	0	0	0	0	0		0	0	0	0	0		0		0	0	0
CA2_slm	0	0	0.222222	0	0		0	0	0	0	0		0			0	0
CA3_so		0	0	0	0		0		0	0	0		0	0	0	0	0
CA3_sp		0	0	0	0		0		0	0	0		0	0	0	0	0
CA3_sr	0	0	0	0	0		0		0	0	0		0	0	0		0
CA3_slm	0	0	0	0	0				0	0	0		0	0	0	0	0
DG_gr	0	0	0	0	0		0		0	0	0		0	0	0	0	0
DG_Hil		0	0	0	0				0	0	0		0	0	0	0
DG_mo		0		0	0		0		0	0	0		0	0	0		0
SUB_mo		0	0		0		0		0	0			0	0		0
SUB_pys		0	0	0	0		0		0	0	0		0	0		0	0
BST			0	0	0		0	0		0	0			0	0	0	0
Cau		0	0	0	0		0	0		0	0		0	0	0	0.002331	0
Put		0	0	0	0		0.000579039	0.000935454		0	0		0	0	0	0	0.000698324
EPal		0.00740741	0	0	0		0	0	0	0	0	0	0	0	0	0	0
IPal	0	0	0		0		0	0	0	0.00588235	0	0	0.00859599		0	0	0
VStr		0	0	0	0		0	0	0	0.00401606	0.0021097		0		0	0	0
VPal		0	0	0	0		0	0	0	0		0	0		0	0.0205479	0
TuPal1			0	0	0			0	0	0	0		0		0		0
TuPal2			0	0	0			0	0	0	0		0		0		0
TuPal3			0	0	0		0	0.0113636	0	0	0	0	0		0		0
Tustr1			0	0.0165289				0	0	0.00543478	0		0.0212766		0		0
Tustr2			0	0			0	0	0	0	0		0		0		0
Tustr3		0	0	0			0	0	0	0	0		0.003861		0		0
HDB	0		0		0		0		0.00133511	0	0	0.00257069	0		0	0	0.0594714
SIB	0	0	0	0	0		0		0	0	0	0	0		0	0.00423729	0
OB_gl					0				0	0			0
OB_gr					0.00127551				0					0
OB_ipl					0				0	0
OB_mtr					0				0	0
OB_opl					0				0	0
AON1									0	0.00534759
AON2									0	0
AON3										0
LPrP1			0	0	0		0		0	0	0		0	0	0
LPrP2			0	0	0		0	0	0	0	0		0	0	0
LPrP3			0	0	0		0	0	0	0	0		0	0	0
Bec		0	0	0	0		0		0.00735294	0	0		0	0	0
Cla		0	0	0	0		0		0	0	0		0	0	0
Ven			0	0			0	0	0	0	0		0		0		0.013245
VPrP1			0	0.00930233	0		0	0	0	0.00423729	0		0.00724638		0.010989	0	0
VPrP2			0	0	0		0	0	0	0	0		0		0	0	0
VPrP3		0	0	0	0			0	0	0	0		0.00632911		0		0
PHyA	0	0	0	0	0.00316957		0.00065703	0.00290276	0.000480307	0.00202156	0	0.00164204	0.00392773		0.00203666	0	0.00179211
THyA	0	0	0	0	0		0		0	0	0	0.00547445	0.00099108		0	0	0
Rt	0	0	0	0	0		0		0	0	0	0	0	0	0	0	0
VPL	0	0	0	0	0		0		0	0	0	0	0		0	0	0
ZI	0	0	0	0	0		0	0	0	0	0	0.111524	0		0	0
p3Tg	0	0	0	0	0		0	0.00546448	0	0		0	0		0	0.0131579	0
p3SNC	0	0	0	0	0		0	0	0	0	0	0	0		0	0	0
p3SNR	0	0	0	0	0		0	0	0	0	0	0	0	0	0	0	0
LD		0	0		0		0		0	0	0	0	0	0	0	0	0
LP	0	0	0		0		0	0	0	0	0	0	0	0	0	0	0
Po	0.0899471	0	0	0	0		0	0	0	0	0	0	0	0	0	0	0
VPM	0	0	0.00131579		0		0	0	0	0.00137174	0.00311526	0	0	0	0	0	0
SPF	0	0	0	0.00757576	0		0	0	0	0	0	0	0	0	0	0	0
p2LimRt	0	0	0	0	0		0	0	0	0	0	0.00671141	0	0	0	0	0
PR	0	0	0	0	0		0	0	0	0	0	0	0	0	0	0	0
p2SNC	0	0	0	0	0		0	0	0	0	0	0	0	0	0	0
p2SNR	0	0	0	0	0		0	0	0	0	0	0	0	0	0	0	0
APT	0	0	0.00408998	0	0		0	0	0	0	0	0	0	0	0	0.00704225	0
JcP	0	0	0.00675676	0	0		0	0	0	0	0.0108696	0	0	0	0	0	0
LT	0	0	0.0038835	0	0		0.0141509	0	0	0	0	0	0	0	0	0	0
p1LimRt	0	0	0	0	0.0128205		0	0	0	0	0	0	0	0	0	0	0
p1BRt	0	0	0	0	0			0	0	0	0	0	0	0	0	0	0
p1SNC	0	0	0	0	0	0	0	0	0	0	0	0	0	0	0	0
p1SNR	0	0	0	0	0	0	0	0	0	0	0	0	0	0	0	0	0
TG	0	0	0	0	0.00247525	0	0	0.00342466	0	0	0	0	0	0	0	0	0
SC	0	0	0.0026441	0.000449438	0	0	0	0	0	0.000794913	0	0.00275103	0.000340368	0	0.00126529	0	0
IC	0	0.000651466	0.0155642	0.00126529	0.00131521	0	0	0.00166667	0	0.000430293	0	0.00366684	0.000516796	0	0	0	0
m1LimRt	0	0	0	0	0	0	0	0	0	0	0	0.00434783	0.0204082	0	0	0	0
m1BRt	0	0	0	0.00423729	0	0	0	0	0	0	0	0.00423729	0	0	0	0	0
m1SNC	0	0	0	0	0	0	0	0	0	0	0	0	0	0	0	0	0
m1SNR	0	0	0.1875	0	0	0	0	0	0	0	0	0	0	0	0	0	0
m2A	0	0	0.00446429	0.00998004	0	0	0	0.0191083	0	0.00231481	0.00295858	0.0019802	0.00426439	0	0	0.00224215	0
SCnf	0	0	0	0.0163934	0	0	0	0	0	0	0	0	0	0	0	0
m2BRt	0	0	0	0	0	0	0	0	0	0	0	0	0	0	0	0
m2SNC	0	0	0	0	0	0	0		0	0	0	0	0	0	0	0
m2SNR	0	0	0	0	0	0	0		0	0	0	0	0	0	0	0
CB_gr	0	0	0	0	0	0	0		0		0	0		0	0	0	0
CB_mo	0	0	0	0	0	0	0		0		0	0		0	0	0	0.00543478
CBN	0	0	0	0	0	0	0		0		0	0		0	0	0	0
isA	0	0	0.0111972	0.00105374	0	0	0.000856898	0.0038961	0	0	0.0027933	0.00144509	0.00214133	0.00248447	0	0	0.00151057
isLimRt	0	0	0	0	0	0	0		0	0	0	0	0	0	0	0
isBRt	0	0	0	0	0	0	0	0	0	0	0	0	0	0	0	0
isSNC	0	0	0	0	0	0	0		0	0	0	0	0	0	0	0
isSNR	0	0	0	0	0	0	0		0	0	0	0	0	0	0	0
r1	0	0	0.00277393	0	0.0060423	0	0	0	0.0021978	0.00143885	0.020595	0.00686813	0.00116822	0	0.0144231	0	0.0042735
r2	0.0206677	0	0.00521739	0.00434783	0.00598205	0	0.0130653	0	0.00598802	0.00391645	0.0105263	0.0165017	0.0309735		0.00738007	0	0.0479651
r3	0	0	0.00366972	0	0	0	0.00180505	0	0.00387597	0.00204499	0.000981354	0.0111732	0.00176367		0	0.00661157	0.00510204
r4	0	0.00126743	0	0.00849858	0	0.00511073	0	0.00184162	0.00297619	0	0.00328228	0.00179211	0		0.005386	0	0.00346021
r5	0	0.00327869	0	0.0035461	0.00274348	0	0.00414365		0		0.00130548	0.010219	0.0018315		0	0	0.00315126
r6	0	0	0		0	0	0	0.00208044	0.00108342		0	0.00461538	0		0.00328587	0	0.00204499
r7	0	0.00176678	0		0.0026455	0.0105708	0.00103842		0		0.0143027		0.00512821		0.000925926	0	0.00109051
r8	0.0021692	0.00225734	0.0196507		0.00405405	0.0143241	0.00996678		0.00121951		0.0112486		0.00296296		0	0	0.012
r9	0.003003	0	0		0.00550206	0.00906002	0.0103627		0		0.0025641		0.00168919		0.0238332	0	0.0155239
r10	0.00634058	0	0		0.00154799	0	0		0.00420168		0		0.00429185		0.0044603	0	0.00129702
r11	0.000925926	0	0.00917431		0	0.0025641			0		0.00474684		0		0.00426894	0	0.00300752

## Sheet: Subtype 03
	CFS0094	CFS0095	CFS0098	CFS0100	CFS0104	CFS0107	CFS0111	CFS0158	CFS0160	CFS0163	CFS0093	CFS0103	CFS0105	CFS0106	CFS0109	CFS0110	CFS0112
region	Subtype 03	Subtype 03	Subtype 03	Subtype 03	Subtype 03	Subtype 03	Subtype 03	Subtype 03	Subtype 03	Subtype 03	Subtype 03	Subtype 03	Subtype 03	Subtype 03	Subtype 03	Subtype 03	Subtype 03
ORB_l1		0	0	0	0	0	0	0	0	0	0		0	0	0		0
ORB_l23		0	0.003003	0	0	0	0	0	0	0	0		0	0	0		0
ORB_l5		0	0	0	0	0	0	0	0		0		0	0	0		0
ORB_l6		0	0	0	0	0	0	0	0		0		0	0	0		0
FRP_l1		0		0	0		0	0			0		0	0			0
FRP_l23		0		0	0		0	0			0		0	0			0
MO_l1		0	0	0	0		0	0	0	0	0		0	0	0	0	0
MO_l23		0	0	0	0		0	0	0	0	0	0.00374532	0	0	0	0	0.00273224
MO_l5		0	0	0	0		0	0	0	0	0		0	0	0	0	0
MO_l6		0	0	0	0		0	0	0	0	0		0	0	0	0	0
SS_l1	0	0	0	0	0		0	0	0	0	0		0	0	0	0	0
SS_l23	0	0	0	0	0		0	0	0	0	0	0	0	0	0	0	0
SS_l5	0	0	0	0	0		0	0	0	0	0	0	0	0	0	0	0
SS_l6		0	0	0	0		0	0	0	0	0		0	0	0	0	0
PTLp_l1	0	0	0		0		0	0	0	0	0		0		0	0	0
PTLp_l23	0	0	0		0		0	0	0	0	0	0	0	0	0	0	0
PTLp_l5	0	0	0.00900901		0		0	0	0	0	0	0	0	0	0	0	0
PTLp_l6	0	0	0		0		0	0	0	0	0	0	0	0	0	0	0
VIS_l1	0	0	0	0	0		0	0	0	0	0	0	0	0	0	0	0
VIS_l23	0	0	0	0	0		0	0	0	0	0	0	0	0	0	0	0
VIS_l5	0	0	0	0	0		0	0	0	0	0	0	0	0	0	0	0
VIS_l6	0	0	0	0	0			0	0	0	0	0	0	0	0	0	0
RSP_l1	0		0		0		0		0	0	0	0	0	0	0	0	0
RSP_l23	0		0		0		0		0	0	0		0	0	0	0	0
RSP_l5	0		0		0		0		0	0	0	0	0	0	0	0
RSP_l6	0		0		0		0		0	0	0	0	0	0	0	0
CA1_so	0	0	0	0	0		0	0	0	0	0		0	0	0	0	0
CA1_sp	0	0	0	0	0		0	0	0	0	0		0	0	0	0	0
CA1_sr	0	0	0	0	0		0	0	0	0	0		0	0	0	0	0
CA1_slm	0	0	0	0	0		0	0	0	0	0		0	0	0	0	0
CA2_so		0	0	0	0			0	0	0	0		0		0	0	0
CA2_sp	0	0	0	0	0		0	0	0	0	0		0		0	0	0
CA2_sr	0	0	0	0	0		0	0	0	0	0		0		0	0	0
CA2_slm	0	0	0	0	0		0	0	0	0	0		0			0	0
CA3_so		0	0	0	0		0		0	0	0		0	0	0	0	0
CA3_sp		0	0	0	0		0		0	0	0		0	0	0	0	0
CA3_sr	0	0	0	0	0		0		0	0	0		0	0	0		0
CA3_slm	0	0	0	0	0				0	0	0		0	0	0	0	0
DG_gr	0	0	0	0	0		0		0	0	0		0	0	0	0	0
DG_Hil		0	0	0	0				0	0	0		0	0	0	0
DG_mo		0		0	0		0		0	0	0		0	0	0		0
SUB_mo		0	0		0		0		0	0			0	0		0
SUB_pys		0	0	0	0		0		0	0	0		0	0		0	0
BST			0	0	0		0	0		0	0			0	0	0	0
Cau		0	0	0	0		0	0		0	0		0	0	0	0	0
Put		0	0	0	0		0	0		0	0		0	0	0	0	0
EPal		0	0	0	0		0	0	0	0	0	0	0	0	0	0	0
IPal	0	0	0		0		0.00218818	0	0	0	0	0	0		0	0	0
VStr		0	0	0	0		0	0	0	0	0.0021097		0		0	0	0
VPal		0	0	0	0		0	0	0	0		0	0		0	0	0
TuPal1			0	0	0			0	0	0	0		0		0		0
TuPal2			0	0	0			0	0	0	0		0		0		0
TuPal3			0	0	0		0	0	0	0	0.00943396	0	0		0		0
Tustr1			0	0				0	0	0	0.0107527		0		0		0
Tustr2			0	0			0	0	0	0	0.00925926		0		0		0
Tustr3		0	0	0			0	0	0	0	0		0		0		0
HDB	0		0		0		0		0	0	0	0	0		0	0	0.00220264
SIB	0	0	0	0	0		0		0	0	0	0	0		0	0	0
OB_gl					0				0	0			0
OB_gr					0				0					0
OB_ipl					0				0	0
OB_mtr					0				0	0
OB_opl					0				0	0
AON1									0	0
AON2									0	0
AON3										0
LPrP1			0	0	0		0		0	0	0		0	0	0
LPrP2			0	0	0		0	0	0	0	0		0	0	0
LPrP3			0	0	0		0	0	0	0	0		0	0	0
Bec		0	0	0	0		0		0	0	0		0	0	0
Cla		0	0	0	0		0		0	0	0		0	0	0
Ven			0	0			0	0	0	0.0078125	0		0		0		0
VPrP1			0	0.00465116	0		0	0	0	0	0.00793651		0		0	0	0.00598802
VPrP2			0	0	0		0	0.00581395	0	0	0		0		0	0	0
VPrP3		0	0	0	0			0	0	0	0		0		0		0
PHyA	0	0	0.00143678	0.000674309	0.00105652		0	0	0	0	0	0.000821018	0		0	0.000880282	0
THyA	0	0	0.000922509	0	0		0		0	0	0	0	0		0	0	0
Rt	0	0	0	0	0		0		0	0	0	0	0.00164745	0	0	0	0
VPL	0	0	0	0	0		0		0	0	0	0	0		0	0	0
ZI	0	0	0	0	0		0	0	0	0	0	0.00743494	0		0	0
p3Tg	0	0	0	0	0		0	0	0	0		0	0		0	0	0
p3SNC	0	0	0	0	0		0	0	0	0	0	0	0		0	0	0
p3SNR	0	0	0	0	0		0	0	0	0	0	0	0	0	0	0	0
LD		0	0		0		0		0	0	0	0	0	0	0	0	0
LP	0	0	0		0		0	0	0	0	0	0	0	0	0	0	0
Po	0.00529101	0	0	0	0		0	0	0	0	0	0	0	0	0	0	0
VPM	0	0	0		0		0	0	0	0	0	0	0	0	0	0	0
SPF	0	0	0	0	0		0	0	0	0	0	0	0	0	0	0	0
p2LimRt	0	0	0	0	0		0	0	0	0	0	0	0	0	0	0	0
PR	0	0	0	0	0		0	0	0	0	0	0	0	0	0	0	0
p2SNC	0	0	0	0	0		0	0	0	0	0	0	0	0	0	0
p2SNR	0	0	0	0	0		0	0	0	0	0	0	0	0	0	0	0
APT	0	0	0.00204499	0	0		0	0	0	0	0	0	0	0	0	0	0
JcP	0	0	0	0	0		0	0	0	0	0	0	0	0	0	0	0
LT	0	0	0	0	0		0	0	0	0	0	0	0	0	0	0	0
p1LimRt	0	0	0	0	0		0	0	0	0	0	0	0	0	0	0	0
p1BRt	0	0	0	0	0			0	0	0	0	0	0	0	0	0	0
p1SNC	0	0	0	0	0	0	0	0	0	0	0	0	0	0	0	0
p1SNR	0	0	0	0	0	0	0	0	0	0	0	0	0	0	0	0	0
TG	0	0	0	0	0	0	0	0	0	0	0	0	0	0	0	0	0
SC	0	0	0.00105764	0	0.000590667	0	0	0	0	0	0	0	0	0	0	0	0
IC	0	0	0.00155642	0.000843526	0	0	0	0	0	0	0	0	0	0	0.000477555	0	0
m1LimRt	0	0	0	0	0	0	0	0	0	0	0	0	0	0	0	0	0
m1BRt	0	0	0	0	0	0	0	0	0	0	0	0	0	0	0	0	0
m1SNC	0	0	0	0	0	0	0	0	0	0	0	0	0	0	0	0	0
m1SNR	0	0	0	0	0	0	0	0	0	0	0	0	0	0	0	0	0
m2A	0	0	0	0	0	0	0	0.00955414	0	0.00231481	0	0	0	0	0	0	0
SCnf	0	0	0	0	0	0	0	0	0	0	0	0	0	0	0	0
m2BRt	0	0	0	0	0	0	0	0	0	0	0	0	0	0	0	0
m2SNC	0	0	0	0	0	0	0		0	0	0	0	0	0	0	0
m2SNR	0	0	0	0	0	0	0		0	0	0	0	0	0	0	0
CB_gr	0	0	0	0	0	0	0		0		0	0		0	0	0	0
CB_mo	0	0	0	0	0	0	0		0		0	0		0	0	0	0.00543478
CBN	0	0	0	0	0	0	0		0		0	0		0	0	0	0
isA	0	0	0.00258398	0	0	0	0	0	0	0	0	0	0.000713776	0	0	0	0
isLimRt	0	0	0	0	0	0	0		0	0	0	0	0	0	0	0
isBRt	0	0	0	0	0	0	0	0	0	0	0	0	0	0	0	0
isSNC	0	0	0	0	0	0	0		0	0	0	0	0	0	0	0
isSNR	0	0	0	0	0	0	0		0	0	0	0	0	0	0	0
r1	0	0	0	0	0.00100705	0	0	0	0	0	0.00114416	0	0	0	0.00384615	0	0.00106838
r2	0	0	0	0.00144928	0.00199402	0	0.00301508	0	0.000998004	0	0	0	0.00147493		0.00123001	0	0.00726744
r3	0	0	0	0.00209205	0	0	0	0	0	0	0	0	0		0	0	0.00340136
r4	0	0.00126743	0	0	0	0	0.00187617	0	0	0	0	0	0		0	0	0
r5	0	0	0	0	0	0	0		0.0011325		0	0	0		0	0	0.00105042
r6	0	0	0		0.00111982	0	0	0	0		0	0	0		0	0	0.00204499
r7	0	0	0		0	0.00105708	0		0		0		0		0	0	0
r8	0	0	0		0	0.00268577	0		0		0.00224972		0		0	0	0.00266667
r9	0	0	0		0	0	0		0		0.00128205		0.00168919		0	0	0
r10	0	0	0		0	0	0		0		0		0		0.000892061	0	0
r11	0	0	0		0.00162602	0			0		0.00158228		0		0	0	0.00150376

## Sheet: Subtype 04
	CFS0094	CFS0095	CFS0098	CFS0100	CFS0104	CFS0107	CFS0111	CFS0158	CFS0160	CFS0163	CFS0093	CFS0103	CFS0105	CFS0106	CFS0109	CFS0110	CFS0112
region	Subtype 04	Subtype 04	Subtype 04	Subtype 04	Subtype 04	Subtype 04	Subtype 04	Subtype 04	Subtype 04	Subtype 04	Subtype 04	Subtype 04	Subtype 04	Subtype 04	Subtype 04	Subtype 04	Subtype 04
ORB_l1		0	0	0	0	0	0.0111111	0	0	0.0384615	0.0107527		0	0	0		0
ORB_l23		0.00769231	0.012012	0	0	0	0	0.00520833	0	0.0121951	0		0	0	0		0
ORB_l5		0	0	0	0	0.01	0	0	0		0.00581395		0	0	0		0
ORB_l6		0	0	0	0	0	0	0	0		0		0	0	0		0
FRP_l1		0		0	0		0	0.0576923			0.0227273		0	0			0
FRP_l23		0		0	0		0	0			0		0	0			0
MO_l1		0.025	0	0.0320513	0		0	0.01	0	0	0		0.0141844	0	0	0.0149254	0.0078125
MO_l23		0	0	0	0		0	0.0028169	0	0.00251256	0	0	0	0	0	0.00600601	0.00273224
MO_l5		0	0	0	0		0	0	0	0	0		0	0	0	0	0.00546448
MO_l6		0	0	0	0		0	0.00229358	0	0.00206612	0.00497512		0	0	0	0	0.00325733
SS_l1	0	0	0.0104167	0.00543478	0		0	0	0	0.0153846	0.0153846		0	0	0	0	0.00746269
SS_l23	0	0	0.00529101	0.00635593	0		0	0	0	0	0	0	0.00172712	0	0	0	0
SS_l5	0	0	0.00219298	0	0		0	0	0	0	0	0	0	0	0	0	0
SS_l6		0	0.0116822	0	0		0	0	0	0	0		0	0	0	0	0
PTLp_l1	0	0	0		0		0	0	0	0	0		0.0454545		0	0	0
PTLp_l23	0	0	0.015748		0		0	0	0	0	0	0	0	0	0	0	0
PTLp_l5	0	0	0.108108		0		0	0	0	0	0	0	0	0	0	0	0
PTLp_l6	0	0	0.0131579		0		0	0	0	0	0	0	0	0	0	0	0
VIS_l1	0	0	0	0	0		0	0	0	0	0	0.0289855	0	0	0	0	0
VIS_l23	0	0	0	0.00289855	0		0	0	0	0	0	0	0	0	0	0	0
VIS_l5	0	0	0	0	0		0	0	0	0	0	0	0	0	0	0	0
VIS_l6	0	0	0	0	0			0	0	0	0.00632911	0	0	0	0	0	0
RSP_l1	0		0.0172414		0.00980392		0		0	0	0	0	0	0	0	0	0
RSP_l23	0		0.0196078		0		0		0	0	0		0	0	0	0	0
RSP_l5	0		0		0		0		0	0	0	0	0	0	0	0
RSP_l6	0		0		0		0		0	0	0	0	0	0	0	0
CA1_so	0	0	0	0	0		0	0	0	0	0		0	0	0	0	0
CA1_sp	0	0	0.00925926	0	0		0	0	0	0	0		0	0	0	0	0
CA1_sr	0	0	0	0	0		0	0	0	0	0		0.00952381	0	0	0.05	0
CA1_slm	0	0	0	0	0.00917431		0	0	0	0	0		0.015625	0	0	0	0
CA2_so		0	0.0555556	0	0			0	0	0	0		0		0	0	0
CA2_sp	0	0	0	0	0		0	0	0	0	0		0		0	0	0
CA2_sr	0	0	0	0	0		0	0	0	0	0		0		0	0	0
CA2_slm	0	0	0	0	0		0	0	0	0	0		0			0	0
CA3_so		0	0	0	0		0		0	0	0		0	0	0	0	0
CA3_sp		0	0	0	0		0		0	0	0		0	0	0	0	0
CA3_sr	0	0	0	0	0		0		0	0	0		0	0	0		0.0212766
CA3_slm	0	0	0	0	0				0	0	0		0.0909091	0	0	0	0
DG_gr	0	0	0	0	0		0		0	0	0		0	0	0	0	0
DG_Hil		0	0	0	0				0	0	0		0	0	0	0
DG_mo		0		0	0		0		0	0	0		0	0	0		0
SUB_mo		0	0.027027		0		0		0	0			0.0175439	0		0
SUB_pys		0	0.00485437	0	0		0		0	0	0		0	0		0	0
BST			0	0	0		0	0		0	0			0	0	0	0
Cau		0	0	0	0		0	0		0	0.00193424		0	0	0	0	0
Put		0.000598802	0	0	0		0.00115808	0.000935454		0.00152053	0.0126677		0.000719942	0.000718391	0.00139276	0	0.00907821
EPal		0.0037037	0.00537634	0	0		0	0.00858369	0	0	0.0185676	0	0	0	0.0144509	0	0
IPal	0	0	0		0		0	0	0	0.00392157	0.00210526	0	0.00286533		0	0	0
VStr		0	0	0.0183486	0		0.00940439	0.00294985	0	0	0.0316456		0.0269461		0.0075188	0	0.0131579
VPal		0	0	0	0		0	0	0	0		0	0.0077821		0.00578035	0.0136986	0.018018
TuPal1			0	0	0			0	0	0	0		0		0		0
TuPal2			0	0	0			0	0	0	0		0		0		0
TuPal3			0	0	0		0	0	0	0	0.00943396	0	0		0		0.0384615
Tustr1			0	0.0495868				0	0	0.00543478	0.0537634		0.0851064		0.00684932		0.0425532
Tustr2			0	0.025641			0	0.00806452	0	0	0.00925926		0.0754717		0		0.0185185
Tustr3		0	0	0			0.0163934	0	0	0.0166667	0		0.023166		0		0
HDB	0		0		0.00180505		0.0117647		0.00267023	0	0	0.00257069	0.00692521		0.00239234	0	0.0154185
SIB	0	0.00364964	0	0.00632911	0		0.00191571		0	0	0	0	0		0	0	0.00425532
OB_gl					0				0.0181818	0.0309278			0
OB_gr					0.00382653				0.000988142					0
OB_ipl					0				0.0185759	0.0294118
OB_mtr					0				0	0
OB_opl					0.00793651				0	0.0784314
AON1									0	0.0427807
AON2									0	0
AON3										0
LPrP1			0.00543478	0.0176991	0		0		0	0.047619	0.0140845		0.0174419	0	0.0304878
LPrP2			0.00671141	0.00775194	0		0	0	0.015873	0	0		0.00465116	0	0
LPrP3			0	0	0		0	0	0	0	0		0	0	0
Bec		0	0	0	0		0		0	0	0		0	0	0
Cla		0	0	0	0		0		0	0	0		0	0	0
Ven			0	0.0149254			0	0	0	0.0078125	0		0.005		0		0.0198676
VPrP1			0	0.0325581	0.00597015		0	0.0496454	0.00947867	0.0254237	0.18254		0.0434783		0.043956	0.00995025	0.0598802
VPrP2			0	0.0160428	0		0	0	0.00490196	0.00444444	0		0		0	0.0137931	0.0204082
VPrP3		0.012987	0	0	0			0	0	0	0.0188679		0		0.032967		0.0078125
PHyA	0	0.00125945	0.0244253	0.00337154	0.00158479		0.00131406	0.00870827	0.00240154	0.00134771	0.00310366	0.0090312	0.00157109		0	0.000880282	0.00716846
THyA	0	0	0.00830258	0.00732601	0		0		0.00101215	0.00742115	0.0037594	0.0182482	0.0049554		0	0	0
Rt	0	0	0	0	0		0		0.00387597	0	0	0.00487805	0.00329489	0	0	0	0
VPL	0	0.00515464	0.00943396	0.00452489	0		0.00289855		0.00341297	0	0	0.00277778	0		0	0.00291545	0
ZI	0	0	0.0176991	0	0.0151515		0	0	0	0.011976	0	0.0297398	0		0	0
p3Tg	0	0	0.0502283	0.00421941	0		0	0	0	0.00769231		0.00729927	0		0	0	0.0689655
p3SNC	0	0	0.0454545	0	0		0	0	0	0	0	0	0		0	0	0
p3SNR	0	0	0	0	0		0	0	0	0	0	0	0	0	0	0	0
LD		0	0		0		0		0	0	0	0	0.00148368	0	0	0.00287356	0
LP	0	0	0		0		0	0	0	0	0	0.00806452	0.00169492	0	0	0	0
Po	0.00529101	0	0.00215517	0.0273973	0		0	0	0	0	0.0045045	0	0.00515464	0	0	0.00299401	0.0114286
VPM	0	0	0.00263158		0		0	0.00248756	0	0	0	0.00423131	0.0013587	0	0	0.00125786	0.00731707
SPF	0.0125	0	0.00813008	0.00757576	0		0	0	0	0	0	0	0.00714286	0	0	0	0.0526316
p2LimRt	0	0	0.027972	0	0		0	0	0	0	0	0.0268456	0	0	0	0	0
PR	0	0.0136986	0.0121951	0.00704225	0		0	0	0	0	0	0.0228571	0	0	0	0	0.0555556
p2SNC	0	0	0	0	0		0	0	0	0	0	0.0222222	0	0	0	0
p2SNR	0	0	0	0.0227273	0		0	0	0	0	0	0	0	0	0	0	0.037037
APT	0	0	0.0102249	0	0.00421941		0	0	0	0	0	0.00615385	0	0	0	0	0.0142857
JcP	0	0	0.0112613	0	0		0	0.00729927	0	0.00414938	0	0.00299401	0.00306748	0	0.00671141	0	0.0144928
LT	0	0	0.0271845	0	0.00460829		0.00943396	0	0	0.004329	0	0.0026455	0.00324675	0	0	0.00689655	0
p1LimRt	0	0	0.01	0.038835	0		0	0	0	0	0	0.00617284	0	0	0	0	0.0232558
p1BRt	0	0	0.00806452	0	0			0	0.0103093	0	0	0.0162162	0	0	0	0	0.0212766
p1SNC	0	0.02	0.277778	0	0	0	0	0	0	0	0	0	0	0	0	0
p1SNR	0	0	0.0769231	0	0	0	0	0	0	0.0172414	0	0	0	0	0	0	0
TG	0	0	0.00882724	0.00707965	0.0173267	0.00303951	0	0.010274	0	0.00955414	0.0060241	0.00972763	0.0030303	0	0	0.0037037	0.00487805
SC	0	0.00383142	0.0121629	0.0058427	0.00118133	0.00292398	0	0.00178253	0.000996016	0.00715421	0.00144928	0.00550206	0.00918993	0.00131019	0.00210881	0.00341297	0.0041958
IC	0	0.00130293	0.0210117	0.00632644	0.00219202	0.00192585	0.000378501	0.01	0.00059952	0.00129088	0.00516529	0.00314301	0.00516796	0.00241255	0.00095511	0.00397614	0.00294118
m1LimRt	0	0	0.0152672	0.0208333	0	0	0	0	0.00990099	0	0	0.026087	0.0204082	0	0	0	0
m1BRt	0	0	0.0230415	0.00847458	0	0	0	0	0	0	0	0	0	0	0	0	0
m1SNC	0	0	0	0	0	0	0	0	0	0	0	0	0	0	0	0	0
m1SNR	0	0	0.0625	0	0	0	0	0	0	0	0	0	0	0	0	0	0
m2A	0	0	0.00446429	0.0139721	0.00470958	0.00542495	0	0.0159236	0.00297619	0.00694444	0.00887574	0.00990099	0.010661	0.00191939	0.00182815	0.00224215	0.021097
SCnf	0	0	0	0.0163934	0	0	0	0	0	0	0	0.0125	0.0175439	0	0	0
m2BRt	0	0	0	0.00492611	0	0.0136986	0	0	0	0	0	0	0	0	0	0
m2SNC	0	0	0	0	0	0	0		0	0	0	0	0	0	0	0
m2SNR	0	0	0	0	0	0	0		0	0	0	0	0	0	0	0
CB_gr	0	0	0.0170068	0	0	0	0		0		0.003861	0		0	0	0	0
CB_mo	0	0	0.0165746	0	0	0	0		0		0	0		0	0	0	0
CBN	0	0.00183993	0.00371747	0	0	0.00107817	0.000607903		0		0	0		0	0.000925926	0	0.00396825
isA	0.000869565	0	0.0258398	0.00210748	0.000723589	0.00375094	0.000856898	0.00779221	0.00143266	0.00882029	0.00372439	0.0101156	0.00856531	0.00124224	0.00186741	0.00111359	0.00755287
isLimRt	0	0	0	0.00970874	0	0.0243902	0		0	0	0.04	0.0265487	0.0188679	0	0	0
isBRt	0	0	0.0273973	0.00934579	0	0.00598802	0	0	0	0	0	0	0	0	0	0
isSNC	0	0	0	0	0	0	0		0	0	0	0	0	0	0	0
isSNR	0	0	0	0	0	0	0		0	0	0	0.037037	0	0	0	0
r1	0.00158983	0.00207469	0.0221914	0.00929152	0.00704935	0.00849257	0.000888889	0	0.0029304	0.00719424	0.00915332	0.00961538	0.00817757	0	0.00673077	0	0.0117521
r2	0.00794913	0.00181818	0.0226087	0.015942	0.00697906	0.00110619	0.00502513	0	0.00299401	0.00652742	0.00404858	0.0115512	0.00884956		0.00369004	0	0.0159884
r3	0.00240385	0.00355872	0.00733945	0.0251046	0.00572246	0.0071736	0.00180505	0.000867303	0.00129199	0.0163599	0.00490677	0.00558659	0.00529101		0.00177305	0.00826446	0.0153061
r4	0.00340715	0.00253485	0.00164474	0.0226629	0	0.00511073	0.00187617	0.00092081	0.00595238	0.0144509	0	0.0125448	0.0036036		0.00359066	0.00238663	0.00922722
r5	0	0.00491803	0.00138696	0.0390071	0.00411523	0.0103704	0.00138122		0.0011325		0.00130548	0.0131387	0		0.0129241	0	0.00840336
r6	0.00134409	0.00292398	0		0.00335946	0.00673968	0.00363196	0.00277393	0.00650054		0	0.0153846	0.00497512		0.00328587	0	0.0112474
r7	0.00117647	0	0		0	0.00634249	0.00103842		0		0.00476758		0.00854701		0.00555556	0	0.0130862
r8	0.0010846	0	0		0	0.00716204	0.00664452		0.00487805		0.0101237		0.0103704		0.00578592	0	0.0133333
r9	0	0.0056926	0		0.00137552	0.00453001	0.00518135		0.00150376		0		0.00675676		0.0119166	0	0.0155239
r10	0	0.00469484	0		0.00154799	0.00250313	0		0		0.00331126		0.00429185		0.0160571	0	0.0181582
r11	0.000925926	0.00289017	0		0.0130081	0.00384615			0.0025		0.00474684		0		0.0138741	0	0.0180451

## Sheet: Subtype 05
	CFS0094	CFS0095	CFS0098	CFS0100	CFS0104	CFS0107	CFS0111	CFS0158	CFS0160	CFS0163	CFS0093	CFS0103	CFS0105	CFS0106	CFS0109	CFS0110	CFS0112
region	Subtype 05	Subtype 05	Subtype 05	Subtype 05	Subtype 05	Subtype 05	Subtype 05	Subtype 05	Subtype 05	Subtype 05	Subtype 05	Subtype 05	Subtype 05	Subtype 05	Subtype 05	Subtype 05	Subtype 05
ORB_l1		0	0	0	0	0.0444444	0	0	0	0	0		0	0	0		0
ORB_l23		0	0	0	0	0	0	0	0	0	0.00588235		0	0	0		0
ORB_l5		0	0	0	0	0	0	0	0		0.00581395		0	0	0		0
ORB_l6		0	0	0	0	0	0	0	0		0		0	0	0		0
FRP_l1		0		0	0		0	0			0		0	0			0
FRP_l23		0		0	0		0	0			0		0	0			0
MO_l1		0	0	0.00641026	0		0	0	0	0	0		0.0070922	0	0	0	0.0078125
MO_l23		0	0	0	0.00223214		0	0	0	0	0	0	0	0.0037594	0	0	0.00819672
MO_l5		0	0	0	0		0	0	0	0	0		0	0	0	0	0
MO_l6		0	0	0	0		0	0	0	0.00206612	0		0	0	0	0	0
SS_l1	0	0	0	0	0.0227273		0	0	0	0	0		0	0	0	0	0
SS_l23	0	0	0	0.00211864	0		0	0	0	0	0	0	0	0	0	0	0
SS_l5	0	0	0.00219298	0	0		0	0	0	0	0	0	0	0	0	0	0
SS_l6		0	0.0373832	0	0		0	0	0	0	0		0.00174216	0	0	0	0
PTLp_l1	0	0	0		0		0	0	0	0	0		0		0	0	0
PTLp_l23	0	0	0.015748		0		0	0	0	0	0	0	0	0	0	0	0
PTLp_l5	0	0	0.0540541		0		0	0	0	0	0	0	0	0	0	0	0
PTLp_l6	0	0	0.0394737		0		0	0	0	0	0	0.0120482	0	0	0	0	0
VIS_l1	0	0	0.0344828	0	0		0	0	0	0	0	0	0	0	0	0	0
VIS_l23	0	0	0	0	0		0	0	0	0	0	0	0.00496278	0	0	0	0
VIS_l5	0	0	0	0	0		0	0	0	0	0	0	0	0	0	0	0
VIS_l6	0	0	0	0	0			0	0	0	0	0	0.00371747	0	0	0	0
RSP_l1	0		0		0		0.0227273		0	0	0	0	0	0	0	0	0
RSP_l23	0		0		0		0		0	0	0		0	0	0	0	0
RSP_l5	0		0		0		0		0	0	0	0	0	0	0	0
RSP_l6	0		0		0		0		0	0	0	0	0	0	0	0
CA1_so	0	0	0.0104167	0	0		0	0	0	0	0		0	0	0	0	0
CA1_sp	0	0	0	0	0		0	0	0	0	0		0	0	0	0	0
CA1_sr	0	0	0	0	0		0	0	0	0	0		0	0	0.00900901	0	0
CA1_slm	0	0	0	0	0		0	0	0	0	0		0	0	0	0	0.0434783
CA2_so		0	0.0555556	0	0			0	0	0	0		0		0	0	0
CA2_sp	0	0	0	0	0		0	0	0	0	0		0		0	0	0
CA2_sr	0	0	0	0	0		0	0	0	0	0		0		0	0	0
CA2_slm	0	0	0	0	0		0	0	0	0	0		0			0	0
CA3_so		0	0	0	0		0		0	0	0		0	0	0	0	0
CA3_sp		0	0	0	0		0		0	0	0		0	0	0	0	0
CA3_sr	0	0	0	0	0		0		0	0	0		0	0	0		0
CA3_slm	0	0	0	0	0				0	0	0		0	0	0	0	0
DG_gr	0	0	0	0	0		0		0	0	0		0	0	0	0	0
DG_Hil		0	0	0	0				0	0	0		0	0	0	0
DG_mo		0		0	0		0		0	0	0		0	0	0		0
SUB_mo		0	0.0540541		0		0		0	0			0	0		0
SUB_pys		0	0	0	0		0		0	0	0		0	0		0	0
BST			0	0	0		0	0		0	0			0	0	0	0
Cau		0	0	0	0		0	0		0	0		0	0	0	0	0.0021978
Put		0	0	0.00131406	0		0.000579039	0.00187091		0.00202737	0.00447094		0.000719942	0.00143678	0	0.00230415	0.0027933
EPal		0.0037037	0	0	0		0	0	0	0	0.0132626	0.00763359	0	0	0	0	0
IPal	0	0	0		0		0.00218818	0	0	0.00196078	0	0	0		0	0.00246914	0
VStr		0	0	0.012844	0		0	0.00884956	0	0	0.0232068		0.0239521		0.0037594	0	0
VPal		0	0	0	0		0	0	0	0		0	0		0	0.0136986	0
TuPal1			0	0	0			0	0	0	0		0		0		0
TuPal2			0	0	0			0	0	0	0		0		0		0
TuPal3			0	0	0		0	0.193182	0	0	0	0	0		0		0
Tustr1			0	0.0661157				0.010582	0	0.0217391	0.0215054		0		0		0.0638298
Tustr2			0	0.025641			0.00952381	0	0	0	0		0.0377358		0		0
Tustr3		0	0	0.0138889			0.00819672	0	0	0.0166667	0.00877193		0.023166		0		0
HDB	0		0		0		0		0.00133511	0.002079	0	0	0		0	0	0.0330396
SIB	0	0	0	0.00316456	0		0		0.00198413	0.00177305	0	0.003663	0		0	0	0
OB_gl					0				0	0.0103093			0
OB_gr					0.00382653				0.000988142					0
OB_ipl					0				0.00309598	0
OB_mtr					0				0	0.011236
OB_opl					0				0.0075188	0.00653595
AON1									0	0.0106952
AON2									0	0
AON3										0
LPrP1			0	0.0176991	0		0		0.015625	0	0.0422535		0	0	0.0243902
LPrP2			0	0.00775194	0		0	0	0	0	0		0	0	0
LPrP3			0	0	0		0	0	0	0	0		0	0	0
Bec		0	0	0	0		0		0.0147059	0	0		0	0	0
Cla		0	0	0	0		0		0	0	0		0	0	0
Ven			0	0			0	0	0	0	0		0		0		0
VPrP1			0	0.0186047	0.00298507		0	0.0212766	0.00473934	0.00847458	0.0555556		0.0144928		0.010989	0	0.0239521
VPrP2			0	0.00534759	0		0	0	0	0	0.0181818		0		0	0	0
VPrP3		0.012987	0	0	0			0	0	0	0.0125786		0		0		0.015625
PHyA	0	0.00125945	0.00143678	0.00269724	0.00316957		0	0.00290276	0	0.00202156	0.000620732	0.00492611	0.00235664		0	0	0
THyA	0	0	0	0.00732601	0		0		0	0	0	0.00182482	0.00198216		0.00636943	0	0.00555556
Rt	0.00210084	0	0	0	0		0		0	0	0	0	0.00164745	0	0	0	0.00284091
VPL	0	0	0	0	0.00271739		0		0	0	0	0	0		0	0.00291545	0
ZI	0	0	0	0.0035461	0		0	0.0243902	0.00346021	0	0	0.111524	0		0	0
p3Tg	0	0	0.0319635	0.00843882	0		0	0	0	0.0153846		0.0145985	0		0	0	0
p3SNC	0	0	0	0	0		0	0	0	0	0	0	0		0	0	0
p3SNR	0	0	0	0	0		0	0	0	0	0	0	0	0	0	0	0.025641
LD		0	0		0		0		0	0	0	0	0	0	0	0	0
LP	0	0	0		0		0	0	0	0	0	0	0.00169492	0	0	0.00833333	0
Po	0.047619	0.00460829	0	0.0273973	0.00174825		0	0	0	0	0	0	0.00515464	0	0	0.00299401	0
VPM	0	0	0		0		0	0	0	0.00137174	0	0.00282087	0	0	0	0	0
SPF	0	0	0	0.0151515	0.0113636		0	0	0	0	0	0	0.00714286	0	0	0	0
p2LimRt	0	0	0.00699301	0	0		0	0	0	0	0	0	0	0	0	0	0
PR	0	0	0.00609756	0	0		0	0	0	0.00862069	0	0	0	0	0	0	0
p2SNC	0	0	0	0.0294118	0		0	0	0	0	0	0	0	0	0	0
p2SNR	0	0	0.0588235	0	0		0	0	0	0	0	0	0	0	0	0	0
APT	0	0	0.00408998	0	0		0	0	0	0.0077821	0	0.00307692	0	0	0	0	0
JcP	0	0	0.00675676	0.00383142	0		0	0	0	0.00414938	0	0	0	0	0	0	0
LT	0	0	0.00194175	0.00421941	0		0	0	0	0.004329	0.0114943	0	0	0	0	0	0
p1LimRt	0	0	0.01	0.00970874	0		0	0	0	0	0	0.0123457	0	0	0	0	0
p1BRt	0	0	0.00806452	0	0			0	0	0.00704225	0	0	0	0	0	0	0
p1SNC	0	0	0.0555556	0	0	0	0	0	0	0	0	0	0	0	0	0
p1SNR	0	0	0	0	0	0	0	0	0	0	0	0	0	0	0	0	0
TG	0	0	0.00630517	0.00707965	0.00990099	0.00607903	0	0	0	0.00318471	0	0.00583658	0.0030303	0	0	0	0
SC	0	0	0.0121629	0.00224719	0.00118133	0.000974659	0	0.00534759	0	0.00238474	0	0.00412655	0.00238257	0.000327547	0	0.00136519	0.0013986
IC	0	0.000651466	0.0560311	0.00421763	0.00131521	0	0.000378501	0.00333333	0	0.00172117	0.00309917	0.0015715	0.00310078	0.000603136	0	0.00198807	0
m1LimRt	0	0	0	0	0	0	0	0	0	0	0	0.00434783	0	0	0	0	0.0344828
m1BRt	0	0	0.00460829	0	0	0.0123457	0	0.00431034	0	0.0103093	0	0	0	0	0	0	0.0625
m1SNC	0	0	0	0	0	0	0	0	0	0	0	0	0	0	0	0	0
m1SNR	0	0	0.3125	0	0	0	0	0	0	0	0	0	0.0126582	0	0	0	0
m2A	0	0	0	0.00798403	0	0.00180832	0.00311526	0.00318471	0.0014881	0	0.00295858	0	0	0	0	0	0
SCnf	0	0	0	0	0	0.0333333	0	0.0153846	0	0	0	0	0	0	0	0
m2BRt	0	0	0.0105263	0.00492611	0	0	0	0	0	0	0	0	0	0	0	0
m2SNC	0	0	0	0	0	0	0		0	0	0	0	0	0	0	0
m2SNR	0	0	0.047619	0	0	0	0		0	0	0	0	0.0128205	0	0	0
CB_gr	0	0	0.00680272	0	0	0	0		0		0	0		0	0	0	0
CB_mo	0	0	0	0	0	0	0		0		0.00694444	0		0	0	0	0
CBN	0	0	0.00371747	0	0	0.000539084	0		0.00105152		0	0		0	0.000925926	0.00091659	0.0031746
isA	0	0	0.0180879	0.00842993	0	0.000750188	0	0.0025974	0	0	0.00372439	0	0.00214133	0.00372671	0	0	0.00151057
isLimRt	0	0	0	0	0	0	0		0	0	0	0	0	0	0	0
isBRt	0	0	0.0136986	0.00934579	0.0169492	0	0	0	0	0	0	0	0	0	0	0
isSNC	0	0	0	0	0	0	0		0	0	0	0	0	0	0	0
isSNR	0	0	0	0	0	0	0		0	0	0	0	0	0	0	0
r1	0	0.00207469	0.0124827	0.00464576	0.00906344	0.00318471	0	0.00144718	0.0014652	0.00143885	0.00457666	0.00412088	0.00233645	0	0.0192308	0	0.00213675
r2	0.0158983	0	0.013913	0.0144928	0.00398804	0	0.0120603	0.000960615	0.00598802	0.0078329	0.0048583	0.0165017	0.0280236		0.0135301	0	0.0363372
r3	0	0	0.00183486	0.00627615	0	0.00430416	0	0.00173461	0	0.00204499	0.00196271	0.00558659	0		0.00177305	0.00661157	0.0102041
r4	0.00340715	0	0	0.00849858	0	0.011925	0.00187617	0.00368324	0.0014881	0	0.00218818	0.00358423	0		0	0.00238663	0.00346021
r5	0	0.00163934	0	0.035461	0.00548697	0.00296296	0		0.00453001		0	0.0116788	0		0.00484653	0	0.00840336
r6	0	0	0		0.00223964	0	0	0.00138696	0.00108342		0.00123457	0.0138462	0.00165837		0.00876232	0	0.00920245
r7	0	0	0		0.00396825	0.012685	0.00415369		0.00121951		0.00357569		0.0136752		0.00277778	0	0.00763359
r8	0.00650759	0	0.010917		0.00135135	0.0170098	0.00664452		0.00365854		0.0056243		0.0133333		0.00385728	0	0.0133333
r9	0	0	0		0	0.0011325	0.0233161		0.00150376		0.00512821		0.00168919		0.0158888	0	0.0206986
r10	0	0	0		0.00309598	0	0		0.00210084		0.00165563		0.00214592		0.00624442	0	0.00518807
r11	0.00185185	0	0		0.00487805	0.00128205			0		0.00158228		0		0.00640341	0	0.00300752

## Sheet: Subtype 06
	CFS0094	CFS0095	CFS0098	CFS0100	CFS0104	CFS0107	CFS0111	CFS0158	CFS0160	CFS0163	CFS0093	CFS0103	CFS0105	CFS0106	CFS0109	CFS0110	CFS0112
region	Subtype 06	Subtype 06	Subtype 06	Subtype 06	Subtype 06	Subtype 06	Subtype 06	Subtype 06	Subtype 06	Subtype 06	Subtype 06	Subtype 06	Subtype 06	Subtype 06	Subtype 06	Subtype 06	Subtype 06
ORB_l1		0.513514	0.113402	0.14433	0.0102041	0.177778	0.166667	0.0294118	0.0789474	0.230769	0.817204		0.194872	0.0384615	0.125		0.25641
ORB_l23		0	0.129129	0.00826446	0	0.127907	0	0.0364583	0.00675676	0.0609756	0.0470588		0	0.0153846	0.019802		0.0754717
ORB_l5		0.00680272	0.00332226	0.00555556	0.00537634	0.07	0	0.0108696	0.00666667		0.180233		0	0	0.0225989		0.0327869
ORB_l6		0.0252101	0.0373832	0.0114943	0.00869565	0	0	0	0		0.0925926		0	0	0.00719424		0
FRP_l1		0.0882353		0.24	0.178571		0.190476	0.0576923			0.681818		0.308824	0.0344828			0.764706
FRP_l23		0		0.030303	0.04		0.0204082	0.0185185			0.0277778		0.016129	0.0731707			0.104651
MO_l1		0.55	0.0258621	0.262821	0.285714		0.0621118	0.17	0.172727	0.404762	0.552381		0.276596	0.145349	0.231707	0.358209	1.58594
MO_l23		0.0361446	0	0.022	0.00669643		0	0.0169014	0.015625	0.0351759	0.0680851	0	0.0136719	0.0075188	0.0159236	0.0660661	0.166667
MO_l5		0.0140845	0.0127389	0.0184049	0.00886918		0.00900901	0.0174129	0.00769231	0.0392749	0.172727		0.00497512	0.004158	0.0240964	0.0288462	0.26776
MO_l6		0.0502513	0.0481481	0.0157303	0.0179028		0.00943396	0.00688073	0.0136986	0.0413223	0.19403		0.0300752	0.00165837	0.0178571	0.0358974	0.175896
SS_l1	0	0.71028	0.177083	0.195652	0.0454545		0	0.168539	0.162393	0.215385	0.753846		0.154762	0.0652174	0.128205	0.533981	1.45522
SS_l23	0	0.047138	0.15873	0.0127119	0.00502513		0.00302115	0.016835	0.015528	0.0107527	0.126638	0	0.00690846	0	0.004329	0.056962	0.16996
SS_l5	0	0.0228571	0.160088	0.0180723	0.004662		0	0.00657895	0.0278746	0.035865	0.258065	0.003663	0.0120482	0	0.0197628	0.0614334	0.253247
SS_l6		0.0145985	0.221963	0.0126263	0.0141509		0	0.00843882	0.015528	0.0308789	0.253165		0.0121951	0.00367647	0.025641	0.0466321	0.172881
PTLp_l1	0	0.441176	0.047619		0.272727		0.0454545	0	0.107143	0.142857	0.571429		0.454545		0.111111	0.857143	1.3125
PTLp_l23	0	0.0545455	0.267717		0		0	0.0166667	0.0188679	0	0.173913	0.0128205	0	0.016129	0	0.0731707	0.125
PTLp_l5	0	0.0535714	1.20721		0		0	0	0.0307692	0.0222222	0.166667	0.00793651	0.0208333	0	0.0208333	0.0882353	0.230769
PTLp_l6	0.0227273	0.02	0.421053		0		0	0	0.025	0.0188679	0.270833	0.0120482	0.0185185	0	0.0581395	0.0869565	0.111111
VIS_l1	0	0.352941	0.206897	0.213333	0.0555556		0	0.0684932	0.0421053	0.0692308	0.169355	0.478261	0.0833333	0.0309278	0.0490798	0.602941	0.467742
VIS_l23	0	0.0443038	0.192771	0.0144928	0.00469484		0	0.00326797	0.00526316	0.0139373	0.0575221	0.0841122	0.00496278	0.004	0	0.0333333	0.0392157
VIS_l5	0	0.049505	0.180851	0.0143678	0.0128205		0	0.0123967	0.00515464	0.02	0.140097	0.0980736	0.0122549	0.00398406	0.00966184	0.119266	0.125
VIS_l6	0.00625	0.0116279	0.269231	0.011236	0.00469484			0	0.0219298	0.017316	0.196203	0.0410557	0.0111524	0.00456621	0.030303	0.0295567	0.0895522
RSP_l1	0.0172414		0.637931		0.0784314		0.0909091		0	0.333333	0.342857	0.0882353	0.201149	0.016129	0	0.13253	0.346154
RSP_l23	0.00735294		0.509804		0.0118343		0		0	0.0663507	0.164557		0.0305882	0.00588235	0.0136054	0.0706522	0.0196078
RSP_l5	0		0.243902		0		0		0.0046729	0.0872093	0.0660377	0.0774194	0.0314961	0	0.00990099	0.0654762
RSP_l6	0		0.24		0.0119048		0		0.0137931	0.030303	0.0549451	0.0882353	0.00392157	0	0.010989	0.047619
CA1_so	0	0	0.197917	0.0862069	0.0480769		0	0.0107527	0.0294118	0.00595238	0.0192308		0.00909091	0	0.0116279	0.0869565	0
CA1_sp	0	0	0.175926	0	0		0	0	0	0.00636943	0.02		0	0	0	0	0.111111
CA1_sr	0	0.0540541	0.138158	0.0588235	0.0551181		0.25	0.0672269	0.0140845	0.097561	0.132075		0.0952381	0.0138889	0.0900901	0.35	0.491525
CA1_slm	0	0.145455	0.0408163	0.5	0.211009		0.4	0.09375	0	0.15873	0.811321		0.203125	0.0545455	0.3	1	0.826087
CA2_so		0	0.777778	0	0			0	0	0	0.0555556		0.117647		0	0	0
CA2_sp	0	0	0	0	0		0	0	0	0	0		0		0	0	0
CA2_sr	0.6	0.190476	0.117647	0.0666667	0.0434783		0	0	0	0.25	0.4375		0		0.142857	0.384615	1
CA2_slm	0	0.666667	0.222222	0.666667	0.6		0	0	0	0.571429	1.77778		1			0.75	2.5
CA3_so		0	0.210526	0	0.0108696		0		0	0	0.0697674		0	0	0	0	0.0588235
CA3_sp		0	0.0493827	0	0		0		0	0	0.0263158		0	0	0	0	0
CA3_sr	0.3	0	0.0967742	0.0512821	0.0338983		0.25		0.0666667	0.025641	0.431034		0.038961	0	0.0769231		0.276596
CA3_slm	0.333333	0.142857	0	1.4	0.142857				0	0.333333	0.444444		0.545455	0	0.333333	0	1.2
DG_gr	0	0	0.0232558	0	0		0		0	0	0		0	0	0	0	0
DG_Hil		0	0.0714286	0.0263158	0				0	0.0285714	0.137931		0	0	0	0
DG_mo		0.030303		0	0		0		0	0.00847458	0.0416667		0.0166667	0	0.0545455		0.0833333
SUB_mo		0.0384615	0.108108		0.140351		0.166667		0.0526316	0.1			0.105263	0.05		0.285714
SUB_pys		0	0.194175	0	0.00713012		0.00534759		0.00694444	0.0176991	0.0714286		0	0		0.0487805	0.181818
BST			0	0	0		0.0526316	0		0.0869565	0.37963			0	0.046875	0	0.1875
Cau		0.00561798	0.0498721	0.00381679	0		0.0198511	0.0213415		0.0164745	0.117988		0.00629723	0	0.0234542	0.00699301	0.127473
Put		0.0443114	0.00488889	0.0335085	0.00465735		0.0526925	0.0757717		0.0663963	0.389717		0.049676	0.0114943	0.0995822	0.0207373	0.238128
EPal		0.0518519	0.139785	0.0466926	0.00474684		0.0430622	0.00858369	0.00699301	0.0565657	0.453581	0.206107	0.0263158	0.0117188	0.239884	0.003367	0.106762
IPal	0.00689655	0.00502513	0.111969		0.0215633		0.0656455	0.0140845	0	0.0627451	0.235789	0.172131	0.0544413		0.0824295	0.054321	0.0491803
VStr		0.041958	0.0100671	0.143119	0.00603622		0.131661	0.123894	0	0.13253	0.590717		0.164671		0.25188	0.0157791	0.197368
VPal		0.0375	0.0323887	0.0787402	0.00701754		0.0551181	0.0167364	0.00746269	0.0219298		0.0253807	0.0544747		0.104046	0.0410959	0.306306
TuPal1			0.0210084	0.0217391	0			0	0.00526316	0.0372671	0.0660377		0.025		0.0568182		0.27451
TuPal2			0.0545455	0.0487805	0			0.00775194	0.011976	0.0434783	0.119565		0.0510204		0.0384615		0.223214
TuPal3			0.125	0.0181818	0.0229885		0.046875	0.0227273	0.00704225	0.0217391	0.113208	0.0333333	0.0369004		0.0888889		0.115385
Tustr1			0	0.38843				0.10582	0	0.076087	0.924731		0.446809		0.445205		1.46809
Tustr2			0	0.0897436			0.104762	0.0564516	0	0.0967742	0.398148		0.283019		0.0357143		0.435185
Tustr3		0.0411765	0.1	0.0972222			0.114754	0.215517	0.00518135	0.1	0.289474		0.277992		0.237113		0.227273
HDB	0.0101523		0.020979		0.0162455		0.117647		0.024032	0.0498961	0.209205	0.0514139	0.0900277		0.138756	0.0258065	0.180617
SIB	0.00452489	0.0474453	0.0846906	0.0727848	0.0234542		0.0478927		0.00793651	0.0425532	0.205128	0.14652	0.0413223		0.1	0.0762712	0.1
OB_gl					0.410256				0.472727	1.56701			0.272727
OB_gr					0.057398				0.00494071					0
OB_ipl					0.0961538				0.0588235	0.0735294
OB_mtr					0.0266667				0.156863	0.11236
OB_opl					0.202381				0.308271	0.69281
AON1									0.0280374	0.176471
AON2									0	0.0882353
AON3										0
LPrP1			0.130435	0.283186	0.275		0.242105		0.125	0.452381	0.676056		0.55814	0	0.396341
LPrP2			0.0201342	0.0310078	0.032		0.0921053	0	0.047619	0.01	0.0686275		0.0651163	0	0.0285714
LPrP3			0.0215054	0.03125	0.0116279		0.037037	0	0	0.028777	0.144737		0.0340136	0	0
Bec		0	0.025641	0	0		0		0	0.0508475	0.04		0.0331126	0	0.205882
Cla		0.0625	0.03	0.0128205	0.00666667		0		0	0.0222222	0.29703		0.0412371	0	0.0789474
Ven			0.00757576	0.0671642			0.123288	0.0497238	0	0.109375	0.28125		0.08		0.164384		0.344371
VPrP1			0.0520231	0.381395	0.101493		1.27273	0.475177	0.0995261	0.368644	2.07143		0.695652		0.813187	0.174129	1.1018
VPrP2			0.0382514	0.0641711	0.0208333		0	0.0523256	0.0196078	0.0666667	0.272727		0.0529412		0.171717	0.062069	0.183673
VPrP3		0.103896	0.011976	0.0912698	0.0107527			0.0604027	0.00653595	0.106509	0.679245		0.0443038		0.142857		0.34375
PHyA	0.0216963	0.059194	0.442529	0.0600135	0.0359218		0.0420499	0.0769231	0.0168108	0.0653639	0.12725	0.180624	0.0652003		0.0570265	0.0475352	0.0591398
THyA	0.0243363	0.0653465	0.28321	0.106227	0.0407066		0.0625		0.0151822	0.0408163	0.174812	0.158759	0.0723489		0.203822	0.0169492	0.208333
Rt	0.0357143	0.0480769	0.143198	0.0379747	0.0189573		0.0211082		0.0290698	0.0777989	0.146341	0.119512	0.0494234	0	0.0699301	0.106538	0.144886
VPL	0.0243902	0.0154639	0.186321	0.0633484	0.0271739		0.0347826		0.0119454	0.113043	0.243151	0.0472222	0.0226537		0.0518519	0.12828	0.149573
ZI	0.0444444	0.0952381	0.517699	0.117021	0.0530303		0.0618557	0.0365854	0.0380623	0.167665	0.188889	0.405204	0.114846		0.0531915	0.191011
p3Tg	0.0491803	0.0390625	0.575342	0.118143	0.0705882		0.0416667	0.010929	0.0363636	0.0923077		0.167883	0.0454545		0.0363636	0.0921053	0.310345
p3SNC	0	0.0444444	0.727273	0.05	0.0416667		0	0.0144928	0.0196078	0.0384615	0	0.212121	0.037037		0.272727	0.0731707	0.214286
p3SNR	0.0246914	0.133333	0.608696	0.121951	0.0232558		0	0.0166667	0.0125	0.0638298	0.285714	0.0434783	0.122449	0.03125	0.0652174	0.0571429	0.0769231
LD		0.0230263	0.0562347		0.0158371		0.0371901		0.00327869	0.0326531	0.0656566	0.0348837	0.0697329	0	0.0362117	0.0431034	0.225962
LP	0.015015	0.0336538	0.136187		0.022449		0.027668	0.134078	0.00816326	0.0538721	0.364407	0.188172	0.0542373	0	0.0610687	0.0416667	0.146119
Po	0.015873	0.0599078	0.18319	0.0547945	0.0541958		0.037037	0.0709677	0.0142276	0.0663616	0.175676	0.0599078	0.0798969	0.00355872	0.0497512	0.146707	0.205714
VPM	0.014862	0.0630798	0.159211		0.0252781		0.0302419	0.0771144	0.0173993	0.0384088	0.361371	0.132581	0.0394022	0.00925926	0.0557851	0.101887	0.119512
SPF	0.075	0.108108	0.341463	0.181818	0.0795455		0.0483871	0.145161	0.0469799	0.12	0.254902	0.186916	0.164286	0.0128205	0.0833333	0.128205	0.315789
p2LimRt	0	0.142857	0.433566	0.122807	0.0571429		0.03125	0.105263	0.00833333	0.0789474	0.115385	0.268456	0.0153846	0.0434783	0.0983607	0.142857	0.111111
PR	0.0357143	0.0821918	0.402439	0.119718	0.0487805		0.0222222	0.055	0.0123457	0.0689655	0.285714	0.394286	0.0777778	0.00793651	0.1	0.0888889	0.333333
p2SNC	0	0.03125	0.357143	0.0882353	0.0681818		0	0.0144928	0.0232558	0.157895	0.25	0.0444444	0.0333333	0	0.227273	0.075
p2SNR	0	0.121622	0.529412	0.0227273	0.0333333		0	0	0.0138889	0.0655738	0.228571	0.0606061	0.0462963	0.0344828	0.146341	0.0232558	0.0740741
APT	0.0123457	0.116279	0.345603	0.0469799	0.0421941		0.0102564	0.0778443	0.0315457	0.0972763	0.257812	0.126154	0.0349854	0.00862069	0.0875	0.112676	0.185714
JcP	0	0.0673077	0.326577	0.118774	0.059322		0.0406091	0.0291971	0.0659341	0.120332	0.304348	0.143713	0.0766871	0.0041841	0.0536913	0.135338	0.15942
LT	0.0166667	0.032967	0.271845	0.206751	0.0875576		0.0471698	0.0784314	0.046595	0.0995671	0.333333	0.145503	0.0844156	0.0108696	0.0872093	0.227586	0.0714286
p1LimRt	0.0363636	0.129032	0.3	0.106796	0.0769231		0.025641	0.0645161	0.0675676	0.0980392	0.225806	0.37037	0.16129	0.0128205	0.171429	0.137931	0.116279
p1BRt	0.0183486	0.0833333	0.330645	0.109195	0.047619			0.124294	0.0103093	0.0774648	0.121212	0.281081	0.0934579	0.0416667	0.15	0.0208333	0.361702
p1SNC	0	0.06	0.444444	0.115385	0	0.136364	0	0.0178571	0	0.0540541	0.15	0.155172	0.0980392	0	0.136364	0.142857
p1SNR	0	0.0714286	0.230769	0.03125	0.0289855	0.122449	0	0.0232558	0	0.103448	0.179487	0.0222222	0.105769	0	0.02	0.0606061	0.3
TG	0.0195531	0.0515464	0.180328	0.166372	0.155941	0.136778	0.01	0.160959	0.0505529	0.136943	0.39759	0.177043	0.0636364	0.0428135	0.103306	0.190741	0.180488
SC	0.0308904	0.0909962	0.0364886	0.106067	0.0744241	0.0545809	0.016624	0.128342	0.0458167	0.139905	0.230435	0.117836	0.106195	0.0510973	0.0864614	0.143345	0.229371
IC	0.013327	0.0560261	0.0669261	0.0721215	0.0683911	0.0375542	0.0181681	0.075	0.0383693	0.0834768	0.208678	0.11472	0.102326	0.0446321	0.0649475	0.117296	0.226471
m1LimRt	0.0163934	0.0333333	0.145038	0.111111	0.03125	0.0882353	0.05	0.0943396	0.049505	0.117647	0.259259	0.291304	0.102041	0.0353982	0.135135	0.142857	0.172414
m1BRt	0.00934579	0.057971	0.225806	0.0677966	0.011236	0.246914	0.0930233	0.0646552	0.0465116	0.123711	0.55	0.207627	0.197183	0.0128205	0.152174	0.0307692	0.0625
m1SNC	0	0.030303	0.4375	0.0909091	0	0.037037	0	0.0222222	0	0.172414	0.230769	0.0967742	0.0555556	0	0.208333	0.184211	0.4375
m1SNR	0.0588235	0.177778	0.5625	0	0	0.145833	0.0714286	0.0571429	0.0204082	0.119403	0.225806	0.0204082	0.0379747	0	0.104167	0.125	0.25
m2A	0.00952381	0.0646259	0.133929	0.145709	0.0502355	0.0867993	0.0186916	0.105096	0.0327381	0.118056	0.224852	0.0910891	0.110874	0.049904	0.0566728	0.116592	0.312236
SCnf	0	0.0555556	0.159091	0.0983607	0.075	0.1	0.0357143	0.138462	0.025	0.153846	0.3125	0.1125	0.0175439	0.027027	0.0967742	0.130435
m2BRt	0.0540541	0.0666667	0.231579	0.103448	0.0714286	0.287671	0.025641	0.0437956	0	0	0.263158	0.0991736	0.135802	0	0.131579	0.15
m2SNC	0	0.0384615	0.2	0.26087	0	0.12	0.166667		0	0.0833333	0.1	0.0909091	0.125	0	0.294118	0
m2SNR	0	0.0714286	0.380952	0.0555556	0	0.125	0		0	0	0.222222	0.0967742	0.0641026	0	0.0277778	0.285714
CB_gr	0	0.00632911	0.258503	0.0159744	0.0179856	0.0221169	0.0215517		0.027451		0.019305	0.0184049		0.00337838	0.0189573	0.013986	0.0789474
CB_mo	0	0.0106383	0.245856	0.0116959	0	0	0		0.00520833		0	0		0	0	0	0.0978261
CBN	0.00465839	0.0413983	0.0594796	0.0309893	0.016565	0.0183288	0.0121581		0.0147213		0.0537383	0.0745856		0.00324675	0.0481481	0.0384968	0.0611111
isA	0.0356522	0.0889236	0.272179	0.103267	0.0817656	0.125281	0.0325621	0.0818182	0.025788	0.0837927	0.264432	0.186416	0.104211	0.0248447	0.132586	0.096882	0.214502
isLimRt	0.0136986	0.0952381	0.22619	0.116505	0.0447761	0.292683	0		0.0531915	0.0909091	0.24	0.168142	0.0377358	0.0196078	0.0238095	0.135593
isBRt	0.0289855	0.030303	0.287671	0.0747664	0.0169492	0.167665	0	0	0.0114943	0.0526316	0.117647	0.242991	0.12963	0	0.0714286	0.145455
isSNC	0	0.0769231	0.333333	0.1	0	0.037037	0		0.0196078	0.111111	0	0.146341	0	0	0.133333	0
isSNR	0	0.0769231	0	0	0.0555556	0.15	0		0	0	0.2	0.0740741	0	0	0	0.2
r1	0.0174881	0.0518672	0.330097	0.097561	0.0674723	0.0955414	0.0355556	0.0361794	0.0351648	0.0978417	0.202517	0.190934	0.0934579	0.00280112	0.110577	0.139896	0.196581
r2	0.0413355	0.125455	0.25913	0.146377	0.0917248	0.106195	0.0502513	0.0355427	0.0429142	0.0992167	0.154656	0.259076	0.0929204		0.124231	0.113367	0.234012
r3	0.0288462	0.102017	0.172477	0.148536	0.0901288	0.144907	0.0198556	0.0190807	0.0426357	0.108384	0.134446	0.175047	0.0952381		0.0886525	0.122314	0.17517
r4	0.0357751	0.140684	0.0394737	0.13881	0.0821355	0.151618	0.0318949	0.0580111	0.047619	0.115607	0.133479	0.175627	0.0936937		0.114901	0.176611	0.17301
r5	0.0350584	0.0868852	0.0221914	0.163121	0.0603567	0.128889	0.0469613		0.0509626		0.0992167	0.169343	0.0860806		0.101777	0.0976253	0.137605
r6	0.0268817	0.0760234	0.0157368		0.0839866	0.122999	0.0484262	0.0485437	0.0509209		0.1	0.169231	0.124378		0.11391	0.102941	0.159509
r7	0.02	0.0759717	0.0105042		0.103175	0.122622	0.05919		0.0707317		0.139452		0.148718		0.144444	0.103448	0.199564
r8	0.0292842	0.121896	0.00655022		0.0810811	0.0895255	0.076412		0.0609756		0.147357		0.105185		0.154291	0.0352113	0.166667
r9	0.019019	0.165085	0.00505051		0.0646492	0.0781427	0.0440415		0.0631579		0.174359		0.135135		0.129096	0.0730337	0.218629
r10	0.0208333	0.173709	0		0.103715	0.0963705	0.0391304		0.0315126		0.175497		0.107296		0.15165	0.0625	0.230869
r11	0.0388889	0.179191	0.00458716		0.149594	0.117949			0.0775		0.218354		0.115556		0.169691	0.0625	0.377444

## Sheet: Subtype 07
	CFS0094	CFS0095	CFS0098	CFS0100	CFS0104	CFS0107	CFS0111	CFS0158	CFS0160	CFS0163	CFS0093	CFS0103	CFS0105	CFS0106	CFS0109	CFS0110	CFS0112
region	Subtype 07	Subtype 07	Subtype 07	Subtype 07	Subtype 07	Subtype 07	Subtype 07	Subtype 07	Subtype 07	Subtype 07	Subtype 07	Subtype 07	Subtype 07	Subtype 07	Subtype 07	Subtype 07	Subtype 07
ORB_l1		0.027027	0.0206186	0	0	0	0	0	0	0.0384615	0.0430108		0.0205128	0	0.00961538		0.025641
ORB_l23		0	0.003003	0	0	0	0	0	0	0	0.0117647		0	0	0		0
ORB_l5		0	0	0	0	0	0	0.00543478	0		0.00581395		0	0	0		0
ORB_l6		0	0	0	0	0	0	0	0		0		0.00346021	0	0		0
FRP_l1		0.0294118		0.02	0		0	0.0192308			0.0454545		0.0147059	0			0
FRP_l23		0.0142857		0	0		0	0			0		0	0			0.0116279
MO_l1		0.0625	0	0.00641026	0		0.00621118	0.01	0.0181818	0.0952381	0.00952381		0.0141844	0.00581395	0.00609756	0.0447761	0.234375
MO_l23		0.00401606	0	0.002	0		0	0.0028169	0.0117188	0.00251256	0.00851064	0	0.00195312	0	0.00318471	0.003003	0.0300546
MO_l5		0	0.00318471	0	0		0.00225225	0	0.00769231	0	0.0363636		0	0	0	0	0.0737705
MO_l6		0.0150754	0	0.00224719	0		0.00235849	0	0.0182648	0	0.0348259		0.0037594	0	0.00892857	0.0153846	0.0390879
SS_l1	0	0.102804	0	0.0163043	0		0.0119048	0.011236	0.017094	0.00769231	0.0769231		0.00595238	0	0.025641	0.0291262	0.402985
SS_l23	0	0.013468	0.021164	0	0		0	0	0.00310559	0	0	0	0	0	0.004329	0.0158228	0.0434783
SS_l5	0	0.00285714	0.00877193	0	0		0	0.00328947	0.0383275	0.0021097	0.0107527	0	0	0	0.00395257	0.0273038	0.0941558
SS_l6		0	0.0116822	0.00252525	0.00314465		0	0	0.00931677	0	0.00632911		0.00174216	0	0	0	0.040678
PTLp_l1	0	0.0882353	0		0		0	0	0	0.0714286	0.047619		0.0454545		0	0.285714	0.25
PTLp_l23	0	0.0181818	0.023622		0		0	0	0	0	0.0217391	0	0	0	0	0	0.03125
PTLp_l5	0	0	0.0900901		0		0	0	0.0307692	0	0.0714286	0	0.0104167	0	0.0104167	0.0294118	0.115385
PTLp_l6	0	0	0.0131579		0		0	0	0	0	0.0416667	0	0.0185185	0	0.0232558	0	0
VIS_l1	0	0.0882353	0	0.0133333	0		0	0	0.0105263	0	0.0403226	0.0144928	0.00694444	0	0	0.0588235	0.241935
VIS_l23	0	0.0126582	0	0	0		0	0	0.00526316	0	0.0176991	0.0654206	0	0	0.00390625	0	0.0294118
VIS_l5	0	0.019802	0	0	0		0	0	0.0103093	0	0.0434783	0.00700525	0	0	0.00966184	0.00917431	0.15
VIS_l6	0	0	0.0576923	0	0			0	0.00877193	0.004329	0.0253165	0.00293255	0	0	0.010101	0.00985222	0.0149254
RSP_l1	0		0.0172414		0		0		0	0	0	0	0.00574713	0	0	0	0.0769231
RSP_l23	0		0.0196078		0		0		0	0	0.0126582		0	0	0	0.00543478	0.0196078
RSP_l5	0		0		0		0		0.00934579	0	0	0	0	0	0.00990099	0.00595238
RSP_l6	0		0.04		0		0		0.0137931	0	0	0	0	0	0	0.0119048
CA1_so	0	0	0.0208333	0	0		0	0	0	0.00595238	0		0	0	0	0	0
CA1_sp	0	0	0.0185185	0	0		0	0	0	0.00636943	0		0	0	0	0	0
CA1_sr	0	0	0	0	0.023622		0	0	0	0.0304878	0		0	0	0.00900901	0	0.0169492
CA1_slm	0	0	0	0.0769231	0.0183486		0	0	0	0	0.0566038		0	0	0.0666667	0	0
CA2_so		0	0.0555556	0	0			0	0	0	0		0		0	0.181818	0
CA2_sp	0	0	0	0	0		0	0	0	0	0		0		0	0	0
CA2_sr	0	0	0	0	0		0	0	0.0909091	0	0		0		0	0	0
CA2_slm	0	0	0	0	0		0	0	0	0.0714286	0.111111		0			0	0
CA3_so		0	0	0	0		0		0	0.0175439	0		0	0	0	0	0
CA3_sp		0	0.0123457	0	0		0		0	0	0		0	0	0	0	0
CA3_sr	0	0	0	0	0		0		0	0	0.0344828		0	0	0.025641		0.0425532
CA3_slm	0	0.142857	0	0	0				0	0	0.111111		0	0	0	0	0
DG_gr	0	0	0	0	0		0		0	0	0		0	0	0	0	0
DG_Hil		0	0	0	0				0	0	0.0344828		0	0	0	0
DG_mo		0		0	0		0		0	0	0		0	0	0		0
SUB_mo		0	0		0		0		0	0			0	0		0
SUB_pys		0	0.00970874	0	0		0		0.00694444	0.00884956	0		0	0		0	0
BST			0	0	0		0	0		0.0144928	0.0185185			0	0	0.0357143	0
Cau		0	0.00127877	0	0		0	0		0	0.00967118		0.00251889	0	0	0	0.00659341
Put		0.0011976	0.000444444	0.00328515	0		0.00579039	0.00748363		0.00506842	0.0283159		0.0050396	0	0.00835655	0.0015361	0.0125698
EPal		0.0037037	0.0107527	0	0		0	0	0.00699301	0	0.0185676	0	0.0018797	0	0.00578035	0	0.00355872
IPal	0	0.00502513	0.015444		0		0.00437637	0	0	0.00588235	0.0315789	0	0.00286533		0.00867679	0.00246914	0.0327869
VStr		0.002331	0.0033557	0.00550459	0		0.0219436	0.0117994	0	0.00401606	0.0295359		0.011976		0.0150376	0	0
VPal		0	0.0850202	0.015748	0		0.00787402	0	0	0		0	0.0116732		0.0115607	0	0.00900901
TuPal1			0	0.0217391	0			0	0	0	0.0188679		0		0.0113636		0.0392157
TuPal2			0.0181818	0	0.0155039			0	0	0.0217391	0		0		0		0.00892857
TuPal3			0	0.00909091	0		0.015625	0	0	0.0217391	0.0566038	0	0		0.0666667		0
Tustr1			0	0.0661157				0.00529101	0.00409836	0.00543478	0.0967742		0.0425532		0.0410959		0.0851064
Tustr2			0	0.0128205			0.00952381	0.00806452	0	0	0.0648148		0.0188679		0		0.0185185
Tustr3		0.00588235	0.0428571	0.0277778			0	0	0	0.0166667	0.0701754		0.0540541		0.0206186		0
HDB	0		0.0034965		0		0.00588235		0.00534045	0.00623701	0.0083682	0.00771208	0.0124654		0.0167464	0	0.0242291
SIB	0	0.00729927	0.00488599	0.0158228	0.00426439		0.00191571		0.00198413	0.0070922	0.00512821	0.00732601	0.00688705		0.00612245	0.00423729	0.00851064
OB_gl					0				0	0.113402			0.030303
OB_gr					0.00382653				0.000988142					0
OB_ipl					0				0.0123839	0.0147059
OB_mtr					0				0.0392157	0
OB_opl					0.00396825				0.0300752	0.0261438
AON1									0	0.0160428
AON2									0	0
AON3										0
LPrP1			0.00543478	0.0265487	0		0.0315789		0.015625	0	0		0.0930233	0	0.054878
LPrP2			0	0.0155039	0		0	0	0	0	0		0.00465116	0	0
LPrP3			0	0	0		0	0	0	0	0.0131579		0.00680272	0	0
Bec		0	0	0	0		0		0	0	0		0	0	0.0294118
Cla		0.0208333	0.01	0.0128205	0		0.0243902		0	0	0		0	0	0
Ven			0	0			0	0	0	0	0.03125		0		0.0136986		0.0198676
VPrP1			0	0.0186047	0.0119403		0.272727	0.0496454	0.00473934	0.0211864	0.198413		0.057971		0.043956	0.00497512	0.101796
VPrP2			0	0.00534759	0.00347222		0	0.00581395	0	0	0.0454545		0.00588235		0.010101	0.0137931	0.0204082
VPrP3		0.025974	0	0	0			0.00671141	0	0.00591716	0.0125786		0		0.032967		0.015625
PHyA	0.00197239	0.00755668	0.0229885	0.0114633	0.00950872		0.00197109	0.0159652	0.00384246	0.0128032	0.00869025	0.0238095	0.00942655		0	0.00880282	0.00716846
THyA	0.00221239	0.0039604	0.00922509	0.021978	0.0030722		0.003125		0.00101215	0.012987	0.0075188	0.0182482	0.012884		0.00636943	0	0.00833333
Rt	0.00420168	0	0.00477327	0	0.00473934		0		0.00581395	0.00948767	0.0304878	0	0.00494234	0	0.0034965	0.0169492	0.0113636
VPL	0	0	0.00471698	0	0		0.0115942		0.00170648	0.00289855	0.00342466	0.00555556	0.0226537		0	0.00291545	0
ZI	0	0.0204082	0.0265487	0.0319149	0.0227273		0	0.0182927	0.00692042	0.0239521	0.0111111	0.0371747	0.0140056		0	0.011236
p3Tg	0.0163934	0.0078125	0.0456621	0.00421941	0.0117647		0	0	0	0		0.00729927	0.00757576		0	0	0
p3SNC	0	0	0.0454545	0.025	0		0	0	0	0	0	0	0		0	0	0
p3SNR	0	0	0.0434783	0	0		0	0	0	0	0	0	0	0	0.0217391	0.0285714	0.025641
LD		0.00657895	0.00733496		0		0		0.00327869	0	0	0.0116279	0.0178042	0	0	0.00862069	0.00961538
LP	0	0	0.0116732		0.00204082		0.00131752	0	0.00204082	0.00673401	0.0211864	0.00268817	0.00508475	0	0	0.00416667	0
Po	0	0.00460829	0.0107759	0	0.00174825		0	0	0	0.00686499	0.0045045	0.00691244	0.0103093	0	0	0.00598802	0
VPM	0	0.00185529	0.0236842		0.00303337		0.00100806	0.00746269	0.000915751	0	0.0218069	0.00423131	0.00543478	0.00231481	0	0.00503145	0.00243902
SPF	0	0	0.0162602	0	0		0	0	0.00671141	0.02	0	0	0.00714286	0	0	0	0
p2LimRt	0	0	0.027972	0.0175439	0.0428571		0	0.0263158	0	0	0	0.0201342	0	0	0	0.0142857	0.111111
PR	0.0178571	0.0136986	0.0487805	0.0211268	0.0243902		0	0.02	0	0.00862069	0	0.0285714	0.0222222	0	0	0	0.0555556
p2SNC	0	0	0.0714286	0	0		0	0	0.0232558	0.0263158	0.05	0.0222222	0	0	0	0
p2SNR	0.0149254	0	0.0588235	0	0		0	0	0	0	0	0	0	0	0	0	0
APT	0	0	0.0245399	0.00671141	0.00843882		0	0.011976	0	0	0	0.00923077	0.0058309	0	0.00625	0.00704225	0.0285714
JcP	0	0	0.0225225	0.00383142	0.00847458		0	0.00729927	0	0.00414938	0.0326087	0.00898204	0.00306748	0	0.00671141	0	0
LT	0.00555556	0	0.0213592	0.0253165	0.00460829		0.00471698	0.00980392	0.0107527	0	0.0344828	0.00793651	0.025974	0	0.00581395	0.0275862	0
p1LimRt	0	0	0.02	0.00970874	0.0128205		0	0	0	0	0.0322581	0.0123457	0.0215054	0	0	0	0
p1BRt	0	0.0119048	0.016129	0.0287356	0			0.00564972	0	0	0.0606061	0.0162162	0.0280374	0.00462963	0	0.0416667	0
p1SNC	0	0.02	0.111111	0	0	0	0	0.0178571	0	0.027027	0	0.0172414	0	0	0	0
p1SNR	0	0	0	0	0	0.0204082	0	0	0	0	0	0	0.0192308	0	0	0	0
TG	0	0.00515464	0.0151324	0.0123894	0.0222772	0.00607903	0	0.0205479	0.00157978	0.00955414	0.0120482	0.00389105	0	0.00152905	0.00413223	0.0111111	0
SC	0.00302847	0.00574713	0.00687467	0.00808989	0.003544	0.00194932	0	0.0106952	0.00298805	0.00874404	0.00724638	0.0119211	0.00918993	0.00196528	0.00379587	0.00682594	0.0125874
IC	0.00333175	0.00586319	0.033463	0.00970055	0.00832968	0.00674049	0.0011355	0.00333333	0.00119904	0.00774527	0.00929752	0.0151912	0.0139535	0.00542823	0.00382044	0.00298211	0.0308824
m1LimRt	0	0	0.00763359	0.00694444	0	0.0147059	0	0	0	0	0.037037	0.0173913	0	0	0	0	0
m1BRt	0.0186916	0.0144928	0.0184332	0.0169492	0	0.0246914	0	0.012931	0	0.0103093	0	0.0381356	0.0140845	0.00854701	0.0217391	0	0
m1SNC	0	0	0.125	0	0	0	0	0	0	0.0689655	0.0769231	0	0.0277778	0	0	0	0
m1SNR	0	0	0	0	0	0	0	0	0	0	0	0	0.0126582	0	0	0	0.05
m2A	0.00238095	0	0.00669643	0.0179641	0.00470958	0.0144665	0	0.0159236	0.0104167	0.0300926	0.0118343	0.00990099	0.0170576	0.00575816	0.00548446	0.0156951	0.021097
SCnf	0	0	0.0454545	0	0	0	0	0.0769231	0	0	0	0	0	0	0	0
m2BRt	0	0	0.0315789	0.00492611	0	0.0410959	0	0	0	0.0196078	0	0.00826446	0	0	0	0
m2SNC	0	0	0	0	0	0	0		0	0	0	0	0.03125	0	0.0588235	0
m2SNR	0	0	0.190476	0.0555556	0	0	0		0	0	0.0555556	0	0	0	0	0
CB_gr	0	0.00632911	0.0340136	0.00638978	0.00359712	0.00947867	0.00431034		0		0	0		0	0	0	0.0225564
CB_mo	0	0	0.019337	0.00194932	0	0	0		0		0	0		0	0	0	0.0923913
CBN	0.00465839	0.00275989	0.00371747	0.00476758	0.00174368	0.00539084	0.000607903		0.00105152		0.00623053	0.0138122		0.000649351	0.00462963	0.00549954	0.0142857
isA	0.00173913	0.00156006	0.0310078	0.0126449	0.0115774	0.0187547	0.00599829	0.0181818	0.00286533	0.0121279	0.0316574	0.0216763	0.0142755	0.00124224	0.0102708	0.00668151	0.0196375
isLimRt	0	0.047619	0.047619	0.0291262	0	0.0487805	0		0	0	0.04	0	0	0	0	0
isBRt	0.0144928	0	0.0136986	0.0186916	0	0.0479042	0	0.0113636	0.0114943	0	0	0.00934579	0.037037	0	0	0
isSNC	0	0	0	0	0	0	0		0	0	0	0	0	0	0	0
isSNR	0	0.0384615	0	0	0	0	0		0	0	0	0	0	0	0.0416667	0
r1	0.00794913	0.00414938	0.0263523	0.010453	0.0151057	0.014862	0.008	0.00868307	0	0.0215827	0.0217391	0.0192308	0.0163551	0	0.0134615	0.0138169	0.0202991
r2	0.0143084	0.0218182	0.0191304	0.0188406	0.0159521	0.0143805	0.0110553	0.00384246	0.0179641	0.00913838	0.0218623	0.0478548	0.0250737		0.0184502	0.0135364	0.0363372
r3	0	0.0142349	0.0293578	0.0146444	0.0128755	0.0143472	0.00361011	0.00260191	0.0155039	0.0184049	0.0117763	0.0204842	0.0229277		0.0141844	0.0214876	0.0187075
r4	0.0102215	0.0126743	0.00657895	0.0141643	0.0143737	0.011925	0.00375235	0.00460405	0.00595238	0.00867052	0.0131291	0.016129	0.0108108		0.00897666	0.00477327	0.017301
r5	0.0033389	0.00983607	0.00138696	0.0141844	0.0150892	0.0207407	0.00690608		0.00339751		0.0156658	0.0175182	0.00732601		0.00646204	0.0105541	0.0157563
r6	0.00672043	0.00730994	0		0.00895857	0.0101095	0.0108959	0.0124827	0.00650054		0.017284	0.0246154	0.013267		0.00438116	0	0.0224949
r7	0.00352941	0.00706714	0.00210084		0.0132275	0.0190275	0.00934579		0.0134146		0.0214541		0.0290598		0.0166667	0	0.0163577
r8	0.0032538	0.0180587	0.00218341		0.0175676	0.0277529	0.0177187		0.00853659		0.023622		0.0251852		0.0154291	0.0211268	0.0253333
r9	0.004004	0.0056926	0		0.0110041	0.0260476	0.0129534		0.0075188		0.0269231		0.0185811		0.0158888	0	0.0232859
r10	0.00724638	0.0117371	0		0.0108359	0.0112641	0.00434783		0.00420168		0.0248344		0.0193133		0.00981267	0	0.0194553
r11	0.00648148	0.00578035	0.0183486		0.0195122	0.0153846			0.0025		0.0237342		0.0311111		0.0117396	0	0.0180451

## Sheet: Subtype 08
	CFS0094	CFS0095	CFS0098	CFS0100	CFS0104	CFS0107	CFS0111	CFS0158	CFS0160	CFS0163	CFS0093	CFS0103	CFS0105	CFS0106	CFS0109	CFS0110	CFS0112
region	Subtype 08	Subtype 08	Subtype 08	Subtype 08	Subtype 08	Subtype 08	Subtype 08	Subtype 08	Subtype 08	Subtype 08	Subtype 08	Subtype 08	Subtype 08	Subtype 08	Subtype 08	Subtype 08	Subtype 08
ORB_l1		1.40541	0.278351	0.42268	0.122449	1	0.544444	0.470588	0.157895	1.23077	2.19355		0.733333	0.25	0.490385		1.33333
ORB_l23		0	0.486486	0.0330578	0	0.395349	0.0338983	0.09375	0	0.146341	0.264706		0.0262626	0.0358974	0.0247525		0.113208
ORB_l5		0.00680272	0.0598007	0.05	0.016129	0.24	0.0236686	0.048913	0.02		0.313953		0.0104439	0	0.0734463		0.114754
ORB_l6		0.0420168	0.135514	0	0	0.0634921	0	0.0227273	0.0384615		0.240741		0.0207612	0.00641026	0.0431655		0.15
FRP_l1		0.823529		0.9	0.392857		0.380952	0.307692			2.86364		0.5	0.310345			2.37255
FRP_l23		0.1		0.0606061	0.02		0	0.037037			0.166667		0.0564516	0.121951			0.372093
MO_l1		1.625	0.112069	0.826923	0.642857		0.26087	0.83	0.309091	1.33333	1.94286		0.815603	0.424419	0.609756	1.31343	4.08594
MO_l23		0.0803213	0.0363036	0.072	0.0267857		0.0234834	0.146479	0.0351562	0.153266	0.161702	0.0337079	0.0546875	0.0488722	0.0477707	0.192192	0.401639
MO_l5		0.0187793	0.0318471	0.0572597	0.0465632		0.0382883	0.0572139	0.0153846	0.187311	0.513636		0.0323383	0.00623701	0.0843373	0.112179	0.628415
MO_l6		0.0502513	0.118519	0.0719101	0.0358056		0.0283019	0.0344037	0.0456621	0.177686	0.557214		0.0639098	0.0199005	0.107143	0.0871795	0.511401
SS_l1	0.0769231	1.74766	0.5625	0.543478	0.727273		0.107143	0.719101	0.290598	0.884615	2.27692		0.625	0.173913	0.444444	1.70874	3.36567
SS_l23	0	0.0976431	0.468254	0.0275424	0.0150754		0	0.0538721	0.0372671	0.0516129	0.327511	0.0320856	0.0483592	0.0144928	0.00865801	0.0822785	0.264822
SS_l5	0	0.0628571	0.47807	0.0562249	0.025641		0	0.0690789	0.0348432	0.107595	0.521505	0.040293	0.0499139	0.0189573	0.0909091	0.133106	0.542208
SS_l6		0.0364963	0.551402	0.050505	0.0440252		0.00371747	0.0379747	0.0248447	0.123515	0.518987		0.0731707	0	0.0974359	0.0984456	0.623729
PTLp_l1	0.0833333	0.764706	0.428571		0.363636		0	1	0.285714	0.285714	2.42857		1		0.296296	1.57143	2.375
PTLp_l23	0	0.0363636	1.43307		0		0	0.0166667	0	0.0434783	0.347826	0.0384615	0.0824742	0	0	0.121951	0.21875
PTLp_l5	0	0.107143	3.7027		0.0909091		0	0.0545455	0.0461538	0.0888889	0.547619	0.047619	0.125	0	0.0520833	0.382353	0.230769
PTLp_l6	0	0.12	1.93421		0.0454545		0	0.114286	0.025	0.169811	0.5625	0.120482	0.12963	0	0.116279	0.130435	0.407407
VIS_l1	0	0.588235	0.793103	0.76	0.472222		0	0.191781	0.0526316	0.476923	0.572581	1.33333	0.388889	0.113402	0.134969	1.16176	1.43548
VIS_l23	0	0.0506329	0.457831	0.0231884	0.0140845		0	0.0130719	0.0105263	0.0313589	0.110619	0.219626	0.0297767	0.016	0.00390625	0.109524	0.0588235
VIS_l5	0.00921659	0.029703	0.670213	0.0718391	0.025641		0	0.0289256	0.0257732	0.064	0.410628	0.269702	0.0661765	0.0159363	0.0338164	0.197248	0.4125
VIS_l6	0	0.0348837	0.5	0.0524345	0.0234742			0.0494506	0.00438596	0.103896	0.537975	0.246334	0.063197	0.0228311	0.030303	0.0985222	0.328358
RSP_l1	0.0344828		2.2069		0.254902		0.272727		0.0654206	0.925926	1	0.343137	0.862069	0.129032	0.0222222	0.457831	0.576923
RSP_l23	0		1.68627		0.0177515		0.0277778		0.00662252	0.180095	0.607595		0.152941	0.0117647	0	0.163043	0.254902
RSP_l5	0.0151515		1.29268		0.041958		0.0551181		0.0140187	0.447674	0.160377	0.309677	0.194226	0	0.00990099	0.0833333
RSP_l6	0		0.44		0.0119048		0		0.0137931	0.111111	0.0769231	0.343137	0.027451	0.0224719	0.021978	0.047619
CA1_so	0	0.0138889	0.708333	0.0344828	0.0576923		0	0.0107527	0	0.0714286	0.0576923		0.0727273	0.0285714	0.0232558	0.130435	0.285714
CA1_sp	0	0	0.518519	0.00990099	0		0	0.0166667	0	0.0127389	0.08		0	0	0.00840336	0.0106383	0.222222
CA1_sr	0.137931	0.121622	0.421053	0.352941	0.149606		0	0.168067	0.309859	0.347561	0.490566		0.2	0.0694444	0.324324	0.4	1.91525
CA1_slm	0.375	0.436364	0.0204082	1.26923	0.816514		0.4	0.515625	0.228571	1.14286	2.0566		0.625	0.181818	0.7	2.8	2.30435
CA2_so		0.0434783	2	0.0555556	0.0769231			0	0.1	0.181818	0.111111		0.235294		0.0454545	0.0909091	0.125
CA2_sp	0	0	0.642857	0	0		0	0.888889	0	0	0		0		0	0	0
CA2_sr	1	0.238095	0.352941	0.266667	0.217391		0	0.0833333	0.818182	0.458333	1.5625		0.3		0.47619	0.153846	1.375
CA2_slm	0.333333	2	0.111111	2.83333	1		0	0.2	0.666667	2.71429	3.44444		3.33333			1	5.5
CA3_so		0	0.473684	0	0.0326087		0		0	0.0526316	0.139535		0.0232558	0	0	0.0526316	0.205882
CA3_sp		0	0.271605	0	0		0		0	0	0.0789474		0	0	0	0	0
CA3_sr	0	0	0.274194	0.230769	0.135593		0.25		0.0666667	0.307692	1.37931		0.0779221	0.0208333	0.230769		0.93617
CA3_slm	0	0.428571	0	1.8	1.14286				0.5	3	1.88889		2.54545	0.307692	1	0.666667	3.6
DG_gr	0	0	0.162791	0	0		0		0	0	0		0	0	0.0227273	0	0.0769231
DG_Hil		0	0.0714286	0	0				0	0	0.0689655		0	0	0	0
DG_mo		0		0.129032	0.0235294		0		0	0.0508475	0.114583		0.0166667	0	0.127273		0
SUB_mo		0.307692	0.459459		0.798246		0.5		0.0789474	0.333333			0.859649	0.3		0.380952
SUB_pys		0.0833333	0.572816	0.0333333	0.0552585		0.0213904		0.0138889	0.0619469	0.214286		0.0393701	0.00534759		0.109756	0.563636
BST			0	0	0		0.157895	0.0555556		0.202899	0.972222			0.027027	0.203125	0	0.958333
Cau		0.0149813	0.126598	0.0152672	0		0.044665	0.0853659		0.0988468	0.266925		0.0163728	0.0056391	0.0810235	0.016317	0.307692
Put		0.116766	0.0382222	0.153088	0.0226214		0.181818	0.325538		0.337557	1.02086		0.213823	0.0431034	0.311281	0.0545315	0.799581
EPal		0.144444	0.497312	0.22179	0.00474684		0.177033	0.0429185	0.0629371	0.246465	1.18568	0.534351	0.12594	0.0351562	0.676301	0.020202	0.466192
IPal	0.0241379	0.0351759	0.359073		0.0566038		0.153173	0.0492958	0.00787402	0.254902	0.608421	0.57377	0.223496		0.221258	0.153086	0.286885
VStr		0.122378	0.0402685	0.642202	0.0100604		0.45768	0.569322	0	0.353414	1.61181		0.784431		0.680451	0.0335306	0.723684
VPal		0.0625	0.0850202	0.232283	0.0245614		0.19685	0.121339	0.0298507	0.162281		0.15736	0.167315		0.16763	0.0890411	0.963964
TuPal1			0.012605	0.0434783	0.00398406			0.156863	0.0315789	0.111801	0.330189		0.175		0.295455		0.686275
TuPal2			0.145455	0.170732	0			0.0465116	0.0179641	0.101449	0.293478		0.193878		0.134615		0.767857
TuPal3			0.359375	0.163636	0.0574713		0.171875	0.102273	0.00704225	0.0978261	0.245283	0.0666667	0.169742		0.133333		0.384615
Tustr1			0.0372671	1.57851				0.296296	0.0327869	0.494565	2.47312		2.48936		1.35616		5.65957
Tustr2			0	0.820513			0.247619	0.185484	0.00858369	0.193548	1.17593		1.5283		0.0714286		1.65741
Tustr3		0.0882353	0.142857	0.194444			0.442623	0.5	0	0.616667	0.692982		1.12355		0.57732		0.522727
HDB	0.0609137		0.0961538		0.0703971		0.294118		0.0734312	0.18711	0.527197	0.22365	0.306094		0.394737	0.0774194	0.647577
SIB	0.0542986	0.149635	0.270358	0.224684	0.098081		0.137931		0.0456349	0.170213	0.519658	0.619048	0.151515		0.269388	0.194915	0.325532
OB_gl					1.79487				2.6	7.91753			1.43434
OB_gr					0.159439				0.0256917					0
OB_ipl					0.240385				0.281734	0.426471
OB_mtr					0.106667				0.352941	0.382022
OB_opl					0.952381				1.35338	3.45752
AON1									0.0934579	0.695187
AON2									0.0540541	0.117647
AON3										0.037037
LPrP1			0.440217	0.982301	0.25		0.673684		0.40625	1.64286	2.07042		1.76744	0.0555556	1.14024
LPrP2			0.0604027	0.209302	0.032		0.328947	0.0454545	0.0634921	0.09	0.166667		0.139535	0	0.0714286
LPrP3			0.0860215	0.0729167	0.0174419		0.0185185	0.0490196	0.00757576	0.107914	0.434211		0.0612245	0	0.125
Bec		0.121212	0.153846	0.038961	0.0107527		0.148148		0.00735294	0.271186	0.16		0.0397351	0	0.205882
Cla		0.125	0.09	0.0512821	0.0133333		0.0243902		0	0.133333	0.891089		0.0515464	0	0.184211
Ven			0.0151515	0.253731			0.479452	0.171271	0	0.445312	0.46875		0.295		0.575342		1.30464
VPrP1			0.0635838	1.71628	0.214925		3.81818	1.82979	0.303318	1.33051	5.92857		2.76087		2.43956	0.547264	3.47904
VPrP2			0.15847	0.28877	0.0763889		0.375	0.238372	0.112745	0.16	0.854545		0.205882		0.393939	0.255172	0.578231
VPrP3		0.571429	0.0359281	0.301587	0.0215054			0.281879	0	0.39645	1.73585		0.253165		0.450549		1.14062
PHyA	0.0473373	0.125945	1.2658	0.243425	0.10935		0.122208	0.277213	0.073487	0.218329	0.346369	0.470443	0.207384		0.154786	0.139965	0.308244
THyA	0.0840708	0.194059	0.749077	0.369963	0.113671		0.228125		0.0587045	0.220779	0.430451	0.629562	0.276511		0.538217	0.0444915	0.769444
Rt	0.134454	0.237179	0.386635	0.202532	0.0758294		0.113456		0.0968992	0.220114	0.585366	0.482927	0.15486	0	0.22028	0.317191	0.636364
VPL	0.126829	0.175258	0.676887	0.221719	0.0625		0.153623		0.110922	0.266667	0.811644	0.327778	0.165049		0.133333	0.361516	0.525641
ZI	0.281481	0.319728	1.62832	0.407801	0.234848		0.0927835	0.134146	0.110727	0.730539	0.455556	1.14126	0.35014		0.180851	0.404494
p3Tg	0.0491803	0.265625	1.88584	0.552743	0.247059		0.0277778	0.0765027	0.145455	0.230769		0.569343	0.227273		0.0909091	0.368421	0.931035
p3SNC	0.027027	0.222222	1.68182	0.1	0.125		0	0.0434783	0.0784314	0.403846	0.166667	0.181818	0.0864198		0.272727	0.243902	0.607143
p3SNR	0.037037	0.36	1.30435	0.146341	0.0232558		0.0655738	0.0833333	0	0.276596	0.380952	0.0869565	0.153061	0	0.369565	0.171429	0.641026
LD		0.105263	0.158924		0.0837104		0.140496		0.0163934	0.179592	0.257576	0.0697674	0.267062	0.0552147	0.169916	0.146552	0.995192
LP	0.0540541	0.201923	0.521401		0.116327		0.0790514	0.301676	0.0285714	0.313131	1.1822	0.666667	0.19661	0.00518135	0.28626	0.170833	0.73516
Po	0.142857	0.170507	0.702586	0.90411	0.18007		0.121212	0.180645	0.101626	0.279176	0.405405	0.18894	0.373711	0.0462633	0.21393	0.45509	0.914286
VPM	0.0700637	0.248609	0.698684		0.10819		0.0957661	0.375622	0.0659341	0.218107	0.925234	0.500705	0.154891	0.0393519	0.177686	0.357233	0.473171
SPF	0.0875	0.297297	1.04878	0.530303	0.227273		0.112903	0.645161	0.147651	0.4	0.45098	0.392523	0.528571	0.0128205	0.380952	0.358974	0.315789
p2LimRt	0.16129	0.142857	1.15385	0.473684	0.2		0.0625	0.5	0.15	0.394737	0.576923	0.919463	0.238462	0	0.360656	0.514286	0.666667
PR	0.0535714	0.191781	1.54268	0.429577	0.109756		0.2	0.145	0.160494	0.163793	0.333333	0.914286	0.233333	0.015873	0.1	0.411111	1.05556
p2SNC	0.0425532	0.28125	1.78571	0.235294	0.0909091		0.0416667	0.0289855	0.162791	0.342105	0.45	0.266667	0.15	0	0.409091	0.075
p2SNR	0.0746269	0.432432	0.823529	0.295455	0.0666667		0.0163934	0.0491803	0.180556	0.278689	0.571429	0.181818	0.25	0	0.365854	0.186047	0.37037
APT	0.0925926	0.337209	1.11247	0.33557	0.092827		0.0769231	0.323353	0.0883281	0.470817	0.734375	0.350769	0.122449	0.0431034	0.34375	0.43662	0.785714
JcP	0.0628931	0.221154	1.01577	0.394636	0.194915		0.0913706	0.313869	0.168498	0.33195	0.771739	0.42515	0.269939	0.041841	0.295302	0.496241	0.478261
LT	0.0611111	0.10989	0.838835	0.620253	0.313364		0.0801887	0.303922	0.21147	0.398268	1.11494	0.425926	0.409091	0.101449	0.302326	0.448276	0.678571
p1LimRt	0.0727273	0.580645	0.79	0.475728	0.141026		0.102564	0.16129	0.135135	0.372549	0.774194	1.06173	0.451613	0.0641026	0.342857	0.310345	0.674419
p1BRt	0.0642202	0.369048	1.07661	0.287356	0.130952			0.322034	0.0927835	0.330986	0.545455	0.940541	0.214953	0.0972222	0.275	0.395833	0.659574
p1SNC	0.121212	0.34	1.38889	0.384615	0.0526316	0.363636	0.0434783	0.0535714	0.0754717	0.189189	0.7	0.431034	0.254902	0	0.545455	0.171429
p1SNR	0.0444444	0.267857	1.38462	0.34375	0.0869565	0.183673	0.0694444	0.0232558	0.106383	0.189655	0.538462	0.177778	0.173077	0.0232558	0.18	0.333333	0.45
TG	0.0446927	0.185567	0.580076	0.649558	0.527228	0.407295	0.085	0.441781	0.126382	0.557325	0.939759	0.587549	0.3	0.139144	0.371901	0.511111	0.580488
SC	0.103574	0.29023	0.130619	0.421124	0.316007	0.217349	0.0722506	0.454545	0.174303	0.620032	0.576812	0.355342	0.442138	0.242712	0.305356	0.406826	0.826573
IC	0.0452166	0.192182	0.189105	0.279207	0.222271	0.114107	0.0681302	0.265	0.103717	0.372203	0.58781	0.295966	0.364858	0.177925	0.211079	0.375746	0.707353
m1LimRt	0.0655738	0.233333	0.59542	0.520833	0.265625	0.441176	0	0.113208	0.178218	0.352941	0.555556	0.734783	0.408163	0.132743	0.459459	0.52381	0.517241
m1BRt	0.0373832	0.188406	0.746544	0.25	0.235955	0.703704	0.0465116	0.189655	0.0697674	0.278351	1.25	0.65678	0.422535	0.102564	0.26087	0.0769231	0.8125
m1SNC	0.0666667	0.30303	1.25	0.363636	0.107143	0.222222	0.1	0.133333	0.0428571	0.275862	1.23077	0.241935	0.111111	0	0.833333	0.184211	0.4375
m1SNR	0.0392157	0.4	1.375	0.111111	0.025	0.3125	0.0357143	0.0571429	0.0612245	0.298507	0.645161	0.163265	0.113924	0.0243902	0.1875	0.166667	0.6
m2A	0.0452381	0.180272	0.388393	0.499002	0.189953	0.254973	0.0903427	0.347134	0.108631	0.386574	0.494083	0.209901	0.381663	0.161228	0.1883	0.365471	0.957806
SCnf	0.0465116	0.166667	0.454545	0.459016	0.2	0.533333	0.0714286	0.246154	0.15	0.0769231	0.25	0.5375	0.350877	0.27027	0.354839	0.304348
m2BRt	0.0810811	0.133333	0.947368	0.251232	0.160714	0.835616	0.0512821	0.153285	0.147541	0.372549	0.368421	0.322314	0.345679	0.232558	0.263158	0.375
m2SNC	0.0909091	0.153846	0.9	0.0869565	0.0714286	0.16	0		0.0363636	0.333333	1.3	0.113636	0.4375	0.047619	0.411765	0.2
m2SNR	0.0833333	0.142857	1.04762	0.166667	0.0434783	0.375	0.0625		0.0277778	0.333333	0.333333	0.129032	0.166667	0.0285714	0.111111	0.142857
CB_gr	0.0384615	0	0.904762	0.0766773	0.0467626	0.101106	0.0517241		0.00784314		0.100386	0.0613497		0.0168919	0.0663507	0.034965	0.195489
CB_mo	0.00621118	0.0265957	0.878453	0.00389864	0.00325733	0.00677507	0		0		0.0138889	0.00869565		0	0.0116279	0	0.108696
CBN	0.060559	0.137994	0.252788	0.100119	0.0836966	0.104582	0.0364742		0.0557308		0.143302	0.243094		0.0227273	0.137037	0.111824	0.249206
isA	0.0747826	0.24961	0.966408	0.325606	0.264834	0.313578	0.101971	0.290909	0.0902579	0.406836	0.612663	0.49711	0.385439	0.0832298	0.34267	0.266147	0.549849
isLimRt	0.0821918	0.0952381	0.72619	0.291262	0.253731	0.884146	0.0588235		0.148936	0.181818	0.44	0.39823	0.169811	0.0980392	0.142857	0.288136
isBRt	0.0144928	0.151515	1.12329	0.317757	0.101695	0.562874	0.0645161	0.0568182	0.114943	0.368421	0.411765	0.457944	0.185185	0.15	0.142857	0.218182
isSNC	0.111111	0.0769231	0.666667	0.2	0.0666667	0.296296	0		0.0196078	0.222222	0.222222	0.292683	0.208333	0	0.0666667	0.142857
isSNR	0.166667	0.423077	1.66667	0	0	0.3	0		0.0357143	0.2	0.2	0.518519	0.149254	0	0.125	0.4
r1	0.0667727	0.159751	1.04161	0.312427	0.213494	0.370488	0.104889	0.136035	0.126007	0.322302	0.475973	0.407967	0.296729	0.0420168	0.276923	0.298791	0.636752
r2	0.122417	0.323636	0.904348	0.475362	0.235294	0.356195	0.114573	0.138329	0.135729	0.411227	0.442915	0.566007	0.309735		0.366544	0.338409	0.587209
r3	0.105769	0.329775	0.526605	0.458159	0.263233	0.41033	0.111913	0.0780572	0.213178	0.447853	0.327772	0.517691	0.236332		0.287234	0.271074	0.55102
r4	0.100511	0.493029	0.120066	0.583569	0.268994	0.465077	0.146341	0.213628	0.197917	0.468208	0.293217	0.483871	0.342342		0.310592	0.324582	0.561707
r5	0.118531	0.32459	0.0610264	0.51773	0.227709	0.417778	0.174033		0.208381		0.289817	0.486131	0.283883		0.421648	0.269129	0.558824
r6	0.0591398	0.307018	0.0271817		0.244121	0.370682	0.191283	0.170596	0.162514		0.319753	0.527692	0.31675		0.341731	0.220588	0.56135
r7	0.0317647	0.316254	0.039916		0.296296	0.353066	0.199377		0.230488		0.355185		0.376068		0.44537	0.264368	0.618321
r8	0.0672451	0.392777	0.0371179		0.267568	0.335721	0.242525		0.223171		0.3982		0.388148		0.533269	0.169014	0.602667
r9	0.0660661	0.500949	0.0126263		0.26685	0.242356	0.142487		0.154887		0.367949		0.449324		0.424032	0.174157	0.768435
r10	0.0788044	0.619718	0.00621118		0.312694	0.241552	0.121739		0.132353		0.422185		0.427039		0.494202	0.181818	0.767834
r11	0.174074	0.549133	0.00917431		0.513821	0.346154			0.315		0.637658		0.386667		0.572038	0.1875	1.17444

## Sheet: Subtype 09
	CFS0094	CFS0095	CFS0098	CFS0100	CFS0104	CFS0107	CFS0111	CFS0158	CFS0160	CFS0163	CFS0093	CFS0103	CFS0105	CFS0106	CFS0109	CFS0110	CFS0112
region	Subtype 09	Subtype 09	Subtype 09	Subtype 09	Subtype 09	Subtype 09	Subtype 09	Subtype 09	Subtype 09	Subtype 09	Subtype 09	Subtype 09	Subtype 09	Subtype 09	Subtype 09	Subtype 09	Subtype 09
ORB_l1		0.162162	0.113402	0.154639	0.0102041	0.222222	0.0666667	0.0882353	0.0263158	0.192308	0.301075		0.210256	0.0673077	0.125		0.153846
ORB_l23		0.0153846	0.102102	0.0165289	0	0.139535	0.00423729	0.0416667	0	0.0243902	0.0294118		0.0040404	0.00512821	0.00990099		0.0377358
ORB_l5		0.00680272	0.013289	0	0	0.04	0	0.0271739	0		0.0755814		0.00261097	0	0		0
ORB_l6		0	0.0280374	0.0114943	0	0.015873	0	0.00909091	0.0230769		0.0185185		0.00346021	0	0.00719424		0
FRP_l1		0.117647		0.26	0.107143		0.0714286	0.0961538			0.340909		0.426471	0.103448			0.607843
FRP_l23		0.0142857		0.00757576	0.02		0.0408163	0.0185185			0.0555556		0	0			0.0813954
MO_l1		0.4125	0	0.288462	0.142857		0.0621118	0.23	0.0454545	0.333333	0.257143		0.212766	0.116279	0.115854	0.373134	1.44531
MO_l23		0.0441767	0.00660066	0.01	0.0111607		0.0156556	0.0366197	0.0351562	0.0427136	0.0553191	0.00749064	0.015625	0	0.0254777	0.039039	0.234973
MO_l5		0.0234742	0.0254777	0.0184049	0.0110865		0.0135135	0.00995025	0.0384615	0.0634441	0.168182		0.00995025	0.004158	0.0240964	0.025641	0.289617
MO_l6		0	0.0185185	0.0202247	0.0230179		0.00471698	0.00688073	0.0228311	0.0330578	0.169154		0.0263158	0.00331675	0.0386905	0.0205128	0.237785
SS_l1	0	0.35514	0.140625	0.130435	0.159091		0.0119048	0.0674157	0.102564	0.161538	0.246154		0.178571	0.0326087	0.128205	0.368932	1.06716
SS_l23	0	0.040404	0.148148	0.0105932	0.00502513		0	0.013468	0.0372671	0.0172043	0.113537	0.00534759	0.0207254	0	0.004329	0.0537975	0.0988142
SS_l5	0	0.0171429	0.0679825	0.00803213	0.002331		0	0.0164474	0.0452962	0.0295359	0.145161	0.003663	0.00860585	0.00473934	0.0158103	0.0921502	0.246753
SS_l6		0	0.130841	0.0176768	0.0157233		0	0.0168776	0.0279503	0.0427553	0.170886		0.0226481	0.00367647	0.0461538	0.0103627	0.183051
PTLp_l1	0	0.117647	0.047619		0.0909091		0	0.1	0.0714286	0	0.142857		0		0.0740741	0.428571	0.6875
PTLp_l23	0	0.0181818	0.181102		0		0	0	0	0.0217391	0.130435	0.0384615	0.0103093	0.016129	0.0210526	0	0.1875
PTLp_l5	0	0.160714	0.63964		0		0	0.0181818	0.0307692	0.0666667	0.142857	0.015873	0.03125	0	0.03125	0.0882353	0.307692
PTLp_l6	0	0	0.197368		0.0227273		0	0.0857143	0.0125	0	0.208333	0.0120482	0.0185185	0	0.0116279	0	0.111111
VIS_l1	0	0.235294	0.172414	0.2	0.0833333		0	0.0136986	0.0105263	0.0692308	0.0645161	0.188406	0.118056	0.0206186	0.0245399	0.279412	0.419355
VIS_l23	0	0.0379747	0.108434	0.026087	0		0	0.00980392	0.00526316	0.0174216	0.0530973	0.0981308	0.0173697	0.004	0.0078125	0.0380952	0.107843
VIS_l5	0.00460829	0.019802	0.12766	0.0201149	0.0042735		0.00727273	0.00413223	0.0257732	0.028	0.10628	0.0367776	0.00490196	0	0.0289855	0.0458716	0.4375
VIS_l6	0	0	0.0384615	0.00749064	0			0.00549451	0.0263158	0.030303	0.0886076	0.026393	0.0111524	0.00456621	0.0151515	0.0295567	0.0447761
RSP_l1	0		0.310345		0.0392157		0.0454545		0.00934579	0.0925926	0.0571429	0.00980392	0.212644	0.016129	0	0.0843373	0.230769
RSP_l23	0		0.196078		0		0.00694444		0	0.0663507	0.0126582		0.0376471	0	0	0.0380435	0.0392157
RSP_l5	0		0.170732		0		0		0.0140187	0.122093	0.0188679	0.0645161	0.0367454	0.0114943	0	0.00595238
RSP_l6	0		0.12		0		0		0.0137931	0.010101	0	0.00980392	0.00392157	0	0.010989	0
CA1_so	0	0.0138889	0.135417	0.0344828	0.00961538		0	0.0107527	0.0220588	0.0119048	0.0192308		0.00909091	0	0.0116279	0.0434783	0.142857
CA1_sp	0	0	0.0648148	0	0		0	0	0.011236	0	0		0	0	0.0168067	0	0
CA1_sr	0	0.027027	0.0460526	0.0735294	0.0472441		0.25	0.0336134	0.056338	0.0731707	0.0754717		0.0857143	0.0138889	0.045045	0.3	0.271186
CA1_slm	0	0.0909091	0.0408163	0.346154	0.110092		0	0.109375	0.0285714	0.253968	0.339623		0.171875	0.0545455	0.2	0.2	0.347826
CA2_so		0	0.5	0.0555556	0			0	0	0.0909091	0		0		0	0.0909091	0.125
CA2_sp	0	0	0.0714286	0	0		0	0	0	0	0		0		0	0	0
CA2_sr	0.2	0	0.117647	0.2	0		0	0	0	0.208333	0.1875		0.1		0.0952381	0.0769231	0.375
CA2_slm	0	0.333333	0	0.833333	0.3		0	0	0	0.785714	0.666667		1			0.5	1
CA3_so		0	0.0631579	0	0.0108696		0		0	0	0.0465116		0.0232558	0	0	0	0
CA3_sp		0	0.0246914	0	0		0		0	0	0.0526316		0	0	0.0212766	0	0
CA3_sr	0.2	0.0285714	0.016129	0	0.0847458		0.5		0.133333	0.0512821	0.12069		0.025974	0	0.025641		0.212766
CA3_slm	0	0	0	0	0.142857				1	0.416667	0.777778		0.727273	0.0769231	0	0	0.4
DG_gr	0	0	0.0232558	0	0		0		0	0	0		0	0	0.0227273	0	0
DG_Hil		0	0	0	0				0	0.0285714	0.0689655		0	0	0	0
DG_mo		0		0.0322581	0.0117647		0		0	0.00847458	0		0	0	0.0181818		0
SUB_mo		0.153846	0.135135		0.245614		0.166667		0	0.1			0.192982	0.15		0.0952381
SUB_pys		0	0.0728155	0.0666667	0.0106952		0		0	0.0265487	0.0238095		0.015748	0		0.0243902	0.145455
BST			0	0	0		0.0526316	0		0.0289855	0.101852			0	0	0	0.0208333
Cau		0	0.0383632	0.00572519	0		0.00496278	0.0121951		0.0247117	0.0425532		0.00881612	0	0.010661	0.00932401	0.0351648
Put		0.00958084	0.00888889	0.0289093	0.00598802		0.0283729	0.0832554		0.0785606	0.172131		0.0547156	0.0179598	0.0487465	0.00614439	0.115223
EPal		0.0296296	0.123656	0.0077821	0		0.0143541	0.00858369	0.00699301	0.0464646	0.180371	0.0610687	0.0169173	0.0078125	0.101156	0	0.0569395
IPal	0.0103448	0.0100503	0.042471		0		0.0262582	0.00704225	0	0.0705882	0.0715789	0.057377	0.0401146		0.0173536	0.017284	0.0327869
VStr		0.018648	0.0134228	0.150459	0.00603622		0.0783699	0.165192	0	0.0441767	0.301688		0.239521		0.101504	0.0177515	0.105263
VPal		0.0208333	0.097166	0.0748032	0		0.0314961	0.0334728	0.00746269	0.0307018		0.0101523	0.0661479		0.0346821	0.00684932	0.0720721
TuPal1			0.00840336	0.0434783	0.00398406			0	0.0105263	0.0124224	0.0754717		0.075		0.0113636		0.0588235
TuPal2			0.0272727	0	0			0.0232558	0.011976	0.0217391	0.0217391		0.0510204		0.0192308		0.151786
TuPal3			0.078125	0.0818182	0.0114943		0.046875	0.0795455	0	0.0108696	0.103774	0.00833333	0.0442804		0.0666667		0.0384615
Tustr1			0.0124224	0.454545				0.111111	0.00409836	0.11413	0.451613		0.702128		0.246575		0.893617
Tustr2			0	0.320513			0.0380952	0.0564516	0	0.0887097	0.203704		0.45283		0.0357143		0.222222
Tustr3		0.0294118	0	0.0694444			0.0819672	0.0775862	0	0.15	0.175439		0.335907		0.103093		0.0454545
HDB	0		0.013986		0.0216607		0.0941176		0.0253672	0.047817	0.0627615	0.0257069	0.0955679		0.0526316	0.0225806	0.0947137
SIB	0.00904977	0.0145985	0.0472313	0.0506329	0.0426439		0.0114943		0.0218254	0.0319149	0.0752137	0.0769231	0.0426997		0.055102	0.00847458	0.0468085
OB_gl					0.179487				0.345455	1.01031			0.222222
OB_gr					0.0880102				0.0148221					0
OB_ipl					0.134615				0.130031	0.147059
OB_mtr					0.0333333				0.196078	0.168539
OB_opl					0.218254				0.315789	0.477124
AON1									0.00934579	0.203209
AON2									0	0.0441176
AON3										0
LPrP1			0.0815217	0.345133	0.2		0.231579		0.09375	0.5	0.295775		0.761628	0	0.310976
LPrP2			0	0.0542636	0.048		0.0526316	0.0113636	0	0.03	0.0392157		0.0837209	0	0
LPrP3			0.0322581	0.0208333	0.0116279		0	0	0	0.00719424	0.0657895		0.0272109	0	0
Bec		0	0	0	0		0.037037		0	0.0847458	0.04		0.013245	0	0
Cla		0.0104167	0.04	0.0128205	0		0.0487805		0	0.133333	0.049505		0.0103093	0	0.0263158
Ven			0.0151515	0.0671642			0.0410959	0.0441989	0	0.125	0.03125		0.08		0.0821918		0.112583
VPrP1			0.0115607	0.4	0.116418		1.63636	0.496454	0.137441	0.478814	1.16667		1.05072		0.571429	0.139303	0.844311
VPrP2			0.0382514	0.0855615	0.0208333		0.0833333	0.0581395	0.0637255	0.0666667	0.127273		0.135294		0.0909091	0.0413793	0.108844
VPrP3		0.0649351	0	0.0753968	0.0107527			0.0939597	0	0.12426	0.301887		0.0886076		0.10989		0.109375
PHyA	0.0157791	0.0188917	0.175287	0.0593392	0.0348653		0.022339	0.0493469	0.0182517	0.0545822	0.053383	0.0829228	0.0612726		0.0346232	0.0255282	0.0250896
THyA	0.0199115	0.0237624	0.0894834	0.0879121	0.0215054		0.015625		0.0101215	0.0445269	0.0676692	0.0620438	0.0961348		0.101911	0.0148305	0.105556
Rt	0.0504202	0.025641	0.0644391	0.0548523	0.0268562		0.0131926		0.0155039	0.0417457	0.0609756	0.0317073	0.0395387	0	0.048951	0.0484262	0.0681818
VPL	0.0146341	0.0515464	0.125	0.0995475	0.013587		0.0347826		0.0238908	0.0782609	0.167808	0.0277778	0.038835		0.037037	0.0962099	0.0854701
ZI	0.0296296	0.0612245	0.216814	0.106383	0.0454545		0	0.0304878	0.0311419	0.113772	0.0444444	0.193309	0.117647		0.0319149	0.0449438
p3Tg	0	0.0390625	0.3379	0.0970464	0		0	0.00546448	0.0363636	0.0538462		0.0948905	0.0454545		0	0.0526316	0.0344828
p3SNC	0.027027	0.0222222	0.272727	0	0		0	0	0	0.0576923	0	0.0909091	0.0617284		0.0454545	0.0487805	0.107143
p3SNR	0.0123457	0.0533333	0.304348	0.0243902	0.0465116		0	0	0.025	0.0212766	0.047619	0.0434783	0.0306122	0	0.0217391	0	0.102564
LD		0.00986842	0.0171149		0.020362		0.0289256		0.00983607	0.0530612	0.040404	0.0232558	0.0979228	0.0122699	0.0306407	0.0373563	0.144231
LP	0.015015	0.00961538	0.0466926		0.00612245		0.00922266	0.0949721	0.0122449	0.043771	0.0889831	0.0698925	0.0474576	0	0.0496183	0.0291667	0.0547945
Po	0.042328	0.00460829	0.0948276	0.0821918	0.0524476		0.00841751	0.0129032	0.0182927	0.0594966	0.0630631	0.0299539	0.0463918	0.00355872	0.00995025	0.0568862	0.04
VPM	0.014862	0.0222635	0.0723684		0.033367		0.016129	0.0547264	0.0228938	0.0548697	0.121495	0.0437236	0.0652174	0.0115741	0.0227273	0.0628931	0.0390244
SPF	0	0.027027	0.162602	0.0833333	0.0340909		0.0322581	0.016129	0.0134228	0.06	0.117647	0.0560748	0.0857143	0.025641	0.0119048	0.0384615	0
p2LimRt	0.0322581	0	0.118881	0.0877193	0.0285714		0	0.0789474	0	0	0	0.0939597	0.0769231	0	0.0491803	0.1	0
PR	0	0.0273973	0.182927	0.0985916	0.0243902		0	0.035	0.0864198	0.0258621	0.142857	0.177143	0.0888889	0.00793651	0.05	0.0444444	0.166667
p2SNC	0	0	0.357143	0.0294118	0		0	0.0289855	0.0465116	0.0526316	0.15	0.0222222	0.0833333	0	0.0454545	0
p2SNR	0.0149254	0.027027	0.294118	0.0454545	0		0	0	0	0.0819672	0	0	0.0462963	0	0.0487805	0	0.037037
APT	0	0.0174419	0.192229	0.0604027	0.0168776		0.00512821	0.0299401	0.0283912	0.0583658	0.078125	0.0215385	0.0524781	0	0.03125	0.0633803	0.0857143
JcP	0.0188679	0.0192308	0.132883	0.091954	0.029661		0.0152284	0.0437956	0.043956	0.0705394	0.130435	0.0419162	0.0674847	0.0251046	0.033557	0.0977444	0.057971
LT	0.0333333	0.021978	0.114563	0.164557	0.0506912		0.0141509	0.0490196	0.0286738	0.0779221	0.091954	0.0661376	0.0779221	0.00724638	0.0581395	0.110345	0.0178571
p1LimRt	0.0181818	0.0322581	0.09	0.126214	0.0641026		0	0.129032	0.0135135	0.0784314	0.0645161	0.123457	0.0860215	0.0128205	0	0.0689655	0
p1BRt	0.0183486	0.0833333	0.229839	0.0804598	0.0119048			0.0960452	0.0618557	0.0633803	0.0909091	0.0972973	0.0560748	0.0231481	0.025	0.0625	0.0638298
p1SNC	0.0606061	0	0.0555556	0.0384615	0.0263158	0.0454545	0	0	0.0377358	0.0810811	0.15	0.0344828	0.0392157	0	0.0909091	0.0571429
p1SNR	0	0.0714286	0.461538	0	0.0289855	0.102041	0	0	0	0.137931	0.0512821	0	0.0865385	0	0	0.0606061	0.05
TG	0.0139665	0.0154639	0.0832282	0.132743	0.0643564	0.112462	0.0075	0.119863	0.028436	0.101911	0.10241	0.107004	0.0575758	0.030581	0.0578512	0.0777778	0.0439024
SC	0.0163537	0.0411877	0.0280275	0.0817978	0.0460721	0.0536062	0.00767263	0.0962567	0.0398406	0.104134	0.0594203	0.0531866	0.0850919	0.0442188	0.0455504	0.0498294	0.0937063
IC	0.013803	0.0247557	0.0684825	0.0792914	0.0473477	0.0327395	0.0181681	0.05	0.0257794	0.0890706	0.10124	0.0476689	0.0909561	0.0500603	0.0367717	0.0675944	0.132353
m1LimRt	0.057377	0.0333333	0.114504	0.125	0.046875	0.0441176	0	0	0.0693069	0.0588235	0.0740741	0.117391	0.142857	0.0353982	0.0540541	0.111111	0.0689655
m1BRt	0.00934579	0.0289855	0.138249	0.127119	0.0561798	0.160494	0	0.0258621	0.0348837	0.0412371	0.2	0.0889831	0.112676	0.034188	0.0652174	0	0
m1SNC	0.0666667	0.0606061	0.1875	0.0454545	0.0357143	0.0740741	0	0.0222222	0.0714286	0.103448	0.307692	0.0645161	0.0277778	0	0.0416667	0	0
m1SNR	0.0196078	0.155556	0.1875	0.0740741	0	0.125	0	0	0.0204082	0.104478	0.0645161	0.0204082	0.0506329	0	0.0416667	0.0416667	0.25
m2A	0.0142857	0.0238095	0.0647321	0.147705	0.0533752	0.0578662	0.00934579	0.0859873	0.0238095	0.125	0.0710059	0.0277228	0.0788913	0.0364683	0.0292505	0.0515695	0.164557
SCnf	0	0	0.0909091	0.0983607	0.025	0.2	0.0357143	0.0153846	0.05	0.0384615	0	0.0375	0.0701754	0	0.0645161	0.0869565
m2BRt	0.027027	0.0333333	0.147368	0.0541872	0.125	0.219178	0	0.00729927	0.0491803	0.0784314	0.157895	0.0661157	0.0864198	0	0.105263	0.05
m2SNC	0	0	0.2	0	0	0.08	0		0.0363636	0	0.2	0.0454545	0.0625	0	0.0588235	0
m2SNR	0	0.0357143	0.380952	0	0	0	0		0	0.0952381	0	0	0.0512821	0	0	0.0714286
CB_gr	0.0384615	0	0.153061	0.0766773	0.0467626	0.0995261	0.00431034		0.0235294		0.027027	0.0122699		0	0.0189573	0.013986	0.0714286
CB_mo	0	0.00531915	0.132597	0.00584795	0	0.00135501	0.00564972		0		0	0		0	0.00581395	0	0.315217
CBN	0.015528	0.0395584	0.0892193	0.0417163	0.0557977	0.0571429	0.0145897		0.0231335		0.0475078	0.0662983		0.0136364	0.0388889	0.0384968	0.0738095
isA	0.0243478	0.0561622	0.150732	0.100105	0.0636758	0.0952738	0.0154242	0.0948052	0.030086	0.07828	0.100559	0.0910405	0.0942184	0.0310559	0.0457516	0.0467706	0.092145
isLimRt	0	0.047619	0.190476	0.135922	0.0149254	0.182927	0		0.0319149	0.0454545	0.12	0.141593	0.0754717	0	0	0.0508475
isBRt	0	0	0.164384	0.0841122	0.0847458	0.131737	0.0322581	0.0113636	0.0114943	0.0263158	0.0588235	0.046729	0.12963	0.025	0.0357143	0.0363636
isSNC	0	0.0384615	0	0.1	0	0.0740741	0		0.0196078	0	0	0.0243902	0	0	0.0666667	0
isSNR	0.166667	0.0769231	0.166667	0.0833333	0	0.05	0		0.0357143	0	0	0.0740741	0.0298507	0	0	0
r1	0.0333863	0.0165975	0.162275	0.0963995	0.082578	0.0838641	0.0248889	0.0231548	0.0358974	0.0906475	0.0869565	0.0755495	0.103972	0.00840336	0.075	0.0362694	0.116453
r2	0.0333863	0.0945455	0.111304	0.133333	0.0787637	0.0829646	0.0351759	0.024976	0.0558882	0.0848564	0.0979757	0.115512	0.119469		0.0750308	0.0575296	0.122093
r3	0.0432692	0.059312	0.0972477	0.144351	0.101574	0.109039	0.0270758	0.0147441	0.0671835	0.122699	0.0647694	0.132216	0.102293		0.0567376	0.0710744	0.129252
r4	0.0374787	0.102662	0.0164474	0.124646	0.102669	0.120954	0.0281426	0.0524862	0.0535714	0.066474	0.0787746	0.107527	0.108108		0.0341113	0.0954654	0.0738178
r5	0.0300501	0.0491803	0.0180305	0.134752	0.0754458	0.128889	0.0455801		0.0758777		0.0509138	0.10365	0.0732601		0.0904685	0.060686	0.113445
r6	0.0295699	0.0497076	0.0100143		0.0537514	0.0893008	0.0387409	0.0409154	0.0487541		0.0444444	0.101538	0.079602		0.0887185	0.0294118	0.091002
r7	0.0141176	0.0618375	0.0168067		0.0767196	0.108879	0.0373832		0.0585366		0.0715137		0.128205		0.0675926	0.0229885	0.0992366
r8	0.0281996	0.0744921	0.010917		0.0878378	0.125336	0.0531561		0.0634146		0.101237		0.14963		0.0896818	0.0422535	0.121333
r9	0.021021	0.110057	0.00252525		0.0894085	0.0928652	0.0362694		0.0526316		0.075641		0.133446		0.0854022	0.0505618	0.133247
r10	0.0280797	0.138498	0		0.0897833	0.0838548	0.0173913		0.0483193		0.0960265		0.10515		0.1124	0.0909091	0.141375
r11	0.0703704	0.0982659	0.00458716		0.149594	0.107692			0.055		0.155063		0.133333		0.106724	0.015625	0.23609

## Sheet: Subtype 10
	CFS0094	CFS0095	CFS0098	CFS0100	CFS0104	CFS0107	CFS0111	CFS0158	CFS0160	CFS0163	CFS0093	CFS0103	CFS0105	CFS0106	CFS0109	CFS0110	CFS0112
region	Subtype 10	Subtype 10	Subtype 10	Subtype 10	Subtype 10	Subtype 10	Subtype 10	Subtype 10	Subtype 10	Subtype 10	Subtype 10	Subtype 10	Subtype 10	Subtype 10	Subtype 10	Subtype 10	Subtype 10
ORB_l1		0	0	0	0	0.0222222	0	0	0	0	0		0	0	0		0
ORB_l23		0	0	0	0	0	0	0.00520833	0	0	0		0	0	0		0
ORB_l5		0	0	0	0	0	0	0	0		0.00581395		0	0	0		0
ORB_l6		0	0	0	0	0	0	0	0		0		0	0	0		0
FRP_l1		0		0	0		0	0			0		0	0			0
FRP_l23		0		0	0		0	0			0		0	0			0.0116279
MO_l1		0	0	0	0		0	0.01	0	0	0.00952381		0	0	0	0	0
MO_l23		0.00401606	0	0	0		0.00195695	0	0	0	0	0	0	0	0	0	0.00546448
MO_l5		0	0	0	0		0	0	0	0	0		0	0	0	0	0
MO_l6		0	0	0	0		0	0	0	0	0		0	0	0	0	0
SS_l1	0	0	0.00520833	0	0		0	0	0	0	0		0	0	0	0	0.00746269
SS_l23	0	0	0	0	0		0	0	0	0	0	0	0	0	0	0	0
SS_l5	0	0	0	0	0		0	0	0	0	0	0	0	0	0	0	0
SS_l6		0	0.0233645	0	0		0	0	0	0	0		0	0	0	0	0
PTLp_l1	0	0	0		0		0	0	0	0	0		0		0	0	0
PTLp_l23	0	0	0.00787402		0		0	0	0	0	0	0	0	0	0	0	0
PTLp_l5	0	0	0.036036		0		0	0	0	0	0	0	0	0	0	0	0
PTLp_l6	0	0	0.0263158		0		0	0	0	0	0	0	0	0	0	0	0
VIS_l1	0	0	0	0	0		0	0	0	0	0	0	0	0	0	0	0
VIS_l23	0	0	0.0120482	0	0		0	0	0	0	0	0	0	0	0	0	0
VIS_l5	0	0	0	0	0		0	0	0	0	0	0	0	0	0	0	0
VIS_l6	0	0	0	0	0			0	0	0	0	0	0	0	0	0	0
RSP_l1	0		0.0689655		0		0.0227273		0	0	0.0285714	0	0	0	0	0	0
RSP_l23	0		0		0		0		0	0	0		0	0	0	0	0
RSP_l5	0		0.0243902		0		0		0	0	0	0	0	0	0	0
RSP_l6	0		0		0		0		0	0	0	0	0	0	0	0
CA1_so	0	0	0	0	0		0	0	0	0	0		0	0	0	0	0
CA1_sp	0	0	0	0	0		0	0	0	0	0		0	0	0	0	0
CA1_sr	0	0	0	0.0147059	0		0	0	0	0	0		0	0	0	0	0.0169492
CA1_slm	0	0	0	0	0		0	0	0	0	0		0	0	0	0	0
CA2_so		0	0	0	0			0	0	0	0		0		0	0	0
CA2_sp	0	0	0	0	0		0	0	0	0	0		0		0	0	0
CA2_sr	0	0	0	0	0		0	0	0	0	0		0		0	0	0
CA2_slm	0	0	0.111111	0	0		0	0	0	0	0		0			0	0
CA3_so		0	0	0	0		0		0	0	0		0	0	0	0	0
CA3_sp		0	0	0	0		0		0	0	0		0	0	0	0	0
CA3_sr	0	0	0	0	0		0		0	0	0.0172414		0	0	0		0
CA3_slm	0	0	0	0	0				0	0	0		0	0	0	0	0
DG_gr	0	0	0	0	0		0		0	0	0		0	0	0	0	0
DG_Hil		0	0	0	0				0	0	0		0	0	0	0
DG_mo		0		0	0		0		0	0	0		0	0	0		0
SUB_mo		0	0		0		0		0	0			0	0		0
SUB_pys		0	0	0	0		0		0	0	0		0	0		0	0
BST			0	0	0		0	0		0	0			0	0	0	0
Cau		0	0	0	0		0	0		0.00164745	0		0	0	0	0	0
Put		0	0.000444444	0.00065703	0		0	0.00280636		0.00152053	0.00298063		0	0	0.000696379	0	0.00349162
EPal		0	0	0	0		0	0	0	0	0.00795756	0	0	0	0	0	0
IPal	0	0	0		0		0	0	0	0.00588235	0	0	0.00286533		0	0	0
VStr		0	0	0.00733945	0		0	0	0	0	0.0189873		0.0149701		0	0	0.0131579
VPal		0	0	0.00393701	0		0	0	0	0		0.00507614	0		0	0.0136986	0.00900901
TuPal1			0	0	0			0	0	0	0		0		0		0
TuPal2			0	0	0			0	0	0	0		0		0		0
TuPal3			0	0	0		0	0	0	0	0	0	0		0		0
Tustr1			0	0.0247934				0	0	0.00543478	0		0.0212766		0		0
Tustr2			0	0.025641			0	0	0	0	0.0185185		0.0188679		0		0
Tustr3		0	0	0			0.00819672	0.00862069	0	0.0166667	0		0.011583		0		0
HDB	0		0		0		0		0	0	0	0	0		0	0	0.00881057
SIB	0	0	0	0.00632911	0		0		0.00198413	0	0.0017094	0	0		0	0	0
OB_gl					0				0	0.0206186			0
OB_gr					0.00127551				0.00197628					0
OB_ipl					0				0.00309598	0
OB_mtr					0				0	0.011236
OB_opl					0				0.0075188	0.00653595
AON1									0	0.0106952
AON2									0	0
AON3										0
LPrP1			0	0.0176991	0		0		0	0	0		0	0	0.0182927
LPrP2			0	0	0		0	0	0	0	0		0	0	0
LPrP3			0	0	0		0	0	0	0	0		0	0	0
Bec		0	0	0	0		0		0.00735294	0	0		0	0	0
Cla		0	0	0	0		0		0	0	0		0	0	0
Ven			0	0			0	0	0	0.0078125	0		0		0		0
VPrP1			0	0.0186047	0.00298507		0	0.0212766	0.00473934	0.0169492	0.0238095		0.0289855		0.010989	0.0149254	0.0239521
VPrP2			0	0	0		0	0.00581395	0	0	0.0181818		0		0	0	0
VPrP3		0	0	0	0			0	0	0	0		0		0		0.0078125
PHyA	0	0	0.00431034	0.00269724	0.00211305		0	0.00145138	0.000480307	0.000673854	0.0018622	0.00164204	0.00157109		0	0	0
THyA	0	0.0019802	0	0	0		0.003125		0.00101215	0.00185529	0.0018797	0.00182482	0.00297324		0	0	0.00277778
Rt	0	0	0	0	0		0		0	0	0	0	0	0	0	0	0
VPL	0	0	0	0	0		0.00289855		0.00170648	0	0.00342466	0	0		0	0.00291545	0.0042735
ZI	0	0	0.00884956	0	0		0	0.00609756	0	0	0	0.0557621	0.00280112		0	0
p3Tg	0	0	0.0136986	0	0		0	0	0	0		0.00729927	0		0	0	0
p3SNC	0	0	0.0454545	0	0		0	0	0	0	0	0	0		0	0	0
p3SNR	0	0	0.0434783	0	0		0	0	0	0	0	0	0	0	0	0	0
LD		0	0		0		0		0	0.00408163	0	0	0	0	0	0	0
LP	0	0	0		0		0	0	0	0	0	0	0	0	0	0	0.00456621
Po	0	0	0	0	0		0	0	0.00406504	0	0	0	0	0	0	0	0
VPM	0	0	0.00131579		0		0	0	0	0	0.00311526	0.00141044	0	0	0	0	0
SPF	0	0	0.00813008	0.00757576	0		0	0	0	0	0	0.00934579	0	0	0	0	0.0526316
p2LimRt	0	0	0	0	0		0	0	0	0	0	0.00671141	0	0	0	0	0
PR	0	0	0.0182927	0	0		0	0.005	0	0	0	0.00571429	0	0	0	0	0
p2SNC	0	0	0	0	0		0	0	0	0	0	0	0	0	0	0
p2SNR	0	0	0	0	0		0	0	0	0	0	0	0	0	0	0	0
APT	0	0	0.00408998	0	0.0126582		0	0.00598802	0	0	0	0	0	0	0	0	0
JcP	0	0	0.00675676	0	0		0	0.00729927	0	0	0.0108696	0	0	0	0	0	0
LT	0	0	0	0	0		0	0	0	0	0	0.00529101	0.00324675	0	0	0	0
p1LimRt	0	0	0	0.00970874	0		0	0	0	0	0	0.0123457	0	0	0	0	0
p1BRt	0	0	0	0	0			0	0	0	0	0.0108108	0	0	0	0	0.0212766
p1SNC	0	0	0	0	0	0	0	0	0	0	0	0	0	0	0	0
p1SNR	0	0	0	0	0	0	0	0	0	0	0	0	0	0	0	0	0
TG	0	0	0.0037831	0.00530973	0	0	0	0.00342466	0	0	0	0.00583658	0	0	0	0	0
SC	0.000605693	0	0.00423057	0.00224719	0	0.000974659	0	0.00178253	0.000996016	0.00317965	0	0.000458505	0.00136147	0.000655093	0.000843526	0.000682594	0.0027972
IC	0	0.000651466	0.00700389	0.00253058	0.000438404	0.00144439	0	0.00166667	0	0	0.00103306	0.00261917	0.00155039	0.000603136	0	0	0
m1LimRt	0	0	0	0.0138889	0	0	0	0	0.00990099	0	0	0	0	0	0	0	0
m1BRt	0	0	0	0.00847458	0	0	0	0.012931	0	0	0	0	0	0.0042735	0	0	0
m1SNC	0	0	0	0	0	0	0	0	0	0	0	0	0	0	0	0	0
m1SNR	0	0	0.125	0	0	0	0	0	0	0	0	0	0	0	0	0	0
m2A	0	0	0.00446429	0.011976	0	0.00180832	0	0.0159236	0	0	0	0.0019802	0.0021322	0	0	0.00224215	0
SCnf	0	0	0	0.0163934	0	0	0	0	0	0	0	0	0	0	0	0
m2BRt	0	0	0	0.00492611	0	0	0	0	0	0	0	0	0	0	0	0
m2SNC	0	0	0	0	0	0	0		0	0	0	0	0	0	0	0
m2SNR	0	0	0	0	0.0434783	0	0		0	0	0	0	0.0128205	0	0	0
CB_gr	0	0	0	0	0	0	0		0		0	0		0	0	0	0.0037594
CB_mo	0	0	0.00552486	0	0	0	0		0		0	0		0	0	0	0
CBN	0	0.000919963	0.00371747	0	0	0	0		0		0	0		0	0.00185185	0	0.0015873
isA	0	0	0.0111972	0.00105374	0.00217077	0.00225056	0	0	0	0.00110254	0.0027933	0.00144509	0.00142755	0	0.000933707	0	0.00453172
isLimRt	0	0	0	0	0	0	0		0	0	0	0	0	0	0	0
isBRt	0	0	0.0136986	0.0186916	0.0169492	0	0	0	0	0	0	0	0	0	0	0
isSNC	0	0	0	0	0	0	0		0	0	0	0	0	0	0	0
isSNR	0	0	0	0	0	0	0		0	0	0	0	0	0	0	0
r1	0	0	0.00554785	0.00696864	0.0020141	0.00106157	0	0	0	0.0028777	0.0102975	0.00549451	0	0	0.00288462	0.00172712	0.00213675
r2	0.00476948	0	0.00347826	0.00144928	0.00498504	0	0.0040201	0.000960615	0.000998004	0.00391645	0.000809717	0.00165017	0.00737463		0.00123001	0	0.00581395
r3	0	0.00355872	0.00366972	0.0104603	0.00143062	0.00573888	0	0	0	0.00408998	0.000981354	0	0.00705467		0.00177305	0	0.00680272
r4	0	0.00380228	0	0.00849858	0	0	0	0.00460405	0.00297619	0.00289017	0	0.00179211	0		0.00359066	0.00238663	0.00692042
r5	0.0033389	0.00163934	0	0.0177305	0.00137174	0.00444444	0.00276243		0		0	0.00583942	0		0.00323102	0	0.00420168
r6	0	0.00146199	0		0.00335946	0.00252738	0.00121065	0.00208044	0		0.00123457	0.00307692	0.00165837		0.00438116	0	0.00102249
r7	0	0	0		0	0.00634249	0		0		0		0.00512821		0.00185185	0	0.00218102
r8	0	0.00225734	0		0.00135135	0.00716204	0.00332226		0.00121951		0.00674916		0.00148148		0.00192864	0	0.00666667
r9	0.001001	0	0		0.00687758	0.00339751	0.00259067		0.00150376		0.0025641		0		0.00496524	0	0.00776197
r10	0.00271739	0.00234742	0		0	0.00125156	0		0		0.00331126		0.00643777		0.00624442	0	0.0077821
r11	0.000925926	0	0		0	0			0		0.00158228		0.00444444		0.00320171	0	0.00150376

[truncated: 27 more sheets: Subtype 11, Subtype 12, Subtype 13, Subtype 14, Subtype 15, Subtype 16, Subtype 17, Subtype 18, Subtype 19, Subtype 20, Subtype 21, Subtype 22, Subtype 23, Subtype 24, Subtype 25, Subtype 26, Subtype 27, Subtype 28, Subtype 29, Subtype 30 …]
