# Supplementary material for: Developmental disruption and restoration of brain synaptome architecture in the murine Pax6 neurodevelopmental disease model
Source: Nat Commun. 2022 Nov 11;13:6836. doi: 10.1038/s41467-022-34131-w (PMC9652404; doi:10.1038/s41467-022-34131-w)
Supplement: Supplementary file 9 — Supplementary Dataset 6 [file 41467_2022_34131_MOESM9_ESM.xlsx]

## Sheet: Subtype 01
	CFS0074	CFS0075	CFS0076	CFS0077	CFS0078	CFS0079	CFS0125	CFS0136	CFS0042	CFS0043	CFS0044	CFS0046	CFS0072	CFS0073
region	Subtype 01	Subtype 01	Subtype 01	Subtype 01	Subtype 01	Subtype 01	Subtype 01	Subtype 01	Subtype 01	Subtype 01	Subtype 01	Subtype 01	Subtype 01	Subtype 01
ORB_l1		1.58273		0.824818		5	4.20588		3.42188	7.95918	4.76471	4.77596	2.23832	3.69469
ORB_l23		0.704331		0.192616	0.5	2.5872	1.57164	0.345455	0.767442	3.01104	1.98988	2.01092	0.272727	0.706858
ORB_l5		0.458656		0.0618557	0.194617	1.74349	0.877095	0.210269	0.668421	2.13505	1.4063	1.08727	0.0950355	0.292196
ORB_l6		0.152672			0.0769231	1.05818	0.463415	0.0652174	0.2746	1.07114	0.529101	0.610942	0.172043	0.0791557
FRP_l1		2.36			1.16883	6.88679	4.52459	1.26471	3.13333		7.43243	6.5	1.78095	3.875
FRP_l23		0.66			0.272727	1.98889	1.39683	0.376712	0.710059	4.56757	2.08	2.48529	0.310345	0.897727
MO_l1	0.27551	2.45487				5.38793	5.16878	1.37968	3.95652	9.4486	7.1411	5.48031	2.62661	4.44792
MO_l23	0.186589	0.88867			0.35503	3.31525	1.86143	0.501155	1.17538	3.90455	2.94265	2.17104	0.52518	1.22762
MO_l5	0.122412	0.744452	0.238651	0.159091	0.364301	2.96814	1.22721	0.384211	0.562672	3.27076	2.00285	1.49805	0.226399	1.15609
MO_l6	0.040393	0.24937	0.0759754	0.0649652	0.201031	1.5639	0.624249	0.118998	0.298673	1.17276	0.692157	0.717808	0.0898396	0.299025
SS_l1	0.164948	1.52532	1.675	1.25	1.56225	4.26846	4.59504		4.94083	8	6.43891	4.57746	2.25857	2.72515
SS_l23	0.207831	0.559471	0.141176	0.135048	0.20927	2.28595	1.39335		1.01399	1.88274	2.48191	1.17836	0.393629	0.666667
SS_l5	0.0527638	0.469531	0.0804322	0.163094	0.29087	2.32395	1.46995		0.498087	2.2658	1.85928	1.25871	0.38398	0.982814
SS_l6	0.0332198	0.186373	0.0359477	0.0573593	0.140244	1.20547	0.722048		0.17785	1.08382	0.603712	0.694534	0.195057	0.380122
PTLp_l1	0	1.23729	1.20312	0.392857	1.55882	4.29577	4.0625		4.86957	8.38889	5.94915	4.85455	2.10227
PTLp_l23	0.368794	0.25431	0.164948	0.104762	0.176056	1.89119	1.03425		1.00546	1.81443	1.72778	0.862595	0.35	0.45283
PTLp_l5	0.0287356	0.242991	0.0566038	0.0654206	0.118721	2.08134	1.05155		0.623318	1.76522	1.60811	1.01796	1.23248	0.528846
PTLp_l6	0.00671141	0.101124	0.00568182	0.0313901	0.05	0.971429	0.540909		0.202073	0.729167	0.581818	0.420732	0.681661	0.244275
VIS_l1	0	1.14236	0.478405	0.573494	0.719697	2.74322	2.74811		3.82564	6.28713	4.51701	2.69038	2.31715	0.169903
VIS_l23	0	0.216282	0.0615385	0.213354	0.101058	0.925054	0.662791		0.923077	1.43084	0.786795	0.626246	0.525452
VIS_l5	0.00470958	0.219226	0.0363036	0.196996	0.118644	1.2973	0.922554		1.74094	1.86052	1.30897	0.626844	1.28524	0.44704
VIS_l6	0.0222635	0.0851351	0.00854701	0.0585683	0.036859	0.687888	0.491345		0.803059	0.633645	0.40975	0.239016	0.618321
RSP_l1	0.0253165	0.594595	0.223577		0.32809	2.66774	2.09677		2.54008	4.10929	2.68313	1.56069	1.69159	1.04412
RSP_l23	0.0164609	0.16426	0.0640138	0.288793	0.0673854	1.37475	0.815348		0.577963	1.79057	0.776515	0.368794	0.607547	0.494975
RSP_l5	0	0.107438	0.037594	0.29562	0.061296	1.32353	0.671378		1.61625	1.96822	0.506912	0.5	0.63468	0.486989
RSP_l6	0.00840336	0.0662252	0.010929	0.0588235	0.0077821	0.75	0.237179		0.737968	0.368715	0.186441	0.306452	0.284615	0.0888889
CA1_so	0	0.22488	0.0561798	0.0186916	0.0727273	2.65128	1.66667	0.263158	0.328767	0.373494	0.275862	0.957447	0.309524	0.192308
CA1_sp	0.0114943	0.107317	0.00649351	0	0	0.515625	0.2	0.0333333	0.0342857	0.0880829	0	0.198795	0.0503597	0.0324324
CA1_sr	0.0230179	0.35589	0.0666667	0.0840708	0.105398	2.81114	1.78821	0.375	0.766892	1.42086	0.2875	1.3877	0.641791	0.539801
CA1_slm	0.0434783	0.708333	0.235023	0.172727	0.319728	4.91795	3.57595	0.27451	2.125	4.5988	2.15152	3.06977	1.4698	2.06818
CA2_so	0	0.037037	0.037037	0.0967742	0.235294	4.33333	1.19444	0.157895	0.5		0.142857	1.67568	0.472222	0.185185
CA2_sp	0	0.2	0.0434783	0.05	0.0645161	0.542857	0.285714	0.0555556	0.25	0.0625	0.358974	0.392857	0.181818	0.1875
CA2_sr	0.0714286	0.15	0.134615	0.222222	0.3125	2.76596	1.46296	0.35	0.875	0.777778	1.22857	1.08889	1.05882	0.588235
CA2_slm	0.0555556	0.823529	0.111111	0.0714286	0.45	6.64286	4	1	0.25	1.57143		4.5	0.8	2.05263
CA3_so	0	0.0666667	0.0962963	0.0704225	0.138889	1.57647	0.491803	0.103448	0.359223			0.47619	0.196429	0.0930233
CA3_sp	0.0224719	0.144928	0.110092	0.150685	0.12037	0.651376	0.380952	0.260274	0.184615	0.192308	0.27451	0.316832	0.116279	0.115385
CA3_sr	0.0483871	0.582278	0.123188	0.0759494	0.207547	2.54955	1.58929	0.507692	0.565789		0.633333	1.02963	0.487179	0.462963
CA3_slm	0.0555556	0.333333	0.363636	0.115385	0.578947	4.57895	1.5	0.111111	2.27273	0.75		4.5	1	1.5
DG_gr	0	0.0764331	0	0	0	0.104575	0.0457516	0.0169492	0.00892857	0	0.14	0.0245902	0	0
DG_Hil	0.0491803	0.230769	0.0782123	0.0818182	0.113924	0.825503	0.360902	0.137615	0.133333	0.122222	0.052381	0.270492	0.185714	0.0952381
DG_mo	0.0340136	0.382514	0.0568182	0.0551724	0.115578	3.6621	2.23313	0.189349	0.434286	1.69106	0.336735	1.62722	0.797619	0.485876
SUB_mo	0.204545	0.357143	0.483871	0.227273	0.460674	4.875	4.67241		1.82353	3.17857	3.5	3.27119	1.87879	2.52941
SUB_pys	0.0164474	0.305085	0.0513699	0.0272727	0.0921053	1.85906	1.51211	0.144796	0.536232	1.03896	0.859729	0.85	0.582222	0.738462
BST	0.0479452	0.24		0.127389	0.253333	2.14194	0.427481					0.318182		0.692308
Cau	0.0191083	0.144022		0.0841503	0.0715308	1.55882	0.458592	0.0875764				0.419312		0.233594
Put	0.0800582	0.302001		0.211149	0.40513	2.41317	0.888252	0.157268	0.761941		0.616314	0.900565		0.405841
EPal	0.103976	0.274809		0.591128	0.75367	2.45161	1.07496	0.0882852	0.742754		0.817427	0.650338		1.37611
IPal	0.0272904				0.046131	1.29349	0.71547	0.126362	0.41165		0.263959	0.76593		0.120075
VStr		0.690789	0.389671		1.20243	3.57345	2.339	0.347666	1.47202	2.97531	1.33195	1.84909	0.181644	1.69929
VPal		0.0984456	0.0359281	0.0691643	0.246795	0.893701	0.744526	0.0933544	0.181087		0.137536	0.481375		0.308081
TuPal1		1.07207	0.328571	0.660714	0.944444	3.18254	4.87209	0.596899	4.56	4.32258	2.35616	4.33333
TuPal2		0.75	0.0658683	0.300971	0.203822	0.802326	3.23301	0.22963	2.088	1.85714	0.636364	1.75
TuPal3		0.331288	0.0618892	0.107759	0.351852	1.09736	1.49346	0.195373	1.51852	0.975	0.467532	1.31447
Tustr1		1.75	0.35	1.17742	1.63177	2.75	4.28571	1.24167	4.20588	2.73214	3.42143	3.52688	0.490909
Tustr2		0.666667	0.0939597	0.435294	0.12766	1.19167	1.92737	0.389313	1.61905	1.40964	0.980198	1.50538	0.0305344
Tustr3		0.639098	0.127168	0.310526	0.354582	1.10277	2.17221	0.423333	1.20944	0.828244	1.24419	1.05417	0.0691824
HDB		0.144144	0.0679739	0.0934579	0.359259	1.06218	1.12854	0.189873	0.423174	0.411765	0.191964	0.429412		0.128492
SIB			0.0246305	0.0849057	0.256932	0.802367	0.492683	0.118462	0.22973	0.384615	0.12406	0.477766		0.178784
OB_gl		0.656604			0.929412	1.85294	2.6014	0.382759	1.8087	1.59322		2.31169	0.468085
OB_gr					0.42268		0.681041	0.310428	0.479791			0.835897	0.704957
OB_ipl					0.671429		0.844898	0.583815	0.72	1.09524	1.05263	1.23563	0.613821
OB_mtr					0.1875		0.309091	0.277955	0.345455	0.233333		0.568182	0.317518
OB_opl					0.61236	3.34925	1.12714	0.818296	0.754601	2.42342		2.46471	1.54206
AON1		0.838028			0.70922			0.265525	0.534024		0.644295	0.772177	0.411602
AON2		0.254545						0.197628	0.207031		0.462366	0.441441	0.0660793
AON3								0.178082	0.346154		0.5	0.44	0
LPrP1		1.52083		0.783217	1.51163	3.79948	2.75817	1.224	3.16667	6.87097	2.84444	3.93333	1.25862	1.63514
LPrP2		0.459016		0.073922	0.285714	1.26786	0.694678	0.258824	0.380282	1.62353	0.894737	1.6044	0.219512	0.176211
LPrP3		0.274648		0.209713	0.24	1.85797	0.668407	0.165017	0.678161	1.17647	0.655502	0.895833	0.142857	0.288043
Bec		0.234694		0.0540541	0.09375	1.76754	0.60355	0.0777202	0.427184		0.327586	0.518367	0.113514	0.160714
Cla		0.238636		0	0.128571	1.46809	0.56	0.126437	0.434426		0.342105	0.581673	0.145455	0.238095
Ven		0.372263	0.0465116	0.110609	0.336158	1.81953	0.783871	0.22379	0.59736		0.503311	0.732394	0.0890411	0.350575
VPrP1		1.725	0.960352		1.13915		2.41463	1.28261	1.95473		1.75122	2.2952	0.54321	1.22072
VPrP2		0.912442	0.325967		0.239286		0.697309	0.8125	0.393082	0.541463	0.524194	0.650735	0.234146	0.222591
VPrP3		0.255952	0.0833333		0.330128		0.928741	0.228814	0.644269		0.725738	0.795053	0.147436	0.488764
PHyA	0.0245796		0.028394	0.0347938	0.0288462	0.834235	0.567299	0.113077	0.277108	0.43567	0.148204	0.390529	0.0538462	0.140711
THyA	0.00925926		0.0684575	0.0477612	0.135537	1.24583	0.98971	0.140845	0.341214	0.375731	0.145958	0.5245		0.494104
Rt	0.0299043	0.0457143	0.0439024	0	0.107639	0.454208	0.241841	0.0770349	0.11271		0.0667976	0.248691	0.221925	0.110626
VPL	0.033101		0.0746988		0.159923	1.30997	0.848361	0.157773	0.45895	1.29412	0.855828	0.764531	0.235294	0.421053
ZI	0.0448179		0.0176817	0.0690789	0.0447761	1.61308	0.588235	0.124314	0.229572	0.633452	0.358974	0.6	0.175781	0.269639
p3Tg	0.0478261		0.0290698	0.0406091	0.0458716	1.05263	0.989726	0.195286	0.380952	0.38835	0.201754	0.452128	0.141304	0.298611
p3SNC	0	0.0689655	0	0	0.0175439	0.375	0.434211	0.166667	0.349206	0.16129	0.111111	0.265625	0.0555556	0.206897
p3SNR	0.0283688	0.0121951	0	0	0.0569106	0.648148	0.371681	0.0120482	0.111111	0.264151	0.0470588	0.1	0.0236686	0.0594059
LD	0.0458167	0.156727	0.0740741		0.15674	1.893	1.02535	0.107794	0.126783		0.443038	0.473585	0.398058	0.448454
LP	0.02	0.100379	0.0355556		0.056962	1.46745	1.21199	0.167038	0.195279	0.320513	0.295652	0.718358	0.221154	0.320707
Po	0.0378457		0.0774092		0.128755	1.56047	1.02215	0.103611	0.25		0.797436	0.951471	0.390205	0.533688
VPM	0.0584071		0.0816929	0.14441	0.143223	1.94342	1.18152	0.215466	0.457938	1.23553	0.687461	0.88563	0.650055	0.483183
SPF	0.039604		0.0509259	0.11976	0.187919	1.26738	0.633333	0.195122	0.223881	0.42623	0.291667	0.573034	0.44186	0.664122
p2LimRt	0.0454545	0.0133333	0.0271493		0.141975	1.11628		0.155488	0.163121	0.480315	0.329004	0.539062	0.353659	0.381679
PR	0.0228311		0.0550459		0.0441176	0.875	0.629344	0.129412	0.305699	0.470149	0.163717	0.371212	0.184971	0.283784
p2SNC	0.0120482	0	0.0212766	0	0.0377358	0.708333	0.222222	0.06	0.177778	0.272727	0.0140845	0.224138	0.0266667	0.0512821
p2SNR	0.0208333	0	0	0.0196078	0.06	0.369565	0.36646	0.0547945	0.0982143	0.272727	0.00892857	0.204545	0.0338983	0.0776699
APT	0.0218447	0.0639535	0.0217391		0.106667	0.8509	1.15584	0.0978261	0.214092	0.211538	0.148501	0.423301	0.239737	0.260593
JcP	0.0495283	0.115942	0.0118765		0.0827586	1.05051	0.655226	0.103753	0.198813	0.341737	0.230198	0.414747	0.307906	0.243056
LT	0.0552764	0.100251	0.00755668		0.0774648	1.12632	0.90894	0.16962	0.260388	0.384817	0.383079	0.565757	0.355746	0.282575
p1LimRt	0.031746	0.131148	0.0135135		0.142857	1.01099	0.764331	0.104348	0.352657	0.378641	0.220339	0.474747	0.393064	0.266667
p1BRt	0.0344828	0.045977	0.0428571		0.0872483	0.73399	0.618182	0.130909	0.303965	0.349206	0.225	0.347015	0.193416	0.229592
p1SNC	0.0133333	0.0483871	0	0.02	0.166667	0.4	0.536585	0.122807	0.174603	0.243243	0.130435	0.347826	0.0980392	0.149254
p1SNR	0.00862069	0.0416667	0.0119048	0.0491803	0.0194805	0.419355	0.321918	0.0449438	0.0970874	0.163265	0.0442478	0.133333	0.047619	0.04
TG	0.0305958	0.205993	0.0322581	0.0452174	0.038961	1.33233	1.1	0.155889	0.232416	0.616296	0.317742	0.621528	0.469955	0.525263
SC	0.0185488	0.110214	0.0118523	0.049054	0.105392	1.34773	0.93321	0.22688	0.298747	0.522727	0.195203	0.38419	0.309859	0.281154
IC	0.0195865	0.152518	0.0166236	0.0293631	0.0615318	1.24555	0.950026	0.179012	0.228042	0.315006	0.163142	0.565815	0.336228	0.266291
m1LimRt	0.0175439	0.109375	0.016129		0.141176	0.984043	0.66383	0.127517	0.340153	0.386555	0.118012	0.681818	0.447761	0.35503
m1BRt	0.0410959	0.125	0.043956		0.155172	0.676768	0.506329	0.127321	0.298682	0.316583	0.139785	0.47619		0.208333
m1SNC	0.0208333	0.0338983	0.0526316	0.0882353	0.0181818	0.609756	0.551282	0.0434783	0.22807	0.235294	0.189655		0.0666667	0.0909091
m1SNR	0.0162602	0.0337079	0.0131579	0.0212766	0.037594	0.377358	0.214286	0.0288462	0.206522	0.142857	0.0375		0.0273224	0.0526316
m2A	0.0202492	0.118621	0.0214067		0.118321	0.932358	0.715047	0.166362	0.259777	0.417981	0.170972	0.423012	0.28022	0.323194
SCnf	0.0945946	0.0535714	0		0.116279	1.02469	0.504202	0.113208	0.314136	0.507042	0.1			0.15873
m2BRt	0.025641	0.12782	0.0502513		0.119565	0.58046	0.612245	0.0804598	0.245473	0.349754	0.0472441			0.131579
m2SNC	0	0.0735294	0.1	0.0322581	0.097561	0.461538	0.55	0.075	0.121212	0.0625	0.0444444		0.0886076	0.125
m2SNR	0	0.0843373	0.027027	0.037037	0.05	0.5	0.32381	0.0657895	0.0967742	0.137931	0.05		0.05	0.113924
CB_gr	0.0313152	0.305322	0.0504013		0.0630531	0.567081		0.28726	0.309804	0.370106	0.102359	0.254789	0.384615	0.229431
CB_mo	0.0196956	0.00833699	0.00117682		0.00400802	0.167667		0.0126227	0.0671948	0.0502336	0.0188476	0.0224242	0.0296774	0.0231918
CBN	0.00892857	0.133816	0.0286195		0.0387016	0.615925			0.570048		0.25	0.495671	0.2384
isA	0.0312717	0.220982	0.0282841		0.0614035	1.02512	0.835853	0.211776	0.299774	0.309666	0.173846	0.336898	0.264612	0.259067
isLimRt	0.00943396	0.144928	0		0.057377	0.808824	0.479592	0.0942408	0.333333	0.397959	0.09		0.410526	0.174419
isBRt	0	0.119565	0.031746		0.0431655	0.620536	0.396825	0.0631068	0.228682	0.338889	0.116788			0.166667
isSNC	0	0.111111	0.25		0.12	0.384615	0.233333	0.137931	0.185185	0.0833333	0.105263		0.192771	0.153846
isSNR	0.025641	0.0526316	0.0625		0.0363636	0.181818	0.417391	0.0757576	0.216667	0.0588235	0.0322581		0.0517241	0.0833333
r1	0.0587084	0.206755	0.0358744		0.0640668	0.814134	0.606145	0.166183	0.246004	0.251479	0.133226	0.295455	0.148492	0.205224
r2	0.061745	0.221429	0.0359955		0.0939431	1.03774	0.651955	0.213508	0.395722	0.291513	0.198131	0.45045	0.113924	0.148148
r3	0.0725126	0.237452	0.0290155		0.088993	0.914667	0.700688	0.183952	0.564499	0.304947	0.176711	0.304673	0.109069	0.326032
r4	0.0847701	0.223868	0.0373913		0.0624327	0.973609	0.980707	0.196007	0.76788	0.365153	0.346317	0.372043	0.0695847	0.355717
r5	0.0454545	0.237509	0.0315167		0.108421	1.0048	0.752708	0.17454	0.904872	0.33105	0.232194	0.516428		0.302594
r6	0.0394173	0.24354	0.0409836		0.102504	1.04355	1.03463	0.102622	0.736565	0.378049	0.189864	0.49928		0.27029
r7	0.037674	0.23915	0.0433884		0.0827479	1.12888	0.890955	0.0642978	0.768485	0.475325	0.197447	0.58042		0.265158
r8	0.0403338	0.24895	0.0579268		0.0944777	1.36782	0.816836	0.0770812	0.868449	0.574268	0.170492	0.467232		0.236799
r9	0.0618557	0.270398	0.0622474		0.0839506	1.50112	1.01453	0.017769	0.818182	0.589266	0.198104	0.583403		0.230692
r10	0.0682759	0.396423	0.0488506		0.0709877	1.51098	1.22422	0.0323054	0.796418	0.813528	0.301997			0.3173
r11	0.0654709		0.0419385		0.085389	1.63109	1.60574	0.0229885	0.789474	0.617729	0.299895			0.269841

## Sheet: Subtype 02
	CFS0074	CFS0075	CFS0076	CFS0077	CFS0078	CFS0079	CFS0125	CFS0136	CFS0042	CFS0043	CFS0044	CFS0046	CFS0072	CFS0073
region	Subtype 02	Subtype 02	Subtype 02	Subtype 02	Subtype 02	Subtype 02	Subtype 02	Subtype 02	Subtype 02	Subtype 02	Subtype 02	Subtype 02	Subtype 02	Subtype 02
ORB_l1		0.0143885		0		0.0695652	0.0420168		0.00520833	0.0408163	0.0294118	0.0273224	0.0046729	0.00884956
ORB_l23		0		0	0	0.00662252	0.00292398	0	0	0	0.00289017	0.00156006	0	0
ORB_l5		0		0	0.00207039	0.00400802	0	0	0	0	0	0	0	0
ORB_l6		0			0	0	0	0	0	0	0	0.00303951	0	0
FRP_l1		0			0	0.0377358	0.0163934	0	0		0.027027	0.1	0.0285714	0
FRP_l23		0			0	0.00555556	0	0	0	0	0	0.0147059	0	0
MO_l1	0	0.00722022				0.0474138	0.0590717	0.0106952	0.00483092	0.0186916	0.0245399	0.0472441	0.0128755	0.00347222
MO_l23	0	0.000985222			0	0.0127119	0.00153965	0.0034642	0	0.00146843	0.00312826	0.0062422	0	0
MO_l5	0	0.00071582	0	0	0	0.00623269	0.000712251	0.000877193	0	0	0.00095057	0	0	0
MO_l6	0	0	0	0	0	0.00336323	0.00200401	0.0114823	0	0	0	0	0	0
SS_l1	0	0.0126582	0	0	0	0.0134228	0.0165289		0	0.0121951	0.0135747	0.0352113	0.00623053	0.00292398
SS_l23	0	0	0	0	0	0.00501672	0.00107181		0	0.00221239	0.00106383	0.00584795	0.00113766	0
SS_l5	0	0	0	0	0	0.000760456	0		0	0	0.0010661	0.00124378	0	0
SS_l6	0	0	0	0	0	0	0.00208986		0	0	0	0	0	0
PTLp_l1	0	0	0	0	0	0.0704225	0.0625		0	0.0277778	0.0508475	0.0181818	0
PTLp_l23	0	0	0	0	0	0	0		0	0	0	0.00763359	0	0
PTLp_l5	0	0	0	0	0	0	0		0	0	0	0	0	0
PTLp_l6	0	0	0	0	0	0	0		0	0	0	0	0	0
VIS_l1	0	0	0	0	0	0.0108499	0.00755668		0	0	0	0.0125523	0.00323625	0
VIS_l23	0	0	0	0	0	0.00321199	0		0	0	0	0.00332226	0
VIS_l5	0	0	0	0	0	0.001001	0.00271739		0	0	0	0.00147493	0	0
VIS_l6	0	0	0	0	0	0	0		0	0	0	0	0
RSP_l1	0	0	0		0	0.00322581	0.00403226		0	0	0	0	0	0
RSP_l23	0	0	0	0	0	0	0		0	0	0	0	0	0
RSP_l5	0	0	0	0	0	0.00588235	0		0	0	0	0	0	0
RSP_l6	0	0	0	0	0	0	0		0	0	0	0	0	0
CA1_so	0	0	0	0	0	0	0	0	0	0	0	0	0	0
CA1_sp	0	0	0	0	0	0	0	0	0	0	0	0.0180723	0	0
CA1_sr	0	0	0	0	0	0.00242131	0	0	0	0	0	0	0	0
CA1_slm	0	0	0	0	0	0.00512821	0	0	0	0	0	0	0	0
CA2_so	0	0	0	0	0	0	0	0	0		0	0	0	0
CA2_sp	0	0	0	0	0	0	0	0	0	0	0	0	0	0
CA2_sr	0	0	0	0	0	0	0	0	0	0	0	0	0	0
CA2_slm	0	0	0	0	0	0	0	0	0	0		0	0	0
CA3_so	0	0	0	0	0	0	0.0163934	0	0			0	0	0
CA3_sp	0	0	0	0	0	0	0	0	0	0	0	0	0	0
CA3_sr	0	0	0	0	0	0	0.0178571	0	0		0	0	0	0
CA3_slm	0	0	0	0	0	0	0	0	0	0		0	0	0
DG_gr	0	0	0	0	0	0	0.00653595	0	0	0	0	0	0	0
DG_Hil	0	0	0	0	0	0.00671141	0	0	0	0	0	0.00819672	0	0
DG_mo	0	0	0	0	0	0	0	0	0	0	0	0	0	0
SUB_mo	0	0	0	0	0	0	0		0	0	0	0.0169492	0	0
SUB_pys	0	0	0	0	0	0	0	0	0	0	0	0	0	0
BST	0	0		0	0	0	0					0		0
Cau	0	0.00271739		0	0.00286123	0.00071736	0	0				0.00132275		0
Put	0	0.0018875		0	0.000814332	0.00927972	0.00429799	0.000794281	0		0.00226586	0.00112994		0.000503525
EPal	0	0.00610687		0	0.00326264	0.00992556	0	0.00169779	0		0	0.00337838		0.00127065
IPal	0				0	0.00531209	0.0248619	0	0		0.00169205	0.00260078		0
VStr		0.00548246	0		0.00607287	0.0167526	0.00486027	0.00982801	0.00608273	0	0.00206825	0.00152439	0	0.00177936
VPal		0	0	0	0	0.00393701	0.00486618	0	0		0	0.00286533		0
TuPal1		0	0	0	0	0	0.0581395	0.00775194	0.02	0	0	0
TuPal2		0	0	0	0	0	0.0194175	0	0.016	0	0	0
TuPal3		0.00204499	0	0	0	0.00608519	0.0130719	0	0.0043573	0.00357143	0.00324675	0
Tustr1		0.0434783	0	0	0	0.1875	0.0420168	0.00833333	0.0294118	0	0	0.0322581	0
Tustr2		0.00877193	0	0	0	0	0.0111732	0	0.00793651	0	0	0	0
Tustr3		0.0075188	0	0	0.00199203	0	0.00978474	0.00333333	0.0058997	0	0.00290698	0.00833333	0
HDB		0.018018	0	0	0	0.00518135	0.00653595	0.00460299	0.00125945	0.00235294	0	0.0117647		0
SIB			0	0	0.00369686	0.00473373	0.00325203	0.00307692	0.00540541	0	0	0.00620476		0
OB_gl		0			0	0	0	0	0	0		0	0
OB_gr					0		0.00569569	0.006247	0			0.0102564	0.000683761
OB_ipl					0		0.00408163	0.0289017	0	0	0	0.0114943	0.00406504
OB_mtr					0		0	0.00319489	0	0		0.00757576	0
OB_opl					0	0.00298507	0	0	0	0		0.00147059	0
AON1		0.0140845			0			0	0		0	0	0
AON2		0						0	0		0	0	0
AON3								0	0		0	0	0
LPrP1		0		0	0	0.0208333	0.0130719	0	0	0	0	0.0166667	0	0
LPrP2		0		0	0	0.00412088	0.0308123	0	0	0	0	0	0	0
LPrP3		0		0	0	0.0057971	0	0	0	0	0	0	0	0
Bec		0		0	0	0	0	0	0		0	0	0	0
Cla		0		0	0	0	0	0	0		0	0	0	0
Ven		0	0	0	0	0	0.00322581	0	0		0	0	0	0
VPrP1		0.00625	0		0		0.0170732	0.0108696	0		0	0.00369004	0	0
VPrP2		0	0		0.00357143		0	0	0	0	0	0	0	0
VPrP3		0	0		0		0.00475059	0	0		0	0.00353357	0	0
PHyA	0.00129366		0.00266193	0.00257732	0	0.0199594	0.0168248	0.0153846	0.00481928	0.0124224	0.0175898	0.0107039	0	0.00237154
THyA	0		0	0.00447761	0	0.00833333	0.00654818	0.00301811	0.00806018	0.00146199	0.00224551	0.0089717		0
Rt	0	0	0.00487805	0	0.00694444	0.00371287	0.00251046	0	0		0	0.0013089	0	0
VPL	0		0		0.00192678	0.00269542	0	0	0	0	0	0	0	0
ZI	0		0.00392927	0	0	0.00544959	0.0117647	0.00548446	0	0.00355872	0	0.003125	0	0
p3Tg	0.00869565		0	0	0	0	0.00342466	0	0	0	0.0131579	0.00531915	0	0
p3SNC	0	0	0	0	0	0	0	0.0416667	0	0	0	0	0	0
p3SNR	0	0	0	0	0	0	0	0	0	0	0	0	0	0
LD	0.00199203	0	0		0	0.00823045	0.00422535	0.00331675	0.00158479		0	0	0	0.00515464
LP	0	0	0		0	0	0.00146199	0.00222717	0	0	0	0.0022805	0	0
Po	0		0		0	0.00650195	0	0.00156986	0		0	0.00294118	0	0
VPM	0		0	0	0.00127877	0.00587803	0.00324149	0	0	0	0.00124766	0.00146628	0.00110742	0
SPF	0		0	0	0	0.0160428	0.00666667	0.00609756	0	0	0	0	0	0
p2LimRt	0	0	0		0	0.00775194		0.00304878	0	0	0	0	0	0.00763359
PR	0		0		0	0	0	0	0.00518135	0.00746269	0	0.00757576	0	0
p2SNC	0	0	0	0	0	0	0	0	0	0	0	0	0	0
p2SNR	0	0	0	0	0	0	0	0	0	0	0	0	0	0
APT	0	0	0		0	0	0.00974026	0.00217391	0	0	0	0	0	0
JcP	0	0	0		0	0	0	0	0	0	0	0	0	0
LT	0	0	0		0	0	0	0	0.00277008	0.0078534	0	0	0	0
p1LimRt	0.00793651	0	0		0	0	0.0191083	0	0	0	0	0	0	0
p1BRt	0	0	0		0	0.0246305	0.00909091	0.00363636	0.00220264	0	0	0.00373134	0	0
p1SNC	0	0	0	0	0	0	0	0	0	0	0	0	0	0
p1SNR	0	0	0	0	0	0	0	0	0	0	0	0	0	0
TG	0	0	0	0	0	0.002002	0	0	0.0030581	0.00296296	0	0.00173611	0.000896861	0
SC	0	0.000931388	0	0	0	0.00217181	0.00185529	0	0.00353357	0	0.00182149	0.0035784	0.000426803	0
IC	0	0.00029274	0	0	0.00258176	0.00174642	0.00578643	0.00274348	0.0020145	0.00171821	0.00113293	0.0103014	0.00186104	0.00281577
m1LimRt	0	0	0		0	0.00531915	0.00851064	0	0	0.00840336	0	0	0	0
m1BRt	0	0	0		0	0.003367	0	0.00530504	0	0	0	0		0
m1SNC	0	0	0	0	0	0	0	0	0	0	0		0	0
m1SNR	0	0	0	0	0	0	0	0	0	0	0		0	0
m2A	0	0	0		0.00572519	0.00914077	0.00133156	0.00182815	0	0.00788643	0.00861009	0.00507614	0	0
SCnf	0	0	0		0	0	0	0	0	0	0			0
m2BRt	0	0	0		0	0	0.0102041	0	0.00201207	0	0			0
m2SNC	0	0	0	0	0	0	0.0166667	0	0	0	0		0	0
m2SNR	0	0	0	0	0	0	0	0	0	0	0		0	0
CB_gr	0	0.00112045	0		0	0.0039267		0	0.00130719	0	0.000362976	0.000957854	0	0
CB_mo	0	0	0		0	0.00423579		0	0.000293427	0.000292056	0.000807754	0	0.00129032	0.000393082
CBN	0	0.00180832	0		0	0.00234192			0		0	0.0021645	0.0064
isA	0	0.00446429	0.000628536		0.000730994	0.00810373	0.0107991	0.00237417	0.00226244	0.00342173	0.00820513	0.00213904	0.0031881	0.000740192
isLimRt	0	0	0		0	0.00735294	0.0204082	0.0052356	0	0	0		0	0
isBRt	0	0	0		0	0.00446429	0.015873	0.00485437	0.00775194	0	0			0
isSNC	0	0	0		0	0	0	0	0	0	0		0	0
isSNR	0	0	0		0	0	0	0	0	0	0		0.00862069	0
r1	0.0146771	0.00511771	0.000747384		0.00139276	0.00989399	0.0130354	0.00290276	0.000888099	0.00177515	0.00481541	0.00717703	0.00348028	0.00223881
r2	0.00134228	0.05	0.00449944		0.00247219	0.017071	0.0201765	0.00580973	0.0026738	0	0.00186916	0.001287	0.0161105	0.001001
r3	0	0.000965251	0		0	0.0113333	0.00458716	0.000757002	0.00309598	0	0.0020429	0.0046729	0.00612745	0.00084246
r4	0.00143678	0.00164609	0		0	0.0021398	0.0096463	0.00453721	0.00501882	0	0.00592718	0.00107527	0.00224467	0.00362976
r5	0.004662	0.00410678	0.00393959		0.00105263	0.00191939	0.0135379	0.00480384	0.00348028	0.00456621	0.00854701	0.00589722		0.00144092
r6	0.00257069	0.0164448	0		0.00625978	0.00466563	0.0126689	0.000749064	0.0147524	0.00609756	0	0.00504323		0.000744602
r7	0	0.0150576	0.00344353		0	0.00539811	0.0152156	0.00507614	0.00727273	0.00649351	0.0102128	0.010878		0.0271493
r8	0.00208623	0.00420168	0.03125		0.00332668	0.020933	0.0101325	0.0143885	0.00213904	0.0083682	0.0221311	0.0354665		0.0363036
r9	0.00317209	0.00379507	0.0105093		0.0216049	0.026926	0.0198777	0.00197433	0.00386847	0.00438116	0.0056872	0.015088		0.00601805
r10	0	0.00447094	0.00287356		0.00802469	0.0138324	0.0186851	0	0.0103676	0.00182815	0.00415973			0
r11	0.00896861		0.000931966		0.000632511	0.00518135	0.00743889	0.00191571	0.0344498	0.00277008	0.00104493			0.00198413

## Sheet: Subtype 03
	CFS0074	CFS0075	CFS0076	CFS0077	CFS0078	CFS0079	CFS0125	CFS0136	CFS0042	CFS0043	CFS0044	CFS0046	CFS0072	CFS0073
region	Subtype 03	Subtype 03	Subtype 03	Subtype 03	Subtype 03	Subtype 03	Subtype 03	Subtype 03	Subtype 03	Subtype 03	Subtype 03	Subtype 03	Subtype 03	Subtype 03
ORB_l1		0.00719424		0		0.0434783	0.0420168		0.00520833	0.0408163	0	0.0218579	0.0046729	0
ORB_l23		0		0	0	0.0121413	0.00146199	0	0	0	0.00144509	0.00312012	0	0.00110619
ORB_l5		0		0	0	0.00300601	0.00139665	0	0	0	0	0.00143062	0	0
ORB_l6		0			0	0	0	0	0	0	0	0.00303951	0	0
FRP_l1		0			0	0.113208	0.0655738	0	0		0	0.1	0.0190476	0
FRP_l23		0.00666667			0	0.0111111	0.010582	0	0	0	0	0.00735294	0	0
MO_l1	0	0.00361011				0.0603448	0.0464135	0.0106952	0.00483092	0.00934579	0.0306748	0.0629921	0.00429185	0.00347222
MO_l23	0	0			0	0.0152542	0.00384911	0	0	0.00440529	0.00208551	0.00873908	0	0
MO_l5	0	0	0	0	0	0.0138504	0.0014245	0	0	0.00113766	0	0.00292398	0	0
MO_l6	0	0	0	0	0	0.00560538	0	0.00104384	0	0	0	0	0	0
SS_l1	0	0	0	0	0.00401606	0.0302013	0.053719		0.00591716	0	0.00452489	0.0211268	0.00311526	0.00292398
SS_l23	0	0	0	0	0	0.00585284	0.00535906		0	0	0.00106383	0.00292398	0	0
SS_l5	0	0	0	0	0	0.00304183	0.00182149		0	0	0	0.00497512	0	0
SS_l6	0	0	0	0	0	0.000881834	0.0031348		0	0	0	0	0	0
PTLp_l1	0	0	0	0	0	0.056338	0.0625		0	0.0277778	0.0169492	0.0181818	0.0113636
PTLp_l23	0	0	0	0	0	0	0		0	0	0	0.00763359	0	0
PTLp_l5	0	0	0	0	0	0	0		0	0	0	0	0	0
PTLp_l6	0	0	0	0	0	0	0.00909091		0	0	0	0	0	0
VIS_l1	0	0	0	0	0	0.00904159	0.0125945		0	0	0	0.0125523	0	0
VIS_l23	0	0	0	0	0	0.00107066	0		0	0	0	0.00166113	0
VIS_l5	0	0	0	0	0	0	0.0013587		0	0	0	0	0	0
VIS_l6	0	0	0	0	0	0.0015528	0		0	0	0	0	0
RSP_l1	0	0	0		0	0.00322581	0		0	0.00546448	0	0.00578035	0	0
RSP_l23	0	0	0	0	0	0	0		0	0	0	0	0	0
RSP_l5	0	0	0	0	0	0	0		0	0	0	0	0	0
RSP_l6	0	0	0	0	0	0	0		0	0	0	0	0	0
CA1_so	0	0	0	0	0	0	0	0	0	0	0	0	0	0
CA1_sp	0	0	0	0	0	0	0	0	0	0	0	0.0120482	0	0
CA1_sr	0	0	0	0	0	0.00242131	0	0	0	0	0	0	0	0
CA1_slm	0	0	0	0	0	0.00512821	0	0	0	0	0	0	0	0
CA2_so	0	0	0	0	0	0	0	0	0		0	0	0	0
CA2_sp	0	0	0	0	0	0	0.0357143	0	0	0	0	0	0	0
CA2_sr	0	0	0	0	0	0	0.0185185	0	0	0	0	0	0	0
CA2_slm	0	0	0	0	0	0	0	0	0	0		0	0	0
CA3_so	0	0	0	0	0	0	0.0163934	0	0			0	0	0
CA3_sp	0	0	0	0	0	0	0	0	0	0	0	0.00990099	0	0
CA3_sr	0	0	0	0	0	0.018018	0	0	0		0	0	0	0
CA3_slm	0	0	0	0	0	0	0	0	0	0		0	0	0
DG_gr	0	0	0	0	0	0	0	0	0	0	0	0	0	0
DG_Hil	0	0	0	0	0	0	0	0	0	0	0	0	0	0
DG_mo	0	0	0	0	0	0	0	0	0	0	0	0	0	0
SUB_mo	0	0	0	0	0	0	0		0	0	0	0	0	0
SUB_pys	0	0	0	0	0	0.00671141	0	0	0	0	0	0	0	0
BST	0	0		0	0	0	0					0		0
Cau	0	0.000905797		0	0	0.00286944	0	0				0		0
Put	0	0.000377501		0	0.000407166	0.00662837	0.00143266	0	0		0	0.00112994		0
EPal	0	0.00152672		0	0	0.00496278	0	0	0		0	0		0
IPal	0				0	0	0.00276243	0	0		0	0.00130039		0
VStr		0.00219298	0		0.00404858	0.0141753	0.00850547	0.002457	0.00243309	0	0.00103413	0.00609756	0	0
VPal		0	0	0	0	0.00393701	0	0.00158228	0		0	0		0
TuPal1		0	0	0	0.00694444	0.00793651	0.0116279	0	0.01	0	0	0
TuPal2		0	0	0	0	0	0.0194175	0	0.016	0	0	0
TuPal3		0	0	0	0	0	0.0163399	0.00257069	0.00217865	0	0	0.0125786
Tustr1		0	0	0	0.0108303	0	0.0252101	0.0166667	0.0196078	0	0	0.0107527	0
Tustr2		0	0	0	0	0.00833333	0	0.00763359	0	0	0	0	0
Tustr3		0.0037594	0	0	0.00199203	0.00395257	0.00782779	0.00333333	0.0058997	0	0	0	0
HDB		0	0	0	0	0.00172712	0.0043573	0	0.00251889	0	0.00223214	0.00196078		0
SIB			0	0	0.00184843	0.00236686	0	0	0	0	0	0.00206825		0
OB_gl		0			0	0	0.00699301	0	0	0		0.004329	0
OB_gr					0		0.00406835	0	0.00130378			0.0115385	0.00034188
OB_ipl					0		0.00408163	0.00867052	0	0	0	0.0172414	0
OB_mtr					0		0.00606061	0	0	0		0	0
OB_opl					0	0	0	0.00125313	0	0		0.00441176	0
AON1		0			0			0	0		0	0.00201613	0
AON2		0						0	0		0	0	0
AON3								0	0		0	0	0
LPrP1		0		0	0	0.0286458	0.00653595	0	0	0	0	0.0166667	0	0
LPrP2		0		0	0	0.00412088	0.00560224	0	0	0	0	0	0	0
LPrP3		0		0	0	0.0115942	0	0	0	0	0	0	0	0
Bec		0		0	0	0	0	0	0		0	0	0	0
Cla		0		0	0	0.00425532	0	0	0		0	0	0	0
Ven		0	0	0	0	0.00887574	0	0.00201613	0		0	0	0	0
VPrP1		0.00625	0		0.00235849		0.0146341	0.0163043	0.00411523		0	0.0110701	0	0
VPrP2		0	0		0		0.00224215	0.00446429	0	0	0	0	0	0
VPrP3		0	0		0		0	0	0		0	0	0	0
PHyA	0		0.000887311	0	0	0.00169147	0.00172563	0.00307692	0.00120482	0.000443656	0.000748503	0.0016218	0	0.000790514
THyA	0		0.000866551	0	0	0.000833333	0.00280636	0.00100604	0.00107469	0	0	0.00138026		0
Rt	0.00119617	0.0228571	0.00243902	0	0.00347222	0.00123762	0.00251046	0.00145349	0.00119904		0.00196464	0.0026178	0	0
VPL	0		0		0	0	0.00204918	0	0.00134589	0	0	0	0	0
ZI	0		0.00392927	0	0.00497512	0	0	0	0	0.00355872	0	0	0	0
p3Tg	0.00434783		0	0	0	0.00657895	0.00342466	0	0	0	0	0	0	0
p3SNC	0	0	0	0	0	0	0	0	0	0	0	0	0	0
p3SNR	0	0	0	0	0	0	0	0	0	0	0	0	0	0
LD	0	0	0		0	0	0	0	0		0	0	0	0
LP	0	0	0		0	0	0.00146199	0	0	0	0.00173913	0	0	0
Po	0		0		0	0.00260078	0.00158228	0	0		0	0	0	0
VPM	0		0	0	0	0.00146951	0	0	0	0	0	0	0	0
SPF	0		0	0	0	0	0	0	0	0	0	0	0.00581395	0
p2LimRt	0	0	0		0	0		0	0	0.00787402	0	0.0078125	0	0
PR	0		0		0	0	0.003861	0	0	0	0	0	0	0
p2SNC	0	0	0	0	0	0	0	0	0	0	0	0	0	0
p2SNR	0	0	0	0	0	0	0	0	0	0	0	0	0	0
APT	0	0	0		0	0	0.00324675	0	0	0.00274725	0	0	0	0.00211864
JcP	0	0	0		0	0	0	0	0	0	0	0	0	0
LT	0	0	0		0	0.00263158	0	0	0	0	0	0	0	0
p1LimRt	0	0	0		0	0	0	0	0	0	0	0	0	0
p1BRt	0	0	0		0	0	0	0	0	0	0	0	0	0
p1SNC	0	0	0	0	0	0	0	0	0	0	0	0	0	0
p1SNR	0	0	0	0	0	0	0	0	0	0	0	0	0	0
TG	0	0	0	0	0	0	0	0	0.0030581	0	0	0.00173611	0	0
SC	0	0	0	0	0	0.00217181	0.000309215	0	0.000642467	0	0.000607165	0	0.000426803	0.000280034
IC	0	0.00029274	0	0	0.000430293	0.000698568	0.000526039	0	0.00020145	0	0	0.0022892	0	0.000402253
m1LimRt	0	0	0		0	0	0	0	0	0	0	0	0.00373134	0
m1BRt	0	0	0		0	0	0	0	0	0	0	0		0
m1SNC	0	0	0	0	0	0	0	0	0	0	0		0	0
m1SNR	0	0	0	0	0	0	0	0	0	0	0		0	0
m2A	0	0.00137931	0		0	0.00182815	0	0	0	0	0	0	0	0
SCnf	0	0	0		0	0	0	0	0	0	0			0
m2BRt	0	0	0		0	0	0	0	0	0	0			0
m2SNC	0	0	0	0	0	0	0	0	0	0	0		0	0
m2SNR	0	0	0	0	0	0	0	0	0	0	0		0	0
CB_gr	0	0.00112045	0		0	0.00458115		0	0	0.000340484	0	0	0.00443787	0
CB_mo	0	0	0		0	0		0	0	0	0	0	0	0
CBN	0	0	0		0	0			0		0	0	0.0016
isA	0	0	0		0.000730994	0.00243112	0.00215983	0	0	0	0.00205128	0.00213904	0	0
isLimRt	0	0	0		0	0	0	0	0	0	0		0	0
isBRt	0	0	0		0	0	0	0	0	0	0			0
isSNC	0	0	0		0	0	0	0	0	0	0		0	0
isSNR	0	0	0		0	0	0	0	0	0	0		0	0
r1	0.00293542	0	0		0	0.00282686	0.000931099	0	0.0017762	0	0	0	0	0
r2	0.00134228	0.00408163	0		0	0.00179695	0.00126103	0.000726216	0.000891266	0	0.00186916	0	0.00115075	0
r3	0	0	0		0	0.002	0	0	0	0	0	0	0	0
r4	0	0	0		0	0.000713267	0.00214362	0.000907441	0.00125471	0.000926784	0	0	0.00112233	0.00181488
r5	0.0011655	0	0.000656599		0.00105263	0.000959693	0.000902527	0	0	0	0.002849	0.00084246		0
r6	0	0.000783085	0		0.000782473	0.00233281	0.000844595	0.000749064	0	0	0	0		0
r7	0	0	0.000688705		0.00078064	0.000674764	0.00338123	0.00169205	0	0.0012987	0	0.000777001		0.00271493
r8	0	0.00105042	0.00152439		0.00133067	0.000598086	0.000779423	0	0	0.00104603	0.00245902	0.00385505		0.00412541
r9	0.000793021	0	0.00242522		0.00246914	0.00224383	0.00229358	0	0.000967118	0	0	0.000838223		0
r10	0	0	0		0	0.00488202	0.00276817	0	0.00188501	0	0.000831947			0
r11	0.00179372		0		0	0.00103627	0.0042508	0	0.00191388	0	0			0

## Sheet: Subtype 04
	CFS0074	CFS0075	CFS0076	CFS0077	CFS0078	CFS0079	CFS0125	CFS0136	CFS0042	CFS0043	CFS0044	CFS0046	CFS0072	CFS0073
region	Subtype 04	Subtype 04	Subtype 04	Subtype 04	Subtype 04	Subtype 04	Subtype 04	Subtype 04	Subtype 04	Subtype 04	Subtype 04	Subtype 04	Subtype 04	Subtype 04
ORB_l1		0.151079		0		1.61304	1.18487		0.348958	1.10204	0.764706	1.3224	0.205607	0.0663717
ORB_l23		0.0320151		0.00160514	0.00555556	0.577263	0.204678	0.0181818	0.0182724	0.119205	0.0563584	0.297972	0.0109091	0.00331858
ORB_l5		0.0142119		0	0	0.266533	0.0879888	0.00977995	0.00526316	0.0337621	0.0245184	0.13877	0	0
ORB_l6		0.00254453			0	0.174545	0.0203252	0	0	0.00813008	0	0.0425532	0	0
FRP_l1		0.2			0.038961	2.33962	1.7541	0.294118	0.3		1.13514	2.65	0.180952	0.125
FRP_l23		0.02			0.00699301	0.466667	0.291005	0.0342466	0.0414201	0.162162	0.16	0.551471	0.0114943	0.0284091
MO_l1	0	0.259928				2.07759	1.87764	0.272727	0.217391	1.16822	1.20859	2.25984	0.369099	0.166667
MO_l23	0	0.0433498			0.00591716	0.861864	0.378753	0.0508083	0.0163399	0.133627	0.139729	0.469413	0.0158273	0.0194175
MO_l5	0	0.0150322	0	0	0.00208768	0.67867	0.217236	0.0298246	0.00365965	0.0716724	0.0484791	0.296296	0.000835422	0.00100705
MO_l6	0	0.00251889	0	0	0.00103093	0.224215	0.0881764	0.0135699	0.00221239	0.00830565	0.0117647	0.0671233	0.00427807	0.00108342
SS_l1	0.00515464	0.202532	0	0.0320513	0.0441767	1.48993	1.55372		0.177515	0.768293	0.656109	1.42254	0.361371	0.143275
SS_l23	0.00803213	0.0185022	0	0	0	0.538462	0.292605		0.00899101	0.0774336	0.0776596	0.182749	0.0273038	0.00772627
SS_l5	0	0.0148437	0	0	0	0.465399	0.204918		0.00229533	0.0297398	0.0277185	0.247512	0.00578035	0.00429646
SS_l6	0	0.00300601	0	0	0	0.164903	0.0815047		0.000808407	0.0117647	0.00545852	0.0868167	0.00529568	0.00087184
PTLp_l1	0	0.237288	0	0	0.0735294	1.21127	1.60938		0.0869565	0.694444	0.457627	1.32727	0.306818
PTLp_l23	0	0.00431034	0	0	0	0.274611	0.109589		0	0.0206186	0.0333333	0.0839695	0.0166667	0
PTLp_l5	0	0	0	0	0.00456621	0.258373	0.149485		0	0.0347826	0.0045045	0.0778443	0.044586	0
PTLp_l6	0	0	0	0	0	0.0857143	0.0454545		0	0.00694444	0	0.0426829	0.017301	0
VIS_l1	0	0.0833333	0	0.0120482	0.00505051	0.60217	0.778338		0.0461538	0.346535	0.180272	0.493724	0.252427	0.00121359
VIS_l23	0	0.00850547	0	0.00076746	0.00117509	0.0899358	0.0788114		0.00539811	0.0206677	0.0151307	0.0498339	0.00985222
VIS_l5	0	0.003517	0	0.000883392	0	0.12012	0.11413		0.00329308	0.0177305	0.00965517	0.0221239	0.0492077	0.00155763
VIS_l6	0	0.0027027	0	0	0	0.0481366	0.0359521		0.00382409	0.00186916	0.00263505	0.0123023	0.00763359
RSP_l1	0	0.003861	0		0.00224719	0.390323	0.322581		0.021097	0.0655738	0.0288066	0.121387	0.0514019	0.0147059
RSP_l23	0	0.00541516	0	0	0	0.106212	0.0767386		0.004158	0.0207547	0	0.0212766	0.00754717	0
RSP_l5	0	0	0	0	0	0.111765	0.0565371		0	0.0275424	0.00230415	0.00980392	0.00673401	0
RSP_l6	0	0	0	0	0	0.0462963	0.0320513		0.00534759	0	0	0	0	0.00740741
CA1_so	0	0	0	0	0	0.0769231	0.0495495	0	0	0.00401606	0	0.0070922	0	0
CA1_sp	0	0	0	0	0	0.0260417	0.00952381	0	0	0	0	0.0060241	0	0
CA1_sr	0	0	0	0	0	0.130751	0.0938865	0	0	0.00359712	0	0.0374332	0	0
CA1_slm	0	0.0208333	0	0	0.00680272	0.446154	0.196203	0	0	0	0	0.0813954	0	0.00757576
CA2_so	0	0	0	0	0	0.2	0.0833333	0	0		0	0	0	0
CA2_sp	0	0	0	0	0	0.0857143	0.107143	0	0	0	0	0	0	0
CA2_sr	0	0	0	0	0	0.255319	0.222222	0	0	0.0555556	0	0.111111	0	0
CA2_slm	0	0	0	0	0	0.571429	0.1	0	0	0		0.0555556	0	0.0526316
CA3_so	0	0	0	0	0	0.0470588	0.0491803	0	0.00970874			0.0190476	0	0
CA3_sp	0	0	0	0	0	0.0825688	0.047619	0	0.0153846	0	0	0.039604	0	0
CA3_sr	0	0	0	0.0126582	0	0.18018	0.0714286	0.0153846	0.0131579		0	0.0518519	0	0
CA3_slm	0	0	0	0	0	0.105263	0	0	0	0		0.111111	0	0
DG_gr	0	0	0	0	0	0.0130719	0	0	0	0	0	0	0	0
DG_Hil	0	0	0	0	0	0.0939597	0.0451128	0	0	0.0111111	0	0.0327869	0	0
DG_mo	0	0	0	0	0	0.164384	0.0736196	0	0	0	0.0102041	0.0118343	0	0
SUB_mo	0	0	0	0	0	0.78125	0.534483		0	0.0535714	0	0.305085	0	0
SUB_pys	0	0	0	0	0	0.197987	0.100346	0	0	0	0	0.0578947	0	0
BST	0	0.0466667		0	0	0.23871	0.0305344					0.0113636		0.00452489
Cau	0	0.00634058		0	0	0.102582	0.0186335	0.00203666				0.00661376		0.00078125
Put	0.00291121	0.0207626		0.00112613	0.0142508	0.248343	0.065425	0.0103257	0.0154083		0.00755287	0.0519774		0.00302115
EPal	0	0.0503817		0.0096432	0.0326264	0.251861	0.111643	0	0.0126812		0.00829876	0.0219595		0.0317662
IPal	0				0.00297619	0.106242	0.0497238	0.00217865	0.00582524		0.00169205	0.0169051		0
VStr		0.0515351	0		0.0870445	0.42268	0.229648	0.036855	0.0498783	0.0781893	0.0217166	0.102134	0.00191205	0.0177936
VPal		0	0	0.00288184	0.00641026	0.0551181	0.0924574	0	0.00201207		0	0.0286533		0
TuPal1		0.117117	0	0	0.125	0.373016	0.697674	0.0387597	0.53	0.0645161	0.0410959	0.3125
TuPal2		0.0340909	0	0	0	0.0813954	0.359223	0.00740741	0.144	0.012987	0	0.160714
TuPal3		0.0265849	0	0	0.00740741	0.0791075	0.150327	0.00514139	0.0958606	0.0428571	0.00974026	0.0754717
Tustr1		0.206522	0.01	0.016129	0.194946	0.5625	0.94958	0.15	0.401961	0.285714	0.0642857	0.333333	0
Tustr2		0.0614035	0	0	0.0070922	0.116667	0.340782	0.0458015	0.0873016	0.0722892	0.019802	0.107527	0
Tustr3		0.0488722	0	0.00526316	0.0278884	0.130435	0.305284	0.0833333	0.058997	0.0229008	0.0174419	0.0875	0
HDB		0	0	0	0.0222222	0.0725389	0.0718954	0.0115075	0.0138539	0.00470588	0	0.0196078		0.0027933
SIB			0	0.00471698	0	0.0532544	0.0406504	0.00615385	0.00540541	0.0102564	0.00125313	0.00930714		0
OB_gl		0.00754717			0.0235294	0.323529	0.769231	0.0206897	0.0608696	0		0.419913	0.0035461
OB_gr					0.00515464		0.083808	0.0552619	0.0325945			0.187179	0.0208547
OB_ipl					0.0428571		0.0571429	0.106936	0	0.0595238	0.105263	0.264368	0.00406504
OB_mtr					0		0.0121212	0.028754	0	0		0.0530303	0.00729927
OB_opl					0.0280899	0.695522	0.0513447	0.0776942	0	0.036036		0.379412	0.0242991
AON1		0.00704225			0			0.0235546	0.00887574		0.0134228	0.0302419	0.00552486
AON2		0						0.00790514	0		0	0.0540541	0
AON3								0	0		0	0	0
LPrP1		0.0625		0.00699301	0	0.838542	0.464052	0.032	0.0416667	0.354839	0.0444444	0.633333	0	0.00675676
LPrP2		0		0	0.0102041	0.179945	0.0812325	0.00588235	0	0.0117647	0.0075188	0.241758	0	0
LPrP3		0.00704225		0	0.01	0.252174	0.0496084	0.00330033	0.0172414	0.0168067	0.00956938	0.0902778	0.00529101	0
Bec		0.00510204		0	0	0.258772	0.0532544	0.0103627	0.00970874		0	0.0408163	0.00540541	0
Cla		0		0	0	0.13617	0.0533333	0.00574713	0.00819672		0	0.0278884	0.00909091	0
Ven		0.0194647	0	0	0.00847458	0.260355	0.170968	0.0221774	0.00660066		0.00662252	0.056338	0	0.00287356
VPrP1		0.09375	0.0132159		0.0707547		0.370732	0.168478	0.0658436		0.0292683	0.265683	0.00823045	0
VPrP2		0.0184332	0		0.00714286		0.0964126	0.09375	0.00314465	0.00487805	0.00268817	0.0808824	0.00243902	0.00332226
VPrP3		0.00595238	0		0.0224359		0.0973872	0.0105932	0.0316206		0.00421941	0.0530035	0	0
PHyA	0		0.000887311	0.00128866	0	0.0568336	0.0327869	0.00923077	0.00401606	0.00488021	0.00374251	0.0087577	0	0.00158103
THyA	0		0	0.00149254	0.00661157	0.114167	0.0823199	0.0110664	0.00967222	0.00146199	0.000748503	0.0241546		0.00353774
Rt	0	0.00571429	0	0	0.0104167	0.0222772	0.0150628	0.00145349	0.00359712		0	0.0052356	0.00534759	0
VPL	0		0		0	0.145553	0.141393	0.00696056	0.0107672	0.00980392	0.00920245	0.0447094	0	0.00138504
ZI	0		0	0	0.00497512	0.19346	0.0294118	0.00731261	0.00194553	0.0106762	0.00569801	0.04375	0	0
p3Tg	0		0	0	0	0.161184	0.0616438	0.013468	0.00529101	0	0.00438596	0.0106383	0	0
p3SNC	0	0	0	0	0	0	0.0263158	0	0.015873	0	0	0	0	0
p3SNR	0	0	0	0	0	0.0925926	0.00884956	0	0.00854701	0	0	0	0	0
LD	0	0.00554785	0		0	0.127572	0.0887324	0	0		0.00316456	0.0113208	0	0.00257732
LP	0	0.00378788	0.00148148		0	0.116861	0.133041	0.00668151	0.00107296	0.0025641	0.00521739	0.0307868	0.00274725	0
Po	0.00291121		0		0	0.141743	0.117089	0.00313972	0.00152439		0.0025641	0.0661765	0.00157978	0.00177305
VPM	0.000884956		0.000984252	0	0.00255754	0.205731	0.144246	0.00727032	0.00506009	0.0121827	0.00499064	0.0579179	0.00664452	0.000820345
SPF	0		0	0.00598802	0	0.203209	0.0933333	0.00609756	0	0	0	0.011236	0.00581395	0
p2LimRt	0	0	0		0	0.0930233		0.00304878	0.0141844	0	0	0.015625	0	0
PR	0		0		0	0.0833333	0.030888	0.00392157	0.0103627	0	0	0.0151515	0	0
p2SNC	0	0	0	0	0	0.0208333	0.0123457	0	0	0	0	0	0	0
p2SNR	0	0	0	0	0	0.0217391	0.0186335	0	0	0	0	0	0	0
APT	0	0	0.00197628		0	0.0359897	0.136364	0.00434783	0.00813008	0	0	0.0116505	0	0
JcP	0	0	0		0	0.0555556	0.0312012	0	0	0	0.00123762	0.00460829	0.00138696	0
LT	0	0.0100251	0		0	0.0552632	0.0347682	0.00253165	0	0	0.00352526	0.0223325	0.00488998	0.00470958
p1LimRt	0	0	0		0	0.043956	0.0382166	0	0.00966184	0.00970874	0	0	0.00578035	0
p1BRt	0	0.00574713	0		0	0.0197044	0.0363636	0.00727273	0.00220264	0.00529101	0.00416667	0.0149254	0	0
p1SNC	0	0	0	0	0	0.05	0.0487805	0.0175439	0	0	0	0	0	0
p1SNR	0	0	0	0	0	0.016129	0.0205479	0	0	0	0	0	0	0
TG	0	0.00374532	0	0	0	0.118118	0.0838384	0.00577367	0.00611621	0.00888889	0.00322581	0.0364583	0.00807175	0.00210526
SC	0	0.00217324	0	0.000700771	0.000816993	0.124035	0.0732839	0.00986436	0.0028911	0.00300172	0.000607165	0.00780742	0.00640205	0.0016802
IC	0	0.0014637	0	0.00082713	0.00129088	0.0859239	0.0720673	0.00342936	0.00282031	0.00171821	0	0.00991988	0.00682382	0.000804505
m1LimRt	0	0	0		0	0.111702	0.0638298	0	0.0102302	0.00840336	0	0	0.011194	0
m1BRt	0	0	0		0	0.043771	0.0126582	0.0106101	0.00146413	0	0	0		0
m1SNC	0	0	0	0	0	0	0.0128205	0	0	0	0.0172414		0	0
m1SNR	0	0	0	0	0	0	0.0214286	0	0	0	0		0	0
m2A	0	0	0		0	0.0968921	0.0679095	0.00914077	0.00558659	0.00315457	0.00369004	0.00507614	0	0
SCnf	0	0	0		0	0.037037	0.0336134	0	0	0	0			0.015873
m2BRt	0	0	0		0	0.045977	0.0408163	0	0.00201207	0	0			0
m2SNC	0	0	0	0	0	0.0384615	0.0166667	0	0	0	0		0	0
m2SNR	0	0	0	0	0	0.0333333	0.0285714	0	0	0	0		0	0
CB_gr	0	0.022409	0		0	0.149215		0.0276442	0.0248366	0.0200885	0.00181488	0.0220307	0.0340237	0.0187291
CB_mo	0.00179051	0.000438789	0		0	0.00953053		0.00280505	0.000293427	0.000584112	0.000538503	0	0	0
CBN	0	0.00723327	0		0.00124844	0.0772834			0.0193237		0.00257732	0.0238095	0.0096
isA	0.000694927	0.0111607	0.000628536		0.000730994	0.0810373	0.0784737	0.00664767	0.00565611	0.000855432	0.00461538	0.00962567	0.010627	0.00296077
isLimRt	0	0.0144928	0		0	0.0294118	0.0204082	0.0104712	0.00716846	0	0		0	0
isBRt	0	0	0		0	0.0446429	0.031746	0	0.00193798	0	0			0
isSNC	0	0	0		0	0	0.0666667	0	0	0	0		0	0
isSNR	0	0	0		0	0	0.0173913	0	0	0	0		0	0
r1	0.00391389	0.00409417	0		0	0.0671378	0.0391061	0.0065312	0.0044405	0.0035503	0.00401284	0.0143541	0.00116009	0.00298507
r2	0.00134228	0.0214286	0.00224972		0.00494438	0.081761	0.0504414	0.00944081	0.00802139	0.00307503	0.00280374	0.00900901	0.00690449	0.003003
r3	0	0.00965251	0		0	0.09	0.0447248	0.00984103	0.0144479	0.00405515	0.0020429	0.00747664	0.00612745	0.00084246
r4	0	0.00411523	0		0	0.0820257	0.0707396	0.0136116	0.0301129	0.00463392	0.00169348	0.00967742	0.00224467	0.00181488
r5	0	0.00342231	0.000656599		0.00105263	0.104607	0.0767148	0.0104083	0.0382831	0.00114155	0.000712251	0.0143218		0.00216138
r6	0	0.00783085	0		0.00234742	0.0855365	0.0929054	0.00599251	0.0368809	0.00609756	0	0.0144092		0.000744602
r7	0.000819001	0.0088574	0.00206612		0	0.106613	0.090448	0.000846024	0.0412121	0.00649351	0.00340426	0.020202		0.00180995
r8	0.00069541	0.00945378	0.00533537		0.00332668	0.133971	0.0646921	0.004111	0.0299465	0.00313808	0.00245902	0.0200463		0.00825083
r9	0.000793021	0.0104364	0		0.00679012	0.143605	0.0909786	0.000987167	0.0444874	0.00876232	0.00379147	0.0159262		0.00100301
r10	0.000689655	0.00894188	0		0.00246914	0.134255	0.120415	0.00146843	0.0442978	0.011883	0.00166389			0.00337553
r11	0.00448431		0		0.000632511	0.195855	0.190223	0	0.0593301	0.00692521	0.00104493			0.00198413

## Sheet: Subtype 05
	CFS0074	CFS0075	CFS0076	CFS0077	CFS0078	CFS0079	CFS0125	CFS0136	CFS0042	CFS0043	CFS0044	CFS0046	CFS0072	CFS0073
region	Subtype 05	Subtype 05	Subtype 05	Subtype 05	Subtype 05	Subtype 05	Subtype 05	Subtype 05	Subtype 05	Subtype 05	Subtype 05	Subtype 05	Subtype 05	Subtype 05
ORB_l1		0.0503597		0.0218978		0.847826	0.621849		0.15625	0.469388	0.367647	0.628415	0.116822	0.0132743
ORB_l23		0.0131827		0	0	0.1766	0.0804094	0.00227273	0.00332226	0.0242826	0.0130058	0.0858034	0.00545455	0.00110619
ORB_l5		0.00516796		0	0.00207039	0.0701403	0.0223464	0.00244499	0.00350877	0.00160772	0.00700525	0.0343348	0	0
ORB_l6		0			0	0.0545455	0.0121951	0	0	0	0	0.0212766	0	0
FRP_l1		0.106667			0.012987	1.22642	0.918033	0.117647	0.116667		0.378378	1.475	0.104762	0.0357143
FRP_l23		0.0133333			0	0.227778	0.126984	0.0273973	0.00591716	0.0540541	0.0133333	0.227941	0.00574713	0
MO_l1	0	0.111913				0.99569	0.898734	0.165775	0.0628019	0.271028	0.269939	1.19685	0.141631	0.0347222
MO_l23	0	0.00886699			0	0.280508	0.135489	0.0230947	0.00544662	0.0323054	0.0385819	0.17603	0.0028777	0.00323625
MO_l5	0	0.00501074	0	0	0	0.209141	0.0662393	0.00964912	0	0.00910125	0.0114068	0.088694	0.000835422	0.00100705
MO_l6	0	0	0	0	0.00103093	0.0795964	0.0490982	0.0156576	0	0.00830565	0	0.0328767	0.00106952	0
SS_l1	0.00515464	0.0886076	0	0.0192308	0.0120482	0.466443	0.669421		0.0118343	0.097561	0.257919	0.704225	0.0685358	0.0263158
SS_l23	0.00200803	0.00352423	0	0.00160772	0.00140449	0.114548	0.0685959		0.001998	0.0110619	0.0138298	0.0555556	0.00455063	0.00220751
SS_l5	0	0.0015625	0.00120048	0	0	0.112548	0.0591985		0.000765111	0.00557621	0.0021322	0.0410448	0	0.00107411
SS_l6	0	0.001002	0	0	0	0.0467372	0.0323929		0.000808407	0	0	0.0385852	0	0
PTLp_l1	0	0.101695	0	0	0.0147059	0.521127	0.609375		0	0.194444	0.0847458	0.618182	0.0681818
PTLp_l23	0	0	0	0	0	0.0725389	0.0479452		0	0	0	0.0458015	0	0
PTLp_l5	0	0	0	0	0	0.062201	0.0463918		0	0	0	0.0598802	0.00636943	0
PTLp_l6	0	0	0	0	0	0.0342857	0.0363636		0	0	0.00454545	0	0	0
VIS_l1	0	0.0208333	0	0	0.00252525	0.213382	0.292191		0	0.029703	0.0272109	0.23431	0.0517799	0
VIS_l23	0	0.00121507	0	0	0	0.0235546	0.0116279		0	0	0.00550206	0.0199336	0.00164204
VIS_l5	0	0	0	0	0	0.026026	0.0475543		0	0.00236407	0.00275862	0.00442478	0.00917431	0
VIS_l6	0	0.00135135	0	0	0	0.0139752	0.0133156		0	0.00373832	0	0.00527241	0.00381679
RSP_l1	0	0	0		0	0.0774194	0.0604839		0.00843882	0.010929	0	0.0231214	0.00934579	0
RSP_l23	0	0	0	0	0	0.0440882	0.0263789		0	0.00377358	0	0	0	0
RSP_l5	0	0	0	0	0	0.05	0.024735		0	0.00423729	0	0.00980392	0	0
RSP_l6	0	0	0	0	0	0.00925926	0		0	0	0	0	0	0
CA1_so	0	0	0	0	0	0.0102564	0.00900901	0	0.00456621	0	0	0	0	0
CA1_sp	0	0	0	0	0	0.0104167	0.0047619	0	0	0	0	0.0060241	0	0
CA1_sr	0	0	0	0	0	0.0411622	0.0305677	0	0	0	0	0.0026738	0	0
CA1_slm	0	0	0	0	0	0.0820513	0.0253165	0.00653595	0	0	0	0.0232558	0	0
CA2_so	0	0	0	0	0	0	0.0277778	0	0.0357143		0	0.027027	0	0
CA2_sp	0	0	0	0	0	0.0571429	0.0714286	0	0	0	0	0	0	0
CA2_sr	0	0	0	0	0	0.191489	0.166667	0.025	0	0	0	0.0444444	0	0
CA2_slm	0	0	0	0	0	0.0714286	0.1	0	0	0		0	0	0
CA3_so	0	0	0	0	0	0.0235294	0.0491803	0	0			0.0190476	0	0
CA3_sp	0	0	0	0	0	0.0550459	0.0952381	0	0	0	0	0.049505	0	0
CA3_sr	0	0	0	0	0	0.117117	0.142857	0	0		0	0.0222222	0	0.0185185
CA3_slm	0	0	0	0	0	0	0	0	0	0		0	0	0
DG_gr	0	0	0	0	0	0.00653595	0	0	0	0	0	0	0	0
DG_Hil	0	0.00961538	0	0	0	0.0402685	0.0451128	0	0	0.0111111	0	0	0	0
DG_mo	0	0	0	0	0	0.00913242	0.0245399	0	0	0	0	0.00591716	0	0
SUB_mo	0	0	0	0	0	0.15625	0.12069		0	0	0	0	0	0
SUB_pys	0	0	0	0	0	0.057047	0.0380623	0	0	0	0	0.0131579	0.00444444	0
BST	0	0.0133333		0	0	0.0903226	0					0		0.00904977
Cau	0	0.00543478		0	0.00286123	0.0365854	0.010352	0				0.0026455		0
Put	0	0.0222726		0	0.00692182	0.114892	0.0496657	0.00794281	0.0100154		0.000755287	0.0288136		0.0020141
EPal	0.0030581	0.0473282		0.00675024	0.0163132	0.133995	0.0430622	0.00169779	0.00362319		0	0.00844595		0.0139771
IPal	0				0.0014881	0.0332005	0.0220994	0	0		0.00338409	0.00910273		0.00187617
VStr		0.0493421	0.00234742		0.062753	0.213918	0.148238	0.046683	0.0462287	0.0390946	0.00827301	0.0640244	0	0.00711744
VPal		0	0	0	0.00320513	0.0216535	0.0291971	0.00632911	0		0	0.0143266		0
TuPal1		0.0990991	0	0	0.0625	0.150794	0.569767	0.0542636	0.17	0.016129	0.0136986	0
TuPal2		0.0568182	0	0	0.00636943	0.0348837	0.0776699	0.0222222	0.12	0.012987	0	0.0535714
TuPal3		0.0224949	0	0	0.00740741	0.0344828	0.0751634	0.00771208	0.0610022	0.00357143	0.00324675	0.0377358
Tustr1		0.228261	0	0.0483871	0.101083	0.5875	0.722689	0.216667	0.176471	0.0178571	0.0357143	0.322581	0
Tustr2		0.0614035	0	0.0117647	0	0.0916667	0.223464	0.0458015	0.047619	0	0	0.107527	0
Tustr3		0.0338346	0	0	0.0119522	0.0434783	0.209393	0.0266667	0.020649	0.0114504	0.0174419	0.0416667	0
HDB		0.0045045	0	0	0.00740741	0.0189983	0.0326797	0.00460299	0.00125945	0.00235294	0.00223214	0.00784314		0
SIB			0	0	0.00369686	0.0201183	0.0162602	0.00307692	0.00945946	0.00512821	0	0.0124095		0
OB_gl		0			0.0117647	0.0490196	0.202797	0.00344828	0	0		0.047619	0
OB_gr					0		0.0805533	0.0422874	0.0182529			0.182051	0.00923077
OB_ipl					0.0428571		0.0367347	0.0809249	0	0.0119048	0.0263158	0.310345	0
OB_mtr					0		0.00606061	0.0159744	0	0		0.0530303	0.00729927
OB_opl					0.00561798	0.241791	0.0171149	0.0225564	0	0.00900901		0.119118	0.00560748
AON1		0.0140845			0			0.0107066	0.00147929		0	0.0383065	0.00552486
AON2		0						0	0		0	0.027027	0
AON3								0	0		0	0	0
LPrP1		0.0208333		0.002331	0	0.484375	0.196078	0.016	0.0138889	0.0645161	0	0.316667	0	0
LPrP2		0		0	0	0.0934066	0.0896359	0	0	0.0117647	0	0.043956	0	0
LPrP3		0		0	0	0.0956522	0.0156658	0	0	0	0	0.0138889	0	0
Bec		0		0	0	0.100877	0.0177515	0	0		0	0.00816326	0	0
Cla		0.00568182		0	0	0.0340426	0.0133333	0.00574713	0		0	0.00398406	0	0
Ven		0.00243309	0	0	0.00282486	0.091716	0.0645161	0.0120968	0		0	0.0492958	0	0
VPrP1		0.075	0.0132159		0.0141509		0.268293	0.0706522	0.0493827		0.0121951	0.162362	0	0
VPrP2		0.0184332	0		0		0.0627803	0.0357143	0.00628931	0	0	0.0551471	0	0
VPrP3		0.00595238	0		0		0.0617577	0.0127119	0.00395257		0.00421941	0.0141343	0	0
PHyA	0		0	0	0	0.0334912	0.0228645	0.0107692	0.00562249	0.00266193	0.00711078	0.0152449	0	0.00237154
THyA	0		0	0.00149254	0	0.0425	0.0299345	0.00100604	0.00376142	0.00146199	0.00149701	0.0179434		0
Rt	0	0.00571429	0.00243902	0	0.00347222	0.0111386	0.0083682	0.00290698	0		0	0.0013089	0	0
VPL	0		0		0.00192678	0.0363881	0.022541	0.00232019	0.00134589	0	0	0.00745157	0.00588235	0.00138504
ZI	0		0	0	0	0.0435967	0.0147059	0.00731261	0	0.00355872	0	0.003125	0	0
p3Tg	0.00434783		0	0	0	0.0296053	0.0239726	0.003367	0	0	0.00438596	0.00265957	0	0
p3SNC	0	0	0	0	0	0.05	0.0394737	0	0.015873	0	0	0	0	0
p3SNR	0	0	0	0	0	0	0	0.0120482	0	0	0	0	0	0
LD	0	0	0		0	0.0205761	0.0140845	0.00165837	0.00316957		0	0.00566038	0	0
LP	0	0	0		0	0.0317195	0.0248538	0	0.00107296	0	0	0.0022805	0.00137363	0
Po	0		0		0	0.0364109	0.0411392	0	0		0	0.00441176	0.00157978	0
VPM	0		0	0	0	0.0617193	0.0510535	0.000660939	0.00189753	0	0.00062383	0.0175953	0.00221484	0.000820345
SPF	0		0	0	0	0.0588235	0.02	0.00609756	0	0	0	0.011236	0	0
p2LimRt	0	0	0		0	0		0	0	0	0	0	0	0
PR	0		0		0.00735294	0.0119048	0.015444	0	0	0.00746269	0	0.00378788	0	0
p2SNC	0	0	0	0	0	0.0208333	0	0	0	0	0	0	0	0
p2SNR	0	0	0	0	0	0.0217391	0	0	0	0	0	0	0	0
APT	0	0	0		0	0.0179949	0.0422078	0	0	0	0	0	0	0
JcP	0	0	0		0	0.0126263	0.0124805	0	0	0	0	0.00230415	0	0
LT	0	0	0		0	0.00526316	0.00662252	0	0.00277008	0.0104712	0	0.00496278	0.00244499	0
p1LimRt	0	0	0		0	0.010989	0.0382166	0	0	0	0	0.010101	0	0
p1BRt	0	0	0		0	0.00985222	0.0272727	0.00727273	0	0	0	0.00373134	0	0
p1SNC	0	0	0	0	0	0	0.0243902	0	0	0	0	0	0	0
p1SNR	0	0	0	0	0	0.0322581	0	0	0	0	0	0	0	0
TG	0	0.00249688	0	0	0	0.026026	0.0262626	0.00115473	0.00764526	0.00296296	0	0.00520833	0.00179372	0.00315789
SC	0	0.00124185	0	0.00140154	0.00163399	0.0258205	0.0228819	0.00123305	0.0028911	0.00128645	0.000910747	0.0035784	0.00213402	0.000280034
IC	0	0.00058548	0	0.000413565	0.000860585	0.0206078	0.0241978	0.00205761	0.000805802	0	0.000377644	0.00991988	0.00248139	0.00160901
m1LimRt	0	0	0		0	0.0212766	0.0212766	0.00671141	0.00255754	0	0	0	0.00746269	0
m1BRt	0	0.00462963	0		0	0.010101	0.0126582	0.00265252	0.00146413	0	0	0		0
m1SNC	0	0	0	0	0.0181818	0.0243902	0.0384615	0	0	0	0		0	0
m1SNR	0	0.011236	0	0	0	0.0188679	0	0.00961538	0	0	0		0.00546448	0
m2A	0	0.00275862	0		0	0.023766	0.0213049	0	0.00139665	0.00315457	0	0.00338409	0	0
SCnf	0	0	0		0	0	0.0252101	0	0.0052356	0	0			0
m2BRt	0	0	0		0	0.0114943	0.0102041	0	0.00402414	0	0			0
m2SNC	0	0.0147059	0	0	0	0	0.0333333	0	0	0	0		0	0
m2SNR	0	0	0	0	0	0	0.0380952	0	0	0	0		0	0
CB_gr	0	0.00168067	0.000642055		0	0.0546466		0.0132212	0.00827887	0.00238338	0	0.01341	0.035503	0.00535117
CB_mo	0	0	0		0	0.00458878		0	0.000586854	0	0.000807754	0	0	0
CBN	0	0.00361664	0		0	0.0117096			0.00966184		0.00257732	0.0021645	0.0016
isA	0	0.00372024	0.00188561		0.000730994	0.0243112	0.0309575	0.00474834	0.00113122	0.000855432	0.00461538	0.00534759	0.0021254	0.00148038
isLimRt	0	0	0		0	0.0147059	0.0102041	0.0052356	0.00358423	0	0		0	0
isBRt	0	0.0108696	0		0	0.00892857	0.031746	0	0.00387597	0	0			0
isSNC	0	0	0		0	0	0	0	0	0	0		0	0
isSNR	0	0	0		0	0	0.0173913	0	0	0	0		0.00862069	0
r1	0.0136986	0	0.000747384		0	0.0332155	0.0260708	0.00580552	0.0026643	0.00118343	0.0024077	0.00837321	0.00116009	0
r2	0	0.0469388	0.00224972		0.00370828	0.0287511	0.0151324	0.0043573	0.00445633	0.000615006	0.00186916	0.00643501	0.013809	0.002002
r3	0	0.00675676	0		0	0.024	0.0183486	0.00378501	0.00515996	0	0	0.000934579	0.00367647	0.00084246
r4	0	0.00411523	0		0	0.0249643	0.0482315	0.00362976	0.0100376	0.000926784	0.00338696	0.00645161	0.00224467	0.00544465
r5	0.004662	0.0109514	0.0019698		0.00105263	0.0316699	0.0351986	0.00800641	0.0232019	0.00570776	0.002849	0.0168492		0.000720461
r6	0.00257069	0.00861394	0		0	0.0349922	0.0456081	0.00149813	0.0263435	0.00152439	0	0.00576369		0.000744602
r7	0.001638	0.0088574	0.00344353		0.00078064	0.0276653	0.0312764	0.00592217	0.0145455	0.0025974	0.000851064	0.017094		0.0108597
r8	0	0.00210084	0.0175305		0.00133067	0.0550239	0.04053	0.0133607	0.0149733	0.0115063	0.00901639	0.0339244		0.0255776
r9	0.000793021	0.0085389	0.00242522		0.00740741	0.0755423	0.0382263	0.000987167	0.016441	0.00985761	0.00853081	0.0134116		0.00200602
r10	0	0.00745157	0		0.00246914	0.0447518	0.0532872	0	0.0216777	0.00548446	0.00249584			0.00168776
r11	0.00358744		0		0	0.0621762	0.0967056	0	0.0440191	0.0110803	0			0.000992064

## Sheet: Subtype 06
	CFS0074	CFS0075	CFS0076	CFS0077	CFS0078	CFS0079	CFS0125	CFS0136	CFS0042	CFS0043	CFS0044	CFS0046	CFS0072	CFS0073
region	Subtype 06	Subtype 06	Subtype 06	Subtype 06	Subtype 06	Subtype 06	Subtype 06	Subtype 06	Subtype 06	Subtype 06	Subtype 06	Subtype 06	Subtype 06	Subtype 06
ORB_l1		1.10072		0.569343		5.92174	4.45378		3.09896	7.5102	4.77941	5.5082	1.82243	2.96018
ORB_l23		0.679849		0.144462	0.366667	2.92494	1.74854	0.327273	0.737542	3.44812	1.65029	2.51014	0.201818	0.542035
ORB_l5		0.426357		0.0515464	0.138716	2.27054	0.938547	0.205379	0.626316	2.53055	1.23643	1.51359	0.0780142	0.317604
ORB_l6		0.10687			0.0928382	1.56364	0.53252	0.0326087	0.290618	1.12602	0.539683	0.832827	0.155914	0.0527704
FRP_l1		1.98667			0.935065	5.98113	5.21311	0.852941	3.08333		6.91892	8.05	1.52381	3.83929
FRP_l23		0.566667			0.258741	2.54444	1.66138	0.232877	0.64497	4.94595	2.03333	2.99265	0.293103	0.676136
MO_l1	0.132653	1.91697				6.03448	5.34177	1.3262	3.43478	10.3458	6.85276	6.7874	2.3691	3.74653
MO_l23	0.0772595	0.755665			0.278107	4.02627	1.89838	0.421478	1.02179	4.12629	2.81648	2.66042	0.438849	1.12837
MO_l5	0.0657066	0.539012	0.169909	0.124402	0.306889	3.84349	1.49501	0.27807	0.535224	3.55859	1.89734	1.94444	0.223058	1.14099
MO_l6	0.0207424	0.172544	0.0431212	0.0522042	0.185567	1.91031	0.718437	0.0803758	0.214602	1.19103	0.558824	0.919178	0.0759358	0.288191
SS_l1	0.113402	1.36709	0.75	0.820513	0.963855	5.47315	5.65289		4.91124	8.87805	6.23982	5.46479	2.32087	2.54971
SS_l23	0.149598	0.550661	0.0888889	0.114148	0.200843	2.81689	1.67203		1.004	1.98009	2.24787	1.31871	0.324232	0.69426
SS_l5	0.0276382	0.376563	0.0672269	0.132339	0.226115	3.06236	1.77231		0.452946	2.29182	1.58955	1.50373	0.404624	1.05908
SS_l6	0.0144804	0.135271	0.0147059	0.034632	0.0823171	1.6261	0.900731		0.153597	1.00294	0.484716	0.754019	0.19947	0.329555
PTLp_l1	0	1.38983	0.703125	0.214286	0.955882	5.14085	4.9375		5.08696	9.75	4.54237	5.89091	2.43182
PTLp_l23	0.248227	0.314655	0.0927835	0.0857143	0.0915493	2.51295	1.17808		0.978142	1.48454	1.14444	0.885496	0.358333	0.509434
PTLp_l5	0.0229885	0.252336	0.045283	0.0747664	0.0776256	2.9378	1.2732		0.587444	1.68696	1.40541	1.23952	1.39809	0.653846
PTLp_l6	0	0.101124	0.0170455	0.0179372	0.06	1.37714	0.827273		0.196891	0.819444	0.609091	0.481707	0.750865	0.251908
VIS_l1	0	0.947917	0.252492	0.426506	0.593434	3.21519	3.10579		3.63077	7.16832	4.2415	3.29289	2.32039	0.201456
VIS_l23	0	0.200486	0.0417582	0.128166	0.0810811	1.06103	0.691214		0.788124	1.52305	0.672627	0.594684	0.441708
VIS_l5	0.00941915	0.19109	0.0264026	0.127208	0.0824859	1.71071	1.19837		1.7607	1.93262	1.09103	0.719764	1.38616	0.501558
VIS_l6	0.00927644	0.0918919	0.00854701	0.0412147	0.025641	0.927019	0.501997		0.806883	0.596262	0.341238	0.391916	0.715649
RSP_l1	0.0316456	0.482625	0.182927		0.247191	3.85161	2.65726		2.35021	4.66667	2.62963	2.13873	1.65888	1.19118
RSP_l23	0.0123457	0.104693	0.0432526	0.161638	0.0336927	1.77154	1.26379		0.54262	1.68679	0.609848	0.475177	0.511321	0.467337
RSP_l5	0	0.129477	0.0225564	0.237226	0.0385289	1.73824	0.865724		1.37923	2.02331	0.493088	0.715686	0.728956	0.330855
RSP_l6	0	0.0529801	0	0.0756303	0.0116732	0.990741	0.326923		0.684492	0.340782	0.177966	0.258065	0.284615	0.0592593
CA1_so	0.00892857	0.22488	0	0.00934579	0.0484848	3.26667	2.13063	0.184211	0.22831	0.393574	0.310345	1.33333	0.392857	0.197115
CA1_sp	0	0.0585366	0	0	0	0.619792	0.238095	0.0222222	0.0457143	0.0777202	0.00680272	0.246988	0.0143885	0.0486486
CA1_sr	0.00255754	0.383459	0.031746	0.0707965	0.092545	3.96368	2.22271	0.338235	0.709459	1.44245	0.425	1.63369	0.686567	0.485075
CA1_slm	0.00621118	0.833333	0.202765	0.172727	0.401361	7.44103	5.73418	0.437909	2.50962	5.88623	2.19697	4.81977	1.73154	2.72727
CA2_so	0	0.037037	0.037037	0.0322581	0.205882	5.1	1.41667	0.157895	0.535714		0	2.24324	0.527778	0.148148
CA2_sp	0	0.333333	0.0434783	0.05	0.0322581	0.742857	0.142857	0.0555556	0.05	0.1875	0.282051	0.321429	0.0454545	0
CA2_sr	0.0357143	0.3	0	0.0833333	0.145833	3	1.51852	0.275	0.625	0.5	1.28571	1.22222	0.470588	0.352941
CA2_slm	0	0.823529	0.0555556	0.107143	0.55	9.35714	3.8	0.9	1	3		5.66667	2.6	3.84211
CA3_so	0.0206186	0.133333	0.037037	0.0704225	0.0555556	2.03529	0.606557	0.0862069	0.203883			0.552381	0.178571	0.0930233
CA3_sp	0.011236	0.101449	0.0275229	0.0136986	0.0740741	0.376147	0.285714	0.0958904	0.0769231	0.173077	0.205882	0.247525	0.116279	0.0769231
CA3_sr	0.0483871	0.35443	0.0797101	0.101266	0.150943	2.63063	1.17857	0.153846	0.460526		0.466667	1.04444	0.435897	0.537037
CA3_slm	0.111111	0.222222	0.181818	0.153846	0.526316	6.26316	1.875	0.333333	2.27273	0.5		6.5	0.6	1.625
DG_gr	0.0166667	0.0955414	0	0	0	0.111111	0.124183	0.00847458	0	0	0.22	0.0491803	0.0108696	0
DG_Hil	0.0273224	0.115385	0.027933	0.0272727	0.0759494	0.604027	0.300752	0.110092	0.103704	0.0888889	0.0190476	0.229508	0.114286	0.047619
DG_mo	0.0204082	0.448087	0.0568182	0.0275862	0.0904523	5.10959	3.47853	0.236686	0.508571	2.22764	0.520408	2.55621	0.714286	0.564972
SUB_mo	0.0909091	0.678571	0.225806	0.136364	0.337079	7	7		1.94118	3.60714	3.66667	4.59322	1.87879	2.73529
SUB_pys	0.00986842	0.277966	0.0719178	0.0363636	0.101974	3.11745	2.16955	0.0995475	0.673913	0.909091	0.846154	1.26842	0.8	0.764103
BST	0.00684932	0.18		0.044586	0.206667	2.73548	0.458015					0.431818		0.59276
Cau	0.00764331	0.113225		0.0383987	0.0758226	2.06169	0.609731	0.0407332				0.529101		0.185156
Put	0.0378457	0.255946		0.149775	0.351792	3.69421	1.27937	0.135822	0.835131		0.56571	1.38249		0.380161
EPal	0.030581	0.285496		0.383799	0.719413	3.89206	1.57576	0.101868	0.952899		0.792531	1		1.35832
IPal	0.0116959				0.047619	2.0239	1.05249	0.087146	0.436893		0.196277	1.14824		0.0900563
VStr		0.669956	0.284038		1.43117	5.48711	3.57959	0.323096	1.86131	4.01646	1.29369	2.89939	0.170172	1.66726
VPal		0.0621762	0.011976	0.0576369	0.195513	1.23819	0.975669	0.0712025	0.2334		0.137536	0.833811		0.363636
TuPal1		0.855856	0.214286	0.625	1.02083	4.02381	8.36047	0.542636	7.19	5.5	2.23288	5.66667
TuPal2		0.670455	0.0718563	0.145631	0.0955414	1.27326	4.72816	0.192593	3.312	2.27273	0.742424	3.14286
TuPal3		0.331288	0.0260586	0.0948276	0.355556	1.66937	2.24183	0.123393	2.38562	1.37143	0.457792	2.2327
Tustr1		1.5	0.21	0.548387	1.33213	3.175	5.81513	0.908333	4.86275	3.32143	3.41429	5.2043	0.345455
Tustr2		0.596491	0.0536913	0.152941	0.0780142	1.53333	2.53073	0.274809	1.7619	1.43373	0.851485	2.06452	0.0305344
Tustr3		0.556391	0.0895954	0.205263	0.342629	1.75099	2.78474	0.293333	1.50147	0.965649	1.33721	1.69583	0.0566038
HDB		0.112613	0.0431373	0.0654206	0.525926	1.51295	1.5817	0.0886076	0.56927	0.458824	0.1875	0.635294		0.181564
SIB			0.0344828	0.0471698	0.227357	1.19527	0.643902	0.0861538	0.294595	0.558974	0.112782	0.682523		0.20143
OB_gl		0.777358			1.45882	2.83333	3.84615	0.572414	2.24348	2.45763		3.58009	0.971631
OB_gr					0.268041		0.514239	0.175877	0.361147			0.830769	0.472479
OB_ipl					0.414286		0.673469	0.33815	0.933333	0.630952	0.881579	1.43103	0.528455
OB_mtr					0.25		0.309091	0.204473	0.4	0.166667		0.613636	0.262774
OB_opl					0.685393	4.06269	1.25917	0.884712	0.803681	2.97297		3.21765	1.91028
AON1		0.457746			0.468085			0.167024	0.5		0.516779	0.721774	0.259668
AON2		0.2						0.110672	0.113281		0.365591	0.324324	0.0528634
AON3								0.0273973	0.307692		0.4	0.44	0.02
LPrP1		1.54167		0.519814	1.72093	4.63281	3.08497	0.8	3.69444	7.09677	2.62222	5.15	0.948276	1.44595
LPrP2		0.295082		0.0554415	0.214286	1.40934	0.87395	0.152941	0.309859	2.11765	0.759399	1.92308	0.186992	0.136564
LPrP3		0.140845		0.110375	0.14	2.44058	0.751958	0.128713	0.735632	1.30252	0.521531	1.16667	0.116402	0.304348
Bec		0.137755		0.0405405	0.0625	2.40789	0.704142	0.119171	0.524272		0.25	0.673469	0.0756757	0.1875
Cla		0.176136		0.0769231	0.1	2.1617	0.688889	0.0862069	0.467213		0.368421	0.928287	0.0727273	0.0833333
Ven		0.289538	0.0426357	0.0654628	0.271186	2.35207	0.916129	0.189516	0.567657		0.430464	1.09155	0.0890411	0.327586
VPrP1		1.3625	0.453745		0.943396		2.67317	0.842391	1.96708		1.51707	2.78598	0.292181	1.23423
VPrP2		0.668203	0.171271		0.114286		0.607623	0.388393	0.342767	0.546341	0.387097	0.698529	0.112195	0.212625
VPrP3		0.217262	0.0833333		0.237179		1.04988	0.125	0.656126		0.514768	1.0106	0.0662393	0.328652
PHyA	0.0155239		0.0186335	0.0206186	0.0224359	1.10927	0.741156	0.0715385	0.290763	0.461402	0.109656	0.474538	0.0403846	0.141502
THyA	0.00308642		0.0355286	0.0522388	0.145455	1.6675	1.40131	0.0774648	0.407308	0.565789	0.119012	0.741201		0.491745
Rt	0.0131579	0.04	0.0219512	0.0106383	0.0711806	0.757426	0.415063	0.0392442	0.0983213		0.0628684	0.433246	0.286096	0.129549
VPL	0.0296167		0.0554217		0.152216	1.69272	1.1127	0.118329	0.485868	1.28922	0.794479	1.00447	0.302941	0.501385
ZI	0.0252101		0.0117878	0.0131579	0.0696517	1.83924	0.838235	0.095064	0.328794	0.658363	0.407407	0.6375	0.210938	0.333333
p3Tg	0.0478261		0.0116279	0.0304569	0.0825688	1.43421	1.21918	0.124579	0.365079	0.669903	0.20614	0.550532	0.108696	0.333333
p3SNC	0.0105263	0.0344828	0	0.02	0.0701754	0.4	0.539474	0.0277778	0.253968	0.322581	0.0707071	0.34375	0.0416667	0.293103
p3SNR	0	0.0121951	0	0	0.0162602	0.925926	0.495575	0.0120482	0.17094	0.245283	0.0352941	0.183333	0.0236686	0.049505
LD	0.0338645	0.169209	0.0401235		0.128527	2.57613	1.26761	0.0563847	0.10935		0.411392	0.579245	0.281553	0.636598
LP	0.0107692	0.0909091	0.0148148		0.0348101	1.84307	1.45614	0.135857	0.187768	0.351282	0.28	0.950969	0.199176	0.358586
Po	0.0189229		0.0458136		0.0729614	1.94668	1.14557	0.122449	0.248476		0.553846	1.24265	0.413902	0.574468
VPM	0.0451327		0.0501968	0.108696	0.120205	2.18001	1.19449	0.227363	0.450348	1.27411	0.540237	1.01979	0.621262	0.511075
SPF	0.0247525		0.0416667	0.0778443	0.154362	1.91979	1.1	0.158537	0.283582	0.327869	0.35	0.882023	0.488372	0.618321
p2LimRt	0.025974	0	0.0180995		0.0925926	1.46124		0.10061	0.29078	0.433071	0.316017	0.625	0.292683	0.328244
PR	0.00913242		0.0183486		0.0147059	1.22619	0.864865	0.0941176	0.336788	0.477612	0.181416	0.534091	0.179191	0.263514
p2SNC	0	0.0444444	0.0212766	0	0.0377358	0.666667	0.320988	0.04	0.244444	0.363636	0.084507	0.241379	0.0666667	0.0641026
p2SNR	0.00694444	0	0	0	0.04	0.630435	0.559006	0	0.125	0.181818	0.0535714	0.318182	0.0282486	0.0873786
APT	0.0169903	0.0639535	0.00395257		0.0466667	1.14396	1.33442	0.11087	0.208672	0.260989	0.129428	0.530097	0.197044	0.220339
JcP	0.0330189	0.0531401	0.00712589		0.131034	1.31566	0.920437	0.0883002	0.225519	0.380952	0.235149	0.615207	0.31484	0.269097
LT	0.0251256	0.125313	0.0100756		0.0352113	1.58947	1.25993	0.103797	0.221607	0.418848	0.39718	0.774194	0.354523	0.33752
p1LimRt	0.031746	0.180328	0		0.114286	1.31868	0.923567	0.0782609	0.304348	0.349515	0.245763	0.737374	0.433526	0.3
p1BRt	0.0344828	0.0574713	0.0333333		0.134228	1.13793	0.790909	0.0727273	0.270925	0.417989	0.166667	0.485075	0.185185	0.311224
p1SNC	0.0133333	0	0	0	0.0454545	0.8	0.707317	0.0350877	0.174603	0.297297	0.057971	0.347826	0.137255	0.0597015
p1SNR	0.00862069	0.0104167	0.0119048	0.0163934	0.0779221	0.370968	0.479452	0.011236	0.174757	0.183673	0.0442478	0.433333	0.042328	0.072
TG	0.0257649	0.200999	0.0197711	0.0208696	0.025974	1.78779	1.39091	0.122402	0.235474	0.684444	0.318548	0.845486	0.480717	0.591579
SC	0.0158211	0.105868	0.0110254	0.0322355	0.0972222	1.83977	1.18522	0.167694	0.313845	0.620497	0.173649	0.509109	0.337175	0.339681
IC	0.0105187	0.133489	0.00960473	0.0239868	0.0533563	1.70695	1.29116	0.111797	0.248791	0.348225	0.143127	0.782526	0.369727	0.313757
m1LimRt	0.0292398	0.117188	0.00806452		0.0823529	1.48936	0.808511	0.134228	0.340153	0.403361	0.130435	0.772727	0.384328	0.189349
m1BRt	0.0205479	0.101852	0.032967		0.0431034	0.946128	0.734177	0.0795756	0.300146	0.281407	0.11828	0.690476		0.220238
m1SNC	0	0.0338983	0.0263158	0.0588235	0.0909091	0.853659	0.75641	0.0289855	0.210526	0.0588235	0.0689655		0.0933333	0.113636
m1SNR	0.0162602	0.0898876	0.0131579	0	0.0075188	0.415094	0.485714	0.0480769	0.0978261	0.244898	0.05		0.0491803	0.0526316
m2A	0.00934579	0.114483	0.00917431		0.114504	1.23949	0.873502	0.107861	0.284916	0.44795	0.138991	0.539763	0.239011	0.365019
SCnf	0.0135135	0.0357143	0.047619		0.0930233	1.20988	0.831933	0.0566038	0.267016	0.380282	0.0666667			0.222222
m2BRt	0.025641	0.112782	0.0100503		0.0217391	0.87931	0.867347	0.0574713	0.21328	0.325123	0.0629921			0.171053
m2SNC	0	0	0.0333333	0.016129	0.0243902	0.653846	0.616667	0.025	0.0606061	0.0625	0		0.177215	0.1875
m2SNR	0	0.0240964	0	0	0.0375	0.633333	0.561905	0.0526316	0.129032	0.137931	0.025		0.0714286	0.126582
CB_gr	0.0177453	0.222969	0.0410915		0.0387168	0.566754		0.141827	0.267102	0.352741	0.0860254	0.194444	0.218935	0.181271
CB_mo	0.0116383	0.0105309	0.00176523		0.00334001	0.216378		0.00140252	0.0669014	0.0616238	0.0118471	0.0230303	0.0270968	0.019261
CBN	0.00669643	0.104882	0.0185185		0.0137328	0.76815			0.545894		0.146907	0.439394	0.1936
isA	0.0229326	0.139137	0.0163419		0.0431287	1.1799	1.06839	0.150047	0.298643	0.295979	0.134872	0.408556	0.199787	0.285714
isLimRt	0.0188679	0.0724638	0.0138889		0.00819672	1.11029	0.755102	0.141361	0.333333	0.387755	0.13		0.210526	0.22093
isBRt	0.0392157	0.0869565	0.010582		0.0143885	0.741071	0.587302	0.0631068	0.195736	0.316667	0.0729927			0.192308
isSNC	0	0.0833333	0		0.04	0.384615	0.5	0.103448	0.111111	0	0.0263158		0.168675	0.128205
isSNR	0.0128205	0.0175439	0		0	0.363636	0.556522	0.0454545	0.1	0.0588235	0.0322581		0.0775862	0.0833333
r1	0.0195695	0.125896	0.0149477		0.0487465	0.961837	0.713222	0.126996	0.259325	0.252663	0.103531	0.348086	0.11949	0.205224
r2	0.0348993	0.143878	0.0123735		0.0630408	1.33064	0.754098	0.135076	0.441176	0.319803	0.119626	0.509652	0.118527	0.186186
r3	0.0320405	0.148649	0.0165803		0.0667447	1.04533	0.877294	0.141559	0.624355	0.3309	0.163432	0.33271	0.104167	0.32519
r4	0.0373563	0.165432	0.0295652		0.058127	1.03067	1.1522	0.137024	0.882058	0.362373	0.246401	0.383871	0.0684624	0.428312
r5	0.025641	0.182752	0.0282337		0.0715789	1.1334	0.953971	0.122498	0.977958	0.28653	0.190883	0.536647		0.314842
r6	0.0257069	0.215348	0.0270492		0.0766823	1.24106	1.30321	0.094382	0.903056	0.321646	0.143722	0.633285		0.291884
r7	0.026208	0.187777	0.0289256		0.0593286	1.44939	1.1175	0.0465313	0.991515	0.493506	0.128511	0.696193		0.276923
r8	0.027121	0.226891	0.0213415		0.0585496	1.79007	0.992985	0.0596095	1.12513	0.639121	0.139344	0.548188		0.227723
r9	0.038065	0.190702	0.0274859		0.062963	2.00898	1.23853	0.0138203	0.996132	0.719606	0.170616	0.649623		0.234704
r10	0.0386207	0.298063	0.0421456		0.0481481	2.03336	1.40623	0.0234949	1.0688	0.994516	0.247088			0.351899
r11	0.0439462		0.0326188		0.058191	2.15233	1.91817	0.0268199	0.986603	0.624654	0.253918			0.304563

## Sheet: Subtype 07
	CFS0074	CFS0075	CFS0076	CFS0077	CFS0078	CFS0079	CFS0125	CFS0136	CFS0042	CFS0043	CFS0044	CFS0046	CFS0072	CFS0073
region	Subtype 07	Subtype 07	Subtype 07	Subtype 07	Subtype 07	Subtype 07	Subtype 07	Subtype 07	Subtype 07	Subtype 07	Subtype 07	Subtype 07	Subtype 07	Subtype 07
ORB_l1		0.122302		0.0583942		0.486957	0.436975		0.364583	0.632653	0.485294	0.464481	0.168224	0.216814
ORB_l23		0.0282486		0.00321027	0.0194444	0.225166	0.111111	0.00909091	0.0348837	0.236203	0.0780347	0.149766	0.0145455	0.0188053
ORB_l5		0.0116279		0.00294551	0.0124224	0.127255	0.0530726	0.0146699	0.0263158	0.118971	0.0542907	0.0701001	0.00425532	0.0108893
ORB_l6		0.00508906			0.00795756	0.0727273	0.0243902	0	0.0114416	0.0345528	0.010582	0.0243161	0.0107527	0.00791557
FRP_l1		0.213333			0.0909091	0.566038	0.540984	0.0294118	0.283333		0.675676	0.675	0.133333	0.178571
FRP_l23		0.02			0.00699301	0.25	0.0687831	0	0.0177515	0.22973	0.08	0.191176	0.0172414	0.0227273
MO_l1	0	0.162455				0.448276	0.485232	0.0855615	0.338164	0.794393	0.613497	0.645669	0.193133	0.211806
MO_l23	0.00291545	0.0403941			0.00591716	0.275424	0.113934	0.017321	0.0784314	0.25257	0.165798	0.179775	0.028777	0.038835
MO_l5	0.00810081	0.0221904	0.00259403	0.00478469	0.0135699	0.224377	0.0726496	0.0149123	0.031107	0.153584	0.104563	0.0984405	0.0100251	0.0342397
MO_l6	0	0.00881612	0.00410678	0.00116009	0.014433	0.113229	0.0320641	0.00208768	0.0110619	0.0598007	0.0352941	0.0780822	0.00213904	0.0108342
SS_l1	0.0103093	0.101266	0.05	0.0512821	0.0682731	0.302013	0.35124		0.278107	0.5	0.447964	0.394366	0.161994	0.207602
SS_l23	0.00803213	0.0140969	0.00522876	0.00321543	0.00842697	0.157191	0.091104		0.0539461	0.0774336	0.0819149	0.0672515	0.0216155	0.0298013
SS_l5	0	0.0171875	0.00240096	0.00652377	0.00955414	0.140684	0.0519126		0.0283091	0.0780669	0.0671642	0.0783582	0.0222956	0.0236305
SS_l6	0	0.00501002	0.00163399	0.00324675	0.0142276	0.0917108	0.0407524		0.0129345	0.0367647	0.0229258	0.0514469	0.00441306	0.00610288
PTLp_l1	0	0.101695	0.0625	0.0714286	0.0294118	0.380282	0.296875		0.391304	0.944444	0.355932	0.709091	0.159091
PTLp_l23	0.0070922	0.012931	0.0206186	0	0	0.176166	0.0547945		0.0273224	0.0412371	0.0611111	0.0381679	0.0208333	0.0377358
PTLp_l5	0	0.0046729	0.0113208	0.0046729	0.00913242	0.133971	0.0721649		0.0224215	0.0782609	0.0540541	0.0658683	0.0955414	0.0192308
PTLp_l6	0	0.00561798	0	0.00448431	0	0.0514286	0.0227273		0.0103627	0.0138889	0.0272727	0.0304878	0.0346021	0.00763359
VIS_l1	0	0.0451389	0.0299003	0.0120482	0.0429293	0.244123	0.269521		0.220513	0.445545	0.241497	0.288703	0.126214	0.00728155
VIS_l23	0	0.0121507	0.0032967	0.0076746	0.0094007	0.0920771	0.0529716		0.0418354	0.0667727	0.0233838	0.051495	0.0262726
VIS_l5	0	0.00586166	0.00110011	0.00706714	0.00677966	0.109109	0.0774456		0.0933041	0.072104	0.0551724	0.039823	0.11593	0.0109034
VIS_l6	0	0.00135135	0	0.0010846	0.00320513	0.0496894	0.0159787		0.0363289	0.0299065	0.0210804	0.0175747	0.0438931
RSP_l1	0.00632911	0.023166	0.0121951		0.0247191	0.287097	0.16129		0.101266	0.26776	0.0864198	0.0867052	0.0841122	0.0588235
RSP_l23	0	0.00722022	0	0.00862069	0.0107817	0.104208	0.0695444		0.045738	0.128302	0.0284091	0.0283688	0.0264151	0.0276382
RSP_l5	0.00626959	0.00550964	0	0	0.00175131	0.108824	0.0318021		0.0835214	0.125	0.0207373	0.0392157	0.040404	0.0223048
RSP_l6	0	0	0	0.00840336	0	0.0277778	0.0128205		0.0588235	0.027933	0.00847458	0.0322581	0.0115385	0.0148148
CA1_so	0	0.00478469	0	0	0.0121212	0.210256	0.0990991	0.0131579	0.00456621	0.0281125	0	0.0638298	0	0.0240385
CA1_sp	0	0.00487805	0	0	0	0.03125	0.00952381	0	0.00571429	0.015544	0	0.0120482	0.00719424	0.0108108
CA1_sr	0	0.0175439	0	0	0.0128535	0.184019	0.106987	0.00735294	0.027027	0.0827338	0.0125	0.0614973	0.0223881	0.0248756
CA1_slm	0.00621118	0.00694444	0.00460829	0	0	0.430769	0.28481	0.0130719	0.134615	0.347305	0.106061	0.27907	0.0872483	0.0909091
CA2_so	0	0	0	0	0	0.2	0.0833333	0.0526316	0		0	0.0810811	0	0.037037
CA2_sp	0	0	0	0.025	0	0.142857	0.0357143	0	0	0.1875	0.0512821	0.0714286	0	0.0625
CA2_sr	0	0.025	0	0.0277778	0.0833333	0.404255	0.148148	0.05	0	0.166667	0.142857	0.133333	0.235294	0.0882353
CA2_slm	0	0	0	0	0	0.214286	0.5	0	0	0.428571		0.333333	0	0.157895
CA3_so	0	0.0266667	0.00740741	0.0140845	0.00925926	0.105882	0.0327869	0.0172414	0.0970874			0.0571429	0.0357143	0
CA3_sp	0	0	0.0275229	0	0.0462963	0.0550459	0.031746	0	0.0307692	0.0192308	0.0686275	0.029703	0.0232558	0.0641026
CA3_sr	0	0.0253165	0.0144928	0.0126582	0.00943396	0.207207	0.0535714	0	0.105263		0.2	0.0740741	0.025641	0.037037
CA3_slm	0	0	0	0	0	0.736842	0.0625	0	0.272727	0.25		0.166667	0	0
DG_gr	0	0	0	0	0	0.00653595	0.00653595	0	0	0	0.02	0	0	0
DG_Hil	0	0.0192308	0.0111732	0.00909091	0.0253165	0.100671	0.0150376	0	0.0666667	0.0333333	0	0.00819672	0	0.015873
DG_mo	0	0.010929	0.0227273	0	0.00502513	0.223744	0.147239	0.0118343	0.0171429	0.186992	0.0612245	0.16568	0.0416667	0.0621469
SUB_mo	0.0227273	0	0	0	0.0449438	0.59375	0.482759		0	0.125	0.333333	0.288136	0.030303	0.0588235
SUB_pys	0	0.0169492	0	0	0	0.181208	0.0761246	0.00452489	0.0362319	0.0454545	0.0271493	0.0605263	0.0266667	0.0410256
BST	0.0136986	0		0	0.0133333	0.16129	0.0152672					0.0340909		0.040724
Cau	0.00254777	0.00543478		0.00408497	0.00429185	0.115495	0.0289855	0.0101833				0.0251323		0.0140625
Put	0.00800582	0.0154775		0.0208333	0.0403094	0.250552	0.0673352	0.0142971	0.059322		0.0400302	0.079661		0.0332326
EPal	0.00917431	0.0137405		0.0607522	0.0831974	0.264268	0.0940989	0.0152801	0.0434783		0.0311203	0.0304054		0.138501
IPal	0.00194932				0.0104167	0.128818	0.0552486	0.0174292	0.0116505		0.0203046	0.0611183		0.00187617
VStr		0.0427632	0.0422535		0.123482	0.39433	0.219927	0.0282555	0.166667	0.279835	0.089969	0.167683	0.00764818	0.140569
VPal		0.0207254	0.011976	0.00576369	0.0224359	0.0708661	0.0486618	0.0142405	0.0221328		0.00573066	0.0515759		0.0151515
TuPal1		0.0540541	0.0857143	0.0178571	0.0625	0.357143	0.55814	0.00775194	0.38	0.419355	0.0684932	0.354167
TuPal2		0.0454545	0.00598802	0.00970874	0.00636943	0.0639535	0.330097	0.0222222	0.144	0.233766	0.0151515	0.142857
TuPal3		0.0388548	0.00651466	0.00862069	0.00740741	0.0709939	0.137255	0.0205656	0.183007	0.0571429	0.0324675	0.176101
Tustr1		0.152174	0.05	0.0806452	0.108303	0.4125	0.462185	0.0583333	0.588235	0.375	0.364286	0.602151	0.0727273
Tustr2		0.0263158	0	0	0.0141844	0.075	0.195531	0.0610687	0.190476	0.0843373	0.0594059	0.215054	0
Tustr3		0.0451128	0.00867052	0.0105263	0.0298805	0.110672	0.223092	0.0166667	0.19469	0.0916031	0.145349	0.195833	0.0188679
HDB		0.0135135	0.0117647	0.00934579	0.0333333	0.129534	0.0915033	0.0115075	0.0415617	0.0305882	0.0111607	0.0411765		0.0139665
SIB			0.00492611	0	0.012939	0.0508876	0.0439024	0.0138462	0.027027	0.0205128	0.0125313	0.0527404		0.0107271
OB_gl		0.0264151			0.117647	0.0980392	0.202797	0.0310345	0.13913	0.135593		0.225108	0.0460993
OB_gr					0.0515464		0.0846216	0.0235464	0.0573664			0.115385	0.082735
OB_ipl					0.1		0.110204	0.0375723	0.0933333	0.202381	0.105263	0.149425	0.0447154
OB_mtr					0.0625		0.0424242	0.0351438	0	0		0.0530303	0.0145985
OB_opl					0.0337079	0.280597	0.0757946	0.0263158	0.0552147	0.135135		0.197059	0.0803738
AON1		0.0915493			0.120567			0.012848	0.0488166		0.0447427	0.0443548	0.0497238
AON2		0.00909091						0.0118577	0.00390625		0.0322581	0.00900901	0.00440529
AON3								0	0		0	0	0
LPrP1		0.104167		0.039627	0.162791	0.429688	0.30719	0.048	0.444444	0.516129	0.266667	0.466667	0.0517241	0.121622
LPrP2		0		0.00410678	0.0204082	0.127747	0.0420168	0	0.0140845	0.152941	0.075188	0.153846	0.00813008	0.00440529
LPrP3		0		0.01766	0.02	0.150725	0.0208877	0.00660066	0.0287356	0.0840336	0.0334928	0.0555556	0.00529101	0.0163043
Bec		0.0102041		0	0	0.153509	0.035503	0	0		0	0.0367347	0.00540541	0
Cla		0.00568182		0	0	0.165957	0.0444444	0.00574713	0.0327869		0.0175439	0.0398406	0.00909091	0.0357143
Ven		0.0121655	0.00387597	0.0112867	0.019774	0.139053	0.0322581	0.0141129	0.0429043		0.0231788	0.028169	0.00684932	0.00574713
VPrP1		0.13125	0.105727		0.0825472		0.278049	0.0978261	0.185185		0.163415	0.313653	0.0288066	0.036036
VPrP2		0.0506912	0.038674		0.0107143		0.0650224	0.0401786	0.0628931	0.0439024	0.0349462	0.0772059	0.0121951	0.0232558
VPrP3		0.00892857	0.0166667		0.0224359		0.0546318	0.0105932	0.027668		0.0464135	0.0636042	0.00641026	0.0196629
PHyA	0.00582147		0.0079858	0.00128866	0.00106838	0.0916779	0.0664366	0.0230769	0.0285141	0.0297249	0.0280689	0.0567629	0.00576923	0.0102767
THyA	0		0.0112652	0.0149254	0.0214876	0.124167	0.0972872	0.0160966	0.0317034	0.0380117	0.0149701	0.0800552		0.0271226
Rt	0.00478469	0	0	0	0.0138889	0.0259901	0.0217573	0.0188953	0.00479616		0	0.0183246	0.0106952	0.00582242
VPL	0.00522648		0.00481928		0.00963391	0.105121	0.0532787	0.0116009	0.00942126	0.0294118	0.0184049	0.0491803	0.00882353	0.0193906
ZI	0.0140056		0.00982318	0.00328947	0.00497512	0.106267	0.0294118	0.00914077	0.0136187	0.0320285	0.00569801	0.065625	0.0078125	0.0191083
p3Tg	0		0	0	0	0.108553	0.0856164	0.037037	0.042328	0	0.00877193	0.0558511	0.0108696	0.0486111
p3SNC	0	0	0	0	0	0.025	0.0394737	0	0	0.0322581	0	0	0	0.0344828
p3SNR	0	0	0	0	0	0.0555556	0.0353982	0	0	0	0	0.0333333	0.00591716	0
LD	0.00199203	0.00138696	0		0.00626959	0.102881	0.071831	0.00497512	0.00633914		0.0189873	0.0283019	0.0242718	0.0128866
LP	0.00615385	0.00378788	0.00148148		0	0.0951586	0.0643275	0.018931	0.0193133	0.0128205	0.00521739	0.04561	0.00549451	0.00252525
Po	0.00291121		0.00473934		0.00429185	0.122237	0.0585443	0.00941915	0.00914634		0.00512821	0.0529412	0.0110585	0.0248227
VPM	0.00176991		0.00295276	0.00621118	0.00767263	0.190301	0.0850891	0.00660939	0.0164453	0.0538071	0.0249532	0.0703812	0.0243632	0.0164069
SPF	0.00495049		0.00462963	0.00598802	0.0201342	0.15508	0.0533333	0.0243902	0.0149254	0.0655738	0.00833333	0.0505618	0.0232558	0.0152672
p2LimRt	0.00649351	0	0		0	0.0852713		0.0121951	0	0.015748	0.00865801	0.0546875	0.0121951	0.0229008
PR	0.00456621		0.0137615		0.00735294	0.0654762	0.03861	0.00392157	0.0310881	0.0522388	0.00442478	0.0227273	0.017341	0.0135135
p2SNC	0	0	0	0	0	0.0833333	0.037037	0.04	0.0222222	0	0	0.0344828	0	0.025641
p2SNR	0	0	0	0	0	0.0217391	0.0186335	0	0.00892857	0	0	0	0	0
APT	0.00485437	0	0.00197628		0	0.0874036	0.0405844	0.0108696	0.0108401	0.00824176	0.00544959	0.0271845	0.00985222	0.0148305
JcP	0.00943396	0	0		0	0.0757576	0.0202808	0.00662252	0.0148368	0.0112045	0.00495049	0.0368664	0.0124827	0.0190972
LT	0.00502513	0.00250627	0		0.00704225	0.0815789	0.0430464	0.0177215	0.00277008	0.0183246	0.0152761	0.0372208	0.0171149	0.0141287
p1LimRt	0	0	0		0	0.0879121	0.0509554	0	0.0241546	0	0	0.0606061	0.017341	0
p1BRt	0.00689655	0.00574713	0.0190476		0.00671141	0.0837438	0.0545455	0.0181818	0.0242291	0.037037	0.00416667	0.0559702	0.00411523	0.0357143
p1SNC	0.0133333	0	0	0	0.030303	0.05	0.0243902	0	0	0	0.0144928	0.0289855	0.00980392	0.0149254
p1SNR	0	0	0	0	0	0.016129	0	0	0	0.0204082	0	0	0	0.008
TG	0.00483092	0.00749064	0.00416233	0.00695652	0	0.104104	0.0545455	0.0138568	0.0122324	0.0488889	0.00645161	0.0503472	0.0331839	0.04
SC	0.00218221	0.00434648	0.00220507	0.00350385	0.00571895	0.0986969	0.0494743	0.0123305	0.0160617	0.0265866	0.00485732	0.0325309	0.0192061	0.0226827
IC	0.0029017	0.00848946	0.00110824	0.00248139	0.00688468	0.0852253	0.0552341	0.0150892	0.0181305	0.0234822	0.00679758	0.0526517	0.0223325	0.0257442
m1LimRt	0	0	0		0	0.0531915	0.0595745	0.00671141	0.0204604	0.0420168	0	0	0.0149254	0.00591716
m1BRt	0	0	0.003663		0.0258621	0.0774411	0.0379747	0.0159151	0.0161054	0.0150754	0.00358423	0.0833333		0.00595238
m1SNC	0	0	0	0	0	0.0487805	0.0384615	0	0	0	0.0172414		0	0.0454545
m1SNR	0.00813008	0	0	0	0.0075188	0.0188679	0.0571429	0	0.0108696	0.0204082	0		0.010929	0
m2A	0.00623053	0.0193103	0		0.00572519	0.0804388	0.0519308	0.0201097	0.0251397	0.022082	0.0246002	0.0490694	0.0302198	0.0247148
SCnf	0	0.0178571	0		0	0.0864198	0.0504202	0	0.0157068	0.028169	0			0.031746
m2BRt	0.0128205	0.0075188	0.00502513		0	0.0517241	0.0408163	0.0344828	0.0201207	0.0246305	0.00787402			0.0263158
m2SNC	0	0	0	0	0	0	0.0333333	0	0	0	0		0.0632911	0
m2SNR	0	0.0120482	0	0	0	0.0333333	0.047619	0.0263158	0	0	0		0	0.0253165
CB_gr	0.00417537	0.0246499	0.00385233		0.00884956	0.0729712		0.0204327	0.0374728	0.0466462	0.0116152	0.0316092	0.0384615	0.0327759
CB_mo	0.00358102	0.00131637	0.000294204		0	0.019767		0	0.0123239	0.00584112	0.00107701	0.00181818	0.00258065	0.00353774
CBN	0.00223214	0.0271248	0.00505051		0.00499376	0.0421546			0.0144928		0.00515464	0.025974	0.0064
isA	0.0118138	0.0357143	0.00942803		0.00584795	0.0818477	0.0727142	0.0232669	0.0226244	0.0171086	0.0164103	0.0524064	0.0350691	0.022946
isLimRt	0.0188679	0.0144928	0		0.0245902	0.0220588	0.0204082	0.026178	0.0358423	0.0612245	0.03		0.0315789	0.0116279
isBRt	0.0196078	0	0		0	0.0446429	0.015873	0.00970874	0.0174419	0.0166667	0.00729927			0
isSNC	0	0	0		0	0	0.0666667	0	0	0	0		0	0
isSNR	0	0.0175439	0		0.0181818	0.181818	0.026087	0	0	0	0		0	0
r1	0.0117417	0.0174002	0.00822123		0.0111421	0.0600707	0.0530726	0.0137881	0.0239787	0.0147929	0.00802568	0.0406699	0.012761	0.0171642
r2	0.00402685	0.0265306	0.00224972		0.0210136	0.0745732	0.0643127	0.0246914	0.030303	0.0153752	0.00841121	0.041184	0.0161105	0.019019
r3	0.00337268	0.0183398	0.00207254		0.00702576	0.062	0.0481651	0.013626	0.0319917	0.0121655	0.00919305	0.0242991	0.0171569	0.0395956
r4	0.0100575	0.0139918	0.00434783		0.0043057	0.0734665	0.0803858	0.0117967	0.076537	0.0268767	0.0160881	0.027957	0.00897868	0.0254083
r5	0.00582751	0.0164271	0.00984898		0.00526316	0.0681382	0.0586643	0.0144115	0.0696056	0.0251142	0.0178063	0.0522325		0.0309798
r6	0.00942588	0.0234926	0.0057377		0.0140845	0.0769829	0.0785473	0.011236	0.0537408	0.0228659	0.00605144	0.0266571		0.0126582
r7	0.00655201	0.0088574	0.0110193		0.00546448	0.0654521	0.0811496	0.0101523	0.0448485	0.0272727	0.0110638	0.043512		0.0280543
r8	0.0069541	0.0136555	0.0213415		0.0159681	0.0998804	0.0522214	0.0133607	0.057754	0.0376569	0.0213115	0.0547417		0.0264026
r9	0.0142744	0.0341556	0.0129345		0.0141975	0.126402	0.0917431	0.000987167	0.05706	0.0317634	0.0123223	0.0603521		0.0190572
r10	0.00758621	0.0283159	0.00574713		0.0160494	0.132628	0.101038	0.00293686	0.0584354	0.0466179	0.0141431			0.0329114
r11	0.00538117		0.00931966		0.00948767	0.13057	0.131775	0	0.0583732	0.033241	0.0188088			0.0109127

## Sheet: Subtype 08
	CFS0074	CFS0075	CFS0076	CFS0077	CFS0078	CFS0079	CFS0125	CFS0136	CFS0042	CFS0043	CFS0044	CFS0046	CFS0072	CFS0073
region	Subtype 08	Subtype 08	Subtype 08	Subtype 08	Subtype 08	Subtype 08	Subtype 08	Subtype 08	Subtype 08	Subtype 08	Subtype 08	Subtype 08	Subtype 08	Subtype 08
ORB_l1		4		1.91241		16.4696	14.3319		8.44271	18.1429	12.0735	14.6995	5.69159	6.0354
ORB_l23		2.36347		0.451043	1.16667	8.2936	5.42105	1.17955	1.81561	7.90066	4.8526	6.79407	0.607273	1.10509
ORB_l5		1.5478		0.167894	0.484472	6.37575	3.26257	0.696822	1.61053	6.16077	3.54991	3.90844	0.246809	0.597096
ORB_l6		0.447837			0.214854	3.78545	1.82114	0.209239	0.665904	2.8374	1.40741	2.14286	0.491935	0.205805
FRP_l1		6.01333			2.64935	21	17.4754	3.91176	6.96667		20.4054	23.075	4.91429	7.30357
FRP_l23		2.21333			0.825175	7.65	4.69841	1.19178	1.42012	11.6351	6.13333	8.39706	0.804598	1.54545
MO_l1	0.581633	7.23105				19.8362	17.4304	4.17112	8.05797	26.972	20.2638	20.7953	7.00429	8.95139
MO_l23	0.335277	2.75468			1.08876	11.7847	6.09007	1.47806	2.51634	10.6505	7.98332	7.15605	1.2259	2.64293
MO_l5	0.288029	2.17895	0.48249	0.454545	0.925887	10.937	4.74003	1.12632	1.3559	8.95791	5.29087	5.25341	0.680033	2.60826
MO_l6	0.0873362	0.664987	0.12115	0.161253	0.468041	5.00897	2.13427	0.312109	0.61615	3.03654	1.77451	2.29863	0.235294	0.655471
SS_l1	0.546392	5.21519	2.775	2.46795	3.3494	15.4396	16.686		10.9704	22.9146	17.9909	16.9789	6.61059	5.80117
SS_l23	0.438755	2.32863	0.352941	0.413183	0.518258	8.2592	5.08253		2.1009	4.9646	5.9617	4.52047	1.01706	1.72737
SS_l5	0.134841	1.72266	0.208884	0.403541	0.698514	8.05095	5.16758		1.03596	5.88476	4.56183	4.55099	1.09992	2.46402
SS_l6	0.0596252	0.581162	0.0767974	0.119048	0.280488	3.82981	2.56008		0.375909	2.56029	1.37445	1.93087	0.600177	0.855275
PTLp_l1	0	5.57627	2.01562	1.14286	2.54412	13.3239	14.5938		10.5217	20.6944	15.0678	13.8727	6.60227
PTLp_l23	0.652482	1.22414	0.242268	0.3	0.394366	6.22798	3.41781		2.04372	3.64948	3.56667	2.61069	1.00417	1.20755
PTLp_l5	0.0344828	1.04206	0.0943396	0.17757	0.26484	6.77512	4.64433		1.35874	4.45217	3.86937	3.76647	3.51592	1.24038
PTLp_l6	0.0268456	0.466292	0.0568182	0.044843	0.115	3.42286	2.1		0.606218	1.80556	1.24091	1.51829	2.13149	0.610687
VIS_l1	0	3.83333	0.757475	1.24578	1.64646	8.81193	9.3602		7.72821	16.0495	9.72449	9.17573	6.42395	0.527913
VIS_l23	0	0.691373	0.108791	0.490407	0.244418	2.98394	2.23256		1.81107	3.79809	1.66437	1.72924	1.21675
VIS_l5	0.0298273	0.756155	0.0715071	0.469081	0.296045	4.90791	4.09511		3.36114	4.87116	2.68	2.42773	3.43119	1.05296
VIS_l6	0.0185529	0.332432	0.0192308	0.116052	0.0913462	2.24845	1.71372		1.77629	1.33645	0.847167	1.08787	1.8416
RSP_l1	0.0443038	2.20077	0.455285		0.842697	9.64194	9.03226		6.1097	10.7978	6.58025	5.43931	5.38318	3.44118
RSP_l23	0.0452675	0.462094	0.0761246	0.653017	0.0983827	4.68537	3.88249		1.28067	4.24906	1.55682	1.48227	1.60189	1.25377
RSP_l5	0.0031348	0.38843	0.0451128	0.660584	0.126095	4.70294	3.09894		2.95711	5.15466	1.02995	2.04902	2.03199	1.13011
RSP_l6	0	0.145695	0.00546448	0.176471	0.0311284	2.68519	1.16667		1.55615	0.888268	0.415254	1.04839	0.957692	0.266667
CA1_so	0.0178571	0.899522	0.101124	0.0186916	0.175758	9.38974	7.60811	0.828947	1.08676	1.19277	0.655172	3.89362	1.35119	0.620192
CA1_sp	0	0.302439	0	0.0242424	0.0165746	1.74479	0.695238	0.0555556	0.08	0.233161	0.0408163	0.951807	0.0863309	0.135135
CA1_sr	0.0255754	1.81955	0.187302	0.190265	0.257069	10.5884	8.36026	1.25735	2.32432	4.47842	1.1375	4.86364	2.24254	1.37562
CA1_slm	0.0559006	3.79167	0.525346	0.590909	0.92517	20.7026	20.8354	1.86928	7.25962	16.4491	7.5303	14.5407	6.14765	6.9697
CA2_so	0	0.222222	0.111111	0.225806	0.764706	16.4667	5.75	1	1.10714		0.428571	6.54054	1.52778	0.592593
CA2_sp	0	1.33333	0	0.075	0.129032	1.6	0.857143	0.0555556	0.4	0.5	0.615385	0.821429	0.0909091	0
CA2_sr	0.214286	0.575	0.134615	0.416667	0.5	9.68085	5.59259	1	1.625	1.94444	3.85714	4.04444	1.11765	1.14706
CA2_slm	0.166667	3.70588	0.333333	0.464286	1.7	27.4286	25.6	2.6	2.5	6.85714		20.3889	8.4	7.47368
CA3_so	0.0721649	0.213333	0.0962963	0.197183	0.166667	6.25882	1.90164	0.534483	0.815534			1.8	0.428571	0.197674
CA3_sp	0.0449438	0.362319	0.12844	0.164384	0.194444	1.10092	0.777778	0.30137	0.246154	0.711538	0.411765	0.841584	0.232558	0.179487
CA3_sr	0.0806452	1.03797	0.23913	0.240506	0.528302	7.7027	4.30357	0.876923	1.48684		1.4	2.95556	0.923077	1.18519
CA3_slm	0.444444	2.44444	0.363636	0.423077	1.73684	22.5789	8.5625	1.33333	8.09091	5.75		18.3333	2.7	4.5
DG_gr	0.0833333	0.286624	0	0.00943396	0	0.431373	0.614379	0.0254237	0	0.0149254	0.16	0.0491803	0.0108696	0
DG_Hil	0.0928962	0.557692	0.0726257	0.0818182	0.183544	1.9396	1.03008	0.211009	0.311111	0.177778	0.0666667	0.516393	0.271429	0.134921
DG_mo	0.102041	2.06011	0.244318	0.172414	0.417085	16.6895	13.8589	1.23077	1.64571	7.36585	1.96939	8.19527	2.55952	2
SUB_mo	0.272727	2.42857	0.709677	0.545455	1.1573	21.4375	20.7241		6.29412	8.60714	8.66667	14.4576	6.12121	8
SUB_pys	0.0296053	1.41356	0.195205	0.0909091	0.263158	8.38255	6.84775	0.574661	1.23913	2.57143	2.00452	3.41842	2.06667	2.0359
BST	0.116438	1.18667		0.203822	0.68	8.21935	1.87786					1.67045		1.56561
Cau	0.0394904	0.473732		0.125817	0.226037	5.69369	2.28571	0.205703				1.74603		0.517969
Put	0.163755	1.18686		0.435248	1.1478	10.6818	4.85673	0.610008	2.46995		1.64955	4.05198		0.888218
EPal	0.11315	1.23359		1.23047	2.17618	11.0211	5.85008	0.395586	3.18478		2.1888	3.11318		3.20203
IPal	0.0526316				0.0997024	4.82072	3.04972	0.320261	1.30874		0.597293	3.10793		0.234522
VStr		3.0932	0.830986		4.69231	16.982	13.4836	1.58477	5.24209	11.5947	3.53775	7.91768	0.447419	3.65302
VPal		0.264249	0.0658683	0.236311	0.730769	2.80512	3.57421	0.30538	0.617706		0.39255	1.86819		0.641414
TuPal1		3.78378	0.657143	1.5	3.45139	12.7143	27.3837	2.3876	20.48	13.5161	5.69863	14.9792
TuPal2		3.36364	0.161677	0.563107	0.528662	3.97093	15.7184	0.792593	9.584	5.79221	1.90909	9.26786
TuPal3		1.49284	0.13355	0.362069	1.16296	4.43611	7.75817	0.742931	6.81917	3.56429	1.29221	5.44654
Tustr1		5.83696	0.56	1.83871	4.54874	10.325	19.4538	3.95	12.7255	8.32143	8.02143	14.1075	0.490909
Tustr2		2.54386	0.194631	0.470588	0.351064	3.975	9.13408	1.25954	4.29365	3.98795	1.92079	5.7957	0.0305344
Tustr3		2.34211	0.300578	0.510526	1.10359	3.79447	10.272	1.57333	4.0177	2.55725	3.46802	4.225	0.0377358
HDB		0.306306	0.0993464	0.202492	1.64815	3.19171	3.79956	0.390104	1.22796	1.20941	0.446429	1.26275		0.418994
SIB			0.0640394	0.169811	0.648799	2.36686	1.75935	0.258462	0.659459	0.989744	0.317043	1.45708		0.394517
OB_gl		3.69811			5.22353	10.6863	15.7692	2.45517	7.64348	7.71186		12.5065	2.29078
OB_gr					0.762887		1.12368	0.755887	0.778357			2.20128	1.19077
OB_ipl					1.22857		1.46531	1.53179	2.02667	2.4881	2.72368	3.97126	1.26423
OB_mtr					0.90625		0.648485	0.757188	0.563636	0.7		1.68182	0.773723
OB_opl					2.26405	12.7164	3.43276	4.3183	1.89571	7.85586		10.0324	4.94579
AON1		2.12676			1.44681			0.492505	1.25592		1.61745	2.05847	0.71547
AON2		0.536364						0.383399	0.421875		0.924731	1.27027	0.114537
AON3								0.246575	0.730769		1	1.44	0
LPrP1		6.1875		1.47319	4.62791	12.9974	10.6275	3.008	9.61111	20.1935	7.84444	14.9667	2.43103	3.27027
LPrP2		1.19672		0.147844	0.683673	3.84478	2.73109	0.605882	0.929577	4.16471	1.84211	4.7033	0.463415	0.273128
LPrP3		0.802817		0.320088	0.52	5.89565	2.5718	0.518152	1.86782	2.85714	1.04785	3.20139	0.296296	0.5
Bec		0.561224		0.256757	0.3125	5.84211	2.23669	0.336788	1.31068		0.775862	1.86531	0.405405	0.3125
Cla		0.931818		0.192308	0.485714	4.90213	2.51111	0.293103	1.19672		0.973684	2.18725	0.263636	0.25
Ven		1.14112	0.0930233	0.232506	0.779661	5.5503	3.15806	0.705645	1.48845		1.17219	2.43662	0.332192	0.718391
VPrP1		5.31875	1.67401		2.98113		9.17805	3.13587	5.14815		4.05122	7.08856	0.786008	2.68468
VPrP2		2.71889	0.607735		0.310714		1.91928	1.57143	0.726415	1.37561	1.12903	1.77941	0.395122	0.365449
VPrP3		0.797619	0.166667		0.823718		3.32067	0.582627	1.81818		1.24473	2.11307	0.173077	0.786517
PHyA	0.0491591		0.0514641	0.0695876	0.0801282	2.30683	1.82571	0.252308	0.76988	1.20231	0.326722	0.993513	0.151923	0.303557
THyA	0.0401235		0.107452	0.1	0.441322	3.41167	3.5304	0.342052	0.942504	1.28216	0.372754	1.65355		1.14858
Rt	0.069378	0.16	0.0170732	0.0265957	0.175347	2.06931	1.38075	0.15407	0.376499		0.151277	1.24869	1.04813	0.282387
VPL	0.12892		0.231325		0.533719	4.35714	3.47951	0.50116	1.53163	3.96078	1.9908	2.77496	0.920588	1.33102
ZI	0.0980392		0.0589391	0.108553	0.189055	3.98638	1.96176	0.329068	0.774319	1.58007	0.840456	1.67188	0.429688	0.738854
p3Tg	0.0782609		0.0639535	0.0964467	0.110092	2.91776	3.23288	0.43771	0.867725	1.6699	0.442982	1.16489	0.282609	0.784722
p3SNC	0.0210526	0.137931	0	0.02	0.105263	1.05	1.90789	0.277778	0.634921	0.935484	0.252525	0.796875	0.0138889	0.310345
p3SNR	0.0070922	0.109756	0.0142857	0	0.146341	1.68519	1.46903	0.108434	0.478632	0.584906	0.105882	0.666667	0.0591716	0.128713
LD	0.169323	0.851595	0.141975		0.507837	6.393	3.8493	0.258706	0.385103		1.57911	1.58868	1.03398	1.51804
LP	0.0415385	0.409091	0.077037		0.164557	4.23873	4.3962	0.526726	0.607296	1.10513	0.951304	2.71266	0.652473	0.99495
Po	0.104803		0.139021		0.330472	4.69181	3.61076	0.425432	0.939024		1.73846	3.03529	1.2812	1.42021
VPM	0.181416		0.168307	0.360248	0.361893	5.31962	3.81929	0.791143	1.3365	3.11269	1.48846	2.70894	1.87154	1.30599
SPF	0.118812		0.0694444	0.149701	0.489933	3.88235	2.84667	0.664634	0.791045	1.18033	0.825	1.68539	1.28488	1.45802
p2LimRt	0.0779221	0.04	0.0769231		0.419753	3.15891		0.460366	0.652482	1.19685	0.744589	1.32812	0.847561	0.812977
PR	0.0410959		0.0321101		0.176471	2.53571	2.16602	0.298039	0.92228	1.10448	0.49115	0.958333	0.606936	0.736486
p2SNC	0	0.155556	0	0.0227273	0.0566038	1.8125	1.12346	0.08	0.755556	0.727273	0.0422535	0.724138	0.253333	0.128205
p2SNR	0.00694444	0.0909091	0	0.0196078	0.2	1.06522	1.34783	0.164384	0.419643	0.545455	0.0535714	0.659091	0.107345	0.194175
APT	0.0533981	0.360465	0.00988142		0.313333	2.58355	3.72727	0.252174	0.501355	0.631868	0.382834	1.23689	0.650246	0.567797
JcP	0.0896226	0.2657	0.0142518		0.289655	3.09596	2.61154	0.392936	0.590504	1.05602	0.590347	1.39401	0.991678	0.701389
LT	0.0979899	0.443609	0.0352645		0.260563	3.97895	3.86093	0.402532	0.581717	1.14398	0.991774	1.80893	1.00611	0.821036
p1LimRt	0.0555556	0.360656	0.0540541		0.4	2.61538	2.34395	0.408696	0.864734	1.19417	0.533898	1.79798	1.0578	0.783333
p1BRt	0.0896552	0.235632	0.0428571		0.288591	2.26601	2.04545	0.232727	0.711454	1.02646	0.554167	1.38806	0.666667	0.683673
p1SNC	0.04	0.193548	0	0.08	0.166667	1.8	1.97561	0.0701754	0.571429	0.648649	0.217391	1.11594	0.382353	0.134328
p1SNR	0.00862069	0.125	0.0119048	0.0327869	0.103896	1.06452	1.26027	0.101124	0.466019	0.285714	0.079646	0.633333	0.116402	0.176
TG	0.0628019	0.66417	0.0759625	0.118261	0.116883	4.3954	4.05455	0.411085	0.62844	1.75407	0.770161	2.11111	1.46996	1.33789
SC	0.0436443	0.439305	0.0300441	0.0770848	0.285948	4.42181	3.55535	0.59926	0.858978	1.61835	0.525805	1.15159	1.0286	0.808177
IC	0.0449764	0.541276	0.0317695	0.0773366	0.160069	4.36046	3.97791	0.500686	0.652901	0.994845	0.409366	1.8718	1.26551	0.754224
m1LimRt	0.0350877	0.445312	0.0322581		0.258824	3.20745	2.19149	0.275168	1.01023	0.94958	0.298137	2.5	1.08582	0.556213
m1BRt	0.0616438	0.462963	0.120879		0.284483	2.10438	2.08228	0.214854	0.7306	0.904523	0.286738	1.52381		0.553571
m1SNC	0.0208333	0.152542	0	0	0.181818	1.2439	1.75641	0.144928	0.491228	0.352941	0.155172		0.32	0.454545
m1SNR	0.0243902	0.0561798	0.0131579	0	0.0150376	0.867925	1.11429	0.144231	0.358696	0.306122	0.025		0.0819672	0.197368
m2A	0.0404984	0.404138	0.0443425		0.236641	2.53199	2.4261	0.45521	0.631285	1.24606	0.370234	1.19459	0.67033	0.754753
SCnf	0.027027	0.410714	0.047619		0.162791	2.33333	1.98319	0.339623	0.769634	1.25352	0.233333			0.396825
m2BRt	0.0384615	0.458647	0.0452261		0.163043	1.59195	1.96939	0.206897	0.565392	0.886699	0.149606			0.289474
m2SNC	0	0.205882	0.0666667	0.129032	0.0731707	1.15385	1.35	0.075	0.181818	0.3125	0.0444444		0.253165	0.28125
m2SNR	0.015625	0.192771	0.027027	0.111111	0.05	1.23333	1.47619	0.105263	0.322581	0.206897	0.1		0.142857	0.177215
CB_gr	0.0553236	0.765266	0.122953		0.100664	2.0998		0.479567	1.01089	1.26796	0.258439	0.646552	0.751479	0.603345
CB_mo	0.042077	0.0390522	0.00382465		0.00334001	0.55736		0.0224404	0.206279	0.178738	0.0422725	0.0769697	0.0825806	0.057783
CBN	0.046875	0.325497	0.0454545		0.0362047	1.86885			1.50242		0.399485	1.19048	0.7536
isA	0.0674079	0.533482	0.0603394		0.111111	2.62156	2.94312	0.464387	0.752262	0.837468	0.350256	0.988235	0.648247	0.631384
isLimRt	0.0283019	0.217391	0.0138889		0.0737705	2.16912	1.62245	0.335079	0.90681	0.928571	0.21		0.852632	0.418605
isBRt	0.0980392	0.293478	0.026455		0.143885	1.89732	1.53968	0.165049	0.494186	0.85	0.131387			0.423077
isSNC	0.0434783	0.111111	0.0833333		0.14	1.19231	1.43333	0.137931	0.259259	0.25	0.131579		0.614458	0.230769
isSNR	0.0641026	0.140351	0		0.0545455	0.863636	1.21739	0.0757576	0.183333	0.235294	0.0967742		0.189655	0.166667
r1	0.072407	0.518936	0.04858		0.114206	2.2947	2.027	0.349782	0.653641	0.777515	0.26244	0.818182	0.416473	0.455224
r2	0.120805	0.589796	0.0686164		0.161928	2.84367	2.09458	0.485113	1.00624	0.827183	0.340187	1.28829	0.321059	0.449449
r3	0.165261	0.612934	0.0487047		0.204918	2.44133	2.32225	0.495836	1.34985	0.96026	0.41573	0.798131	0.292892	0.649537
r4	0.135057	0.711111	0.0869565		0.142088	2.52282	3.1522	0.575318	2.1079	0.981464	0.592718	1.03226	0.136925	0.893829
r5	0.0850816	0.720739	0.0558109		0.246316	2.65931	2.84928	0.507606	2.64153	0.931507	0.44302	1.30581		0.663545
r6	0.101114	0.797964	0.0647541		0.241784	2.79316	3.43581	0.369288	2.4078	0.923781	0.448563	1.64625		0.793001
r7	0.0802621	0.774136	0.0571625		0.240437	3.45412	3.07946	0.264805	2.58909	1.1974	0.442553	1.58586		0.745701
r8	0.0917942	0.836134	0.0945122		0.176979	4.23684	2.99376	0.242549	2.78824	1.85042	0.359836	1.40478		0.583333
r9	0.0983347	0.759962	0.107518		0.197531	5.22887	3.34939	0.0671273	2.73598	2.11501	0.417062	1.74099		0.644935
r10	0.125517	1.19523	0.121648		0.175926	4.98129	3.88304	0.148311	3.00754	2.90128	0.708819			0.902954
r11	0.1713		0.108108		0.178368	5.7658	5.80128	0.0957854	2.84976	1.91136	0.639498			0.795635

## Sheet: Subtype 09
	CFS0074	CFS0075	CFS0076	CFS0077	CFS0078	CFS0079	CFS0125	CFS0136	CFS0042	CFS0043	CFS0044	CFS0046	CFS0072	CFS0073
region	Subtype 09	Subtype 09	Subtype 09	Subtype 09	Subtype 09	Subtype 09	Subtype 09	Subtype 09	Subtype 09	Subtype 09	Subtype 09	Subtype 09	Subtype 09	Subtype 09
ORB_l1		1.1223		0.642336		3.73043	2.92857		2.61979	4.83673	3.16176	2.99454	1.49533	2.52655
ORB_l23		0.521657		0.168539	0.408333	1.87638	1.2383	0.270455	0.672757	1.87638	1.30347	1.36973	0.170909	0.441372
ORB_l5		0.350129		0.0456554	0.122153	0.995992	0.467877	0.156479	0.424561	1.17685	0.802102	0.569385	0.0680851	0.165154
ORB_l6		0.122137			0.0557029	0.585455	0.186992	0.0353261	0.15103	0.46748	0.37037	0.270517	0.0967742	0.0633245
FRP_l1		1.62667			0.935065	4.32075	3.18033	0.647059	2.33333		4.72973	5.15	0.980952	2.26786
FRP_l23		0.646667			0.251748	1.67778	1.00529	0.253425	0.514793	3.04054	1.46	1.83824	0.16092	0.352273
MO_l1	0.153061	1.55235				4.21552	3.55696	1.11765	2.47343	6.69159	4.93252	4.29134	1.53219	2.33333
MO_l23	0.104956	0.594089			0.284024	2.2822	1.26636	0.384527	0.815904	2.26872	1.86861	1.44694	0.306475	0.670982
MO_l5	0.0819082	0.479599	0.137484	0.139952	0.290188	1.98338	0.706553	0.268421	0.339433	1.57224	1.07224	0.880117	0.142857	0.595166
MO_l6	0.0360262	0.167506	0.0533881	0.0533643	0.151546	0.803812	0.344689	0.091858	0.140487	0.548173	0.366667	0.380822	0.0566845	0.128927
SS_l1	0.170103	0.905063	0.725	0.762821	1.12851	2.78523	2.90083		3.06509	4.39024	3.41629	2.90141	1.28037	1.45906
SS_l23	0.101406	0.4	0.0666667	0.120579	0.183989	1.41304	1.02358		0.679321	0.834071	1.20851	0.747076	0.29124	0.330022
SS_l5	0.0217755	0.310156	0.0564226	0.103448	0.213376	1.34068	0.782332		0.281561	1.01487	0.972281	0.634328	0.255161	0.47261
SS_l6	0.0221465	0.140281	0.0277778	0.047619	0.118902	0.597884	0.388715		0.0994341	0.517647	0.295852	0.364952	0.0935569	0.163906
PTLp_l1	0	0.728814	0.78125	0.321429	0.926471	3.04225	2.625		3.17391	4.38889	2.9661	3.30909	1.30682
PTLp_l23	0.297872	0.142241	0.0979381	0.104762	0.0985916	1.4715	0.712329		0.650273	0.886598	0.761111	0.610687	0.283333	0.264151
PTLp_l5	0.0229885	0.191589	0.0490566	0.0514019	0.105023	1.21053	0.701031		0.282511	0.791304	0.905405	0.586826	0.78344	0.192308
PTLp_l6	0.0134228	0.0393258	0.00568182	0.0134529	0.06	0.537143	0.304545		0.170984	0.298611	0.286364	0.20122	0.373702	0.10687
VIS_l1	0	0.881944	0.332226	0.327711	0.419192	1.97107	2.04534		2.05641	3.64356	2.23129	1.78661	1.27184	0.0716019
VIS_l23	0	0.195626	0.0494506	0.149655	0.0658049	0.794433	0.552972		0.593792	0.756757	0.459422	0.475083	0.353038
VIS_l5	0.00627944	0.237984	0.0363036	0.163428	0.0644068	0.848849	0.567935		1.16026	0.852246	0.689655	0.365782	0.899917	0.219626
VIS_l6	0.00742115	0.0689189	0.00641026	0.0412147	0.0128205	0.329193	0.218376		0.460803	0.28785	0.229249	0.133568	0.337786
RSP_l1	0.0316456	0.405405	0.150407		0.276405	1.75161	1.39919		1.39662	2.2459	1.28395	0.803468	0.757009	0.411765
RSP_l23	0.0144033	0.122744	0.0484429	0.243534	0.0592992	0.937876	0.546763		0.434511	1.00189	0.492424	0.212766	0.369811	0.334171
RSP_l5	0	0.126722	0.0325815	0.20438	0.061296	0.785294	0.374558		0.986456	0.963983	0.276498	0.323529	0.419192	0.230483
RSP_l6	0	0.0331126	0	0.0420168	0.0272374	0.388889	0.128205		0.454545	0.234637	0.0762712	0.112903	0.265385	0.037037
CA1_so	0	0.143541	0.0449438	0.00934579	0.0545455	1.72308	1.1036	0.157895	0.283105	0.277108	0.137931	0.638298	0.261905	0.158654
CA1_sp	0	0.107317	0	0.0121212	0.00552486	0.369792	0.180952	0.0166667	0.04	0.124352	0.0136054	0.180723	0.028777	0.0540541
CA1_sr	0.0179028	0.418546	0.0825397	0.0619469	0.0616967	1.92494	1.33406	0.349265	0.516892	1.17626	0.2125	0.820856	0.503731	0.447761
CA1_slm	0.0372671	0.604167	0.198157	0.127273	0.312925	3.9641	2.70886	0.392157	1.69231	3.72455	1.62121	2.40116	1.12752	1.5303
CA2_so	0	0	0	0.0967742	0.205882	2.7	0.666667	0.157895	0.25		0.428571	0.864865	0.388889	0.037037
CA2_sp	0	0.133333	0	0.175	0.0322581	0.685714	0.428571	0	0.55	0.4375	0.307692	0.142857	0.318182	0.1875
CA2_sr	0.0357143	0.35	0.0961538	0.25	0.0833333	2.65957	1.35185	0.375	0.916667	1.77778	1.57143	1.11111	1.17647	0.5
CA2_slm	0	0.294118	0	0.0714286	0.2	4.92857	2	0.25	0.25	0.857143		3.72222	2	1.73684
CA3_so	0.0309278	0.133333	0.162963	0.183099	0.138889	1.08235	0.590164	0.137931	0.475728			0.447619	0.142857	0.104651
CA3_sp	0.0337079	0.26087	0.165138	0.0958904	0.324074	0.825688	0.857143	0.328767	0.323077	0.519231	0.705882	0.732673	0.232558	0.24359
CA3_sr	0.0322581	0.759494	0.152174	0.291139	0.273585	2.14414	1.53571	0.646154	0.657895		0.866667	0.703704	0.615385	0.407407
CA3_slm	0.0555556	0.111111	0	0.0384615	0.473684	4.36842	0.5	0.333333	1.90909	1		2.5	0.7	0.5
DG_gr	0.025	0.10828	0	0	0	0.0653595	0.130719	0	0.00892857	0	0.14	0	0.0108696	0
DG_Hil	0.0491803	0.403846	0.0837989	0.0727273	0.234177	0.959732	0.593985	0.211009	0.311111	0.155556	0.1	0.221311	0.221429	0.126984
DG_mo	0.0544218	0.229508	0.0852273	0.0827586	0.125628	3.11872	2.26994	0.313609	0.331429	1.88618	0.428571	1.11243	0.702381	0.491525
SUB_mo	0.227273	0.5	0.290323	0.0454545	0.280899	4.4375	3.60345		0.882353	2.14286	1.83333	2.45763	1.21212	1.52941
SUB_pys	0.0164474	0.223729	0.0513699	0.0181818	0.0789474	1.41275	1.04152	0.122172	0.369565	0.590909	0.484163	0.471053	0.426667	0.425641
BST	0.0273973	0.253333		0.089172	0.246667	1.45161	0.145038					0.238636		0.452489
Cau	0.0178344	0.163949		0.0604575	0.0858369	1.07389	0.292961	0.0427699				0.227513		0.171094
Put	0.0800582	0.285391		0.212275	0.319625	1.91692	0.58405	0.138999	0.512327		0.404834	0.592655		0.328802
EPal	0.0550459	0.282443		0.521697	0.672104	1.96154	0.754386	0.0662139	0.396739		0.423237	0.344595		1.12961
IPal	0.0175439				0.0327381	0.715803	0.353591	0.0675381	0.186408		0.0981387	0.289987		0.0469043
VStr		0.576754	0.34507		1.08907	3.28093	1.97327	0.287469	1.05474	2.61728	0.903826	1.26067	0.124283	1.33452
VPal		0.0621762	0.0299401	0.092219	0.195513	0.501969	0.430657	0.0759494	0.114688		0.0773639	0.232092		0.20202
TuPal1		0.720721	0.285714	0.625	0.791667	2.2619	4.46512	0.410853	3.82	2.77419	1.13699	2.625
TuPal2		0.602273	0.0538922	0.203883	0.146497	0.627907	2.4466	0.140741	1.8	1.16883	0.469697	1.17857
TuPal3		0.327198	0.0553746	0.150862	0.262963	0.649087	1.11111	0.120823	1.2549	0.582143	0.357143	0.924528
Tustr1		1.81522	0.19	0.758065	1.33935	2.625	3.96639	0.925	3.15686	2.30357	2.32857	3.2043	0.6
Tustr2		0.807018	0.0872483	0.258824	0.113475	1.075	1.97765	0.427481	1.37302	1.20482	0.623762	1.23656	0.0229008
Tustr3		0.593985	0.0809249	0.168421	0.272908	0.814229	1.79061	0.356667	1.0413	0.629771	0.877907	0.7125	0.0628931
HDB		0.0675676	0.0509804	0.0623053	0.362963	0.544041	0.681917	0.0897583	0.239295	0.197647	0.145089	0.194118		0.0921788
SIB			0.0246305	0.0518868	0.162662	0.418935	0.230894	0.08	0.0959459	0.169231	0.0739348	0.262668		0.0953516
OB_gl		0.611321			0.917647	1.80392	2.33566	0.337931	1.06087	1.72881		2.49351	0.528369
OB_gr					0.453608		0.590724	0.348871	0.461538			0.741026	0.70359
OB_ipl					0.571429		0.791837	0.702312	0.453333	0.964286	0.868421	1.12644	0.548781
OB_mtr					0.46875		0.333333	0.322684	0.381818	0.3		0.462121	0.335766
OB_opl					0.511236	2.38806	0.797066	0.699248	0.582822	1.66667		1.70882	0.983178
AON1		0.746479			0.77305			0.271949	0.523669		0.702461	0.604839	0.364641
AON2		0.290909						0.201581	0.242188		0.473118	0.324324	0.0528634
AON3								0.0684932	0.230769		0.4	0.24	0
LPrP1		1.39583		0.710956	1.52326	3.44792	2.35948	0.984	2.44444	5.22581	2.66667	2.65	0.793103	1.05405
LPrP2		0.303279		0.0759754	0.316327	0.924451	0.62465	0.152941	0.323944	1.07059	0.496241	0.912088	0.130081	0.123348
LPrP3		0.204225		0.13245	0.2	1.07246	0.373368	0.161716	0.385057	0.462185	0.339713	0.375	0.111111	0.255435
Bec		0.183673		0.0810811	0.09375	0.964912	0.266272	0.0984456	0.31068		0.12931	0.2	0.0378378	0.0446429
Cla		0.164773		0.0769231	0.1	0.838298	0.342222	0.0804598	0.319672		0.245614	0.211155	0.0363636	0.107143
Ven		0.321168	0.0310078	0.117381	0.274011	1.08284	0.46129	0.195565	0.330033		0.254967	0.359155	0.0890411	0.215517
VPrP1		1.5875	0.84141		1.0566		2.17805	1.32065	1.53086		1.32683	1.84871	0.37037	0.851351
VPrP2		0.774194	0.232044		0.164286		0.56278	0.8125	0.267296	0.35122	0.400538	0.485294	0.202439	0.152824
VPrP3		0.247024	0.111111		0.285256		0.584323	0.177966	0.418972		0.316456	0.480565	0.0470085	0.300562
PHyA	0.0232859		0.014197	0.0206186	0.0181624	0.43843	0.300259	0.09	0.15502	0.192103	0.0830838	0.193318	0.0365385	0.0687747
THyA	0.0277778		0.0528596	0.0373134	0.11405	0.635	0.519177	0.083501	0.1741	0.187135	0.0696108	0.267081		0.260613
Rt	0.00837321	0.0342857	0.00731707	0.00531915	0.0486111	0.20297	0.122176	0.0363372	0.0359712		0.0255403	0.129581	0.0962567	0.062591
VPL	0.0313589		0.0915663		0.132948	0.82345	0.627049	0.0580046	0.179004	0.671569	0.392638	0.33234	0.132353	0.209141
ZI	0.0112045		0.0176817	0.0559211	0.0497512	0.694823	0.297059	0.0749543	0.126459	0.327402	0.159544	0.259375	0.078125	0.163482
p3Tg	0.0304348		0.0290698	0.0253807	0.0550459	0.555921	0.544521	0.124579	0.148148	0.242718	0.0789474	0.204787	0.0434783	0.111111
p3SNC	0	0.0172414	0	0	0.0175439	0.225	0.223684	0.0277778	0.174603	0.0645161	0.050505	0.15625	0	0.137931
p3SNR	0	0.0243902	0	0	0.0487805	0.111111	0.132743	0.0240964	0.102564	0.0754717	0.0117647	0.0333333	0.0118343	0.039604
LD	0.0378486	0.119279	0.0308642		0.0846395	1.06379	0.664789	0.0845771	0.1458		0.256329	0.350943	0.558252	0.234536
LP	0.0123077	0.0625	0.0251852		0.028481	0.816361	0.624269	0.111359	0.167382	0.117949	0.104348	0.358039	0.092033	0.113636
Po	0.0218341		0.0616114		0.100858	0.990897	0.689873	0.0643642	0.179878		0.333333	0.467647	0.219589	0.244681
VPM	0.0575221		0.0708661	0.130435	0.159847	1.40632	1.10859	0.128222	0.276407	0.678173	0.439177	0.615836	0.30454	0.281378
SPF	0.019802		0.0277778	0.0598802	0.154362	0.721925	0.326667	0.115854	0.171642	0.213115	0.216667	0.252809	0.302326	0.259542
p2LimRt	0.0194805	0	0.0180995		0.0740741	0.569767		0.0823171	0.0992908	0.251969	0.151515	0.195312	0.115854	0.164122
PR	0.0273973		0.00458716		0.0367647	0.363095	0.401544	0.0901961	0.186529	0.283582	0.110619	0.147727	0.150289	0.155405
p2SNC	0.0120482	0.0222222	0	0.0227273	0.0188679	0.375	0.135802	0.04	0.133333	0.151515	0.0422535	0.0344828	0	0.025641
p2SNR	0.0208333	0	0.0131579	0	0.0266667	0.304348	0.136646	0.0410959	0.0803571	0.0909091	0	0.0681818	0.0225989	0.00970874
APT	0.0145631	0.0290698	0.00988142		0.0266667	0.439589	0.538961	0.0608696	0.116531	0.0934066	0.0708447	0.201942	0.152709	0.0889831
JcP	0.0165094	0.0483092	0.0118765		0.103448	0.530303	0.335413	0.0618102	0.0890208	0.114846	0.106436	0.184332	0.184466	0.121528
LT	0.0201005	0.075188	0.00503778		0.0774648	0.592105	0.395695	0.0886076	0.0886427	0.162304	0.204465	0.282878	0.146699	0.124019
p1LimRt	0.0238095	0.0163934	0.0135135		0.0857143	0.450549	0.312102	0.0434783	0.202899	0.15534	0.110169	0.292929	0.225434	0.15
p1BRt	0.0206897	0.045977	0.0190476		0.0536913	0.394089	0.3	0.0872727	0.169604	0.169312	0.125	0.216418	0.160494	0.132653
p1SNC	0	0.016129	0	0	0.030303	0.175	0.280488	0.0526316	0.031746	0.135135	0.057971	0.173913	0.0588235	0.0746269
p1SNR	0	0	0	0	0.0324675	0.0483871	0.143836	0	0.0582524	0	0	0.1	0.015873	0.016
TG	0.0241546	0.102372	0.0280957	0.0417391	0.025974	0.688689	0.561616	0.0866051	0.111621	0.293333	0.137097	0.321181	0.266368	0.24
SC	0.00818331	0.0645762	0.0115766	0.0301331	0.0800654	0.68388	0.44898	0.103576	0.172502	0.241424	0.0686096	0.219584	0.1656	0.136096
IC	0.0188611	0.108314	0.0132989	0.0173697	0.0658348	0.662941	0.550237	0.101509	0.114222	0.153494	0.0721299	0.339565	0.202233	0.156476
m1LimRt	0.00584795	0.046875	0		0.0588235	0.590426	0.476596	0.0671141	0.191816	0.168067	0.068323	0.545455	0.235075	0.112426
m1BRt	0.00684932	0.0648148	0.032967		0.0948276	0.329966	0.272152	0.0636605	0.181552	0.241206	0.0573477	0.25		0.0892857
m1SNC	0.0208333	0	0	0	0.0727273	0.317073	0.371795	0.0289855	0.0175439	0.147059	0.0689655		0.106667	0.159091
m1SNR	0.00813008	0.0561798	0.0131579	0.0212766	0.0225564	0.0377358	0.207143	0.0288462	0.0652174	0.0816327	0		0.0273224	0.0526316
m2A	0.00934579	0.0965517	0.0168196		0.0954198	0.468007	0.375499	0.0804388	0.141061	0.236593	0.100861	0.250423	0.142857	0.165399
SCnf	0.027027	0.107143	0		0.0232558	0.382716	0.310924	0.0566038	0.167539	0.309859	0.1			0.142857
m2BRt	0.025641	0.0902256	0.0351759		0.0217391	0.431034	0.265306	0.0574713	0.128773	0.137931	0.0944882			0.0394737
m2SNC	0.0333333	0.0294118	0.0666667	0.016129	0.0487805	0.346154	0.383333	0.025	0.030303	0	0.0222222		0.0759494	0.03125
m2SNR	0	0.060241	0	0	0	0.233333	0.219048	0.0394737	0.0483871	0.0689655	0.025		0.00714286	0.0506329
CB_gr	0.0334029	0.460504	0.0731942		0.0962389	0.892016		0.426683	0.512418	0.573374	0.148457	0.443487	0.557692	0.342475
CB_mo	0.0402865	0.0131637	0.00117682		0.00334001	0.170844		0.0140252	0.0739437	0.047021	0.0094238	0.0169697	0.0296774	0.0255503
CBN	0.0133929	0.0976492	0.0117845		0.0212235	0.271663			0.217391		0.0747423	0.145022	0.0944
isA	0.0229326	0.119792	0.0213702		0.0380117	0.524311	0.437725	0.107787	0.122172	0.141146	0.0723077	0.196791	0.141339	0.133975
isLimRt	0.0471698	0.0724638	0.0138889		0.0245902	0.455882	0.306122	0.0890052	0.168459	0.204082	0.12		0.2	0.0813954
isBRt	0.0196078	0.0869565	0.00529101		0.0215827	0.379464	0.253968	0.0679612	0.125969	0.188889	0.0364963			0.0897436
isSNC	0	0	0.0833333		0.02	0.0384615	0.0333333	0.0689655	0.037037	0.0833333	0.0526316		0.0963855	0.128205
isSNR	0	0.0526316	0		0	0.181818	0.208696	0.0454545	0.05	0.176471	0		0.0258621	0.0357143
r1	0.0459883	0.117707	0.0261584		0.0389972	0.44311	0.332402	0.105951	0.137655	0.147929	0.0746388	0.183014	0.0823666	0.120896
r2	0.0402685	0.173469	0.0269966		0.0729295	0.522911	0.361917	0.129993	0.22549	0.165437	0.0794393	0.248391	0.0771001	0.108108
r3	0.0421585	0.131274	0.0238342		0.0667447	0.541333	0.402523	0.123391	0.255934	0.188159	0.108274	0.218692	0.0465686	0.158382
r4	0.0732759	0.193416	0.0426087		0.0484392	0.615549	0.674169	0.131579	0.465496	0.249305	0.227773	0.26129	0.0325477	0.217786
r5	0.0512821	0.135524	0.0341431		0.0873684	0.622841	0.40704	0.116093	0.473318	0.180365	0.140313	0.305813		0.154179
r6	0.0377035	0.180893	0.0278689		0.0805947	0.57154	0.577703	0.0756554	0.393045	0.199695	0.0748865	0.261527		0.12137
r7	0.029484	0.174491	0.0378788		0.0554255	0.589744	0.494505	0.0609137	0.36	0.314286	0.100426	0.284382		0.154751
r8	0.0340751	0.179622	0.0449695		0.0578842	0.797847	0.505066	0.0554985	0.396791	0.316946	0.0967213	0.250578		0.159241
r9	0.038065	0.222011	0.0493129		0.0722222	0.940165	0.667431	0.0108588	0.416828	0.36035	0.118483	0.334451		0.136409
r10	0.0496552	0.372578	0.0565134		0.05	0.962571	0.800692	0.030837	0.422243	0.429616	0.207987			0.177215
r11	0.0484305		0.0400746		0.0607211	1.09741	1.09458	0.0249042	0.420096	0.297784	0.14838			0.141865

## Sheet: Subtype 10
	CFS0074	CFS0075	CFS0076	CFS0077	CFS0078	CFS0079	CFS0125	CFS0136	CFS0042	CFS0043	CFS0044	CFS0046	CFS0072	CFS0073
region	Subtype 10	Subtype 10	Subtype 10	Subtype 10	Subtype 10	Subtype 10	Subtype 10	Subtype 10	Subtype 10	Subtype 10	Subtype 10	Subtype 10	Subtype 10	Subtype 10
ORB_l1		0.0215827		0.00729927		0.378261	0.281513		0.125	0.285714	0.176471	0.338798	0.0514019	0.0309735
ORB_l23		0.0112994		0.00160514	0	0.124724	0.0467836	0.00454545	0.00498339	0.0242826	0.0187861	0.0795632	0.00545455	0.00110619
ORB_l5		0.00645995		0	0	0.0470942	0.0181564	0	0.00175439	0.0128617	0.00525394	0.0357654	0	0
ORB_l6		0			0	0.0254545	0.0121951	0	0	0.00203252	0.00529101	0.0121581	0	0
FRP_l1		0.0533333			0.025974	0.528302	0.311475	0.0882353	0.0833333		0.243243	0.65	0.0285714	0
FRP_l23		0.00666667			0	0.116667	0.0687831	0.0205479	0.00591716	0.027027	0.02	0.117647	0	0.00568182
MO_l1	0	0.064982				0.413793	0.413502	0.101604	0.0531401	0.364486	0.269939	0.543307	0.0729614	0.0486111
MO_l23	0.00145773	0.0118227			0	0.210169	0.0831409	0.0161663	0.0108932	0.041116	0.0427529	0.0973783	0.00431655	0.00431499
MO_l5	0	0.00787402	0	0	0.00208768	0.132964	0.0377493	0.0105263	0.00274474	0.0159272	0.0209125	0.0575049	0.00167084	0.00302115
MO_l6	0	0.00251889	0	0	0.00206186	0.0784753	0.0180361	0.00417537	0.00110619	0.00996678	0	0.0369863	0.00213904	0
SS_l1	0.00515464	0.0506329	0.025	0.00641026	0.00803213	0.281879	0.305785		0.0650888	0.146341	0.117647	0.429577	0.0685358	0.0350877
SS_l23	0.00200803	0.00704846	0	0	0.00280899	0.083612	0.0535906		0.003996	0.0154867	0.0255319	0.0497076	0.00568828	0.00220751
SS_l5	0	0.00234375	0	0.000931966	0.00106157	0.0980989	0.0555556		0.00153022	0.00743494	0.010661	0.0472637	0.000825764	0.00107411
SS_l6	0	0.00300601	0	0	0	0.0335097	0.0240334		0	0.00882353	0	0.0176849	0	0
PTLp_l1	0	0.0169492	0.015625	0	0.0147059	0.225352	0.296875		0.0869565	0.138889	0.169492	0.381818	0.0454545
PTLp_l23	0	0	0	0	0	0.0621762	0.0342466		0	0.0206186	0	0.0152672	0.00416667	0
PTLp_l5	0	0	0	0	0	0.0334928	0.0206186		0	0.0173913	0.0045045	0.0479042	0.022293	0
PTLp_l6	0	0	0	0	0	0.0171429	0.0136364		0	0.00694444	0	0.0182927	0	0
VIS_l1	0	0.03125	0	0.00240964	0.0126263	0.155515	0.178841		0	0.0792079	0.0578231	0.129707	0.0485437	0
VIS_l23	0	0.0036452	0	0.00076746	0	0.0224839	0.0284238		0	0.00794913	0.00275103	0.00996678	0.00328407
VIS_l5	0	0.00117233	0	0	0	0.035035	0.0339674		0.00329308	0.00118203	0.00413793	0.0058997	0.0191827	0
VIS_l6	0	0	0	0	0	0.015528	0.0106525		0	0	0	0.00175747	0.00572519
RSP_l1	0	0	0		0	0.0903226	0.0766129		0.00421941	0.0273224	0.00823045	0.0115607	0.0140187	0
RSP_l23	0	0	0	0	0	0.0360721	0.0191847		0.002079	0.00566038	0.00189394	0.0141844	0.00188679	0.00251256
RSP_l5	0	0	0	0	0	0.0529412	0.00706714		0.00451467	0.00635593	0	0	0.00505051	0
RSP_l6	0	0	0	0	0	0.00925926	0		0.00534759	0.00558659	0	0	0	0
CA1_so	0	0	0	0	0	0.0205128	0.00900901	0	0	0	0	0	0	0
CA1_sp	0	0.0097561	0	0	0	0.00520833	0.0047619	0	0	0	0	0.0120482	0	0
CA1_sr	0	0.0075188	0	0	0	0.0338983	0.0393013	0	0	0	0	0.013369	0	0.00248756
CA1_slm	0	0	0	0	0	0.123077	0.056962	0	0	0	0	0.0116279	0	0
CA2_so	0	0	0	0	0	0.0666667	0.0277778	0	0		0	0.027027	0	0
CA2_sp	0	0	0	0	0	0.0285714	0.0357143	0	0	0	0	0.0714286	0	0
CA2_sr	0	0	0	0	0	0.0851064	0.0555556	0	0	0	0	0.0888889	0	0
CA2_slm	0	0	0	0	0	0.142857	0.1	0	0	0		0.0555556	0	0
CA3_so	0	0	0	0	0	0.0235294	0.0327869	0	0			0.0285714	0	0
CA3_sp	0	0	0	0	0	0.0458716	0.0634921	0	0	0	0	0.00990099	0	0
CA3_sr	0	0	0	0	0	0.117117	0.0535714	0	0.0131579		0	0.0222222	0	0
CA3_slm	0	0	0	0	0	0	0	0	0	0		0	0	0
DG_gr	0	0	0	0	0	0.00653595	0	0	0	0	0	0	0	0
DG_Hil	0	0	0	0	0	0.033557	0.037594	0.00917431	0	0	0	0	0.00714286	0
DG_mo	0	0	0	0	0	0.0319635	0.0122699	0	0	0	0	0.00591716	0	0
SUB_mo	0	0	0	0	0	0.03125	0.0689655		0	0	0	0.0508475	0	0
SUB_pys	0	0	0	0	0	0.0234899	0.0346021	0	0.00724638	0	0	0.0157895	0	0
BST	0	0.00666667		0	0.0133333	0.0903226	0					0		0.00904977
Cau	0	0.00271739		0.000816993	0	0.0394548	0.00621118	0				0.0026455		0
Put	0	0.0154775		0.00112613	0.00732899	0.081308	0.025788	0.00397141	0.0100154		0.00377644	0.0186441		0.00151057
EPal	0.0030581	0.0122137		0.00675024	0.0146819	0.0856079	0.0255183	0.00509338	0.00362319		0.0103734	0.00844595		0.00508259
IPal	0				0	0.0212483	0.0220994	0.00217865	0.00194175		0.00338409	0.00390117		0.00187617
VStr		0.0339912	0		0.0303644	0.150773	0.072904	0.0257985	0.0364963	0.0246914	0	0.0487805	0	0.0088968
VPal		0.00518135	0	0	0.00961538	0.015748	0.0194647	0	0.00201207		0	0.00573066		0
TuPal1		0.027027	0	0	0.0347222	0.119048	0.162791	0.0310078	0.17	0	0	0.0416667
TuPal2		0.0227273	0.00598802	0	0	0.0290698	0.0485437	0	0.096	0.012987	0	0.0178571
TuPal3		0.00817996	0	0	0.00740741	0.0344828	0.0490196	0.0102828	0.037037	0.00357143	0	0.0188679
Tustr1		0.119565	0.01	0.016129	0.108303	0.3	0.260504	0.133333	0.176471	0.0535714	0.0357143	0.215054	0
Tustr2		0.0438596	0	0	0	0.0416667	0.0614525	0.0381679	0.0238095	0	0	0.0645161	0
Tustr3		0.018797	0.00289017	0	0.0059761	0.0316206	0.113503	0.0233333	0.0176991	0.0152672	0.0145349	0.0291667	0
HDB		0.00900901	0	0	0.0037037	0.0241796	0.0196078	0.00115075	0.00125945	0.00235294	0	0.00196078		0.0027933
SIB			0	0.00471698	0.00554529	0.0130178	0.0130081	0.00153846	0.0027027	0	0	0.00517063		0.0011919
OB_gl		0			0	0.0882353	0.146853	0	0.0347826	0		0.0692641	0
OB_gr					0.0206186		0.0390561	0.0206631	0.0143416			0.0730769	0.0126496
OB_ipl					0.0142857		0.0326531	0.0375723	0	0.0238095	0.0131579	0.16092	0.00813008
OB_mtr					0		0.0121212	0.00958466	0	0		0.0227273	0.00364964
OB_opl					0.0224719	0.161194	0.00977995	0.0137845	0.00613497	0.00900901		0.108824	0.00747664
AON1		0.00704225			0			0.00642398	0.00295858		0.00223714	0.0241935	0
AON2		0						0.00790514	0		0	0	0
AON3								0	0		0	0	0
LPrP1		0.0208333		0.002331	0.0232558	0.296875	0.143791	0.048	0	0.0322581	0.0444444	0.15	0	0
LPrP2		0		0	0	0.0755495	0.0392157	0	0	0	0	0.10989	0	0
LPrP3		0		0.00220751	0	0.057971	0.00522193	0.00330033	0.00574713	0.0252101	0	0.0277778	0	0
Bec		0		0	0	0.0350877	0	0.0103627	0.00970874		0.00862069	0.0204082	0	0
Cla		0		0	0	0.0510638	0.00444444	0	0		0	0.00398406	0	0
Ven		0.00729927	0	0	0.00282486	0.0650888	0.0225806	0.00201613	0		0.00331126	0.00704225	0	0
VPrP1		0.05625	0.00881057		0.0141509		0.170732	0.0434783	0.0329218		0.0146341	0.0922509	0	0
VPrP2		0.046083	0		0		0.0426009	0.0267857	0	0.00487805	0	0.0514706	0.00243902	0
VPrP3		0.00297619	0		0.00320513		0.023753	0.00211864	0.00790514		0	0.0176678	0	0.00280899
PHyA	0		0.00177462	0.00128866	0.00106838	0.0202977	0.0129422	0.00538462	0.00240964	0.00177462	0.00411677	0.00356795	0	0.00395257
THyA	0		0	0.00149254	0.00165289	0.035	0.0196445	0.00301811	0.00429876	0.00292398	0.00149701	0.00828157		0.00353774
Rt	0	0	0	0	0.00347222	0.00371287	0.00502092	0	0		0	0.0026178	0.0026738	0
VPL	0		0		0	0.0336927	0.0143443	0	0.00134589	0.00490196	0	0.00894188	0	0.00138504
ZI	0		0.00392927	0	0	0.0435967	0.00735294	0.00548446	0	0	0	0.0125	0.00390625	0.00212314
p3Tg	0.00434783		0	0	0	0.0131579	0.0171233	0.00673401	0	0	0	0	0	0.00694444
p3SNC	0	0	0	0	0	0	0.0263158	0.0138889	0	0	0	0	0	0.0517241
p3SNR	0	0	0	0	0	0.0185185	0	0	0	0	0	0.0166667	0	0
LD	0	0	0		0	0.0390946	0.0225352	0	0		0	0.00188679	0	0
LP	0	0	0		0	0.0166945	0.0233918	0.00222717	0	0	0.00173913	0.00570125	0.00137363	0
Po	0		0		0	0.0416125	0.0237342	0.00470958	0.00304878		0	0.0102941	0	0.00177305
VPM	0		0	0.0015528	0.00255754	0.04482	0.0397083	0.00132188	0.00316256	0.00304569	0.00062383	0.0124633	0.00221484	0
SPF	0		0	0	0	0.0588235	0.0133333	0.00609756	0	0	0	0.00561798	0	0
p2LimRt	0	0	0		0	0.0271318		0.00609756	0	0.00787402	0	0	0	0
PR	0		0		0	0	0.011583	0.00392157	0.00518135	0	0	0.00378788	0.00578035	0
p2SNC	0	0	0	0	0	0.0416667	0	0	0	0	0	0.0172414	0	0
p2SNR	0	0	0	0	0	0	0.00621118	0	0	0	0	0	0	0
APT	0	0	0		0	0.00771208	0.025974	0.00217391	0	0	0	0.0038835	0.00164204	0
JcP	0	0	0		0	0.020202	0.0124805	0	0	0	0	0.00691244	0	0
LT	0	0	0		0	0.0131579	0.00662252	0.00253165	0.00277008	0.0052356	0	0	0.00122249	0
p1LimRt	0	0	0		0	0	0.0191083	0	0	0.00970874	0	0	0	0
p1BRt	0	0	0		0	0.0197044	0.00909091	0.00727273	0.00440529	0	0	0.00746269	0	0
p1SNC	0	0	0	0	0	0.025	0.0121951	0	0	0	0	0	0	0
p1SNR	0	0.0104167	0	0	0	0	0	0	0	0	0	0	0	0
TG	0	0.00249688	0	0	0	0.025025	0.0242424	0	0	0.00296296	0	0.015625	0.00358744	0.00315789
SC	0.000545554	0.000620925	0	0	0	0.0258205	0.0151515	0.00616523	0.00256987	0.000428816	0.00121433	0.00227716	0.000853606	0.000560067
IC	0	0.00087822	0	0	0	0.018512	0.0213046	0.00342936	0.00100725	0	0.000377644	0.00534147	0.00248139	0
m1LimRt	0	0	0		0	0.0319149	0.00851064	0	0.00511509	0.00840336	0	0.0454545	0.00373134	0
m1BRt	0	0	0		0	0.013468	0	0	0	0	0	0		0
m1SNC	0	0	0	0	0	0	0.0512821	0	0	0	0		0	0
m1SNR	0	0	0	0	0	0	0.0142857	0.00961538	0	0	0		0	0
m2A	0	0	0		0	0.0146252	0.00798935	0.00365631	0.00139665	0	0.00123001	0.0152284	0.00274725	0
SCnf	0	0	0		0	0.0246914	0.0168067	0	0	0	0			0
m2BRt	0	0	0		0	0.0229885	0.0204082	0	0	0	0			0
m2SNC	0	0	0	0	0	0.0384615	0	0	0	0	0		0	0
m2SNR	0	0	0	0	0	0.0333333	0.00952381	0	0	0	0		0	0
CB_gr	0	0.00784314	0		0	0.0615183		0.015625	0.0148148	0.00510725	0.000362976	0.0124521	0.0251479	0.00802676
CB_mo	0	0	0		0	0.00282386		0	0	0.000584112	0	0	0	0
CBN	0	0.00180832	0		0	0.0234192			0.00966184		0	0.004329	0
isA	0.00138985	0.00446429	0		0	0.0153971	0.0280778	0.00522317	0.00113122	0.00171086	0.00307692	0.00320856	0.0021254	0
isLimRt	0	0	0		0	0.00735294	0	0	0.00716846	0	0		0	0
isBRt	0	0.0108696	0		0	0.0133929	0	0	0.00775194	0	0			0
isSNC	0	0	0		0	0	0	0	0	0	0		0	0
isSNR	0	0	0		0	0	0	0	0	0	0		0	0
r1	0.00587084	0.00102354	0		0	0.0190813	0.0158287	0.00362845	0.000888099	0.00177515	0.000802568	0.00837321	0.00232019	0.000746269
r2	0	0.0132653	0.00112486		0.00123609	0.0332435	0.0252207	0.00508351	0.00356506	0.000615006	0	0.002574	0.00460299	0.002002
r3	0.00168634	0.0019305	0		0	0.024	0.0183486	0.00227101	0.00722394	0	0	0.00560748	0.00245098	0.00084246
r4	0	0.00329218	0		0	0.0228245	0.0364416	0.00635209	0.0138018	0	0.00169348	0.00107527	0.00112233	0.000907441
r5	0	0.00205339	0		0	0.0316699	0.0243682	0.0040032	0.0104408	0.00342466	0.0014245	0.00926706		0.00144092
r6	0.000856898	0.00783085	0.00163934		0.00156495	0.025661	0.0228041	0	0.0105374	0.00152439	0	0.00792507		0
r7	0	0.00620018	0.00206612		0.00078064	0.0155196	0.0228233	0.00338409	0.0109091	0.00649351	0.000851064	0.00777001		0.00452489
r8	0.00069541	0.0052521	0.00457317		0.00133067	0.0364833	0.0288387	0.0020555	0.00641711	0.00209205	0.00327869	0.0146492		0.00990099
r9	0.000793021	0.00474383	0.000808407		0.00493827	0.0373972	0.0313456	0	0.00967118	0.00219058	0.00189573	0.00754401		0
r10	0	0.00596125	0		0.00246914	0.0349878	0.0297578	0.00146843	0.0131951	0.00731261	0.00249584			0.000843882
r11	0.00358744		0		0.000632511	0.0435233	0.0563231	0	0.0181818	0	0.00104493			0.000992064

[truncated: 27 more sheets: Subtype 11, Subtype 12, Subtype 13, Subtype 14, Subtype 15, Subtype 16, Subtype 17, Subtype 18, Subtype 19, Subtype 20, Subtype 21, Subtype 22, Subtype 23, Subtype 24, Subtype 25, Subtype 26, Subtype 27, Subtype 28, Subtype 29, Subtype 30 …]
