# Supplementary material for: Developmental disruption and restoration of brain synaptome architecture in the murine Pax6 neurodevelopmental disease model
Source: Nat Commun. 2022 Nov 11;13:6836. doi: 10.1038/s41467-022-34131-w (PMC9652404; doi:10.1038/s41467-022-34131-w)
Supplement: Supplementary file 10 — Supplementary Dataset 7 [file 41467_2022_34131_MOESM10_ESM.xlsx]

## Sheet: Subtype 01
	CFS0129	CFS0130	CFS0132	CFS0133	CFS0134	CFS0135	CFS0128	CFS0131	CFS0180	CFS0190	CFS0212	CFS0214	CFS0215
region	Subtype 01	Subtype 01	Subtype 01	Subtype 01	Subtype 01	Subtype 01	Subtype 01	Subtype 01	Subtype 01	Subtype 01	Subtype 01	Subtype 01	Subtype 01
ORB_l1	6.18959	7.14114	4.57143	6.62209	6.36857	6.68617	6.94005	9.81618	6.17857	3.80835	6.25	6.38943	9.78065
ORB_l23	5.70087	4.7602	3.69524	4.7688	4.61302	5.49862	6.36842	10.7538	5.02645	2.6883	5.03484	4.98101	9.31353
ORB_l5	5.08186	3.2185	2.38732	2.93141	2.94679	3.75494	5.08012	7.56302	4.34694	1.4665	4.46811	3.91553	9.5144
ORB_l6	3.09742	1.55702	1.20046	1.83466	1.63248	2.27443	4.07885	4.76568	3.18584	0.553957	2.72337	2.12661	7.93502
FRP_l1	6.34146	6.9898		6.76875	6.4898	7.63636	5.13043	7.55556	6.42262	3.67485	6.54271	6.78109	8.65294
FRP_l23	4.52222	4.64052		4.96988	5.51934	5.7153	4.90341	8.9027	5.67204	2.58468	5.44907	5.375	8.31731
MO_l1	7.93976	5.98592	5.28448	6.27147	6.88272	7.12112	6.04181	10.1067	6.84746	1.49518		6.6247	8.70599
MO_l23	7.0717	6.14485	4.7875	5.12874	5.57557	5.61533	5.90345	11.5367	6.27364	2.37081	5.91347	5.82587	9.22491
MO_l5	6.04138	2.76321	3.11174	3.92124	4.046	4.3267	4.3861	8.53017	5.09435	2.04051	4.59863	4.77079	10.0799
MO_l6	3.87985	1.99644	1.64312	2.26995	2.02413	1.94047	2.9662	5.27068	3.24104	0.998024	2.65567	2.81938	8.16302
SS_l1	5.91401	7.78276	5.38062	6.256	6.4063	6.90301	6.45946	9.73469	5.51044	1.13816	5.42653	6.33333	8.40488
SS_l23	5.41296	6.04143	4.25174	5.03164	5.40144	5.54745	7.12763	9.93168	5.20592	1.03439	5.25507	5.29103	9.26053
SS_l5	4.17508	3.86076	3.02178	3.82048	3.98323	3.86497	5.71778	9.02011	4.94012	1.16619	4.61641	4.66774	9.909
SS_l6	2.56077	2.12953	1.67085	2.08281	2.05304	1.39876	4.28307	5.78986	3.06304	0.585106	2.28207	3.29622	7.96586
PTLp_l1	5.19811	5.75949	3.63866	6.65625	5.38994	5.54206			3.29348		4.77778		8.15556
PTLp_l23		5.67219	2.96774	4.6779	4.22531	3.83721		8.38095	2.88649		4.27972		8.40191
PTLp_l5	3.88532	3.5099	2.41434	4.34573	3.40283	2.87636		7.4566	3.66431		3.8932	4.82051	9.60825
PTLp_l6	2.1413	1.94737	1.02252	2.32911	1.41209	1.04938		5.01905	2.15508		2.29851	3.03618	7.68033
VIS_l1	3.91435	5.25063	3.48718	4.86	4.97085	5.85938		5.79221			4.16194	3.88679	8.78832
VIS_l23	2.15168	2.52897	1.62258	4.17004	3.03476	3.04194		6.08537			3.23707	3.22259	9.03605
VIS_l5	2.13822	2.03408	1.02004	4.03561	2.1254	2.38594		4.82852			2.96542	3.47576	9.52587
VIS_l6	1.31303	0.977622	0.727422	2.57819	0.769231	0.762731		2.53312			1.77306	2.20218	7.87097
RSP_l1	3.57183	1.55882	2.60268	4.29323	3.99752	3.77133		8.77344		0.783333	3.68486	4.01508	8.42545
RSP_l23	2.52504	1.65604	1.45106	3.29367	2.57176	2.40189		4.79087		0.162963	2.844	2.77913	8.08685
RSP_l5	2.62778	2.1994	2.10694	4.18248	2.13827	1.37103		2.8284			3.48905	3.3541	8.45067
RSP_l6	0.87013	0.777778	1.40952	2.30966	0.853659	0.615385		1.91401			2.08985	2.03158	5.47445
CA1_so	4.20333	1.45693	3.15625	4.67241	3.94643	3.03249	4.48507	5.22581	2.04688	0.642424	3.64981	4.58672	9.09024
CA1_sp	0.541899	0.311558	0.305556	0.463768	0.510345	0.373494	0.720588	0.604167	0.127273	0.0306748	0.517007	0.768293	3.09701
CA1_sr	5.19916	3.1519	3.81306	5.58475	5.49467	4.00215	5.68992	6.58969	2.76483	1.16577	4.45327	5.11633	9.8406
CA1_slm	5.96154	4.98675	4.03553	5.41317	5.99167	5.41379	5.74747	7.08544	3.3375	1.30389	5.56364	6.01478	9.7247
CA2_so	2.65672		1.19298	2.41818	2.11765	0.884615	2.83333	2.62	1.26786	0.157895	2.3125	3.04762	5.81818
CA2_sp	0.409091		0.184211	0.909091	0.2	0.666667	0.419355	0.342857	0.142857	0	0.9375	0.594595	1.21053
CA2_sr	1.78873		1.07216	2.7013	1.775	0.410256	2.63636	2.52113	0.98	0.113208	1.88889	3	5.73418
CA2_slm	2.47368		0.5625	3.4	2.20833	0.533333		3.29545	1.42424	0	2.16667	2.93103	6.84615
CA3_so	2.19424	0.697674	1.09639	1.54286	2.01974	1.2807	3.125	2.47337	1.24167	0.338384	2.21849	2.7987	6.87302
CA3_sp	1.35714	1.47778	0.403846	3.11111	1.39333	1.30233	0.896104	1.53191	0.743902	0.191489	1.92453	2	2.82558
CA3_sr	3.31313		1.87261	4.04274	3.52356	1.74545	0.6	5.13534	2.13008	0.590551	3.42857	3.93694	7.53846
CA3_slm	3.3871		0.54	3.25		1		3.8125	1.56757	0.115385	2.47826	2.78788
DG_gr	0.027907	0.03125	0.0148515	0.127273	0.104396	0.0141844		0.101695	0.0442804	0.00829876	0.151659		1.07853
DG_Hil	1.72289	0.743363	1.03846	1.35659	2.60131	1.60714	0.571429	3.03077	1.21171	0.537634	1.70886	2.22414	3.80368
DG_mo	3.15826	2.37963	1.605	3.53292	3.18933	2.49074	4.25581	3.34873	1.1957	0.411765	2.68644	3.58449	8.18539
SUB_mo	2.52273		2.64865	3.86364		3.37931	2.55556	3.0814	1.35897	0.680851	4.01493	3.95918	7.57353
SUB_pys	2.50118	1.184	1.68512	2.43229	2.45238	1.56126		3.2621	1.26168	0.4875	2.99187	3.61022	9.51685
BST	2.89172		0.720165		1.73934		1.61364	2.48473	1.89567	0.829268		3.44516	7.04348
Cau	2.32798	0.883495	1.35542	2.03571	1.63218	1.4642	2.07504	3.45833	2.40282	0.587252	2.42667	3.11951	7.25294
Put	3.641	1.38489	1.47863	2.30412	2.50651	2.08844	3.42084	4.37093	2.44936	1.01002	2.82376	2.67788	7.23191
EPal	3.36935	1.40203	1.44949	2.16199	2.21079	1.64992	3.27355	3.83292	2.60154	0.906532	2.75736	2.80505	5.50768
IPal	0.157018	0.475132	0.274889	1.0192	0.170642	0.297348	0.0928854	2.08036	0.397094	0.436963	2.84772	1.53188	5.6248
VStr	4.16897	1.97286	1.8603	3.256	3.45559	3.25334	2.6734	5.64351	2.8895	1.42635	3.47183	3.35608	6.66844
VPal	0.650701	0.185673	0.138004	0.379261	0.345238	0.322735	0.337349	1.87429	0.559727	0.166421	0.835253	0.576271	2.09211
TuPal1	3.68033	2.05761	2.13143	3.37245	3.69277	4.21212	2.10429		4.0787	1.8	4.02899	3.86885	6.78889
TuPal2	3.05172	0.785714	0.985075	1.48673	1.37129	2.83673	1.28671		2.5	1.03125	1.64815	1.90688	4.88889
TuPal3	3.38655	0.693069	0.77131	1.34011	1.82988	1.61526	0.948944	3.18137	3.03618	0.730114	3.2808	2.53646	4.34646
Tustr1	4.52	1.33548	2.23529	4.109	3.37984	3.60606	1.59184	8.17266	3.71875	2.47097	3.08621	2.79592	7.4
Tustr2	3.625	0.639024	1.22997	2.47742	1.58385	2.49153	1.0226	4.71074	2.08333	1.17593	1.87135	1.85882	6.33696
Tustr3	4.15789	0.459701	1.02985	2.37045	2.12571	3.08023	1.19679	6.33571	2.52315	1.15682	1.81081	2.41919	7.25263
HDB	1.21536	0.236585	0.20375	0.51358	0.53822	0.519722	0.454636	2.61082	0.821288	0.166886	1.07776	1.15023	2.18905
SIB	0.635163	0.178096	0.146479	0.366169	0.274138	0.14873	0.337283	1.80966	0.400582	0.082505	0.721451	0.764706	2.57986
OB_gl		0.998246	0.59353	1.93326	0.865546			1.68495	0.47971	1.51055		0.494382
OB_gr		1.06416	0.867596	0.933395	0.74167	0.81106		1.91248	0.735163	0.664194		0.935426
OB_ipl		1.77719		2.45082	1.53885			2.93333	0.810811	1.42745		1.19643
OB_mtr			0.512195	1.51705	0.847826			1.60345	1.42322	0.882353		1.83333
OB_opl		2.48752	1.25076	3.2555	2.37766			4.35562	1.90752	1.7044		2.70552
AON1		1.34043	1.83813	1.17665	1.04162	2.0084		3.11589	1.62771	0.516985	3.33028	1.64905	7.48333
AON2		1.95095	1.13393	1.38655	1.53571	2.58065		3.40217	2.43226	0.506098	1.70492	2.28054	8.3188
AON3		2.0274	0.529412	1.22963	1.59375	1.64815		2.7619	2.46552	0.182482		1.93182	9.76364
LPrP1	4.56769	4.12308	3	3.31022	3.41818	5.4375	4.67516	8.14667	4.06122	2.608	5.61364	4.13816	9.06081
LPrP2	3.04965	1.91346	1.12727	3.64602	2.20536	2.89865	2.74359		2.79429	1.33906	2.66822	2.59565	8.20376
LPrP3	3.92086	1.7766	1.62727	1.74843	1.66327	2.36872	3.20805		2.26776	0.486166	2.14338		7.31981
Bec	2.10811	1.09023	0.738462	1.19811	1.4557	1.45977	2.33333		1.81429	0.6	1.657	1.79851	4.54762
Cla	3.45361	1.28947	1.37143	1.55172	1.30769	1.55882	2.65546		2.06593	0.536585	1.87059	2.2585	6.15686
Ven	2.36864	0.822695	0.781863	1	1.42264	1.58566	1.71111		1.17098	0.0884956	2.45078	2.02609	4.96894
VPrP1	3.36649	2.08081	2.33166	2.29275	2.58194	4.15363	3.4296	6.12448	2.78925	1.30213	3.02553	2.89371	6.79294
VPrP2	1.42029	0.959239	0.681818	2.14121	1.39089	1.77163	1.25481			1.12137	2.68197	2.4913	7.78926
VPrP3	2.67	0.909091	0.918149	1.84286	1.36446	1.91429	1.67491		1.73231	0.692308	2.70046	2.0083	7.73973
PHyA	0.442563	0.211546	0.171251	0.466975	0.309438	0.337412	0.273666	2.10636	0.467433	0.133104	0.637131	0.986788	2.55875
THyA	0.943001	0.240992	0.203175	0.461623	0.459446	0.445818	0.380368	3.31228	0.689506	0.147709	0.869227	1.1534	2.39966
Rt	0.603087	0.262679	0.141658	0.29863	0.209717	0.148148	0.360825	2.28483	0.657811	0.0658037	0.84898	1.16583	2.41405
VPL	1.95006	0.742785	0.703438	0.968787	1.01437	0.662198	1.33296	3.19501	1.33503	0.505758	1.53159	2.00225	3.78185
ZI	0.59375	0.23913	0.240437	0.53937	0.459235	0.274354	0.303725	3.72993	0.549133	0.111386	0.983452	1.41889	2.56346
p3Tg	0.913907	0.306452	0.458781	0.757576	0.380228	0.311644	0.671233	3.43882	0.562162	0.120879	0.913979	1.3209	2.67378
p3SNC	1.17886	0.0714286	0.202128	1.3629	0.396694	0.127451	0.470968	3.03784	0.337838	0.059322	0.195402	0.642857	2.15
p3SNR	0.181416	0.0769231	0.032967	0.344	0.0744681	0.0746888	0.0742857	0.962712	0.0309278	0.020202	0.1	0.228395	1.91803
LD	0.980907	1.36711	0.427126	1.20162	0.997449	1.05546	0.891304	2.24076	1.41524	0.379541	1.60998	2.21786	4.98982
LP	1.07911	0.639031	0.577236	0.879391	1.06294	0.646965	1.08725	2.83352	0.775862	0.222108	1.82593	2.32008	5.18771
Po	1.89437	0.962617	0.786649	1.14583	1.11631	1.06046		3.28193	1.54237	0.842209	1.91813	2.61437	4.68013
VPM	2.43179	1.3614	0.977215	1.6411	1.18042	1.08115	1.34739	3.46399	1.34429	1.02923	2.30989	2.62893	4.96961
SPF	2.05581	0.575972	0.644599	1.07432	0.882129	0.75	0.458333	4.41127	0.537994	0.26506	1.76744	2.25597	3.44688
p2LimRt	0.475524	0.110236	0.137931	0.421053	0.301282	0.172727	0.311475	2.97222	0.18232	0.0708661	0.678082	0.896797	2.14623
PR	0.656566	0.176829	0.203704	0.417178	0.319249	0.243523	0.46875	3.54198	0.188312	0.077551	0.490099	1.14876	1.63178
p2SNC	0.430769	0.258427	0.134021	0.628571	0.251969	0.234234	0.318841	1.91597	0.0813954	0.0217391	0.28	0.820895	1.59091
p2SNR	0.150485	0.0472973	0.0348259	0.132948	0.0812721	0.0432432	0.0941704	1.02572	0	0.0097561	0.0689655	0.285714	1.18056
APT	0.502846	0.228005	0.185252	0.558984	0.269481	0.356187		2.16991	0.0183486	0.0435572	0.723684	0.997996	2.57447
JcP	0.412229	0.219251	0.22	0.512015	0.273973	0.192488		2.16248	0.0106195	0.0380952	0.675978	1.13883	2.76515
LT	0.640777	0.267062	0.243056	0.687619	0.307471	0.276259		3.73904	0	0.0273684	0.851716	1.2768	2.8156
p1LimRt	0.705882	0.106299	0.231481	0.363636	0.366071	0.14881		2.85135	0.0148148	0.0769231	0.771739	1.67606	2.29787
p1BRt	0.578431	0.0606061	0.174242	0.283784	0.322581	0.263959		3.23899	0.0272727	0.105991	0.440191	1.54321	1.6
p1SNC	0.402685	0.0957447	0.268041	0.439716	0.246154	0.22619	0.26087	2.88136	0	0.0288462	0.293103	1.18333	2.15789
p1SNR	0.202128	0.0436681	0.0413223	0.172414	0.0801688	0.0547264	0.0850202	1.14444	0	0.0171429	0.0729167	0.303419	1.0396
TG	0.911901	0.368803	0.471429	0.770408	0.717413	0.502262	0.675214	5.33333	0	0.168654		1.37358	3.33113
SC	0.973076	0.361845	0.402346	0.836619	0.663034	0.342986	0.896445	3.5784	0	0.131888	0.998934	1.57303	3.59683
IC	1.64953	0.769978	1.23468	1.28568	1.34105	0.843509	1.54215	5.60764	0	0.155665	1.40021	2.13011	3.47272
m1LimRt	0.598214	0.0617978	0.22093	0.348101	0.217391	0.207207		3.24255	0	0.0970874		1.20112	2.19383
m1BRt	0.418118	0.06	0.0847458	0.19469	0.238095	0.111111		2.56684	0	0.0568182		1.21324	1.65363
m1SNC	0.6	0.047619	0.160494	0.398693	0.136364	0.0777778		2.24786	0	0.029703	0.210526	0.948276	1.35484
m1SNR	0.269231	0.03125	0.0353535	0.177966	0.0647059	0.0989011	0.0555556	1.0875	0	0.00632911	0.14881	0.301435	1.06977
m2A	0.76306	0.209549	0.355914	0.592233	0.397626	0.362667	0.834043	3.7657	0	0.0988275	0.591549	1.50512	3.18108
SCnf	0.5	0.148148	0.247191	0.301887	0.157303	0.212598	0.182609	2.68421	0	0.0151515		0.94	1.90741
m2BRt	0.483607		0.0813008	0.307143	0.244898	0.171429		2.28244	0	0.0142857		1.04598	1.52358
m2SNC	0.284091	0.046875	0.208955	0.22	0.138889	0.15942	0.107143	1.40299	0	0		0.71875	1.56522
m2SNR	0.120968	0.0194175	0.00862069	0.132075	0.0672269	0.12844	0.0588235	1.05435	0	0	0.0769231	0.376623	1.02597
CB_gr	0.78439	0.372821	0.696595	0.912713	1.02202	0.73914	1.22915	1.20191	0	0.272727	0.748581	0.935036	2.9393
CB_mo	0.411558	0.161402	0.351021	0.373972	0.443375	0.351891	0.558607	1.1752	0	0.0840456	1.01885	0.981752	3.85292
CBN	0.349169	0.036036	0.143353	0.351477	0.243275	0.169075	0.22	1.15254	0	0.0466667		0.587571	1.19565
isA	0.610614	0.189844		0.53027	0.415689	0.210626		3.50528	0		0.475401	1.2444	2.43052
isLimRt	0.328358	0.0843373		0.261411	0.214286	0.140541		1.9751	0	0.0125		0.706897	1.73404
isBRt	0.38983	0.151316		0.328358	0.181818	0.152381	0.220183	2.34921	0	0.043956		0.756757	1.41053
isSNC	0.327273	0.12		0.224138	0.097561	0.119403	0.0853659	2.15	0	0.037037		0.824561	1.1
isSNR	0.176471	0.0576923		0.138686	0.108108	0.142857	0.153846	1.27848	0	0		0.41	0.9
r1	0.33536	0.131349	0.179357	0.355208	0.323353	0.205331		3.41451	0	0.137865	0.381079	1.06355	1.45516
r2	0.451493	0.129771	0.165628	0.434275	0.365821	0.271118	0.391011	3.03087	0	0.134014	0.5464	0.933292	2.04027
r3	0.62203	0.150127	0.233408	0.492413	0.372698	0.338084	0.379336	2.28291	0	0.116295	0.824275	0.70751	1.97941
r4	0.606401	0.10523	0.22191	0.446906	0.490521	0.415565	0.38189	2.21906	0	0.151307	0.728349	0.797778	1.7284
r5	0.524056	0.0835655	0.139721	0.432607	0.511312	0.375655	0.319482	2.4127	0	0.198376	0.496387		1.49805
r6	0.438657	0.0900538	0.17546	0.46318	0.432985	0.452841	0.384389	2.83786	0	0.274584	0.699434		1.78452
r7	0.466518	0.121528	0.205711	0.537121	0.487316	0.525939	0.476699	3.02899	0	0.291251	0.705426		1.90632
r8	0.504021	0.100972	0.192259	0.608501	0.546398	0.58363	0.51318	3.05896	0	0.268921	0.820928		1.71485
r9	0.465863	0.13727	0.228571	0.683262	0.70232	0.796988	0.571159	3.12522	0	0.42152	0.908412		1.61337
r10	0.466082	0.198529	0.357947	0.751016	0.846476	0.762582	1.04276	4.01332	0	0.502398	0.97048		1.7529
r11	0.477792	0.319807	0.284288	0.851376	1.02169	0.901887	1.56422	3.6244	0	0.576633	1.24775		1.47273

## Sheet: Subtype 02
	CFS0129	CFS0130	CFS0132	CFS0133	CFS0134	CFS0135	CFS0128	CFS0131	CFS0180	CFS0190	CFS0212	CFS0214	CFS0215
region	Subtype 02	Subtype 02	Subtype 02	Subtype 02	Subtype 02	Subtype 02	Subtype 02	Subtype 02	Subtype 02	Subtype 02	Subtype 02	Subtype 02	Subtype 02
ORB_l1	0.00743494	0.00600601	0	0.0116279	0.00285714	0	0.013624	0.00735294	0	0	0.00308642	0	0.0408602
ORB_l23	0.00764192	0.000815661	0.000952381	0.00742804	0	0.00184332	0.0044603	0.00306435	0	0	0.00348432	0	0.0165017
ORB_l5	0.00506329	0.00271985	0	0.00361011	0	0.00464576	0.00728408	0.00420168	0.000971817	0	0.00120337	0	0.0143954
ORB_l6	0	0.00165289	0	0	0	0	0	0.00553506	0	0	0	0	0
FRP_l1	0.0243902	0.0102041		0.0125	0	0	0	0.0185185	0	0	0	0.00497512	0.0588235
FRP_l23	0	0		0.00903614	0	0	0	0.0162162	0	0	0	0.00520833	0.0576923
MO_l1	0	0	0	0.0138504	0.00308642	0	0.00348432	0.0111111	0	0		0	0.0580986
MO_l23	0.00190355	0.00278552	0.00104167	0.0149502	0	0.00145985	0.00354296	0.00754976	0.00143266	0	0	0	0.058363
MO_l5	0.00247066	0	0.00141443	0.00954654	0	0	0.00748663	0.00641849	0.000831255	0	0.000684932	0.000547046	0.0373134
MO_l6	0.000924214	0	0	0.00199468	0	0.00172563	0.002331	0.000835422	0	0.0177866	0	0	0.00405515
SS_l1	0	0.00344828	0.00346021	0.00533333	0.00175131	0	0	0.0127551	0.00232019	0	0	0.00330033	0.0341463
SS_l23	0	0.000963391	0.00106895	0.00308642	0.00179748	0	0.00856031	0.00256191	0.00123305	0	0	0	0.0611842
SS_l5	0.000788644	0.00271248	0.00111669	0.00555213	0	0.000622278	0.00758214	0.00241352	0	0	0	0	0.024441
SS_l6	0	0.00207254	0	0.00283607	0	0.000688705	0.00370028	0.00181159	0	0	0	0	0.00267738
PTLp_l1	0	0	0	0	0	0			0		0		0.0111111
PTLp_l23		0	0	0	0.00308642	0		0	0		0		0.0526316
PTLp_l5	0	0	0	0.00371747	0	0		0.00754717	0		0	0	0.0257732
PTLp_l6	0	0	0	0.0126582	0	0		0	0		0	0	0.00819672
VIS_l1	0	0.00253165	0	0	0.00224215	0		0			0	0	0.0194647
VIS_l23	0	0	0.00101729	0.00506073	0.00136333	0		0			0	0	0.0255814
VIS_l5	0.00141044	0	0	0.00151515	0	0		0.00169779			0	0	0.0120337
VIS_l6	0	0	0	0.00220264	0	0		0.000807754			0	0	0
RSP_l1	0	0	0	0	0	0		0		0	0	0	0.00727273
RSP_l23	0	0	0	0.00379747	0	0		0.00380228		0	0	0	0.00992556
RSP_l5	0	0	0.00578035	0.00729927	0	0.00198413		0			0	0	0.00533333
RSP_l6	0	0	0	0	0	0		0			0	0	0
CA1_so	0	0	0	0	0	0	0	0	0	0	0	0	0
CA1_sp	0	0	0	0	0	0	0	0	0	0	0	0	0
CA1_sr	0	0	0	0.00564972	0.0021322	0	0	0	0	0	0	0	0.0165414
CA1_slm	0	0	0	0.011976	0	0	0	0	0	0	0	0	0
CA2_so	0		0	0	0	0	0	0	0	0	0	0	0
CA2_sp	0		0	0	0	0	0	0	0	0	0	0	0
CA2_sr	0		0	0	0	0	0	0	0	0	0	0	0
CA2_slm	0		0	0	0	0		0	0	0	0	0	0
CA3_so	0	0	0	0.0142857	0	0	0	0.00591716	0	0	0	0	0
CA3_sp	0	0	0	0.00925926	0.00666667	0	0	0	0	0	0	0	0
CA3_sr	0		0	0	0.0052356	0	0	0	0	0	0	0	0
CA3_slm	0		0	0		0		0	0	0	0	0
DG_gr	0	0	0	0	0.00549451	0		0	0	0	0		0
DG_Hil	0.0120482	0	0	0.00775194	0	0	0	0	0	0	0	0	0
DG_mo	0	0	0	0	0	0	0	0	0	0	0	0	0
SUB_mo	0		0	0		0	0	0	0	0	0	0	0
SUB_pys	0	0	0	0	0	0		0	0	0	0	0	0.011236
BST	0		0		0		0	0.00381679	0	0		0	0
Cau	0.00073046	0	0	0.00595238	0	0.00123457	0.0036075	0.000718391	0	0	0	0	0.0117793
Put	0.0047836	0.00089579	0	0.00257732	0.00066778	0.00127714	0.00356041	0.00524037	0	0	0	0.000292569	0.0141409
EPal	0.00392927	0	0.00146413	0.00311526	0.00125471	0.00304414	0.00452899	0.00250627	0	0	0.00140252	0	0.00646726
IPal	0	0.0021164	0	0.00274348	0	0.0132576	0	0	0	0.00286533	0	0.00155521	0.0305958
VStr	0.012069	0.00301508	0.000712758	0.00666667	0.00573066	0.00550747	0.00212766	0.0132789	0	0.000818331	0.00100604	0	0.0126498
VPal	0.00116822	0.00292398	0	0.00426136	0.00170068	0.00794913	0.010327	0.00571429	0	0	0	0	0.00164474
TuPal1	0	0	0	0.00510204	0	0.00606061	0		0	0	0	0	0.244444
TuPal2	0.00862069	0	0	0	0	0	0		0	0	0	0	0.695906
TuPal3	0	0	0	0.00369686	0.00207469	0.00331675	0.00176056	0.00735294	0	0	0	0	0.137795
Tustr1	0.0342857	0.0129032	0	0.014218	0.00775194	0.050505	0	0.0359712	0	0	0	0	0.025
Tustr2	0	0.00487805	0	0.00645161	0	0.00564972	0	0.00826446	0	0	0	0	0.0108696
Tustr3	0.0075188	0	0	0	0	0.0136986	0	0.025	0	0	0	0	0.0157895
HDB	0.00823045	0.00650406	0.00375	0.0123457	0.00628272	0.0154679	0.00398804	0.0128866	0.00262812	0.0157687	0.0155521	0.0183486	0.0123675
SIB	0.0121951	0.00614125	0.0084507	0.0079602	0.00862069	0.00241838	0.0200547	0.0190337	0.0106693	0.00994036	0.00533618	0.00709939	0.00677638
OB_gl		0	0	0.00547046	0			0	0	0		0
OB_gr		0	0	0.00669767	0	0.00460829		0.00071736	0.000638162	0.000674309		0
OB_ipl		0.00530504		0.00819672	0.00250627			0.0034188	0	0		0
OB_mtr			0	0.0113636	0			0	0	0		0
OB_opl		0.00131406	0	0.0117925	0.000786782			0	0	0		0
AON1		0	0.00179856	0.00075815	0	0.00140056		0.00119474	0	0	0	0	0.00555556
AON2		0	0	0	0	0.00430108		0	0	0	0	0	0.0027248
AON3		0	0	0.0037037	0	0		0	0	0		0	0.0181818
LPrP1	0.00436681	0	0	0.0109489	0	0	0.00636943	0	0	0	0	0	0.027027
LPrP2	0	0	0	0	0	0	0		0	0	0	0	0.00940439
LPrP3	0	0	0	0	0	0.00558659	0		0	0	0		0.00238663
Bec	0	0	0	0.00471698	0	0	0		0	0	0	0	0
Cla	0.0103093	0	0	0	0	0	0		0	0	0.00588235	0	0
Ven	0.00847458	0	0	0	0	0	0		0	0	0	0	0
VPrP1	0.026178	0	0	0.0057971	0.00334448	0.0223464	0.00722022	0	0	0	0	0	0.0153374
VPrP2	0	0	0	0	0	0	0			0	0.00327869	0	0.00206612
VPrP3	0	0	0	0	0	0.015873	0		0	0	0	0	0.010274
PHyA	0.011782	0.0148454	0.0176817	0.0269247	0.0103146	0.0237301	0.010327	0.0148305	0.00930487	0.0128811	0.0102471	0.033713	0.0259831
THyA	0.021645	0.00531601	0.00714286	0.00877193	0.0070529	0.0181818	0.00613497	0.00463499	0.00123457	0.00552923	0.00534759	0.00641849	0.0108016
Rt	0.0418964	0.00780234	0.00944386	0.0200913	0.0348178	0.0171958	0.0366552	0.00352734	0.0053135	0.00970874	0.00136054	0.01998	0.00224215
VPL	0.00237812	0	0	0	0.00102669	0.00134048	0.00332963	0.00439883	0	0	0	0.00299625	0.0019305
ZI	0.00284091	0.00181159	0.00273224	0.00393701	0	0	0.00859599	0	0	0.00371287	0	0.00205339	0
p3Tg	0.00662252	0	0	0.0454545	0.00380228	0.00342466	0	0	0	0	0.00537634	0	0
p3SNC	0.0162602	0.015873	0	0	0	0	0	0	0	0	0	0	0
p3SNR	0	0	0	0	0	0	0	0	0	0	0	0	0
LD	0	0.00263158	0	0.00295421	0	0.00168067	0	0	0	0	0	0	0.00254453
LP	0	0.00255102	0	0.00117096	0.000786782	0.000798722	0	0.00566251	0	0	0	0	0.00796359
Po	0.00176056	0.00280374	0.0013089	0.00130208	0.0022805	0		0.00364964	0.00105932	0.00295858	0	0.0011976	0.00161551
VPM	0.00596026	0.000614628	0.00101266	0.00368098	0.0020979	0.00201613	0.000620347	0.00439802	0	0	0	0.000592768	0.00544218
SPF	0.00775194	0.0212014	0.0278746	0	0.0418251	0.0451389	0.00595238	0.00417537	0	0.0210843	0	0.0204778	0.003125
p2LimRt	0.00699301	0	0	0.0526316	0	0.00909091	0	0	0	0	0.00684932	0.0142349	0
PR	0	0	0	0	0.0140845	0	0	0.0152672	0	0.00408163	0.00495049	0	0.00387597
p2SNC	0.0384615	0	0	0	0.00787402	0.036036	0	0.0672269	0	0	0	0	0
p2SNR	0	0	0	0	0	0	0	0	0	0	0	0	0
APT	0.00189753	0.00247831	0	0.00907441	0.00162338	0.00501672		0.00176991	0	0.00181488	0.00146199	0.00601202	0
JcP	0	0	0	0	0	0		0	0	0	0	0	0
LT	0	0	0	0.00190476	0	0		0.00199203	0	0	0	0	0
p1LimRt	0	0	0	0	0	0		0.00675676	0	0	0	0	0
p1BRt	0.0196078	0	0	0.0045045	0	0		0.0314465	0	0.00460829	0	0.0864198	0.004
p1SNC	0.0201342	0	0.0206186	0	0.0153846	0	0	0.0762712	0	0	0	0	0
p1SNR	0	0	0	0	0	0	0	0	0	0	0	0	0
TG	0	0.00120919	0	0.00510204	0	0	0	0.00128205	0	0		0.00142045	0
SC	0.000633513	0.000838574	0	0.00297056	0.0014339	0.00185972	0.000772798	0.000387147	0	0.00271003	0.00085306	0	0.00132188
IC	0.00454704	0.00112024	0.00179533	0.00625579	0.00533927	0.00357536	0.00439473	0.00280255	0	0	0.00314713	0.000540979	0.00276932
m1LimRt	0	0	0	0	0	0.018018		0	0	0		0.00558659	0
m1BRt	0	0	0	0.0132743	0	0		0	0	0		0	0
m1SNC	0	0	0	0	0	0		0	0	0	0	0	0
m1SNR	0	0	0	0.00847458	0	0.00549451	0	0	0	0	0	0	0
m2A	0.0335821	0.00265252	0.00645161	0.00809062	0.00296736	0.008	0	0.00612557	0	0	0.0112676	0	0.0011534
SCnf	0	0	0	0	0	0.015748	0	0	0	0		0	0
m2BRt	0		0	0	0.0102041	0		0	0	0		0	0
m2SNC	0	0	0	0	0	0	0	0	0	0		0	0
m2SNR	0	0	0	0	0	0	0	0	0	0	0	0	0
CB_gr	0.000170039	0	0.000216873	0.000304136	0	0	0.000685401	0.00103279	0	0	0	0.00134409	0.00316706
CB_mo	0	0	0	0.00357526	0.000320821	0.000212495	0.000386847	0.00062461	0	0	0	0	0.000518807
CBN	0	0	0.00231214	0.00155521	0.00116959	0.00144509	0	0	0	0		0	0
isA	0.00959079	0.0034622		0.0151351	0.00727861	0.0056926		0.0179514	0		0.0112299	0.00559701	0.00576822
isLimRt	0	0		0	0	0		0	0	0		0	0.0319149
isBRt	0.0127119	0		0.00497512	0.00606061	0	0	0	0	0		0	0
isSNC	0	0		0	0	0	0	0	0	0		0.0175439	0
isSNR	0	0		0	0	0	0	0	0	0		0	0
r1	0.0151976	0.00350263	0.00507614	0.0210716	0.0143713	0.00504323		0.0215889	0	0.00444727	0.00353669	0.0127094	0.00239808
r2	0.0211443	0.000848176	0.00311526	0.00675676	0.0293725	0.0144811	0.0337079	0.0308748	0	0.014966	0.0008	0.0130923	0.000473709
r3	0.0140389	0.00127226	0.00224972	0.00379363	0.00758397	0.00554236	0.00603318	0.00290909	0	0.0020284	0.00362319	0.000988142	0.000686342
r4	0.00519031	0.00504096	0.00955056	0.00381971	0.00947867	0.00734214	0.000787402	0.0076864	0	0.000687758	0.00296077	0.00222222	0.000649773
r5	0.0096225	0.00334262	0.00332668	0.011183	0.00603318	0.00407688	0.0013624	0.00462963	0	0.000580046	0.00222346		0.000557725
r6	0.0027416	0	0	0.0058698	0.00636075	0.00397727	0.00147275	0.0101764	0	0.00226929	0.000707214		0.000477783
r7	0.00223214	0.00208333	0.0123297	0.00516462	0.00471976	0.013715	0.000970874	0.00686499	0	0.00221484	0.00119261		0.000936768
r8	0.0203753	0.00897532	0.0133249	0.0171514	0.003663	0.0113879	0.00576606	0.00628931	0	0	0.0145631		0.0029703
r9	0.0137694	0.00153374	0.0183673	0.00858369	0.0064433	0.0174699	0.00188501	0.0053286	0	0	0.00678426		0.00111421
r10	0.00467836	0	0.00625782	0.00813008	0.0076762	0.0185996	0.0017452	0.00512295	0	0.00359712	0.00553506		0.00129032
r11	0.00571066	0.00289855	0.00133156	0.00366972	0.00224383	0.00188679	0.00114679	0.00717703	0	0.00125628	0.00112613		0.0017316

## Sheet: Subtype 03
	CFS0129	CFS0130	CFS0132	CFS0133	CFS0134	CFS0135	CFS0128	CFS0131	CFS0180	CFS0190	CFS0212	CFS0214	CFS0215
region	Subtype 03	Subtype 03	Subtype 03	Subtype 03	Subtype 03	Subtype 03	Subtype 03	Subtype 03	Subtype 03	Subtype 03	Subtype 03	Subtype 03	Subtype 03
ORB_l1	0.0223048	0.015015	0	0.0145349	0.00571429	0	0.0190736	0.0220588	0	0	0	0	0.0301075
ORB_l23	0.00545852	0.00163132	0	0.0185701	0	0	0.0160571	0.0153218	0	0	0	0	0.0308031
ORB_l5	0.0118143	0	0.00226501	0.0156438	0	0.00232288	0.0114464	0.00280112	0	0	0.00240674	0	0.0163148
ORB_l6	0.00198807	0	0	0.00317965	0	0.002079	0.00716846	0	0	0	0	0	0.00541516
FRP_l1	0	0.0204082		0.03125	0	0.0227273	0	0.0123457	0	0	0.00502513	0	0.0411765
FRP_l23	0	0		0.0060241	0	0	0.0284091	0	0.00537634	0.00403226	0	0	0.0625
MO_l1	0.00903614	0	0.00574713	0.033241	0.00308642	0.00310559	0.00696864	0.0155556	0.00242131	0		0.0023753	0.056338
MO_l23	0.00317259	0	0.00208333	0.0232558	0.00175747	0.000729927	0.0194863	0.00960879	0.00286533	0	0	0.000829187	0.058363
MO_l5	0	0.00293542	0.00141443	0.0196897	0.000807102	0	0.00855615	0.00513479	0	0	0.00136986	0	0.030597
MO_l6	0	0	0	0.00664894	0	0	0.00699301	0.00167084	0.000702741	0	0	0	0.00729927
SS_l1	0.00636943	0.00344828	0.0103806	0.0426667	0.00175131	0.00334448	0.017199	0.0153061	0	0	0	0	0.0390244
SS_l23	0	0.00385356	0.00160342	0.0192901	0.000599161	0	0.0287938	0.00426985	0	0	0	0.000954198	0.0539474
SS_l5	0.00236593	0	0.00279174	0.00925355	0.000645161	0.000622278	0.0126369	0.00241352	0	0	0.00078125	0.000641437	0.0312012
SS_l6	0.00092081	0	0	0.00510493	0	0	0.00462535	0.00452899	0	0	0	0	0.0060241
PTLp_l1	0	0	0.0252101	0.03125	0	0			0		0		0.0222222
PTLp_l23		0	0.00967742	0.0149813	0.00308642	0		0.00396825	0		0		0.0239234
PTLp_l5	0	0	0	0.0111524	0	0		0	0		0	0.00569801	0.0412371
PTLp_l6	0.0108696	0	0	0	0	0		0.0031746	0		0	0	0.00819672
VIS_l1	0	0	0.0102564	0	0	0		0			0	0	0.0170316
VIS_l23	0	0	0	0	0	0		0			0	0	0.0337209
VIS_l5	0	0.00106496	0.001002	0.00681818	0	0		0			0	0	0.0180505
VIS_l6	0.00169205	0	0	0.00881057	0	0		0.000807754			0	0	0
RSP_l1	0	0	0	0.0075188	0.00247525	0		0		0	0	0	0.0181818
RSP_l23	0	0	0	0.00253165	0	0		0		0	0	0	0.0124069
RSP_l5	0	0	0	0.00547445	0	0		0			0	0	0
RSP_l6	0	0	0	0.00568182	0	0		0			0	0	0
CA1_so	0	0	0	0	0	0	0	0	0	0	0	0	0.00243902
CA1_sp	0	0	0	0	0	0.0060241	0	0	0	0	0	0	0
CA1_sr	0	0	0	0	0	0	0	0	0	0	0	0	0.0180451
CA1_slm	0	0	0	0	0	0	0.010101	0	0	0	0	0	0
CA2_so	0		0	0	0	0	0	0	0	0	0	0	0
CA2_sp	0		0	0	0	0	0	0	0	0	0	0	0
CA2_sr	0		0	0	0	0	0	0	0	0	0	0	0
CA2_slm	0		0	0	0	0		0	0	0	0	0	0
CA3_so	0	0	0	0	0	0	0	0	0	0	0	0	0
CA3_sp	0	0	0	0.0277778	0	0	0	0	0	0	0	0	0
CA3_sr	0		0	0.017094	0	0	0	0	0	0	0	0	0
CA3_slm	0		0	0		0		0	0	0	0	0
DG_gr	0	0	0	0	0	0		0	0	0	0		0
DG_Hil	0	0	0	0	0	0	0	0	0	0	0	0	0
DG_mo	0	0	0	0	0	0	0	0	0	0	0	0	0
SUB_mo	0		0	0		0	0	0	0	0	0	0	0
SUB_pys	0	0	0	0	0	0		0	0	0	0	0	0.0140449
BST	0		0		0		0	0	0	0		0	0.0144928
Cau	0	0	0	0	0	0	0.000721501	0.000718391	0	0	0	0	0.00619963
Put	0.0022779	0.000298597	0	0	0.00066778	0.000957854	0.00237361	0.00296195	0	0	0	0	0.00542069
EPal	0.00392927	0	0	0.00311526	0.00125471	0	0.00452899	0.00167084	0	0	0	0	0.00161681
IPal	0.000877193	0	0.00148588	0	0	0.00094697	0	0	0	0	0	0.00155521	0.0144928
VStr	0.0146552	0	0	0.00466667	0.00095511	0.00314713	0.00106383	0.0081716	0.000682128	0	0.00100604	0	0.00532623
VPal	0.00116822	0.00146199	0	0	0	0	0.00344234	0.00428571	0	0	0	0	0
TuPal1	0.0245902	0	0	0	0.0060241	0	0.00613497		0	0	0	0	0
TuPal2	0.00862069	0	0	0	0	0	0		0	0	0	0	0.0175439
TuPal3	0.00840336	0	0	0	0	0	0.00176056	0	0	0	0	0.00260417	0.00393701
Tustr1	0.0114286	0	0	0	0	0	0	0.0647482	0	0	0	0	0.01875
Tustr2	0	0	0	0	0	0	0	0.00826446	0	0	0	0	0.0108696
Tustr3	0	0	0	0.00227273	0	0.00195695	0	0.0107143	0	0	0	0	0.00526316
HDB	0.00274348	0.00162602	0.00125	0.00164609	0.00209424	0.000773395	0.000997009	0.00343643	0	0.00394218	0.00311042	0.00229358	0.00353357
SIB	0	0	0.0028169	0.00298507	0.00344828	0.00120919	0.00273473	0.00146413	0.00193986	0.000994036	0.00106724	0	0.00193611
OB_gl		0	0	0.00765864	0			0	0	0.00421941		0
OB_gr		0.00156495	0	0.00446512	0	0		0.00143472	0	0.000337154		0
OB_ipl		0.00265252		0.00819672	0			0.0017094	0	0		0
OB_mtr			0	0.00852273	0			0	0	0		0
OB_opl		0	0	0.00628931	0			0	0	0		0
AON1		0.00141844	0	0.00075815	0	0		0.00477897	0	0	0	0	0.00555556
AON2		0	0	0	0	0.00215054		0.00271739	0	0	0	0	0.00817439
AON3		0	0	0	0	0		0	0	0		0	0
LPrP1	0.0131004	0	0	0	0	0	0.00636943	0	0	0	0	0	0.0135135
LPrP2	0.0070922	0	0	0.00884956	0	0	0.017094		0	0	0	0	0
LPrP3	0.0215827	0	0	0.0125786	0	0	0		0	0	0		0.00238663
Bec	0	0	0	0	0	0	0		0	0	0	0	0
Cla	0	0	0	0	0	0	0		0	0	0	0	0
Ven	0.00423729	0	0	0	0	0	0		0	0	0	0	0
VPrP1	0.0314136	0	0	0.0057971	0	0.00837989	0	0.0124481	0	0	0	0	0.00920245
VPrP2	0	0	0	0.00288184	0	0	0			0	0	0	0
VPrP3	0.01	0	0	0	0	0	0		0	0	0	0	0
PHyA	0.00294551	0.00247423	0.00327439	0.00378629	0.00051573	0.00333704	0.000860585	0.000847458	0	0.000429369	0.000602773	0.00318907	0.00678839
THyA	0.002886	0.000590667	0	0.00328947	0.00100756	0.00218182	0.000766871	0.00173812	0.000617284	0	0	0.0012837	0.00625355
Rt	0.00441014	0	0.00629591	0.00821918	0.00809717	0.00529101	0.00801833	0	0	0.0021575	0.00544218	0.00799201	0.00298954
VPL	0.00237812	0	0	0	0	0	0.00110988	0.00439883	0	0	0	0	0
ZI	0	0	0.00273224	0	0	0	0	0	0	0	0	0	0
p3Tg	0	0	0	0	0.00380228	0	0	0	0	0	0	0	0.00304878
p3SNC	0	0.00793651	0	0	0	0	0	0	0	0	0	0	0
p3SNR	0	0	0	0	0	0	0	0	0	0	0	0	0
LD	0.00238663	0.00263158	0	0.00295421	0	0	0	0	0	0	0	0	0.00127226
LP	0	0	0	0.00117096	0.000786782	0	0	0.00226501	0	0	0	0	0.00341297
Po	0.00176056	0	0	0.00130208	0	0		0.00364964	0	0	0	0.0011976	0.000807754
VPM	0.00331126	0.000614628	0	0.00184049	0.0013986	0.00100806	0	0.00384827	0	0	0	0.0017783	0.00181406
SPF	0.00465116	0.00706714	0.00348432	0.00675676	0	0.00347222	0	0.00208768	0	0	0	0.00341297	0.009375
p2LimRt	0	0	0	0	0	0.00909091	0	0	0	0	0	0	0
PR	0	0	0	0	0	0	0	0	0	0	0	0	0
p2SNC	0	0	0	0.00952381	0	0	0	0.00840336	0	0.0108696	0	0	0.0227273
p2SNR	0	0	0	0	0	0	0	0	0	0	0	0	0
APT	0.00189753	0	0.00179856	0.00181488	0	0.00501672		0.00353982	0	0	0	0	0.00193424
JcP	0	0	0	0	0	0		0	0	0	0	0	0
LT	0	0	0	0	0	0		0	0	0	0	0	0
p1LimRt	0	0	0	0	0	0		0	0	0	0	0	0
p1BRt	0	0	0	0	0	0		0	0	0	0	0.0123457	0
p1SNC	0.00671141	0	0.0103093	0	0.00769231	0.0119048	0	0	0	0	0	0	0
p1SNR	0	0	0	0	0	0	0	0	0	0	0	0	0
TG	0	0.00241838	0	0.00102041	0	0	0	0.0025641	0	0		0	0
SC	0	0.000838574	0.00117302	0.000810154	0.000573559	0.00053135	0.000772798	0.000387147	0	0	0	0	0
IC	0.00139909	0.000746826	0.000769428	0.00208526	0.000667408	0.00110011	0.000799041	0.00178344	0	0	0.000524521	0	0.00110773
m1LimRt	0	0	0	0	0	0.0045045		0	0	0		0	0
m1BRt	0	0	0	0	0	0		0	0	0		0	0
m1SNC	0	0	0	0	0	0		0	0	0	0	0	0.0322581
m1SNR	0	0	0	0	0	0	0	0	0	0	0	0	0
m2A	0	0	0	0.00161812	0	0	0	0	0	0	0	0	0.0011534
SCnf	0	0	0	0	0	0.00787402	0	0	0	0		0	0
m2BRt	0.00819672		0	0	0	0		0	0	0		0	0
m2SNC	0	0	0	0	0	0	0	0	0	0		0	0
m2SNR	0	0	0	0	0	0	0	0.00543478	0	0	0	0	0
CB_gr	0	0	0.000433745	0.000912409	0	0.000222767	0.000685401	0.000516396	0	0	0	0	0.00131961
CB_mo	0.000207125	0	0.000249128	0.000357526	0	0.000424989	0	0.000312305	0	0	0	0	0
CBN	0	0	0	0	0	0	0	0	0	0		0	0
isA	0.00191816	0.00115407		0.000540541	0.0012131	0.000948767		0.00158395	0		0.000534759	0.00124378	0.00262192
isLimRt	0	0		0	0	0		0	0	0		0	0
isBRt	0	0		0.00497512	0	0.0047619	0	0	0	0		0	0
isSNC	0	0		0	0	0	0	0	0	0		0	0
isSNR	0	0		0	0	0	0	0	0	0		0	0.0166667
r1	0.00303951	0.000875657	0.000564016	0.00301023	0	0.000720461		0.00259067	0	0	0.000884173	0.000577701	0.00191847
r2	0.00124378	0.000848176	0	0.000614251	0.00133511	0.00160901	0.00224719	0.00428816	0	0.00340136	0.0008	0.000623441	0
r3	0	0	0.00056243	0	0.00216685	0.00395883	0	0.000727273	0	0	0	0	0
r4	0.0017301	0.00063012	0.00224719	0.00152788	0.000789889	0	0	0.00230592	0	0	0.000740192	0	0.000649773
r5	0.00148038	0	0	0.00176574	0.000754148	0.00116482	0	0.0026455	0	0	0.000555864		0
r6	0	0	0	0.00106724	0	0.00113636	0	0.00407056	0	0	0		0
r7	0	0	0.000648929	0.000645578	0.00058997	0.00178891	0	0.000762777	0	0	0		0
r8	0.00214477	0	0.00126904	0.00372856	0.000610501	0.00142349	0.000823723	0.00550314	0	0	0.00161812		0.00049505
r9	0.00229489	0	0.00136054	0.00171674	0	0.00120482	0.00188501	0.0035524	0	0	0.000678426		0.000557103
r10	0.00116959	0.000919118	0	0.00304878	0.000697837	0.00218818	0	0.0102459	0	0	0		0.000645161
r11	0	0	0.000665779	0.00275229	0	0.00188679	0	0.00717703	0	0.00125628	0		0

## Sheet: Subtype 04
	CFS0129	CFS0130	CFS0132	CFS0133	CFS0134	CFS0135	CFS0128	CFS0131	CFS0180	CFS0190	CFS0212	CFS0214	CFS0215
region	Subtype 04	Subtype 04	Subtype 04	Subtype 04	Subtype 04	Subtype 04	Subtype 04	Subtype 04	Subtype 04	Subtype 04	Subtype 04	Subtype 04	Subtype 04
ORB_l1	1.66914	0.666667	0.279635	2.12791	0.151429	0.526596	2.49864	2.04167	0.0714286	0.0550285	0.333333	0.0587084	1.65161
ORB_l23	1.04039	0.306688	0.193333	1.23677	0.0660036	0.253456	1.79839	2.3667	0.0357143	0.0164051	0.156794	0.0468354	1.82948
ORB_l5	0.696203	0.164098	0.109853	0.643803	0.0458716	0.14518	1.04995	1.22829	0.0602527	0.00992556	0.182912	0.0417802	1.09981
ORB_l6	0.218688	0.0347107	0.047836	0.190779	0.011396	0.0582121	0.768817	0.632841	0.0199115	0.00719424	0.0429553	0.00858369	0.398917
FRP_l1	0.682927	2.05102		2.525	0.153061	0.863636	1.43478	1.83333	0.452381	0.0674847	0.145729	0.0547264	3.08235
FRP_l23	0.461111	0.663399		1.33735	0.0773481	0.316726	1.25568	2.15676	0.177419	0.0403226	0.152778	0.0260417	3.71154
MO_l1	0.762048	0.450704	1.02011	2.67867	0.311728	0.649068	1.49129	1.96667	0.273608	0.00963391		0.532067	3.1338
MO_l23	0.468274	0.381616	0.548958	1.65698	0.108084	0.241606	1.70151	1.74056	0.124642	0.00698324	0.0876232	0.192371	3.52954
MO_l5	0.404571	0.136986	0.231966	1.0537	0.0734463	0.144818	1.05241	1.14377	0.0939318	0.021865	0.112329	0.0771335	1.61866
MO_l6	0.186691	0.0510083	0.0557621	0.390957	0.026538	0.0293356	0.7669	0.506266	0.0245959	0.00494071	0.0232784	0.0114537	0.528792
SS_l1	0.363057	0.444828	1.21799	2.328	0.246935	0.250836	2.07617	1.2449	0.0139211	0	0.0244898	0.224422	2.9561
SS_l23	0.112163	0.15896	0.536611	1.50463	0.13601	0.101176	2.42879	0.985483	0.0135635	0	0.0352188	0.111641	3.42697
SS_l5	0.121451	0.107595	0.257398	0.94016	0.110968	0.0815184	1.5754	0.879324	0.0149701	0	0.0460938	0.0923669	1.89496
SS_l6	0.0773481	0.0290155	0.0901254	0.340329	0.024181	0.0151515	0.965772	0.520833	0.0124164	0	0.0112528	0.046224	0.639893
PTLp_l1	0.330189	0.164557	0.663866	1.71875	0.232704	0.0654206			0		0		2.81111
PTLp_l23		0.10596	0.322581	0.925094	0.114198	0.0325581		0.456349	0.00540541		0.0104895		3.37799
PTLp_l5	0.0963303	0.0693069	0.175299	0.95539	0.0848057	0.0290909		0.524528	0.00706714		0.00970874	0.133903	1.86082
PTLp_l6	0.0597826	0.0292398	0.0810811	0.392405	0.010989	0.00308642		0.311111	0.0106952		0.00497512	0.0953947	0.631148
VIS_l1	0.0835118	0.0810127	0.54359	0.64	0.170404	0.015625		0.305195			0.00118203	0.160377	2.44282
VIS_l23	0.0173348	0.0149533	0.111902	0.657895	0.0422631	0.0104862		0.204268			0.00849421	0.051495	2.68605
VIS_l5	0.0409027	0.0234292	0.0621242	0.712879	0.0595112	0.00981194		0.152801			0.00545951	0.072711	1.61372
VIS_l6	0.0236887	0.00979021	0.0229885	0.384361	0.00854701	0.00231481		0.0912763			0.00878477	0.0326594	0.540323
RSP_l1	0.0450704	0.0294118	0.154018	0.573935	0.0445545	0.0170648		0.4375		0	0.00992556	0.105528	0.647273
RSP_l23	0.0725389	0.00683371	0.0671785	0.465823	0.0458824	0.00591017		0.163498		0	0.006	0.0485437	0.970223
RSP_l5	0.0722222	0.0119048	0.182081	0.638686	0.0395062	0.00396825		0.091716			0.00486618	0.1	0.645333
RSP_l6	0.00649351	0.0119048	0.0666667	0.298295	0.00609756	0.00549451		0.0700637			0.00289855	0.045614	0.0729927
CA1_so	0.02	0	0.0273438	0.181034	0.00714286	0.0108303	0.402985	0.0258065	0.015625	0	0.00389105	0.00738007	0.960976
CA1_sp	0.00558659	0	0	0	0	0	0.0294118	0	0	0	0	0	0.0671642
CA1_sr	0.0251572	0.00843882	0.0292793	0.364407	0.0319829	0.00643777	0.627907	0.0391753	0.00613497	0.0018018	0.0046729	0.0268456	2.22256
CA1_slm	0.0153846	0.00662252	0.0101523	0.239521	0.0125	0.0197044	0.646465	0.120253	0.0125	0	0.0121212	0.0295567	0.0931174
CA2_so	0		0	0	0	0	0.0333333	0	0	0	0	0.0238095	0.012987
CA2_sp	0		0	0.0227273	0	0	0	0	0	0	0	0	0.0263158
CA2_sr	0		0.0103093	0.0649351	0	0	0.0454545	0	0	0	0	0.0232558	0.0759494
CA2_slm	0		0	0	0	0		0	0	0	0	0	0.025641
CA3_so	0.0143885	0	0.0060241	0.0285714	0	0.0175439	0.0625	0.0118343	0	0	0	0.00649351	0.0634921
CA3_sp	0	0.0111111	0.00961538	0.259259	0.0266667	0.0116279	0.012987	0	0	0	0	0	0.0232558
CA3_sr	0.030303		0.00636943	0.119658	0.0104712	0	0	0.0300752	0	0	0.031746	0	0.141026
CA3_slm	0		0	0		0		0	0	0	0.0434783	0
DG_gr	0	0	0	0	0	0		0	0	0	0.00473934		0
DG_Hil	0.0060241	0.00884956	0.010989	0.0930233	0.0196078	0	0	0.0307692	0.0045045	0	0	0	0.0184049
DG_mo	0.00917431	0.00462963	0.0025	0.0470219	0.008	0	0.209302	0.0115473	0.00215054	0	0.00564972	0.0110803	0.297753
SUB_mo	0		0.108108	0.5		0	0.185185	0.0697674	0	0	0	0.0204082	0.338235
SUB_pys	0.0236407	0	0.0415225	0.171875	0.0208333	0		0.0907258	0	0	0.0121951	0.0511182	1.93539
BST	0.0509554		0.00823045		0.0189573		0.113636	0.0763359	0.00254453	0.0097561		0.0193548	0.23913
Cau	0.0387144	0	0.0224479	0.128968	0.0114943	0.017284	0.253247	0.122126	0.00470746	0.000618812	0.00666667	0.00653595	0.470552
Put	0.190888	0.0128397	0.0220207	0.13299	0.0240401	0.0306513	0.253501	0.233994	0.00707651	0.00375704	0.0153496	0.0119953	0.483384
EPal	0.131631	0.0217707	0.0175695	0.0809969	0.0175659	0.0319635	0.181159	0.191312	0.00846154	0.00225225	0.00841515	0.0149083	0.225546
IPal	0.00175439	0.00846561	0	0.0411523	0	0.00189394	0.00395257	0.0293367	0	0.00859599	0.0101523	0.0155521	0.236715
VStr	0.598276	0.0180905	0.0228083	0.209333	0.0477555	0.116444	0.104255	0.640449	0.0115962	0.0106383	0.0422535	0.0277185	0.340879
VPal	0.0619159	0.00146199	0	0.00710227	0	0.00953895	0.00860585	0.0728571	0.00455063	0	0.00460829	0.00564972	0.03125
TuPal1	0.672131	0.0246914	0.0457143	0.163265	0.060241	0.254545	0.0736196		0.00925926	0.005	0.0289855	0.131148	0.305556
TuPal2	0.456897	0	0.00746269	0.0884956	0.00495049	0.122449	0.034965		0.00925926	0.0078125	0.00925926	0.0161943	0.269006
TuPal3	0.613445	0.00495049	0.00831601	0.038817	0.0165975	0.0812604	0.028169	0.362745	0.0180879	0.00852273	0.0200573	0.0182292	0.153543
Tustr1	0.897143	0.0516129	0.0588235	0.417062	0.0930233	0.414141	0.0952381	2.69065	0.04375	0.0516129	0.0517241	0.0714286	0.80625
Tustr2	0.55	0	0.0243902	0.180645	0.0248447	0.107345	0.0677966	0.884298	0.0208333	0.0462963	0.0292398	0.0235294	0.304348
Tustr3	0.699248	0.00447761	0.00746269	0.179545	0.0228571	0.144814	0.0582329	1.05714	0.0185185	0.0136364	0.0292793	0.0151515	0.373684
HDB	0.0877915	0.00406504	0	0.0106996	0.00628272	0.0116009	0.0149551	0.0635739	0.00394218	0.00131406	0.00933126	0.0103211	0.0265018
SIB	0.0213415	0.00204708	0.00657277	0.0119403	0.00172414	0.00362757	0.00729262	0.045388	0.000969932	0.00596421	0.00213447	0.0040568	0.0193611
OB_gl		0.0263158	0.0126582	0.367615	0.00840336			0.0677419	0.00144928	0.135021		0
OB_gr		0.140845	0.0418118	0.200186	0.00638978	0.0576037		0.390244	0.00191449	0.0229265		0.00356761
OB_ipl		0.204244		0.502732	0.0250627			0.451282	0.003003	0.027451		0
OB_mtr			0.0121951	0.221591	0.00815217			0.160099	0	0.0294118		0.0104167
OB_opl		0.159001	0.0251762	0.325472	0.018096			0.38284	0.00634633	0.0566038		0.0184049
AON1		0.0212766	0.028777	0.109174	0.00547645	0.0784314		0.310633	0.0100167	0.00424628	0.0275229	0	0.347222
AON2		0.013624	0.0133929	0.117647	0.012987	0.0731183		0.179348	0.00645161	0.00406504	0.0327869	0.0113122	0.743869
AON3		0.0273973	0	0.125926	0	0.12963		0.142857	0.0517241	0		0.0151515	0.936364
LPrP1	0.834061	0.138462	0.0740741	0.485401	0.0454545	0.3625	0.821656	0.813333	0.0408163	0	0.113636	0.0263158	0.459459
LPrP2	0.340426	0.0288462	0	0.415929	0.03125	0.0675676	0.324786		0.0114286	0	0.0140187	0.00869565	0.507837
LPrP3	0.625899	0.0212766	0.0272727	0.238994	0.0136054	0.0670391	0.38255		0.010929	0	0.0110294		0.250597
Bec	0.168919	0	0	0.0801887	0.0379747	0.0229885	0.192982		0	0	0	0.0149254	0.0952381
Cla	0.360825	0	0.0285714	0.0758621	0	0.0147059	0.285714		0.010989	0	0.0117647	0.00680272	0.235294
Ven	0.364407	0	0.00490196	0.0753012	0.00754717	0.0398406	0.0888889		0	0	0.0103627	0.026087	0.15528
VPrP1	0.801047	0.040404	0.0502513	0.197101	0.0468227	0.310056	0.422383	1.09544	0.0215054	0.0212766	0.0297872	0.0130152	0.305215
VPrP2	0.224638	0.00815217	0.00324675	0.14121	0.00479616	0.0899654	0.0480769			0.00791557	0.0262295	0.0152174	0.431818
VPrP3	0.32	0.00649351	0.00711744	0.185714	0.0060241	0.0730159	0.0989399		0.00307692	0.010989	0.0138249	0.00829876	0.376712
PHyA	0.00883652	0.00247423	0.00523903	0.0185107	0.00464157	0.00815721	0.0055938	0.0432203	0.00328407	0.00515243	0.00723327	0.0164009	0.0655431
THyA	0.044733	0.00472534	0.00396825	0.00767544	0.00654912	0.00945455	0.00690184	0.130939	0.00123457	0.00157978	0.00388916	0.012837	0.064241
Rt	0.030871	0.00260078	0.00209864	0.0136986	0.0121457	0.00793651	0.0160367	0.0246914	0.0021254	0.00323625	0.00408163	0.012987	0.0127055
VPL	0.271106	0.0150565	0.0229226	0.0768307	0.0400411	0.0254692	0.156493	0.410557	0.00253807	0.000959693	0.00902708	0.0456929	0.034749
ZI	0.00284091	0	0	0.011811	0.00166389	0	0.00859599	0.0389294	0.00385356	0	0.0070922	0.00410678	0.0332147
p3Tg	0.0264901	0.016129	0.00716846	0.0606061	0	0	0	0.0506329	0	0	0	0	0.0243902
p3SNC	0.0243902	0	0	0.0403226	0	0.0196078	0.00645161	0.0864865	0	0	0	0.0178571	0.0166667
p3SNR	0	0	0	0.016	0	0	0	0	0	0	0	0	0
LD	0.0071599	0.0973684	0.00607287	0.190547	0.0114796	0.0453782	0.0434783	0.034565	0.00131406	0.00573614	0.00184843	0.00952381	0.0763359
LP	0.0268987	0.00382653	0.00813008	0.0667447	0.0212431	0.00159744	0.0671141	0.0928652	0.00369458	0.00102354	0.0053286	0.0209205	0.174061
Po	0.176056	0.0140187	0.0458115	0.0820312	0.0490308	0.0229746		0.273723	0.00635593	0.0128205	0.0102339	0.0742515	0.134087
VPM	0.250993	0.0202827	0.0313924	0.17362	0.0482517	0.0529234	0.087469	0.256185	0.00278552	0.0151357	0.0209125	0.0960285	0.177778
SPF	0.195349	0.0106007	0.0139373	0.101351	0.0114068	0.0104167	0.0178571	0.286013	0	0.00301205	0.00332226	0.0307167	0.05625
p2LimRt	0.00699301	0	0	0.0210526	0	0	0	0.0694444	0	0	0.00684932	0.0177936	0.0141509
PR	0.00505051	0	0	0.0122699	0.0140845	0	0	0.0916031	0	0	0.00495049	0.00826446	0.0232558
p2SNC	0.00769231	0	0	0.0190476	0.00787402	0.00900901	0	0.0420168	0	0	0	0	0.0227273
p2SNR	0	0	0	0	0	0.00540541	0	0.00321543	0	0	0	0	0
APT	0.00948767	0.00123916	0	0.0399274	0	0.0083612		0.0141593	0.00366972	0	0.00146199	0.00601202	0.0193424
JcP	0.00394477	0	0.00166667	0.0147874	0	0.00234742		0.0251451	0	0	0.0027933	0	0.0252525
LT	0.00776699	0.00148368	0.00520833	0.0228571	0.00287356	0		0.0517928	0	0	0.00245098	0.00389864	0.0283688
p1LimRt	0.0117647	0	0	0	0.00892857	0		0.027027	0	0	0	0.028169	0.0212766
p1BRt	0.0196078	0	0	0.0225225	0.00645161	0		0.0628931	0	0	0.00478469	0.037037	0.012
p1SNC	0.033557	0	0	0.035461	0.00769231	0.0119048	0	0.127119	0	0	0	0.0166667	0
p1SNR	0.00531915	0	0	0.012931	0.00421941	0	0	0.0037037	0	0	0	0.0042735	0.00990099
TG	0.00772798	0.00241838	0.00977444	0.0530612	0.00597015	0	0.042735	0.124359	0	0		0.00994318	0.0480132
SC	0.0161546	0.00293501	0.0105572	0.0310559	0.00372813	0.0021254	0.0432767	0.0766551	0	0.000903342	0.00213265	0.0161591	0.0442829
IC	0.0412732	0.00112024	0.0659143	0.110056	0.0195773	0.00577558	0.140232	0.323312	0	0	0.00524521	0.039221	0.0642481
m1LimRt	0	0	0	0	0	0		0.0808511	0	0		0.00558659	0.0352423
m1BRt	0.00348432	0.00666667	0	0.00884956	0	0		0.0481283	0	0		0.00735294	0
m1SNC	0.005	0	0	0.0261438	0	0		0.034188	0	0	0	0.0344828	0
m1SNR	0	0	0	0.0169492	0	0	0	0.009375	0	0	0.00595238	0.00956938	0
m2A	0.0186567	0.00265252	0.0129032	0.0145631	0.0098912	0	0.0680851	0.0704441	0	0	0.0028169	0.00878477	0.0346021
SCnf	0.0185185	0	0	0.00943396	0	0	0	0.0789474	0	0		0	0.0185185
m2BRt	0.00819672		0	0.0142857	0	0		0.0534351	0	0		0	0.0188679
m2SNC	0.0227273	0	0	0.01	0	0	0	0.0298507	0	0		0.03125	0
m2SNR	0.00806452	0	0	0.00628931	0	0	0	0.00543478	0	0	0	0	0.012987
CB_gr	0.0414895	0.000447027	0.0366515	0.125608	0.0298899	0.01047	0.153301	0.203976	0.000277085	0.00221729	0.00223033	0.0219534	0.356558
CB_mo	0.0250621	0.000246792	0.019432	0.0575617	0.0147578	0.00977476	0.0665377	0.166146	0.000274198	0.0014245	0.00213447	0.0346715	0.0500649
CBN	0	0	0.00231214	0.00777605	0.00233918	0.00144509	0	0.0240113	0	0		0	0.00668896
isA	0.0102302	0.0017311		0.0254054	0.00687424	0.00332068		0.129884	0.000442282		0.00213904	0.0205224	0.0220241
isLimRt	0	0.00803213		0.0124481	0.0037594	0		0.0290456	0	0		0	0.0106383
isBRt	0.0127119	0.00657895		0.0248756	0.00606061	0.0047619	0	0.0396825	0	0		0	0.0140351
isSNC	0.0181818	0		0	0	0	0	0.025	0	0		0	0.05
isSNR	0	0		0	0	0.012987	0	0.0126582	0	0		0	0
r1	0.0121581	0.00175131	0.00564016	0.0198676	0.00718563	0.00504323		0.139896	0	0.00127065	0.000884173	0.0155979	0.00911271
r2	0.0149254	0.000848176	0.00259605	0.0214988	0.0160214	0.00482703	0.0123596	0.190395	0.00147275	0.00544218	0.0032	0.00685786	0.0123164
r3	0.0183585	0	0.00393701	0.0159332	0.00216685	0.00475059	0.00452489	0.163636	0	0.000676133	0.00271739	0.006917	0.00960879
r4	0.0233564	0.00252048	0.00337079	0.0114591	0.00631912	0.010279	0.00866142	0.21445	0	0.00275103	0.000740192	0.00888889	0.00909682
r5	0.0273871	0.00111421	0.00332668	0.0188346	0.00603318	0.00757135	0.00340599	0.297619	0.000618812	0	0.00166759		0.00725042
r6	0.0219328	0	0.000613497	0.0160085	0.00318037	0.00511364	0.00368189	0.404342	0	0.00302572	0.00212164		0.00382226
r7	0.015067	0.000694444	0.00324465	0.0258231	0.00412979	0.019678	0.0038835	0.475973	0	0.00332226	0.00238521		0.00749415
r8	0.0316354	0.0052356	0.00888325	0.0469799	0.00854701	0.0206406	0.0115321	0.521226	0	0.000805153	0.00593312		0.00990099
r9	0.0212278	0	0.0108844	0.0472103	0.0115979	0.0373494	0.0113101	0.675844	0	0.00197433	0.0027137		0.0128134
r10	0.0280702	0.000919118	0.00563204	0.0599593	0.0202373	0.0328228	0.0191972	1.0748	0	0.0107914	0.00276753		0.0154839
r11	0.0190355	0.00289855	0.00798935	0.0972477	0.0276739	0.0301887	0.0493119	1.02033	0	0.00879397	0.00225225		0.00606061

## Sheet: Subtype 05
	CFS0129	CFS0130	CFS0132	CFS0133	CFS0134	CFS0135	CFS0128	CFS0131	CFS0180	CFS0190	CFS0212	CFS0214	CFS0215
region	Subtype 05	Subtype 05	Subtype 05	Subtype 05	Subtype 05	Subtype 05	Subtype 05	Subtype 05	Subtype 05	Subtype 05	Subtype 05	Subtype 05	Subtype 05
ORB_l1	0.546468	0.162162	0.0699088	0.622093	0.0285714	0.148936	0.634877	0.45098	0	0.0113852	0.0555556	0.00782779	0.632258
ORB_l23	0.253275	0.048124	0.0266667	0.356546	0.00813743	0.0543779	0.462087	0.444331	0.00396825	0.00713267	0.0470383	0.00632911	0.711771
ORB_l5	0.172996	0.0489574	0.0249151	0.204573	0.00366972	0.029036	0.309053	0.238095	0.0058309	0.00124069	0.0348977	0.00544959	0.341651
ORB_l6	0.0397614	0.00991736	0.0113895	0.0842607	0	0.018711	0.182796	0.0830258	0.00221239	0	0.0120275	0	0.0956679
FRP_l1	0.121951	0.489796		0.875	0.0612245	0.193182	0.391304	0.308642	0.0416667	0.0122699	0.0452261	0.00995025	1.04706
FRP_l23	0.0555556	0.153595		0.376506	0.0110497	0.0782918	0.255682	0.394595	0.0268817	0.00403226	0.0324074	0.0104167	1.58654
MO_l1	0.0963855	0.0704225	0.20977	0.814404	0.0648148	0.0993789	0.285714	0.4	0.031477	0.00578035		0.0617577	1.15141
MO_l23	0.088198	0.0473538	0.1	0.45598	0.0149385	0.0372263	0.333924	0.297872	0.0186246	0.000698324	0.0109529	0.0298507	1.46548
MO_l5	0.0907968	0.0234834	0.0424328	0.322196	0.00968523	0.0336307	0.26738	0.20475	0.0141313	0.000643087	0.0184932	0.0131291	0.597761
MO_l6	0.0286506	0.0118624	0.0136307	0.121676	0.00965018	0.00258844	0.155012	0.0843776	0.00140548	0.0177866	0.000969932	0.00176211	0.134631
SS_l1	0.0414013	0.0517241	0.311419	0.581333	0.0420315	0.0401338	0.437346	0.216837	0	0	0	0.0330033	1.00976
SS_l23	0.0160233	0.0211946	0.0935329	0.397377	0.0215698	0.0133333	0.612451	0.16567	0.00246609	0	0.00213447	0.0181298	1.26184
SS_l5	0.0189274	0.0153707	0.0686767	0.272671	0.0270968	0.0124456	0.393429	0.159292	0.00299401	0	0.0078125	0.0160359	0.570983
SS_l6	0.00828729	0.00414508	0.015674	0.0918888	0.00390016	0.000688705	0.215541	0.0806159	0	0	0.000750188	0.00651042	0.141901
PTLp_l1	0.103774	0.0886076	0.226891	0.34375	0.0628931	0			0		0		1.02222
PTLp_l23		0.00662252	0.0516129	0.172285	0.0185185	0		0.0595238	0		0		1.18182
PTLp_l5	0.0183486	0.00495049	0.0717131	0.245353	0.0388693	0.00727273		0.0679245	0		0	0.031339	0.525773
PTLp_l6	0.00543478	0	0.00900901	0.0791139	0.010989	0		0.0730159	0		0	0.0164474	0.155738
VIS_l1	0.00428266	0.00759494	0.112821	0.153333	0.0246637	0		0.0649351			0	0.0283019	0.63017
VIS_l23	0	0.00280374	0.0254324	0.11336	0.0122699	0.00285987		0.0304878			0	0.00498339	0.869767
VIS_l5	0.00564175	0.00319489	0.0210421	0.159848	0.0159405	0.000817661		0.0152801			0	0.016158	0.472924
VIS_l6	0.00338409	0	0.0147783	0.0825991	0.002849	0		0.0169628			0	0.00933126	0.118952
RSP_l1	0.0028169	0	0.0424107	0.120301	0.0148515	0.00341297		0.0625		0	0	0.0150754	0.214545
RSP_l23	0.0138169	0	0.00959693	0.0924051	0.0152941	0		0.0247148		0	0	0.00242718	0.275434
RSP_l5	0.00277778	0.00297619	0.0260116	0.158759	0.00740741	0		0.0147929			0	0.0213115	0.162667
RSP_l6	0	0	0.00952381	0.0710227	0.00609756	0		0.00955414			0	0.00350877	0.0145985
CA1_so	0.00333333	0	0	0.00431034	0	0	0.0223881	0.00322581	0	0	0	0	0.14878
CA1_sp	0	0	0	0	0	0	0.0147059	0	0	0	0	0	0.00746269
CA1_sr	0.00209644	0	0.00225225	0.0932203	0	0.00214592	0.0465116	0.00412371	0	0.00540541	0	0.00447427	0.574436
CA1_slm	0	0	0	0.0778443	0	0	0.050505	0	0	0	0	0	0.00809717
CA2_so	0		0	0	0	0	0	0	0	0	0	0	0
CA2_sp	0		0	0.0454545	0	0	0	0	0	0	0	0	0
CA2_sr	0		0	0.038961	0	0	0	0	0	0	0	0	0
CA2_slm	0		0	0	0	0		0	0	0	0	0	0
CA3_so	0	0	0	0.0285714	0	0.0175439	0	0.00591716	0	0	0	0	0.015873
CA3_sp	0	0	0	0.0462963	0.00666667	0	0	0	0	0	0	0	0
CA3_sr	0.020202		0	0.0512821	0.0104712	0	0	0	0	0	0	0	0
CA3_slm	0		0	0		0		0	0	0	0	0
DG_gr	0	0	0	0	0	0		0	0	0	0		0
DG_Hil	0.0240964	0	0.00549451	0.0852713	0.0130719	0	0	0	0	0	0	0	0.0184049
DG_mo	0.00229358	0	0	0.0031348	0.00266667	0	0.0232558	0	0	0	0	0.00277008	0.0524345
SUB_mo	0		0	0		0	0	0	0	0	0	0.0204082	0.0441176
SUB_pys	0.00236407	0	0.00346021	0.0416667	0.00297619	0		0.00604839	0	0	0	0	0.581461
BST	0.0127389		0		0		0.0681818	0.019084	0	0		0	0.0797101
Cau	0.0116874	0	0.00427579	0.047619	0.00114943	0	0.0569986	0.0150862	0	0.000618812	0	0.000933707	0.119653
Put	0.0553531	0.00209018	0.00420984	0.0546392	0.0096828	0.0153257	0.0685972	0.0749601	0	0.000626174	0.00341103	0.00292569	0.14683
EPal	0.0599214	0.00725689	0.00292826	0.0436137	0.0150565	0.0167428	0.0625	0.0701754	0.000769231	0.00112613	0.00280505	0.00458716	0.0848828
IPal	0.000877193	0.0021164	0.00445765	0.0288066	0	0.0104167	0	0.00510204	0	0.00429799	0	0	0.15942
VStr	0.274138	0.0040201	0.0142552	0.113333	0.0219675	0.0676633	0.0351064	0.214505	0.000682128	0.00327332	0.0150905	0.00497512	0.173103
VPal	0.0198598	0.00438596	0	0.00142045	0	0	0.010327	0.0157143	0	0	0	0	0.0197368
TuPal1	0.409836	0	0.00571429	0.0510204	0.0060241	0.109091	0.0245399		0.00462963	0.005	0	0.0327869	0.25
TuPal2	0.206897	0	0	0.0353982	0.0247525	0.142857	0		0	0	0	0.00404858	0.672515
TuPal3	0.231092	0	0.004158	0.0240296	0.0103734	0.053068	0.00880282	0.0686275	0	0	0.00859599	0.00520833	0.204724
Tustr1	0.525714	0.0258065	0.0252101	0.227488	0.0387597	0.20202	0.0408163	0.964029	0.0125	0.0258065	0.0402299	0.0408163	0.25625
Tustr2	0.2	0.00487805	0.0139373	0.109677	0.0124224	0.101695	0.0169492	0.289256	0	0	0.0233918	0	0.0978261
Tustr3	0.240602	0	0.011194	0.0772727	0.0152381	0.0802348	0.0361446	0.267857	0	0.00227273	0.0112613	0	0.147368
HDB	0.0411523	0.00650406	0	0.01893	0.00314136	0.00618716	0.00697906	0.0249141	0	0.0131406	0.00777605	0.00802752	0.0123675
SIB	0.0152439	0.00204708	0.0056338	0.00895522	0	0.00120919	0.00820419	0.0278184	0.00581959	0.00397614	0.00533618	0.0020284	0.017425
OB_gl		0.00350877	0	0.129103	0			0.0139785	0	0.0337553		0
OB_gr		0.0594679	0.00696864	0.144372	0.00319489	0.0529954		0.112626	0	0.00809171		0.00107028
OB_ipl		0.0928382		0.311475	0.0100251			0.128205	0	0.00392157		0
OB_mtr			0	0.0994318	0.00271739			0.0270936	0	0.0176471		0
OB_opl		0.0341656	0.00805639	0.0904088	0.00314713			0.0568047	0	0.0188679		0
AON1		0.0070922	0.0107914	0.025019	0	0.0462185		0.0561529	0.00166945	0.00106157	0.00917431	0.000997009	0.119444
AON2		0.00544959	0.00892857	0.0336134	0	0.0258065		0.0217391	0.00322581	0	0	0	0.223433
AON3		0	0	0.037037	0	0.037037		0.0238095	0	0		0	0.154545
LPrP1	0.327511	0	0	0.175182	0	0.0375	0.178344	0.16	0	0	0.0340909	0	0.101351
LPrP2	0.120567	0	0	0.0265487	0	0.0135135	0.034188		0	0.00429185	0.00934579	0	0.163009
LPrP3	0.143885	0	0	0.081761	0	0.00558659	0.0671141		0	0	0		0.0548926
Bec	0.027027	0	0	0.0235849	0	0	0.0350877		0	0	0	0	0
Cla	0.164948	0	0	0.0206897	0	0	0.0504202		0	0	0	0	0
Ven	0.144068	0	0	0.0240964	0	0.0119522	0.0111111		0	0	0.00518135	0	0.0124224
VPrP1	0.539267	0.013468	0.040201	0.0898551	0.0267559	0.251397	0.169675	0.26971	0.00645161	0.00425532	0.012766	0	0.0889571
VPrP2	0.0869565	0.00543478	0.00324675	0.0576369	0	0.0276817	0.00961538			0.00263852	0	0.00217391	0.146694
VPrP3	0.125	0.0021645	0	0.0285714	0	0.0126984	0.0176678		0	0	0	0.00414938	0.0856164
PHyA	0.0095729	0.00989691	0.0144073	0.0248212	0.0051573	0.0189099	0.00817556	0.015678	0.00492611	0.00429369	0.00964436	0.0200456	0.0573502
THyA	0.038961	0.00236267	0.0015873	0.00548246	0.00755668	0.0130909	0.00306748	0.0422943	0	0.00157978	0.00583374	0.00385109	0.0665151
Rt	0.0363837	0.00390117	0.00209864	0.0191781	0.0121457	0.010582	0.0320733	0.00705467	0	0.00539374	0.00544218	0.012987	0.0179372
VPL	0.0939358	0.00376412	0.00859599	0.0360144	0.0164271	0.00402145	0.0344062	0.105572	0	0	0.00100301	0.00749064	0.0186615
ZI	0.00568182	0	0	0.00787402	0.00332779	0.00198807	0.0200573	0.00243309	0	0	0	0.00410678	0.0154211
p3Tg	0.0198676	0	0	0.030303	0	0	0	0	0	0	0	0	0.0152439
p3SNC	0.0406504	0.0555556	0	0.016129	0.00826446	0	0.00645161	0.0162162	0	0	0	0.0357143	0
p3SNR	0	0	0	0.008	0	0	0	0	0	0	0	0	0
LD	0.0071599	0.0263158	0.00101215	0.0590842	0	0.0151261	0.00362319	0.0107271	0	0	0	0.00119048	0.0343511
LP	0	0	0.00135501	0.0199063	0.00472069	0	0.0201342	0.0260476	0	0	0.0017762	0.0041841	0.103527
Po	0.0492958	0.00373832	0.0183246	0.0299479	0.0193843	0.00362757		0.0729927	0	0.00295858	0.00438596	0.0191617	0.0444265
VPM	0.0801324	0.00491703	0.0106329	0.0650307	0.0146853	0.0186492	0.0167494	0.0527763	0	0.00313152	0.00380228	0.0278601	0.0770975
SPF	0.0589147	0.0106007	0.010453	0.0304054	0.00380228	0.0243056	0	0.045929	0	0	0	0.00682594	0.05
p2LimRt	0	0	0	0.0421053	0	0.00909091	0	0	0	0	0	0.00355872	0.0188679
PR	0.0151515	0.00609756	0	0.0122699	0.00469484	0	0	0.0152672	0	0	0.0148515	0	0.0116279
p2SNC	0.00769231	0	0	0.00952381	0	0.00900901	0	0.0420168	0	0	0	0	0
p2SNR	0	0	0	0	0	0	0.00448431	0.00321543	0	0	0	0	0
APT	0.00189753	0.00247831	0.00179856	0.0145191	0.00487013	0.00167224		0.0123894	0	0.00181488	0.00146199	0.00601202	0.0135397
JcP	0	0.0013369	0	0.00739372	0.00342466	0.00117371		0	0	0	0	0	0.00505051
LT	0.00194175	0	0.00173611	0.00571429	0	0.00143885		0.0199203	0	0	0	0	0.0035461
p1LimRt	0.00588235	0	0	0	0	0		0.00675676	0	0	0	0	0.0106383
p1BRt	0	0	0	0	0	0		0.0125786	0	0	0	0	0.004
p1SNC	0.0201342	0	0.0206186	0.0070922	0.0153846	0	0	0.059322	0	0	0	0.0166667	0
p1SNR	0	0	0	0	0	0	0	0	0	0	0	0.0042735	0.00990099
TG	0.0015456	0.00120919	0.00150376	0.0142857	0.00497512	0.0015083	0.00854701	0.0230769	0	0		0.00568182	0.0215232
SC	0.00443459	0.000419287	0.00175953	0.0145828	0.00430169	0.0010627	0.0123648	0.0116144	0	0.00180668	0.000213265	0.00497203	0.010575
IC	0.0115425	0.00186706	0.0182098	0.0382298	0.010901	0.00247525	0.0359569	0.0443312	0	0	0.000262261	0.00973762	0.0276932
m1LimRt	0.00446429	0	0	0	0	0.027027		0.012766	0	0		0	0
m1BRt	0	0	0	0	0	0		0	0	0		0.00735294	0.00837989
m1SNC	0.005	0	0	0.00653595	0	0		0	0	0	0	0	0
m1SNR	0	0	0	0.00423729	0	0	0	0	0	0	0	0.00478469	0
m2A	0.016791	0.00132626	0.00430108	0.0177994	0.0098912	0.00533333	0.012766	0.0137825	0	0	0.0028169	0.0102489	0.0103806
SCnf	0	0.00740741	0	0	0.011236	0.00787402	0	0.0197368	0	0		0	0
m2BRt	0		0	0.00714286	0	0.00571429		0.00763359	0	0		0	0
m2SNC	0	0	0	0.02	0.0138889	0	0	0.0149254	0	0		0	0.0869565
m2SNR	0	0	0	0	0	0	0	0	0	0	0	0	0.012987
CB_gr	0.00612141	0	0.00390371	0.020073	0.00393288	0.00222767	0.0166781	0.0402789	0	0.000739098	0.000405515	0.0031362	0.067564
CB_mo	0.003314	0	0.00224215	0.0160887	0.00320821	0.00233744	0.0073501	0.018426	0	0	0.000177873	0.00364964	0.00440986
CBN	0.0023753	0	0	0.00155521	0.00116959	0	0	0.00847458	0	0		0	0
isA	0.0108696	0.0017311		0.0172973	0.00606551	0.00616698		0.0258712	0		0.0117647	0.0105721	0.0131096
isLimRt	0	0		0.00414938	0.0037594	0.0108108		0.00414938	0	0.0125		0	0
isBRt	0.00847458	0.00657895		0.00995025	0	0.0047619	0	0.015873	0	0		0.018018	0
isSNC	0	0		0.00862069	0	0	0	0.0125	0	0		0	0
isSNR	0	0		0	0	0.012987	0	0	0	0		0.01	0
r1	0.0131712	0.00350263	0.00338409	0.0180614	0.00838323	0.00216138		0.0552677	0	0.00190597	0.00442087	0.0179087	0.00335731
r2	0.0149254	0.000848176	0.000519211	0.0110565	0.0186916	0.00724055	0.0303371	0.0497427	0	0.0129252	0.0008	0.0193267	0.00568451
r3	0.0140389	0.000636132	0	0.0060698	0.00650054	0.00633413	0.00603318	0.0341818	0	0	0	0.00494071	0.00617708
r4	0.00778547	0.00189036	0.00674157	0.012987	0.00789889	0.00734214	0.00472441	0.0484243	0	0.00137552	0.000740192	0.02	0.00454841
r5	0.0214656	0	0.00532269	0.0194232	0.00301659	0.00582411	0.00340599	0.0694444	0	0	0		0.0022309
r6	0.010281	0	0	0.0128068	0.00681508	0.00454545	0.00441826	0.0881954	0	0.00529501	0		0.000955566
r7	0.00558036	0.00208333	0.00519143	0.0180762	0.00707965	0.019678	0.00291262	0.115942	0	0.0055371	0		0.00327869
r8	0.0246649	0.00299177	0.0126904	0.0268456	0.00488401	0.0135231	0.00658979	0.115566	0	0	0.00593312		0.00544554
r9	0.0229489	0	0.0190476	0.0214592	0.0115979	0.026506	0.00282752	0.112789	0	0	0.00339213		0.00278552
r10	0.0128655	0	0.00375469	0.0254065	0.0153524	0.0251641	0.0069808	0.183402	0	0.00479616	0.00276753		0.00451613
r11	0.00888325	0.0057971	0.00133156	0.0458716	0.0104712	0.0207547	0.0149083	0.220096	0	0.00376884	0.00112613		0.00606061

## Sheet: Subtype 06
	CFS0129	CFS0130	CFS0132	CFS0133	CFS0134	CFS0135	CFS0128	CFS0131	CFS0180	CFS0190	CFS0212	CFS0214	CFS0215
region	Subtype 06	Subtype 06	Subtype 06	Subtype 06	Subtype 06	Subtype 06	Subtype 06	Subtype 06	Subtype 06	Subtype 06	Subtype 06	Subtype 06	Subtype 06
ORB_l1	7.99257	7.86186	5.82979	7.80523	7.28286	7.30319	9.58856	11.9044	8.46429	3.97723	8.32407	8.15656	8.87527
ORB_l23	7.48799	5.13703	4.25333	5.86908	5.83906	6.2977	8.67261	12.6599	6.25132	2.75892	6.82404	6.62911	7.956
ORB_l5	6.61181	3.14053	2.68743	3.69434	3.51743	4.41812	7.13319	8.21849	5.70262	1.41811	6.01925	5.17166	8.82342
ORB_l6	4.2505	1.5719	1.50342	2.15262	1.59829	2.33264	6.12007	4.90221	4.26991	0.494005	3.96907	3.38841	8.4657
FRP_l1	8.17073	9.08163		8.05	8.36735	8.81818	7.30435	8.42593	8.19643	3.68098	8.25628	8.75622	7.85294
FRP_l23	6.27222	5.76797		6.00602	6.39227	6.49822	7.13068	10.6865	7.31183	2.78226	6.99537	7.19792	6.62019
MO_l1	10.5271	6.69014	7.3908	7.89197	8.44444	8.85093	8.18815	12.62	8.477	1.43545		8.99762	8.09507
MO_l23	8.97018	6.84958	6.05208	6.74169	6.80404	6.76496	7.99646	13.5072	7.63467	2.36802	7.6276	7.69237	7.0121
MO_l5	7.51637	2.79648	3.62093	5.1605	4.86602	5.20041	6.13155	9.35366	6.49834	1.78971	5.80616	6.40864	8.91418
MO_l6	4.94732	1.92883	1.92813	2.93285	2.50905	2.40207	4.33333	5.57895	4.5896	0.899209	3.96605	4.21586	8.72912
SS_l1	8.09236	9.34828	7.71626	8.10667	7.77058	8.29097	8.31941	11.6888	7.35267	0.927632	7.67551	8.41584	8.72683
SS_l23	6.81136	7.02119	5.71352	6.52161	6.4284	6.40549	9.24903	11.965	6.75462	1.06614	7.13767	7.37023	7.38947
SS_l5	5.07571	3.79566	3.77945	4.96669	4.66581	4.40261	8.09267	9.80531	6.2006	0.967049	6.15781	6.21552	9.06968
SS_l6	3.42081	1.92539	2.21395	2.64946	2.46724	1.56543	6.26827	6.27446	4.34097	0.524178	3.63316	4.91732	8.84605
PTLp_l1	7.15094	7.16456	5.39496	7.1875	5.93082	6.36449			4.43478		6.78571		8.27778
PTLp_l23		6.5596	3.88065	6.51311	5.02778	4.27907		9.36111	4.26486		5.82517		6.81818
PTLp_l5	4.43119	3.20297	2.57769	5.3197	3.67491	2.98545		8.51698	4.75972		5.33981	7.10541	8.46392
PTLp_l6	2.97283	1.81871	1.25225	3.41772	1.47253	1.06481		4.95238	3.1123		3.73632	4.44737	8.27869
VIS_l1	4.90364	6.12911	4.42564	5.9	5.75336	5.85938		6.33117			6.23286	6.27358	8.46959
VIS_l23	2.71289	2.66168	2.03459	5.833	3.65099	3.40038		6.33537			4.59073	5.2608	7.51163
VIS_l5	2.72355	1.68371	1.20641	5.26742	2.52072	2.81766		4.86927			4.26115	5.34111	8.79783
VIS_l6	1.51269	0.848951	0.812808	3.51101	0.972934	0.84838		2.48223			2.7716	3.48367	8.84274
RSP_l1	4.12676	1.29412	3.45759	5.48872	4.43317	3.86007		8.85938		0.4	5.62779	6.06281	9.18545
RSP_l23	2.85492	1.38269	1.85221	4.36203	2.94118	2.31087		4.89734		0.118519	4.026	3.98786	8.23077
RSP_l5	3.12778	1.87202	2.39017	5.30657	2.2963	1.40278		2.55917			4.39173	4.88361	9.28
RSP_l6	0.935065	0.56746	1.38095	3.05966	1	0.554945		1.66879			3.04058	3.3193	7.54745
CA1_so	5.46	1.68165	4.44141	6.73707	4.87143	3.84116	6.29851	6.91613	3.35625	0.712121	5.88327	7.19926	8.30976
CA1_sp	0.75419	0.316583	0.409722	0.586957	0.551724	0.325301	0.955882	0.645833	0.369697	0.0429448	0.870748	1.32927	3.13433
CA1_sr	6.54717	3.44304	4.91216	7.48588	6.78038	5.01288	7.32558	8.3299	4.0409	1.29369	6.22897	7.7472	7.53684
CA1_slm	7.02692	5.98675	5.14213	6.8982	7.1625	5.99507	7.53535	8.09177	4.85417	1.4629	7.97576	8.90148	10.6964
CA2_so	3.1791		1.50877	3.70909	2.5	0.923077	4.96667	3.2	1.98214	0.0789474	3.45833	4.19048	6.88312
CA2_sp	0.545455		0.131579	0.818182	0.2	0.194444	0.903226	0.628571	0.0714286	0	0.979167	1.05405	2.05263
CA2_sr	2.49296		1.20619	3.53247	1.45	0.487179	1.95455	2.67606	1.42	0.0943396	2.7619	5.25581	5.83544
CA2_slm	3.47368		0.5	4	3.25	0.8		3.5	1.78788	0.1	3.45238	5.03448	8.51282
CA3_so	2.35971	0.837209	1.0241	1.84286	1.98684	0.947368	3.25	2.34911	1.85833	0.292929	2.57143	3.61039	7.2381
CA3_sp	1.10714	0.766667	0.201923	1.73148	0.906667	0.825581	0.662338	0.978723	0.914634	0.106383	1.43396	1.33981	2.62791
CA3_sr	3.23232		1.59873	4.90598	3.17801	1.46364	1.1	3.62406	2.3252	0.551181	4.1746	5.32432	6.98718
CA3_slm	4.77419		0.64	4.16667		2		4.78125	2.13514	0.192308	3.56522	5.39394
DG_gr	0.0325581	0.04375	0.0148515	0.109091	0.153846	0.0212766		0.059322	0.0664207	0	0.265403		1.38743
DG_Hil	1.3012	0.460177	0.697802	0.821705	1.43791	0.535714	0.714286	2.07179	0.986486	0.284946	1.71519	2.41379	2.79755
DG_mo	3.83945	2.52315	2.1275	4.77116	4.144	2.84722	7.18605	4.16397	1.76774	0.401961	3.94915	5.83103	8.42884
SUB_mo	2.56818		3.58108	6		3.55172	4.33333	3.52326	2.12821	0.638298	5.14925	6.5102	9.79412
SUB_pys	3.03783	1.076	2.11765	3.19792	3.24107	1.62055		3.4879	1.99065	0.402083	4.52846	5.29712	8.25562
BST	3.36306		0.699588		1.58294		2.01515	2.25573	2.81425	0.697561		5.22581	8.07246
Cau	2.9832	0.723301	1.5612	2.40873	1.80345	1.51975	3.06999	3.2931	3.52993	0.504332	3.71667	4.77591	8.01984
Put	5.0779	1.29979	1.6101	2.84691	2.90351	2.28863	5.16829	4.34769	3.6705	0.848466	4.09778	3.87566	7.9029
EPal	4.52161	1.17417	1.52855	2.47664	2.27102	1.50989	4.65761	3.68505	3.67077	0.733108	4.223	4.09289	6.54325
IPal	0.212281	0.372487	0.142645	1.07682	0.13211	0.222538	0.104743	1.62245	0.714286	0.313754	4.11168	2.3717	7.11916
VStr	6.20431	1.91055	2.11119	4.02	4.14136	3.96302	3.81915	6.4239	4.13779	1.40753	4.9839	4.74485	7.40879
VPal	1.00117	0.140351	0.0615711	0.363636	0.392857	0.332273	0.433735	1.65714	0.857793	0.131075	1.35599	0.898305	2.69737
TuPal1	5.33607	1.74486	2.45143	4.52551	3.91566	5.6	2.72393		6.21296	1.985	6.13043	6.27869	8.6
TuPal2	4.12069	0.428571	0.91791	2.29204	1.42079	3.38776	1.78322		3.60185	1.00781	2.37037	2.7247	5.61988
TuPal3	4.80252	0.559406	0.829522	1.83179	1.90664	1.93532	1.25	3.53186	4.52713	0.744318	5.15759	3.72656	5.35039
Tustr1	6.22857	1.07097	2.94958	5.11848	3.82946	5.10101	1.82313	10.9209	5.06875	2.85161	4.93103	4.0102	8.2875
Tustr2	5.2	0.453659	1.29268	3.16129	2.04348	2.78531	1.31073	6.33058	2.94444	0.888889	2.9883	3.01176	7.31522
Tustr3	6.29323	0.407463	1.13433	3.14545	2.60952	3.81605	1.54418	8.675	3.75463	1.25455	2.79054	3.95455	8.17368
HDB	1.60082	0.171545	0.16125	0.534156	0.584293	0.508121	0.592223	2.16838	1.0933	0.107753	1.70607	1.82225	2.5689
SIB	0.85061	0.122825	0.10892	0.368159	0.239655	0.13422	0.367366	1.44949	0.646945	0.0854871	1.15155	1.23529	3.30784
OB_gl		1.47368	0.869198	2.35011	1.0042			2.56129	0.92029	1.61603		0.820225
OB_gr		0.805947	0.811847	0.765395	0.597901	0.493088		1.61621	0.965539	0.513486		1.13307
OB_ipl		1.32891		1.90437	1.18797			2.51624	1.10511	1.63529		1.53571
OB_mtr			0.394309	1.30114	0.766304			1.49507	1.60674	0.676471		2.44792
OB_opl		2.97372	1.36657	3.71462	2.53108			5.49822	3.29828	1.23899		4.6135
AON1		1.01277	1.76799	1.40864	0.974808	1.64286		3.14337	2.00835	0.447983	3.89908	2.41974	7.79306
AON2		1.96185	1.40179	1.73319	1.87987	2.85161		4.25	3.65161	0.479675	2.96721	3.63575	7.97003
AON3		1.65753	0.882353	1.28889	1.3125	2.2037		3.83333	3.63793	0.131387		3.39394	8.67273
LPrP1	6.1441	4.27692	3.62963	3.5438	3.89091	6.8875	7.1465	9.70667	6.08163	2.392	6.94318	6.06579	9.75676
LPrP2	3.80851	1.94231	1.22727	4.29204	2.63393	3.33108	4.5641		3.77143	1.09442	4.12617	4.3087	8.46082
LPrP3	5.70504	1.57447	1.57273	2.5283	1.87415	2.3743	5.12752		3.36066	0.44664	3.22059		7.7852
Bec	2.98649	0.894737	0.723077	1.20283	1.81013	1.43678	3.38596		2.65714	0.533333	2.29469	3.1194	7.57143
Cla	4.5567	1.07018	1.3619	1.77241	1.43077	1.72059	3.5126		2.84615	0.414634	3.21765	3.38776	7.11765
Ven	3.02119	0.72695	0.681373	0.996988	1.34717	1.64542	2.18519		1.76166	0.0973451	3.3057	2.78261	5.93789
VPrP1	3.94241	1.45118	2.22613	2.08116	2.63211	3.89106	4.34657	6.56846	3.73118	0.970213	4.18298	3.87202	7.3589
VPrP2	1.84783	0.804348	0.613636	2.11527	1.55396	1.83737	1.50962			1.18997	3.62623	3.52391	7.6219
VPrP3	3.48	0.722944	0.903915	2.20476	1.56627	1.87302	2.30035		2.69231	0.934066	3.82028	3.08714	7.63014
PHyA	0.5162	0.131959	0.118206	0.476651	0.275915	0.283648	0.307229	1.77331	0.679803	0.0888793	1.00301	1.48747	3.11681
THyA	1.20996	0.1772	0.151587	0.448465	0.453904	0.453818	0.442485	2.78389	1.05062	0.111374	1.25717	1.78819	2.97897
Rt	0.732084	0.188557	0.0986359	0.299543	0.166802	0.126984	0.452463	2.04674	1.01807	0.0593312	1.48571	2.07592	3.40359
VPL	2.36147	0.617315	0.706304	1.07563	0.859343	0.52815	1.97336	3.46334	1.84433	0.365643	2.27783	3.14457	4.94659
ZI	0.607955	0.186594	0.240437	0.562992	0.27787	0.232604	0.332378	2.65937	0.707129	0.0445545	1.3026	2.03285	3.09609
p3Tg	1.29801	0.188172	0.34767	0.707071	0.346008	0.205479	0.869863	2.85654	0.767568	0.0732601	1.11828	2.26866	3.16463
p3SNC	1.4878	0.031746	0.148936	1.32258	0.289256	0.176471	0.632258	2.51892	0.513514	0.0169492	0.264368	1.28571	2.23333
p3SNR	0.190265	0.0615385	0.0274725	0.576	0.0283688	0.0995851	0.102857	0.738983	0.0360825	0.010101	0.1	0.444444	2.29508
LD	1.3222	1.16053	0.458502	1.25258	1.06378	0.788235	1.56884	2.70083	2.27727	0.343212	2.66174	3.85714	6.41476
LP	1.44778	0.55102	0.674797	1.09719	1.19434	0.619808	1.79866	2.85164	1.20566	0.215967	3.10657	3.60251	6.68373
Po	2.38028	0.882243	0.827225	1.38151	1.06385	0.842805		3.33942	2.18326	0.720907	3.00731	4.12934	6.3958
VPM	2.88013	1.08482	0.995443	2.02147	1.09441	0.865927	2.01055	3.88675	1.80279	0.838205	3.14781	4.23592	6.41451
SPF	2.46512	0.477032	0.627178	1.19257	0.627376	0.559028	0.541667	3.53027	0.917933	0.198795	2.53488	3.56314	4.2125
p2LimRt	0.566434	0.11811	0.146552	0.452632	0.192308	0.0909091	0.344262	2.27778	0.237569	0.023622	0.89726	1.76157	2.4434
PR	1.00505	0.121951	0.25	0.392638	0.347418	0.108808	0.492188	2.32824	0.37013	0.0326531	0.89604	1.80992	1.98062
p2SNC	0.430769	0.134831	0.14433	0.552381	0.102362	0.117117	0.326087	1.48739	0.151163	0.0108696	0.4	1.50746	1.56818
p2SNR	0.199029	0.0472973	0.00995025	0.16185	0.0671378	0.0648649	0.0852018	0.765273	0.00398406	0.0146341	0.0788177	0.486486	1.44444
APT	0.557875	0.169765	0.169065	0.749546	0.215909	0.295987		1.73274	0.0568807	0.0254083	1.19006	1.73747	3.33656
JcP	0.5286	0.195187	0.245	0.563771	0.208904	0.129108		1.8588	0.0212389	0.0190476	1.11034	1.94567	3.73737
LT	0.679612	0.222552	0.28125	0.706667	0.375	0.241727		3.10359	0	0.0421053	1.34804	2.08187	3.51064
p1LimRt	0.911765	0.0669291	0.25	0.477273	0.303571	0.166667		2.25676	0.0222222	0.0673077	1.16304	2.3662	2.70213
p1BRt	0.705882	0.0484848	0.159091	0.274775	0.232258	0.0964467		2.59119	0.0272727	0.110599	0.827751	2.40741	2.16
p1SNC	0.684564	0.0638298	0.0927835	0.411348	0.246154	0.142857	0.15942	2.22881	0.0126582	0.0384615	0.258621	1.51667	2.10526
p1SNR	0.244681	0.0262009	0.0330578	0.189655	0.118143	0.0597015	0.048583	0.903704	0	0.00571429	0.140625	0.521368	1.48515
TG	0.984544	0.296252	0.511278	1.01531	0.705473	0.443439	0.931624	4.27179	0	0.110733		2.17188	4.25
SC	1.32943	0.256604	0.4739	1.17121	0.774018	0.3483	1.31607	3.35927	0	0.100271	1.54063	2.44624	4.78057
IC	2.20392	0.720314	1.43319	1.63299	1.50234	0.85231	2.2493	5.83669	0	0.117241	2.1466	3.01975	4.02686
m1LimRt	0.696429	0.0280899	0.27907	0.272152	0.108696	0.189189		2.57872	0	0.0873786		1.61453	2.79295
m1BRt	0.526132	0.0466667	0.059322	0.19469	0.12381	0.0531401		1.9893	0	0.0227273		1.92647	2.05307
m1SNC	0.65	0.0238095	0.135802	0.457516	0.193182	0.0777778		1.80342	0	0	0.184211	1.5	1.96774
m1SNR	0.146154	0.00625	0.020202	0.190678	0.0470588	0.0714286	0.0555556	0.859375	0	0.00632911	0.14881	0.454545	1.36047
m2A	0.774254	0.17374	0.332258	0.660194	0.350148	0.266667	0.902128	3.14242	0	0.0586265	0.938967	2.07467	3.8466
SCnf	0.537037	0.111111	0.0898876	0.169811	0.168539	0.11811	0.191304	1.94737	0	0.0454545		1.58	2.83333
m2BRt	0.508197		0.138211	0.321429	0.173469	0.0971429		1.94656	0	0.0285714		1.72414	2.24057
m2SNC	0.386364	0	0.134328	0.29	0.111111	0.130435	0.130952	0.970149	0	0		1.3125	2.13043
m2SNR	0.145161	0.00970874	0	0.201258	0.0336134	0.110092	0.0735294	0.75	0	0.00943396	0.105769	0.675325	1.02597
CB_gr	1.03656	0.404336	0.962047	1.25061	1.2517	0.962575	1.82774	1.71133	0.000277085	0.267554	1.10077	1.48253	3.77487
CB_mo	0.624896	0.19077	0.483059	0.563461	0.596086	0.489588	1.04874	1.7411	0.000274198	0.0890313	1.77606	1.46898	5.95097
CBN	0.448931	0.0144144	0.151445	0.384137	0.239766	0.177746	0.314286	1.04661	0	0.0346667		0.824859	1.80435
isA	0.69821	0.13041		0.553514	0.379296	0.172676		2.93928	0		0.718182	1.79415	3.09019
isLimRt	0.507463	0.0562249		0.240664	0.112782	0.108108		1.6971	0	0.05		1.06897	2.31915
isBRt	0.474576	0.0855263		0.208955	0.145455	0.104762	0.183486	1.72222	0	0.0164835		1.40541	1.79649
isSNC	0.381818	0.02		0.267241	0.158537	0.0597015	0.0731707	1.975	0	0.037037		1	1.55
isSNR	0.164706	0.0384615		0.233577	0.0675676	0.0779221	0.0879121	0.949367	0	0.0153846		0.4	1.48333
r1	0.406282	0.0639229	0.152848	0.333534	0.258683	0.146254		2.76252	0	0.0927573	0.567639	1.61872	1.80384
r2	0.553483	0.0678541	0.146937	0.388206	0.328438	0.213194	0.41573	2.57204	0.000736377	0.0782313	0.8288	1.3111	2.45997
r3	0.674946	0.110051	0.213723	0.440819	0.263272	0.260491	0.375566	1.984	0	0.0824882	1.2038	1.05632	2.33631
r4	0.647924	0.0598614	0.183708	0.408709	0.366509	0.356828	0.432283	1.96387	0	0.120358	0.976314	1.11556	1.97531
r5	0.605477	0.0417827	0.115768	0.400235	0.404223	0.343623	0.352861	2.15013	0	0.12123	0.759311		1.93252
r6	0.513365	0.0604839	0.163804	0.470117	0.35393	0.421591	0.42268	2.64111	0	0.20348	1.07709		2.27711
r7	0.52846	0.0569444	0.156392	0.512589	0.425369	0.499702	0.535922	2.95271	0	0.214839	1.0799		2.48525
r8	0.587131	0.0747943	0.178299	0.620432	0.552503	0.578648	0.566722	3.06525	0	0.206119	1.27184		2.23762
r9	0.611015	0.0927914	0.230612	0.712446	0.650129	0.751807	0.737041	3.29485	0	0.321816	1.36635		2.21393
r10	0.620468	0.150735	0.334168	0.781504	0.893231	0.719912	1.37347	3.90779	0	0.413669	1.48893		2.29097
r11	0.634518	0.245411	0.221039	0.975229	1.14361	0.884906	2.20986	3.43301	0	0.545226	2		2.0632

## Sheet: Subtype 07
	CFS0129	CFS0130	CFS0132	CFS0133	CFS0134	CFS0135	CFS0128	CFS0131	CFS0180	CFS0190	CFS0212	CFS0214	CFS0215
region	Subtype 07	Subtype 07	Subtype 07	Subtype 07	Subtype 07	Subtype 07	Subtype 07	Subtype 07	Subtype 07	Subtype 07	Subtype 07	Subtype 07	Subtype 07
ORB_l1	0.672862	0.627628	0.413374	0.639535	0.702857	0.792553	0.803815	0.573529	0.535714	0.218216	0.537037	0.598826	0.815054
ORB_l23	0.627729	0.383361	0.260952	0.444754	0.560579	0.556682	0.563782	0.719101	0.437831	0.14194	0.402439	0.453165	0.825082
ORB_l5	0.575527	0.218495	0.130238	0.238267	0.330275	0.425087	0.415193	0.278711	0.378037	0.0719603	0.379061	0.354223	0.868522
ORB_l6	0.38171	0.0710744	0.0820046	0.146264	0.14245	0.18711	0.336918	0.134686	0.265487	0.00239808	0.228522	0.188841	0.749097
FRP_l1	0.829268	0.612245		0.60625	0.714286	1.04545	0.586957	0.54321	0.571429	0.184049	0.547739	0.631841	0.811765
FRP_l23	0.522222	0.339869		0.478916	0.41989	0.569395	0.573864	0.578378	0.370968	0.16129	0.444444	0.65625	0.769231
MO_l1	0.942771	0.633803	0.45977	0.66759	0.75	0.801242	0.574913	0.726667	0.62954	0.0655106		0.72209	0.829225
MO_l23	0.88769	0.559889	0.403125	0.512458	0.59051	0.558394	0.533215	0.771448	0.621777	0.134078	0.518072	0.61194	0.804982
MO_l5	0.597282	0.141879	0.223479	0.377685	0.385795	0.423473	0.376471	0.380616	0.468828	0.0983923	0.349315	0.452407	0.881343
MO_l6	0.385397	0.0771056	0.0904585	0.170213	0.166466	0.150129	0.202797	0.141186	0.252987	0.0316206	0.210475	0.244934	0.682076
SS_l1	0.665605	0.672414	0.522491	0.618667	0.611208	0.963211	0.628993	0.553571	0.540603	0.0526316	0.477551	0.557756	0.629268
SS_l23	0.707939	0.592486	0.363442	0.462191	0.533253	0.56549	0.67393	0.670367	0.546239	0.0634921	0.547492	0.514313	0.768421
SS_l5	0.428233	0.271248	0.247906	0.316471	0.342581	0.324207	0.491997	0.460981	0.519461	0.0358166	0.430469	0.425273	0.793552
SS_l6	0.220074	0.0715026	0.0916928	0.163358	0.156006	0.0826446	0.358002	0.206522	0.267431	0.0212766	0.20105	0.28125	0.67336
PTLp_l1	0.584906	0.56962	0.294118	0.9375	0.503145	0.523364			0.282609		0.436508		0.755556
PTLp_l23		0.639073	0.16129	0.621723	0.404321	0.339535		0.535714	0.227027		0.475524		0.755981
PTLp_l5	0.243119	0.173267	0.119522	0.401487	0.314488	0.207273		0.471698	0.335689		0.355987	0.430199	0.731959
PTLp_l6	0.141304	0.134503	0.0720721	0.193038	0.0824176	0.0432099		0.142857	0.176471		0.308458	0.220395	0.778689
VIS_l1	0.297645	0.44557	0.276923	0.366667	0.412556	0.703125		0.25974			0.391253	0.396226	0.798054
VIS_l23	0.152763	0.176636	0.0874873	0.410931	0.239945	0.256435		0.286585			0.285714	0.27907	0.726744
VIS_l5	0.179126	0.0766773	0.0651303	0.361364	0.179596	0.166803		0.185059			0.257507	0.27289	0.806258
VIS_l6	0.0676819	0.0237762	0.0279146	0.241189	0.048433	0.0474537		0.0783522			0.137628	0.177294	0.743952
RSP_l1	0.292958	0.0588235	0.191964	0.380952	0.344059	0.385666		0.507812		0.0166667	0.347395	0.296482	0.905455
RSP_l23	0.238342	0.113895	0.101727	0.298734	0.289412	0.179669		0.180608		0	0.312	0.218447	0.679901
RSP_l5	0.263889	0.0863095	0.104046	0.308394	0.182716	0.0694444		0.0887574			0.313869	0.24918	0.824
RSP_l6	0.0714286	0.031746	0.0952381	0.204545	0.134146	0.010989		0.0573248			0.15942	0.147368	0.532847
CA1_so	0.66	0.0973783	0.289062	0.568965	0.535714	0.411552	0.537313	0.393548	0.3	0.0484848	0.587549	0.656827	1.02195
CA1_sp	0.134078	0.0301508	0.0347222	0.057971	0.0551724	0.0542169	0.0661765	0.0208333	0.0242424	0	0.108844	0.134146	0.477612
CA1_sr	0.773585	0.261603	0.367117	0.618644	0.831556	0.508584	0.627907	0.534021	0.427403	0.0630631	0.78972	0.744966	1.13534
CA1_slm	0.776923	0.403974	0.370558	0.754491	0.716667	0.600985	0.585859	0.452532	0.4125	0.109541	0.733333	0.640394	1.13765
CA2_so	0.552239		0.105263	0.163636	0.352941	0.134615	0.3	0.12	0.25	0	0.541667	0.404762	0.779221
CA2_sp	0.0681818		0	0.204545	0	0	0	0.0571429	0.0357143	0	0.229167	0.0810811	0.394737
CA2_sr	0.309859		0.0824742	0.376623	0.225	0.025641	0.136364	0.084507	0.22	0	0.333333	0.255814	0.822785
CA2_slm	0.315789		0.03125	0.4	0.520833	0.0666667		0.159091	0.454545	0	0.285714	0.517241	0.717949
CA3_so	0.230216	0.139535	0.13253	0.228571	0.315789	0.157895	0.125	0.142012	0.308333	0.0151515	0.411765	0.487013	1
CA3_sp	0.232143	0.266667	0.0288462	0.342593	0.34	0.267442	0.0519481	0.244681	0.317073	0.0212766	0.264151	0.271845	0.569767
CA3_sr	0.464646		0.216561	0.435897	0.65445	0.245455	0.1	0.511278	0.406504	0.0787402	0.857143	0.594595	1.37179
CA3_slm	0.806452		0.04	0.25		0		0.28125	0.324324	0.0384615	0.434783	0.515152
DG_gr	0.00465116	0	0	0.030303	0.00549451	0.0070922		0.00847458	0.0221402	0	0.014218		0.162304
DG_Hil	0.277108	0.106195	0.10989	0.24031	0.424837	0.285714	0	0.266667	0.31982	0.0913979	0.43038	0.413793	0.625767
DG_mo	0.605505	0.287037	0.245	0.429467	0.664	0.532407	0.72093	0.371824	0.335484	0.0411765	0.69774	0.709141	1.53558
SUB_mo	0.0909091		0.297297	0.545455		0.344828	0.222222	0.0581395	0.179487	0.0531915	0.298507	0.346939	0.75
SUB_pys	0.170213	0.024	0.0934256	0.177083	0.294643	0.0869565		0.0665323	0.0934579	0.0166667	0.260163	0.28115	0.713483
BST	0.280255		0.0534979		0.113744		0.159091	0.0458015	0.198473	0.0536585		0.496774	0.847826
Cau	0.198685	0.0242718	0.0860502	0.162698	0.120115	0.103704	0.172439	0.0926724	0.256893	0.0315594	0.253333	0.35761	0.639182
Put	0.479043	0.0827113	0.116256	0.228351	0.274124	0.190932	0.364348	0.14992	0.256524	0.0572949	0.266629	0.295202	0.699034
EPal	0.436149	0.101597	0.108346	0.149533	0.186951	0.143075	0.376812	0.145363	0.271538	0.0405405	0.276297	0.327982	0.616006
IPal	0.0149123	0.0201058	0.0118871	0.0548697	0.012844	0.0274621	0.00592885	0.0369898	0.0556901	0.0358166	0.284264	0.11042	0.613527
VStr	0.493966	0.157789	0.200285	0.347333	0.4766	0.362707	0.306383	0.300306	0.304229	0.108838	0.320926	0.401564	0.804927
VPal	0.0525701	0.0116959	0.00636943	0.03125	0.042517	0.0397456	0.0327022	0.0242857	0.0420933	0.0191458	0.0794931	0.0440678	0.184211
TuPal1	0.42623	0.102881	0.222857	0.357143	0.433735	0.557576	0.220859		0.393519	0.135	0.521739	0.377049	0.983333
TuPal2	0.310345	0.0204082	0.0223881	0.221239	0.163366	0.326531	0.146853		0.273148	0.125	0.222222	0.251012	0.725146
TuPal3	0.289916	0.029703	0.045738	0.160813	0.186722	0.174129	0.0985916	0.120098	0.289406	0.0625	0.39255	0.291667	0.582677
Tustr1	0.548571	0.174194	0.252101	0.554502	0.426357	0.484848	0.115646	0.820144	0.3875	0.374194	0.310345	0.173469	0.74375
Tustr2	0.55	0.0390244	0.118467	0.296774	0.248447	0.316384	0.129944	0.355372	0.229167	0.101852	0.233918	0.2	0.73913
Tustr3	0.345865	0.0283582	0.0597015	0.265909	0.245714	0.403131	0.118474	0.346429	0.203704	0.1	0.162162	0.212121	0.710526
HDB	0.0973937	0.0195122	0.01625	0.0510288	0.0596859	0.0433101	0.0338983	0.0378007	0.0749014	0.0183968	0.0839813	0.126147	0.227915
SIB	0.0497967	0.0102354	0.0187793	0.0278607	0.0241379	0.0205562	0.0246126	0.0278184	0.0407371	0.0119284	0.0426894	0.0649087	0.224589
OB_gl		0.0807018	0.0421941	0.16849	0.0882353			0.103226	0.0463768	0.109705		0.0224719
OB_gr		0.0813771	0.0452962	0.0824186	0.0712004	0.0806452		0.0868006	0.0778558	0.0451787		0.110239
OB_ipl		0.153846		0.262295	0.135338			0.0991453	0.0840841	0.0666667		0.160714
OB_mtr			0.0365854	0.125	0.0951087			0.0862069	0.093633	0.0588235		0.270833
OB_opl		0.13929	0.0422961	0.246855	0.177813			0.121893	0.12602	0.125786		0.276074
AON1		0.107801	0.152878	0.0849128	0.13034	0.235294		0.107527	0.160267	0.0265393	0.247706	0.178465	0.820833
AON2		0.111717	0.0714286	0.0651261	0.165584	0.27957		0.100543	0.196774	0.0162602	0.196721	0.276018	0.852861
AON3		0.0547945	0.0588235	0.062963	0.1875	0.259259		0.0238095	0.189655	0.00729927		0.143939	0.918182
LPrP1	0.558952	0.307692	0.314815	0.321168	0.445455	0.775	0.503185	0.386667	0.561224	0.128	0.522727	0.493421	0.72973
LPrP2	0.319149	0.0865385	0.127273	0.256637	0.245536	0.27027	0.222222		0.217143	0.0257511	0.252336	0.213043	0.909091
LPrP3	0.417266	0.111702	0.0818182	0.100629	0.12585	0.184358	0.281879		0.196721	0.0118577	0.139706		0.701671
Bec	0.189189	0.0150376	0.0512821	0.0801887	0.101266	0.183908	0.157895		0.128571	0	0.0917874	0.179104	0.5
Cla	0.257732	0.0614035	0.0571429	0.0758621	0.0923077	0.0147059	0.159664		0.131868	0.0243902	0.170588	0.197279	0.588235
Ven	0.258475	0.0319149	0.0367647	0.0542169	0.109434	0.143426	0.114815		0.0725389	0	0.160622	0.173913	0.559006
VPrP1	0.429319	0.181818	0.246231	0.22029	0.397993	0.550279	0.375451	0.327801	0.243011	0.0595745	0.268085	0.357918	0.702454
VPrP2	0.152174	0.0543478	0.0422078	0.144092	0.160671	0.16609	0.110577			0.0686016	0.222951	0.247826	0.791322
VPrP3	0.25	0.04329	0.0569395	0.142857	0.129518	0.187302	0.116608		0.138462	0.0164835	0.267281	0.244813	0.880137
PHyA	0.0265096	0.0259794	0.0271775	0.0551115	0.0278494	0.0418984	0.0215146	0.0377119	0.0503558	0.016316	0.0518385	0.0883827	0.287453
THyA	0.0815296	0.021264	0.0230159	0.0515351	0.0493703	0.0378182	0.029908	0.0567787	0.0567901	0.00631912	0.0763247	0.0988447	0.258101
Rt	0.0738699	0.0169051	0.00734523	0.030137	0.0242915	0.0145503	0.0286369	0.0343915	0.0350691	0.0118662	0.0598639	0.0939061	0.183109
VPL	0.165279	0.0276035	0.0501433	0.0552221	0.0523614	0.0254692	0.0876804	0.0894428	0.153976	0.0220729	0.172518	0.194007	0.396396
ZI	0.0369318	0.00543478	0.0136612	0.023622	0.0332779	0.0119284	0.0114613	0.0437956	0.0289017	0.00371287	0.0803782	0.0841889	0.217082
p3Tg	0.0529801	0.016129	0.0215054	0.0707071	0.0342205	0.00684932	0.0136986	0.0379747	0.0324324	0.003663	0.11828	0.0746269	0.210366
p3SNC	0.105691	0.00793651	0.0319149	0.0967742	0	0	0.0193548	0.0378378	0	0.00847458	0	0.107143	0.216667
p3SNR	0.00442478	0	0	0.032	0.0035461	0.00414938	0.00571429	0.0101695	0	0	0	0.00617284	0.180328
LD	0.0572792	0.0815789	0.0172065	0.0782866	0.0612245	0.0487395	0.0543478	0.0548272	0.151117	0.0172084	0.155268	0.207143	0.479644
LP	0.0632911	0.0102041	0.0298103	0.0562061	0.0731707	0.0295527	0.0604027	0.0702152	0.0640394	0.00511771	0.161634	0.190377	0.620023
Po	0.179577	0.0439252	0.0405759	0.0677083	0.0809578	0.0677146		0.0830292	0.204449	0.0571992	0.219298	0.252695	0.569467
VPM	0.201325	0.0842041	0.0551899	0.109202	0.108392	0.0756048	0.101117	0.120946	0.168802	0.065762	0.265209	0.245406	0.620862
SPF	0.179845	0.0353357	0.0278746	0.0574324	0.0608365	0.03125	0.0238095	0.085595	0.0425532	0.0361446	0.17608	0.12628	0.25
p2LimRt	0.013986	0	0.00862069	0.0315789	0.0128205	0.00909091	0.010929	0.0138889	0.0110497	0	0.0684932	0.0569395	0.160377
PR	0.0353535	0.0182927	0.00925926	0.0184049	0.0234742	0.015544	0	0.0458015	0.012987	0.0204082	0.019802	0.0330578	0.155039
p2SNC	0.0461538	0.0224719	0.0103093	0	0.015748	0.036036	0.00724638	0	0.0116279	0.0108696	0.04	0.0597015	0.113636
p2SNR	0.0145631	0	0	0.017341	0.00706714	0.00540541	0.00896861	0.0160772	0	0	0.00492611	0.011583	0.125
APT	0.0265655	0.0086741	0.00359712	0.0326679	0.0211039	0.0234114		0.0141593	0	0	0.0540936	0.0701403	0.201161
JcP	0.00591716	0.00802139	0.00666667	0.0166359	0.00856164	0.00704225		0.0116054	0	0.00238095	0.0502793	0.0603622	0.171717
LT	0.0349515	0.00445104	0.0104167	0.0266667	0.0229885	0.0143885		0.0557769	0	0.00210526	0.0477941	0.0584795	0.219858
p1LimRt	0.0529412	0.00393701	0	0	0.0357143	0		0.0337838	0	0.00961538	0.0434783	0.140845	0.265957
p1BRt	0.0588235	0.00606061	0.0151515	0.0405405	0.0193548	0.0203046		0.0754717	0	0.0368664	0.0287081	0.111111	0.184
p1SNC	0.0469799	0	0.0412371	0.0496454	0.0230769	0.0595238	0	0.0677966	0	0.00961538	0.0344828	0.0166667	0.210526
p1SNR	0.00531915	0	0	0.00431034	0	0.00497512	0.0121457	0.0148148	0	0	0.00520833	0.00854701	0.158416
TG	0.0417311	0.0120919	0.0165414	0.0438775	0.0557214	0.0377074	0.017094	0.0897436	0	0.00340715		0.0852273	0.273179
SC	0.059867	0.00964361	0.0181818	0.042128	0.0418698	0.0191286	0.0432767	0.0452962	0	0.00451671	0.0652591	0.0851461	0.304032
IC	0.12382	0.0328603	0.0577071	0.0836423	0.0963293	0.0459296	0.0795046	0.140637	0	0.00591133	0.105953	0.119827	0.314594
m1LimRt	0.0625	0	0	0.0126582	0.0108696	0.0315315		0.0382979	0	0		0.0502793	0.15859
m1BRt	0.010453	0.02	0.0169492	0.0176991	0.0190476	0.0338164		0.0160428	0	0		0.0882353	0.145251
m1SNC	0.055	0.0119048	0.0123457	0.0653595	0	0		0	0	0.00990099	0	0.0517241	0.129032
m1SNR	0.00769231	0	0	0.00847458	0.00588235	0.010989	0.0138889	0.015625	0	0	0.00595238	0.0143541	0.0930233
m2A	0.0485075	0.0185676	0.0268817	0.0323625	0.0544016	0.052	0.0382979	0.0474732	0	0.00335008	0.0469484	0.079063	0.235294
SCnf	0.0555556	0.00740741	0	0	0	0.023622	0.00869565	0.0657895	0	0		0.04	0.148148
m2BRt	0.00819672		0.00813008	0.00714286	0.0102041	0.0171429		0.0305344	0	0		0.0689655	0.122642
m2SNC	0.0227273	0.015625	0.0298507	0.02	0	0.0144928	0	0	0	0		0.078125	0.0869565
m2SNR	0.016129	0	0	0.0314465	0.00840336	0.00917431	0	0.00543478	0	0	0	0.0454545	0.12987
CB_gr	0.0989628	0.0406795	0.0869659	0.118613	0.158364	0.120294	0.166095	0.131164	0	0.0266075	0.129968	0.119624	0.343098
CB_mo	0.0263049	0.00666338	0.0129547	0.0268144	0.0307988	0.0225244	0.040619	0.0434104	0	0.00498575	0.0736393	0.0894161	0.335409
CBN	0.00475059	0.0036036	0.00578035	0.0139969	0.0175439	0.0101156	0.00571429	0.0127119	0	0.00133333		0.0225989	0.0869565
isA	0.0607417	0.0259665		0.0405405	0.0311363	0.0379507		0.0686378	0		0.0358289	0.0914179	0.203461
isLimRt	0.0447761	0.00401606		0.00414938	0.018797	0		0.00829876	0	0.0125		0.12069	0.138298
isBRt	0.0254237	0.00657895		0.00995025	0	0.0238095	0	0.0555556	0	0		0.027027	0.0842105
isSNC	0.0181818	0		0	0	0.0149254	0	0.025	0	0		0.0701754	0.1
isSNR	0.0117647	0		0.00729927	0.0135135	0	0	0	0	0.0153846		0.03	0.133333
r1	0.0202634	0.0113835	0.0186125	0.0288983	0.0275449	0.0230548		0.0474957	0	0.0177891	0.0291777	0.061814	0.131415
r2	0.0348259	0.00593723	0.0103842	0.0307125	0.0400534	0.0305712	0.0213483	0.0488851	0	0.00748299	0.0416	0.05798	0.1928
r3	0.0431965	0.00699746	0.0219348	0.0485584	0.0249187	0.0150435	0.0105581	0.0407273	0	0.0114943	0.0742754	0.0533597	0.181881
r4	0.0371972	0.00756144	0.0146067	0.0221543	0.0315956	0.0323054	0.0220472	0.0445811	0	0.00894085	0.0643967	0.0533333	0.176738
r5	0.0318283	0.00445682	0.0153027	0.0235433	0.0392157	0.0250437	0.0108992	0.0396825	0	0.00696056	0.0383546		0.133854
r6	0.0198766	0.0047043	0.0104294	0.0314835	0.028169	0.0306818	0.017673	0.0617368	0	0.0143722	0.0452617		0.151935
r7	0.0267857	0.00277778	0.0149254	0.0348612	0.0271386	0.0506857	0.0252427	0.0541571	0	0.013289	0.0512821		0.174707
r8	0.0241287	0.00897532	0.017132	0.0514541	0.0512821	0.0540925	0.0271829	0.0518868	0	0.0136876	0.0625674		0.142574
r9	0.0229489	0.00843558	0.0204082	0.0463519	0.0573454	0.0554217	0.0254477	0.0674956	0	0.0128332	0.0698779		0.138162
r10	0.0321637	0.0183824	0.0206508	0.0487805	0.0565248	0.0634573	0.0715532	0.0942623	0	0.0179856	0.0885609		0.150323
r11	0.0247462	0.00966184	0.011984	0.053211	0.0710546	0.0377358	0.106651	0.0933014	0	0.0213568	0.118243		0.105628

## Sheet: Subtype 08
	CFS0129	CFS0130	CFS0132	CFS0133	CFS0134	CFS0135	CFS0128	CFS0131	CFS0180	CFS0190	CFS0212	CFS0214	CFS0215
region	Subtype 08	Subtype 08	Subtype 08	Subtype 08	Subtype 08	Subtype 08	Subtype 08	Subtype 08	Subtype 08	Subtype 08	Subtype 08	Subtype 08	Subtype 08
ORB_l1	30.3792	25.8498	18.1368	32.5785	21.1343	26.2553	42.8365	46.7574	28.1071	13.5806	31.892	27.2661	39.0215
ORB_l23	26.3319	17.3042	14.0229	23.974	15.2016	21.7714	37.9777	53.7048	20.332	8.8067	25.561	21.3443	36.4268
ORB_l5	20.4869	10.5603	7.87316	13.3032	9.20367	13.9199	27.8866	31.8711	16.5471	4.31886	19.4741	14.9046	34.1804
ORB_l6	12.1412	4.83967	4.34396	7.21622	4.49288	7	22.7885	18.3063	10.781	1.57794	10.6993	8.08154	27.5957
FRP_l1	23.6585	33.0816		35.1063	24	32.8409	30.413	35.6111	31.3333	13.2086	30.0352	30.2886	41.2
FRP_l23	20.4333	20.8824		26.8283	19.1326	25.2135	32.6989	46.8162	26.9839	9.76613	25.7593	25.0521	38.3702
MO_l1	32.753	25.9718	30.4856	37.59	28.287	32.8416	35.4913	50.9	32.0751	4.73603		35.5606	40.8345
MO_l23	25.1923	24.5627	24.2104	29.7691	21.9051	24.5628	35.5961	55.6925	27.3768	7.53771	27.2486	28.3466	39.6762
MO_l5	20.1519	9.91389	12.8034	19.4648	14.5714	17.1002	23.7465	36.0231	19.8392	5.76463	18.2055	19.4327	35.3239
MO_l6	13.7043	6.80308	6.27385	9.42154	6.72738	7.58844	17.8904	21.8897	12.0914	2.99802	9.88264	11.2846	28.983
SS_l1	25.3885	29.569	31.4706	34.9147	27.282	28.3278	41.5332	41.4541	19.9791	3.21053	22.9388	32.1815	42.3951
SS_l23	17.1493	21.974	21.1037	26.8333	20.8514	20.7396	46.0374	43.8907	18.1628	3.10847	22.0267	25.166	40.4171
SS_l5	13.123	12.2179	12.2747	17.4454	14.1361	13.2446	33.5889	35.4111	15.3091	2.59312	17.5375	19.3951	38.6313
SS_l6	10.0331	6.59378	6.59404	8.66988	7.117	4.83815	24.8723	23.2799	9.70296	1.56286	9.02176	13.7305	31.1961
PTLp_l1	21.4906	21.2785	19.6723	30.125	19.9874	19.1122			9.41304		17.6667		42.5778
PTLp_l23		19.8874	14.3806	23.9401	17.108	13.2651		34.9167	8.76216		15.4126		40.6986
PTLp_l5	12.4037	10.1535	9.17132	19.6617	12.2191	8.96727		30.4189	9.95406		13.4693	23.3875	39.3351
PTLp_l6	7.80435	5.54386	4.09459	10.2658	4.85165	3.03086		17.8889	5.97326		9.29851	13.4013	30.1393
VIS_l1	14.6574	17.5316	17.7385	20.32	19.2556	19.3438		20.9091			16.3191	23.5566	43.9976
VIS_l23	8.30986	8.02523	7.65107	20.4939	11.9339	9.82841		22.2317			12.3305	18.1296	42.1907
VIS_l5	7.98449	5.20128	4.4509	16.9598	8.0542	8.12674		15.9117			10.3485	17.228	40.0542
VIS_l6	4.43655	2.41119	2.62397	10.7797	2.83333	2.3669		8.76333			6.04392	10.2411	33.4314
RSP_l1	12.631	3.52941	11.0312	16.7143	13.2252	10.3481		32.4141		1.25	15.5633	19.0754	36.0436
RSP_l23	8.39896	3.7631	5.92514	13.7544	8.44353	6.53546		17.0114		0.355556	10.956	12.4175	35.6203
RSP_l5	8.09167	5.09524	7.1763	16.3577	6.72593	3.89683		8.63018			11.2165	14.5115	35.024
RSP_l6	3.18182	1.67063	4.35238	8.99716	2.75	1.6978		5.90127			6.74783	9.45263	23.5255
CA1_so	21.6067	5.93633	16.4336	28.1767	17.4929	13.3718	32.4701	26.3968	8.65938	2.38485	19.5058	28.8376	40.0317
CA1_sp	2.67039	0.954774	1.5625	2.87681	1.73103	1.42771	4.28676	2.26389	0.769697	0.110429	2.9932	4.59146	14.209
CA1_sr	25.3124	12.4726	18.8941	34.0339	24.6439	17.0644	39.2636	31.6969	10.6339	4.0018	22.7196	33.2327	38.5068
CA1_slm	24.2423	17.8609	15.203	28.4311	23.4083	19.2906	33.3636	28.4051	11.6958	4.18021	24.4545	31.0542	44.9514
CA2_so	11.3284		5.70175	16.1273	10.0294	3.65385	21.9	13.3	5.05357	0.236842	9.95833	18.1905	27.3377
CA2_sp	1.40909		0.605263	2.97727	0.6	0.944444	2.64516	1.42857	0.0714286	0.05	2.47917	2.83784	5.84211
CA2_sr	7.98592		4.54639	16.7792	5.925	1.25641	9.09091	8.8169	3.62	0.245283	8.63492	17.2558	24.3544
CA2_slm	12.5263		3.40625	22.5	13.6042	3.7		15.1364	5	0	9.97619	19.6207	37.2564
CA3_so	8.65468	1.93023	3.28916	7.81429	6.41447	2.54386	15.5	7.47337	3.85833	0.611111	7.34454	12.7078	20.9683
CA3_sp	4.11607	2.12222	0.817308	6.22222	2.76667	1.97674	3	3.76596	1.86585	0.382979	4.30189	5.47573	6.69767
CA3_sr	12.0707		5	21.265	9.90052	4.22727	5.8	11.4361	5.2439	1.25197	11.8413	18.9189	22.8718
CA3_slm	18.0645		3.12	21.1667		3		15.8438	4.45946	0.461538	13.2174	21.6364
DG_gr	0.167442	0.13125	0.0247525	0.575758	0.241758	0.0921986		0.224576	0.143911	0.00829876	0.606635		4.56021
DG_Hil	4.96386	0.955752	2.08242	3.43411	4.43791	2.53571	2.85714	5.9641	2.43694	0.672043	4.56962	7.81034	8.22699
DG_mo	15.4083	8.69907	8.1725	22.21	15.6	10.3889	29.8605	16.1178	4.23656	1.18824	13.3757	24.8338	38.8071
SUB_mo	10.1364		11.7703	18.7273		13.5862	17.2963	12.593	3.82051	1.85106	15.194	20.9388	30.9412
SUB_pys	9.71631	3.712	6.48097	10.7135	10.3869	4.82609		12.2863	2.80374	1.16458	11.4593	16.6262	31.0955
BST	11.7006		2.20165		4.9763		8.4697	8.77099	6.36641	2.05854		15.0452	30.5435
Cau	9.92915	2.49515	4.99038	8.23016	5.64598	4.81852	12.2222	11.9289	8.65905	1.47896	9.64333	14.8217	29.5654
Put	19.2478	4.17289	4.99611	10.0794	9.18932	7.80587	20.0415	16.0059	9.51216	2.48591	11.523	11.5181	29.6411
EPal	17.6965	4.12337	4.76867	8.76947	7.6675	5.54186	18.5	13.4386	9.76462	2.23761	11.7686	12.9874	23.9192
IPal	0.539474	1.13651	0.606241	4.53909	0.425688	0.849432	0.335968	5.54975	1.40194	1.09885	11.4467	6.18351	23.7939
VStr	25.419	5.74874	6.64718	15.3133	13.4346	14.1062	13.2202	25.617	11.9168	4.13666	15.9678	14.565	26.4481
VPal	2.91939	0.428363	0.29724	1.20881	1.07993	1.09539	1.28055	6.13714	1.8157	0.407953	3.43433	2.25424	6.2352
TuPal1	20.0246	5.95062	8.6	15.602	11.9277	20.6485	8.85276		18.5833	5.59	19.2609	19.9508	29.8111
TuPal2	17.1983	1.9898	2.52985	7.06195	3.94554	13.3265	5.59441		10.5093	3	8.05556	9.12146	18.1404
TuPal3	19.3697	1.74752	2.62162	5.52311	6.14523	6.55721	3.78169	14.0613	13.4264	2.15341	15.0143	11.9609	15.7835
Tustr1	26.8571	3.53548	8.88235	18.9905	11.3333	18.6263	5.86395	46	16.0812	8.25806	16.1724	11.7347	32.9875
Tustr2	23.3	1.35122	3.9547	10.6387	5.08075	9.70057	4.28249	26.0826	8.375	2.67593	9.15205	7.10588	26.25
Tustr3	24.9699	1.18358	3.44403	10.4568	8.23619	13.6654	4.84538	32.7643	11.0417	3.51591	8.19144	11.0657	26.9632
HDB	4.61591	0.504878	0.47875	1.54486	1.5089	1.47022	1.60419	7.53608	2.24047	0.417871	3.68896	4.06422	5.22968
SIB	2.21138	0.370522	0.311737	1.08259	0.731034	0.518742	1.07293	5.14641	1.29486	0.274354	2.34472	2.44828	6.5847
OB_gl		5.84561	3.46132	10.4803	3.09664			11.186	2.61304	6.77215		3.01124
OB_gr		3.09233	2.74564	2.56298	1.37928	1.75115		6.42324	2.28143	1.71376		2.71923
OB_ipl		4.71618		6.70492	3.18797			9.80171	3.06607	6.79216		3.89286
OB_mtr			1.36179	4.83523	2.13043			5.70443	3.8015	2.92353		6.0625
OB_opl		10.9711	5.0715	14.6509	7.94965			23.9911	9.7126	3.7673		14.773
AON1		3.26099	5.35072	5.05383	2.54545	5.27871		11.0669	5.63773	1.34713	12.0826	7.05284	28.5278
AON2		6.78202	4.20982	6.27101	5.21104	9.53333		16.5489	9.51613	1.6748	9.29508	10.6674	32.9183
AON3		5.64384	3.23529	4.38889	4.4375	8.94444		12.9524	9.91379	0.671533		8.56061	37.0818
LPrP1	21.524	14.2769	12.3704	13.7044	12.3636	23.575	25.1911	34.44	18.3367	7.784	26.0795	18.8224	37.1554
LPrP2	14.4823	5.95192	4.12727	15.9912	6.75893	10.4392	17.1026		9.90286	3.39914	12.8271	11.9913	32.7618
LPrP3	19.1655	5.65426	4.48182	8.03774	5.45578	8.12849	17.2148		8.57377	1.28063	9.66912		24.8115
Bec	9.63513	2.66917	2.29231	4.37264	5.70886	4.81609	11.3158		6	1.49333	7.0628	7.70896	20.7857
Cla	15.9072	3.26316	3.8	6.05517	4.41538	5.57353	12.0672		6.21978	1.36585	8.34118	8.76871	21.5882
Ven	10.8559	1.93262	1.91176	3.37048	3.84528	4.24303	6.11481		3.95855	0.39823	8.79275	6.96522	16.5342
VPrP1	14.3979	4.44781	6.21608	7.04348	6.40468	12.419	13.9603	23.9336	10.6581	3.09787	12.0553	10.0499	24.4785
VPrP2	5.56522	2.47554	1.80844	7.66859	4.01918	5.391	4.83654			3.49868	10.3902	9.74348	27.8698
VPrP3	12.9	2.28571	2.4306	6.79048	4.00602	5.86667	7.30742		6.08615	2.2967	11.1613	8.24481	27.476
PHyA	1.4919	0.354227	0.371971	1.3273	0.787004	0.878754	0.934596	6.05042	1.30159	0.270502	2.12417	3.45513	6.06227
THyA	3.00505	0.483166	0.46746	1.33004	1.2665	1.27782	1.29371	9.4832	2.08519	0.377567	2.57268	4.01605	5.62251
Rt	2.50717	0.573472	0.374607	0.985388	0.615385	0.469577	1.53494	8.17372	2.02232	0.173679	3.57551	5.30569	7.04709
VPL	9.73127	2.33375	2.81089	3.9988	3.29261	1.91823	8.20422	14.1716	4.38325	1.35317	6.53159	10.1655	15.8912
ZI	1.79545	0.527174	0.620219	1.48819	0.840266	0.741551	1.01146	9.3017	1.3237	0.180693	2.64066	4.58111	6.7331
p3Tg	3.25166	0.403226	1.19713	2.03535	1.01901	0.791096	2.76027	9.51899	1.31351	0.274725	2.55376	4.3806	5.98476
p3SNC	4.26016	0.230159	0.43617	3.58871	0.77686	0.421569	1.36129	8.63784	0.891892	0.059322	0.758621	2.85714	5.36667
p3SNR	0.473451	0.0846154	0.0494506	1.064	0.177305	0.261411	0.285714	1.98305	0.056701	0.040404	0.23125	0.895062	5.18033
LD	5.43675	3.98421	2.07895	4.39734	3.83546	2.92101	6.64855	11.0846	5.62286	1.08891	7.56007	12.0726	23.7901
LP	5.50791	2.00255	2.63821	3.74824	4.31471	2.26997	6.74497	10.5277	2.40025	0.655067	9.08171	10.931	23.6519
Po	9.12148	3.03832	3.2788	4.70052	3.69441	2.95889		13.7518	5.42161	2.45266	9.4693	13.6886	24.004
VPM	12.0728	4.24401	3.90329	7.27914	4.0965	3.15373	8.21898	15.5976	4.52813	2.99478	9.6692	14.6408	25.0907
SPF	8.5814	1.40636	1.85366	3.86149	2.25856	1.76042	1.875	14.1649	1.18845	0.713855	5.8206	8.68259	9.9625
p2LimRt	1.93706	0.299213	0.491379	1.49474	0.705128	0.545455	0.896175	8.45833	0.39779	0.110236	1.93151	3.6726	4.69811
PR	2.35354	0.310976	0.685185	1.34969	0.901408	0.523316	1.50781	8.25191	0.512987	0.130612	1.64356	3.73554	3.85659
p2SNC	1.47692	0.47191	0.360825	1.70476	0.417323	0.315315	1.05797	5.61345	0.22093	0.0326087	0.62	2.98507	4.09091
p2SNR	0.616505	0.0743243	0.0945274	0.479769	0.222615	0.162162	0.233184	2.29582	0.00796813	0.0341463	0.192118	1.3668	3.05556
APT	1.88805	0.458488	0.607914	2.24319	0.847403	1.0903		6.1646	0.0495413	0.101633	2.7193	4.25451	7.38491
JcP	1.67653	0.561497	0.688333	1.84658	0.782534	0.461268		6.38104	0.0141593	0.0571429	2.27514	4.10463	7.47475
LT	2.31068	0.60089	0.996528	2.27429	1.14224	0.739568		10.4203	0	0.141053	2.98284	4.89669	7.18794
p1LimRt	1.84706	0.200787	0.564815	1	0.955357	0.488095		7.87838	0.037037	0.115385	2.32609	5.4507	5.76596
p1BRt	1.70588	0.0909091	0.44697	0.972973	0.845161	0.57868		9.66038	0.0454545	0.198157	1.64593	4.88889	3.712
p1SNC	1.97987	0.212766	0.525773	1.12766	0.815385	0.547619	0.550725	7.64407	0.0506329	0.0480769	0.603448	3.68333	4.52632
p1SNR	0.526596	0.0873362	0.0991736	0.508621	0.164557	0.263682	0.186235	2.86667	0	0.0514286	0.302083	1.14103	2.9802
TG	3.11901	0.941959	1.72256	3.11531	2.0806	1.48416	2.65812	15.3641	0	0.369676		5.32812	8.68874
SC	3.82198	0.862055	1.74604	3.89144	2.39461	1.09963	4.06414	12.1192	0	0.239386	3.43016	6.41827	9.61732
IC	6.51172	2.0224	4.50628	5.00232	4.57086	2.76595	6.55573	20.9376	0	0.402956	5.01705	8.50338	8.55109
m1LimRt	1.85268	0.224719	0.476744	0.936709	0.771739	0.603604		8.7234	0	0.145631		3.89944	5.45815
m1BRt	1.52265	0.106667	0.211864	0.615044	0.580952	0.246377		7.13369	0	0.0909091		3.96324	4.48324
m1SNC	1.885	0.0595238	0.419753	1.26144	0.534091	0.4		5.66667	0	0.00990099	0.263158	3.41379	4.06452
m1SNR	0.492308	0.0625	0.0555556	0.711864	0.152941	0.208791	0.194444	2.76562	0	0.0443038	0.22619	1.03349	2.54651
m2A	2.28731	0.449602	1.14946	2.02427	1.21761	0.974667	2.84255	10.513	0	0.19598	1.87887	5.51391	7.91234
SCnf	1.27778	0.348148	0.629214	0.990566	0.550562	0.456693	0.721739	7.65789	0	0.0909091		4	5.55556
m2BRt	1.39344		0.268293	0.928571	0.612245	0.388571		6.46565	0	0.0857143		3.93103	4.64623
m2SNC	1.04545	0.109375	0.253731	0.86	0.319444	0.289855	0.642857	3.61194	0	0		3.5	3.95652
m2SNR	0.379032	0.0485437	0.0603448	0.471698	0.235294	0.220183	0.191176	2.7663	0	0.00943396	0.240385	1.30519	2.48052
CB_gr	4.56691	1.53442	4.03513	5.84824	4.69769	3.81399	7.86064	8.30751	0.000277085	1.06652	3.60848	6.29615	20.0206
CB_mo	2.33057	0.732971	1.96388	2.30497	2.25088	2.03124	3.39265	7.3198	0	0.358974	4.86962	5.63869	19.3556
CBN	1.22565	0.0630631	0.512139	1.45723	0.881871	0.596821	0.965714	4.10593	0	0.118667		2.50282	4.04013
isA	1.94821	0.395845		1.79622	1.10069	0.651803		10.0618	0		1.44866	4.73134	6.32617
isLimRt	1.16418	0.15261		0.775934	0.469925	0.4		6.04979	0	0.2		2.89655	3.58511
isBRt	1.25424	0.309211		0.736318	0.472727	0.419048	0.59633	6.07143	0	0.0659341		3.26126	3.72281
isSNC	0.945455	0.06		0.758621	0.329268	0.253731	0.219512	5.375	0	0		2.31579	2.15
isSNR	0.482353	0.0769231		0.459854	0.297297	0.246753	0.307692	3.79747	0	0		1.38	2.23333
r1	1.11651	0.216287	0.411732	1.17941	0.762874	0.480548		9.48791	0	0.273189	0.987622	4.0803	3.61295
r2	1.37065	0.214589	0.436656	1.34582	1.01202	0.736927	1.27303	9.24099	0	0.283673	1.468	3.16272	5.07295
r3	2.02592	0.309796	0.688414	1.39757	0.946912	0.966746	1.36425	7.20873	0	0.298174	2.42482	2.77964	5.4372
r4	1.84083	0.190926	0.565169	1.22078	1.29068	1.11674	1.44016	7.86626	0	0.409904	2.02813	3.37111	4.51332
r5	1.72687	0.125348	0.359947	1.33961	1.39668	1.11124	1.17302	8.41138	0.00123762	0.407193	1.55364		4.09258
r6	1.42084	0.173387	0.477914	1.29723	1.16538	1.22443	1.30339	10.0441	0	0.685325	2.09335		4.86288
r7	1.64509	0.194444	0.545749	1.64881	1.30324	1.50566	1.52913	11.1381	0	0.687708	2.22004		5.2178
r8	1.67507	0.217651	0.57297	1.91275	1.61294	1.75587	1.59638	12.2665	0	0.786634	2.83765		4.93218
r9	1.76822	0.315951	0.752381	2.34249	1.92912	2.46024	1.97361	13.6243	0	1.26851	2.97761		4.72591
r10	2.20936	0.429228	1.13204	2.62195	2.582	2.25383	3.61518	17.1906	0	1.56115	3.11624		4.86516
r11	2.04315	0.748792	0.816245	3.12569	3.3448	3.03585	5.49541	15.7057	0.000946074	1.84673	4.1036		4.25801

## Sheet: Subtype 09
	CFS0129	CFS0130	CFS0132	CFS0133	CFS0134	CFS0135	CFS0128	CFS0131	CFS0180	CFS0190	CFS0212	CFS0214	CFS0215
region	Subtype 09	Subtype 09	Subtype 09	Subtype 09	Subtype 09	Subtype 09	Subtype 09	Subtype 09	Subtype 09	Subtype 09	Subtype 09	Subtype 09	Subtype 09
ORB_l1	7.09665	7.07508	4.13678	7.25	7.46571	7.59043	8.22888	9.03922	7.66667	3.35674	7.26543	7.9002	12.0667
ORB_l23	6.87445	4.49918	3.31619	5.1532	5.19349	6.15392	7.26316	10.7058	5.61772	2.44009	5.91812	6.16709	11.8163
ORB_l5	5.45485	2.54034	1.78482	2.76534	2.87339	3.78978	5.22373	5.51261	4.39359	1.16129	4.28279	4.16894	9.97601
ORB_l6	3.22664	1.10413	0.938497	1.37361	1.20798	1.81705	3.96237	2.87823	2.76991	0.383693	2.51203	1.9721	7.78339
FRP_l1	6.82927	6.83673		7.95	6.28571	8.98864	6.17391	6.93827	7.82738	3.03067	7.54271	7.86567	11.9353
FRP_l23	5.43333	4.46732		5.62651	5.39227	6.28826	6.375	9.28108	6.84946	2.56452	5.92593	6.96354	12.101
MO_l1	9.16265	6.38028	6.08621	7.89751	7.83025	9.31988	6.68641	10.3111	8.35351	1.1079		8.37292	12.1426
MO_l23	8.20558	6.28969	5.06146	6.5108	6.05097	6.51168	6.89105	11.6294	7.77794	2.0007	7.0471	7.24544	12.5815
MO_l5	5.95985	2.18395	2.62801	3.99821	3.75626	4.26493	4.4246	6.44416	5.62884	1.53762	4.51986	5.2965	11.2627
MO_l6	3.64325	1.50178	1.07931	1.89894	1.78408	1.75669	2.80769	3.11612	3.29093	0.710474	2.38215	2.82996	7.88727
SS_l1	7.48089	8.85862	6.24567	7.43733	7.14886	8.43144	8.35381	7.47959	6.11369	0.776316	6.3	7.17162	11.0341
SS_l23	6.15441	6.63198	4.39123	5.86574	5.80947	6.09412	9.00156	9.43894	6.56104	0.743386	6.39488	6.52004	12.2414
SS_l5	3.80678	3.09222	2.45896	3.61135	3.69677	3.44182	6.29065	7.107	5.27395	0.732092	4.66875	4.86594	11.1071
SS_l6	2.09853	1.35751	1.2069	1.67952	1.73167	1.01102	4.12951	3.51993	3.00096	0.409091	2.21905	3.13086	8.09839
PTLp_l1	6.15094	6.81013	3.60504	5.96875	4.64151	5.23364			3.40217		4.88095		12.1444
PTLp_l23		6.24172	2.79355	5.08614	4.19753	3.97209		7.61905	3.01081		4.82517		12.6459
PTLp_l5	3.22477	2.49505	1.76494	3.91078	2.88693	2.39636		6.16981	3.27915		3.83819	5.52707	10.7371
PTLp_l6	1.98913	1.16374	0.684685	2.04747	1.0989	0.848765		3.06349	1.82353		2.48756	3.01645	7.77049
VIS_l1	3.65739	5.14177	3.35897	4.29333	4.95067	5.75		4.12987			4.61466	4.33962	11.618
VIS_l23	1.961	2.21215	1.36114	4.19433	2.86776	2.89609		4.69512			3.85405	3.81395	12.1012
VIS_l5	1.94781	1.40362	0.772545	3.63485	1.72051	2.02126		3.36842			3.10828	3.44614	10.7894
VIS_l6	0.954315	0.587413	0.47619	2.23678	0.574074	0.53125		1.458			1.57687	2.1353	8.6371
RSP_l1	3.56056	0.705882	2.26116	3.80201	3.72277	3.2628		8.27344		0.483333	4.55583	3.9196	9.94909
RSP_l23	2.59931	1.38269	1.21689	3.18481	2.50588	2.06974		3.67681		0.155556	3.874	3.04612	10.1514
RSP_l5	2.24167	1.5	1.53179	3.65876	1.69877	1.12302		2.00296			3.79562	3.30164	9.27733
RSP_l6	0.707792	0.52381	1.04762	1.76136	0.719512	0.56044		1.28981			2.11014	1.83509	5.44526
CA1_so	8.22	1.65169	4.54297	7.38793	6.74286	5.08303	7.58955	5.62581	3.60313	0.587879	7.82101	8.9262	15.9537
CA1_sp	1.00559	0.396985	0.347222	0.76087	0.855172	0.590361	0.926471	0.430556	0.418182	0.0490798	1.57823	1.5061	6.08955
CA1_sr	9.43606	4.33755	5.38964	8.86158	9.81237	6.72532	9.14729	7.84124	5.10838	1.29369	9.90654	10.6309	17.5534
CA1_slm	9.69615	7.19868	4.70558	8.37126	8.9375	8.04434	7.80808	7.75949	5.7625	1.48763	9.89697	9.92611	16.4453
CA2_so	4.46269		1.21053	3.21818	3.79412	1.76923	4.8	2.56	2.96429	0.131579	5.58333	6.38095	11.2597
CA2_sp	0.840909		0.289474	1.31818	0.4	0.583333	0.516129	0.4	0.25	0.1	1.875	1.37838	2.36842
CA2_sr	3.19718		1.51546	4.5974	2.55	0.820513	3	1.92958	2.92	0.0754717	4.93651	7	10.557
CA2_slm	5.57895		0.75	4.9	6.27083	1.73333		3.02273	3.42424	0	5.78571	6.48276	14.0513
CA3_so	3.52518	1.13953	1.41566	2.44286	3.32895	1.75439	3.4375	2.94083	2.96667	0.469697	4.70588	5.85714	11.0794
CA3_sp	2.40179	1.74444	0.769231	4.35185	2.08667	1.90698	0.935065	2.67021	1.95122	0.212766	3.41509	3.30097	4.18605
CA3_sr	5.73737		2.47134	7.40171	6.09424	2.86364	1.8	6.06767	4.18699	0.661417	8.57143	8.85586	13.1154
CA3_slm	7.25806		0.66	6.08333		0.6		3.65625	3.05405	0.307692	7.65217	9
DG_gr	0.0511628	0.0375	0.019802	0.139394	0.236264	0.0283688		0.0677966	0.099631	0.00414938	0.322275		1.7644
DG_Hil	2.75301	0.752212	1.35165	2.17054	3.94771	2.82143	1	3.94872	2.09459	0.666667	3.18354	4.16379	5.61963
DG_mo	7.0711	3.81944	2.6725	5.76802	7.52	5.23148	7.93023	4.77367	3.05376	0.601961	7.69209	9.0554	18.6161
SUB_mo	2.43182		2.7973	4.31818		3.7931	3.37037	1.97674	1.20513	0.56383	4.62687	5.02041	8.39706
SUB_pys	2.49645	0.876	1.29412	2.48958	3.02381	1.55336		2.07863	0.934579	0.308333	3.37805	3.87859	9.08427
BST	3.29299		0.63786		1.35545		1.77273	1.65267	2.08397	0.609756		4.74839	8.65217
Cau	2.44266	0.473301	1.05238	1.78373	1.46667	1.15556	2.18903	1.95618	2.56019	0.455446	2.51	3.98226	8.00062
Put	4.91663	1.09018	1.24903	2.33351	2.78765	1.90805	4.27937	2.76874	2.71605	0.829681	3.05401	3.4962	8.32571
EPal	4.64342	1.27431	1.26794	1.88785	2.15935	1.50381	4.21377	2.67335	3.13923	0.807432	3.28471	3.76147	6.89652
IPal	0.110526	0.334392	0.173848	0.689986	0.122936	0.233902	0.0405138	0.992347	0.365617	0.312321	2.85787	1.32504	5.58615
VStr	6.03276	1.84925	1.97078	3.73467	4.39542	3.77577	3.1734	4.72421	3.33697	1.38543	4.19718	4.3909	8.09387
VPal	0.485981	0.150585	0.07431	0.24858	0.272109	0.265501	0.204819	0.947143	0.392491	0.136966	0.702765	0.464407	1.46711
TuPal1	4.7541	1.41152	2.10286	3.53061	3.58434	4.68485	2.14724		4.53241	1.68	4.4058	5.36066	8.52778
TuPal2	4.03448	0.581633	0.947761	1.70796	1.40594	3.2449	1.3986		2.93519	1.00781	2.16667	2.45344	6.27485
TuPal3	4.34454	0.480198	0.692308	1.22181	1.71784	1.47098	0.950704	2.07353	3.7261	0.684659	4.04871	3.27865	4.8937
Tustr1	6.09143	1.14839	2.21849	4.41706	3.63566	4.14141	1.26531	8.97842	4.03125	2.64516	3.7931	3	8.10625
Tustr2	5.325	0.634146	1.21603	2.73548	1.70186	2.41243	1.0791	5.2562	2.5	1.19444	2.1462	2.42353	7.76087
Tustr3	5.45113	0.368657	0.932836	2.47273	2.40952	3.3229	1.14458	5.63929	2.74074	1.10227	1.81757	2.92424	7.77895
HDB	0.792867	0.182114	0.15875	0.360494	0.441885	0.362722	0.301097	1.08247	0.541393	0.135348	0.790047	0.895642	1.54417
SIB	0.420732	0.124872	0.0882629	0.249751	0.182759	0.157195	0.198724	0.70571	0.348206	0.0725646	0.52508	0.509128	1.57793
OB_gl		1.11579	0.576653	2.28446	1.30252			1.62903	0.544928	1.52321		0.797753
OB_gr		1.16588	1.05575	0.991442	0.769968	0.794931		1.91105	0.883216	0.777815		1.10096
OB_ipl		1.87003		2.78415	1.78195			2.8188	1.12613	1.09608		1.67857
OB_mtr			0.487805	1.90625	1.05978			1.54434	1.57678	1.05294		2.375
OB_opl		1.97372	0.944612	3.16824	2.15657			2.96746	1.87761	1.76101		3.30061
AON1		1.24539	1.72302	1.10842	1.14786	2.21849		2.60932	1.82137	0.433121	3.13761	2.09571	9.78194
AON2		1.51226	1.06696	1.27731	1.66234	2.49462		2.3913	2.91613	0.534553	2.44262	3.22398	10.2343
AON3		1.32877	0.823529	0.937037	1.34375	2.24074		1.52381	3.08621	0.153285		2.58333	11.6273
LPrP1	5.41485	4.21538	2.61111	3.60219	4.18182	6.9125	4.86624	5.85333	5.18367	2.376	5.875	5.25	11.1892
LPrP2	3.43972	1.89423	1.25455	3.28319	2.42857	2.81081	3.5812		2.82286	1.05579	3.00935	3.18696	10.0345
LPrP3	4.83453	1.43085	0.972727	1.37107	1.67007	2.06145	3.54362		1.95628	0.367589	2.03676		7.27924
Bec	1.93919	0.736842	0.548718	0.783019	1.59494	1.41379	2.22807		1.61429	0.333333	1.47343	1.81343	4.92857
Cla	3.62887	0.894737	0.819048	0.972414	0.938462	1.29412	2.59664		1.94505	0.451219	1.81765	2.35374	5.98039
Ven	2.45763	0.609929	0.585784	0.671687	1.20755	1.31076	1.41852		1.17617	0.0707965	2	1.86087	4.6087
VPrP1	4.25131	1.76431	2.26633	2.16232	2.69565	4.0838	3.38628	4.89627	3.0172	0.897872	3.21702	3.39913	7.69939
VPrP2	1.42754	0.777174	0.561688	2.04611	1.52518	1.44983	1.04808			1.16887	2.80328	2.75652	9.2438
VPrP3	2.895	0.701299	0.697509	1.59048	1.31627	1.62222	1.44876		1.69538	0.67033	2.98618	2.33195	8.94521
PHyA	0.266568	0.123299	0.12148	0.330248	0.227437	0.242492	0.17599	0.944492	0.394636	0.10219	0.504521	0.667426	1.72074
THyA	0.606782	0.167159	0.165873	0.349781	0.35869	0.334545	0.268405	1.46292	0.532716	0.109005	0.603306	0.768293	1.50711
Rt	0.335171	0.109233	0.0734523	0.179909	0.115789	0.0767196	0.161512	0.878307	0.405951	0.0366775	0.67483	0.841159	1.7287
VPL	2.41379	0.617315	0.773639	0.859544	1.13552	0.656836	1.46393	1.98827	1.81557	0.427063	1.88666	2.39625	4.15573
ZI	0.448864	0.221014	0.180328	0.370079	0.349418	0.236581	0.277937	1.94161	0.489403	0.0779703	0.8487	0.960986	2.14591
p3Tg	0.682119	0.204301	0.258065	0.469697	0.311787	0.219178	0.520548	1.50633	0.27027	0.0732601	0.677419	0.761194	2.03963
p3SNC	0.715447	0.134921	0.106383	0.862903	0.322314	0.117647	0.251613	1.42703	0.148649	0.0169492	0.149425	0.464286	1.91667
p3SNR	0.079646	0.0230769	0.010989	0.168	0.0567376	0.0954357	0.04	0.349153	0.0154639	0.00505051	0.04375	0.114198	1.70492
LD	0.878282	1.29868	0.412955	1.1034	0.933673	1.12941	0.764493	1.14184	1.96583	0.352772	2.06839	2.52381	5.89059
LP	0.868671	0.42602	0.48103	0.626464	1.05114	0.601438	0.939597	1.50849	0.839902	0.168884	2.55062	2.02929	6.04778
Po	2.00352	0.783178	0.871728	0.919271	1.28962	1.10399		1.92518	2.08686	0.878698	2.81871	3.02275	6.66155
VPM	3.09404	1.32084	1.04861	1.56994	1.43147	1.20413	1.62283	2.3381	2.03008	1.17537	3.28184	3.52875	7.53016
SPF	1.76899	0.353357	0.400697	0.692568	0.509506	0.434028	0.267857	2.02088	0.264438	0.144578	1.2691	1.40956	2.41563
p2LimRt	0.398601	0.181102	0.112069	0.315789	0.25	0.127273	0.153005	1.16667	0.121547	0.0708661	0.410959	0.66548	1.73113
PR	0.414141	0.115854	0.12963	0.337423	0.248826	0.181347	0.265625	1.23664	0.12987	0.126531	0.455446	0.628099	1.17829
p2SNC	0.323077	0.168539	0.0927835	0.228571	0.181102	0.144144	0.210145	0.857143	0.0697674	0.0217391	0.06	0.41791	1.11364
p2SNR	0.135922	0.0202703	0.0447761	0.109827	0.0600707	0.0324324	0.044843	0.411576	0.00398406	0	0.0394089	0.185328	1.09722
APT	0.318786	0.13259	0.111511	0.426497	0.251623	0.270903		1.04425	0.00917431	0.0199637	0.634503	0.727455	2.16248
JcP	0.327416	0.183155	0.133333	0.351201	0.214041	0.131455		0.934236	0.00530973	0.0261905	0.572626	0.756539	2.07323
LT	0.38835	0.197329	0.180556	0.401905	0.272988	0.18705		1.70916	0	0.0336842	0.63848	0.781676	2.21631
p1LimRt	0.352941	0.0629921	0.101852	0.25	0.267857	0.130952		1.18919	0.0148148	0.0865385	0.423913	0.943662	2.1383
p1BRt	0.509804	0.0727273	0.113636	0.292793	0.2	0.192893		1.30818	0.00909091	0.0875576	0.382775	0.814815	1.372
p1SNC	0.402685	0.0851064	0.14433	0.297872	0.2	0.238095	0.0434783	1.44068	0	0.0288462	0.12069	0.483333	1.07895
p1SNR	0.0638298	0.0393013	0.0206612	0.142241	0.0632911	0.0447761	0.0364372	0.411111	0	0.0228571	0.109375	0.145299	1.15842
TG	0.588872	0.263603	0.285714	0.5	0.520398	0.399698	0.333333	2.33846	0	0.11925		0.931818	2.28642
SC	0.678492	0.193711	0.244575	0.529031	0.492974	0.250266	0.506182	1.36547	0	0.097561	0.778631	0.961467	2.46332
IC	1.31235	0.513816	0.889972	0.876738	1.0396	0.627338	1.14982	3.18064	0	0.147783	1.23472	1.47092	2.77513
m1LimRt	0.370536	0.0730337	0.186047	0.208861	0.195652	0.211712		1.37021	0	0.0679612		0.569832	2.03524
m1BRt	0.247387	0.0733333	0.059322	0.168142	0.171429	0.0966184		1.14438	0	0.0416667		0.676471	1.6648
m1SNC	0.32	0.047619	0.0864198	0.24183	0.136364	0.0444444		1.02564	0	0.00990099	0.0526316	0.448276	1.41935
m1SNR	0.0538462	0.0375	0.040404	0.131356	0.0823529	0.0494506	0.0138889	0.45	0	0.00632911	0.077381	0.15311	1
m2A	0.494403	0.147215	0.234409	0.385113	0.335312	0.301333	0.685106	1.81776	0	0.082077	0.485446	1.01318	2.65744
SCnf	0.166667	0.133333	0.134831	0.188679	0.157303	0.149606	0.0869565	1.08553	0	0.0151515		0.64	2.16667
m2BRt	0.204918		0.0569106	0.157143	0.27551	0.131429		1.08397	0	0.0380952		0.402299	1.65566
m2SNC	0.193182	0.0625	0.0298507	0.14	0.125	0.057971	0.166667	0.746269	0	0		0.625	1.26087
m2SNR	0.0806452	0.038835	0.0172414	0.0880503	0.0756303	0.0733945	0.0784314	0.467391	0	0.00943396	0.0865385	0.227273	0.714286
CB_gr	1.45468	0.588735	1.26871	1.78619	2.06791	1.49655	2.35549	2.18229	0	0.364375	1.59144	1.83199	5.24888
CB_mo	0.322287	0.110069	0.289238	0.340722	0.377286	0.283255	0.455706	0.912555	0	0.0576923	0.911775	1.01277	4.0192
CBN	0.152019	0.0108108	0.0982659	0.192846	0.176608	0.127168	0.265714	0.762712	0	0.0333333		0.39548	1.07023
isA	0.356777	0.132718		0.349189	0.29721	0.169355		1.57867	0		0.363102	0.766791	1.78972
isLimRt	0.223881	0.0763052		0.174274	0.169173	0.162162		0.93361	0	0.0875		0.448276	1.5
isBRt	0.334746	0.0855263		0.288557	0.157576	0.138095	0.174312	0.865079	0	0.0274725		0.495495	1.05614
isSNC	0.2	0.08		0.137931	0.109756	0.0597015	0.097561	0.8	0	0.0740741		0.22807	0.85
isSNR	0.0823529	0.0192308		0.138686	0.135135	0.0649351	0.0879121	0.493671	0	0.0307692		0.33	0.8
r1	0.233029	0.100701	0.144952	0.262492	0.267066	0.166427		1.52763	0	0.109276	0.293546	0.662623	1.19856
r2	0.30597	0.118745	0.115265	0.315725	0.333778	0.211585	0.28764	1.66724	0	0.121769	0.4288	0.629052	2.08195
r3	0.413607	0.117048	0.206974	0.396813	0.309859	0.332542	0.331825	1.6	0	0.105477	0.707428	0.603755	2.18806
r4	0.406574	0.0976686	0.198315	0.349121	0.440758	0.395007	0.299213	1.41737	0	0.143054	0.621762	0.511111	1.8642
r5	0.331606	0.0523677	0.142382	0.35256	0.522624	0.347699	0.228883	1.28571	0	0.135731	0.430795		1.62967
r6	0.284441	0.0712366	0.15092	0.329776	0.364834	0.339773	0.279823	1.52171	0	0.236006	0.577793		1.86288
r7	0.287388	0.0979167	0.171966	0.420271	0.410619	0.426953	0.341748	1.49047	0	0.223699	0.581992		1.94098
r8	0.317426	0.10172	0.170685	0.44519	0.473748	0.493238	0.378089	1.54403	0	0.187601	0.740022		1.64307
r9	0.323006	0.0981595	0.204762	0.544206	0.559278	0.722289	0.385485	1.76998	0	0.340573	0.824966		1.58719
r10	0.357895	0.170956	0.31164	0.58435	0.71947	0.707877	0.693717	2.1291	0	0.36211	0.868081		1.6529
r11	0.343909	0.204831	0.22237	0.648624	0.790576	0.716981	0.915138	2.3756	0.000946074	0.451005	1.14302		1.30649

## Sheet: Subtype 10
	CFS0129	CFS0130	CFS0132	CFS0133	CFS0134	CFS0135	CFS0128	CFS0131	CFS0180	CFS0190	CFS0212	CFS0214	CFS0215
region	Subtype 10	Subtype 10	Subtype 10	Subtype 10	Subtype 10	Subtype 10	Subtype 10	Subtype 10	Subtype 10	Subtype 10	Subtype 10	Subtype 10	Subtype 10
ORB_l1	0.520446	0.222222	0.12462	0.563953	0.0885714	0.175532	0.555858	0.497549	0.0238095	0.0303605	0.12037	0.0234834	0.68172
ORB_l23	0.298035	0.0929853	0.0552381	0.346332	0.0244123	0.0921659	0.466548	0.550562	0.021164	0.00713267	0.0627178	0.0126582	0.823982
ORB_l5	0.191561	0.0652765	0.0385051	0.184116	0.0220183	0.0603949	0.272633	0.316527	0.02138	0.00372208	0.0469314	0.013624	0.452015
ORB_l6	0.0795229	0.00661157	0.0159453	0.0715421	0.00569801	0.022869	0.191756	0.121771	0.00884956	0	0.0120275	0.00214592	0.158845
FRP_l1	0.097561	0.346939		0.6375	0.0204082	0.375	0.326087	0.308642	0.113095	0.0368098	0.100503	0.0348259	1.24706
FRP_l23	0.1	0.186275		0.322289	0.0220994	0.145907	0.232955	0.508108	0.0483871	0.0120968	0.037037	0.0260417	1.58654
MO_l1	0.195783	0.126761	0.229885	0.67867	0.123457	0.26087	0.296167	0.466667	0.0508475	0.00578035		0.109264	1.17606
MO_l23	0.142132	0.116992	0.134375	0.398671	0.0413005	0.0744526	0.389725	0.424159	0.0451289	0.00698324	0.0251917	0.0497512	1.53808
MO_l5	0.103768	0.0469667	0.0579915	0.231504	0.023406	0.0494166	0.204278	0.272786	0.0216126	0.00450161	0.0267123	0.023523	0.641791
MO_l6	0.038817	0.0166074	0.0173482	0.101729	0.013269	0.0146678	0.136364	0.111947	0.00773015	0.00395257	0.0106693	0.00704846	0.202758
SS_l1	0.11465	0.131034	0.259516	0.56	0.0928196	0.0769231	0.486486	0.32398	0	0	0.0122449	0.0924092	0.995122
SS_l23	0.0422433	0.0722543	0.113308	0.378858	0.0491312	0.0305882	0.628794	0.247652	0.00493218	0	0.00640341	0.0343511	1.40724
SS_l5	0.0386435	0.0433996	0.0692351	0.214682	0.0380645	0.0329807	0.357203	0.245374	0.00523952	0	0.0171875	0.0256575	0.672387
SS_l6	0.0174954	0.00932642	0.0282132	0.0952921	0.0156006	0.00688705	0.19889	0.119565	0.00095511	0.00290135	0.00150038	0.00911458	0.218875
PTLp_l1	0.132075	0.0379747	0.151261	0.4375	0.0628931	0.00934579			0		0		0.811111
PTLp_l23		0.0529801	0.103226	0.179775	0.0524691	0.0186047		0.138889	0.00540541		0.0104895		1.52153
PTLp_l5	0.059633	0.00990099	0.0478088	0.27881	0.0565371	0.0218182		0.158491	0		0.00647249	0.042735	0.675258
PTLp_l6	0.0108696	0.0233918	0.027027	0.110759	0.010989	0.00925926		0.0984127	0		0	0.0197368	0.180328
VIS_l1	0.0256959	0.0329114	0.107692	0.206667	0.0560538	0.015625		0.116883			0.00118203	0.0660377	0.858881
VIS_l23	0.00758397	0.0121495	0.0356053	0.147773	0.0149966	0.00476644		0.0518293			0.0023166	0.0166113	1.09651
VIS_l5	0.0169252	0.00958466	0.0220441	0.181061	0.0191286	0.00735895		0.0475382			0.00181984	0.032316	0.545126
VIS_l6	0.00846024	0.0013986	0.0114943	0.112335	0.00712251	0		0.0234249			0	0.00933126	0.125
RSP_l1	0.0197183	0	0.0446429	0.16792	0.0222772	0.00341297		0.164062		0	0	0.0276382	0.367273
RSP_l23	0.029361	0	0.0326296	0.140506	0.0211765	0.00118203		0.0589354		0	0	0.0242718	0.426799
RSP_l5	0.0444444	0.00892857	0.0346821	0.133212	0.00740741	0.00595238		0.0295858			0.00243309	0.0163934	0.248
RSP_l6	0	0	0	0.0767045	0	0		0.0159236			0	0.00350877	0.0364963
CA1_so	0	0	0.0078125	0.0344828	0.00357143	0	0.0746269	0.0129032	0	0	0	0.00369004	0.392683
CA1_sp	0	0	0	0	0	0	0.00735294	0	0	0	0	0	0.0223881
CA1_sr	0	0	0.00225225	0.0932203	0.0127932	0.00214592	0.162791	0.0103093	0	0	0	0.00671141	0.96391
CA1_slm	0.0153846	0.013245	0.0152284	0.125749	0.00416667	0	0.20202	0.0348101	0	0	0	0.00492611	0.0850202
CA2_so	0		0	0	0	0	0	0.02	0	0	0	0	0.025974
CA2_sp	0		0	0	0	0	0	0	0	0	0	0	0
CA2_sr	0.0140845		0	0.012987	0	0	0	0	0	0	0	0	0.0379747
CA2_slm	0		0	0	0	0		0	0	0	0	0	0.0512821
CA3_so	0.00719424	0.0232558	0	0.0285714	0.00657895	0	0	0.00591716	0	0	0	0	0.015873
CA3_sp	0	0	0	0.185185	0.02	0.0348837	0.0519481	0	0	0	0	0	0
CA3_sr	0.010101		0.00636943	0.119658	0.0157068	0	0	0.0075188	0	0	0	0	0.0384615
CA3_slm	0		0	0		0		0	0	0	0	0
DG_gr	0.00465116	0	0	0.00606061	0	0		0	0	0	0		0.0052356
DG_Hil	0.0120482	0	0.00549451	0.0542636	0.0457516	0	0.142857	0.025641	0	0	0	0.00862069	0.00613497
DG_mo	0.00229358	0.00462963	0.005	0.0250784	0.00533333	0.00925926	0.0232558	0.00230947	0	0	0	0	0.140449
SUB_mo	0		0.0405405	0.0454545		0	0	0	0	0	0	0	0.0441176
SUB_pys	0.0070922	0	0.017301	0.0833333	0.00595238	0.00395257		0.0201613	0	0	0	0.00319489	0.676966
BST	0.0382166		0		0.00473934		0.030303	0.0381679	0	0		0.00645161	0.108696
Cau	0.018992	0	0.00694816	0.0456349	0.00287356	0	0.0685426	0.058908	0	0	0	0.00466853	0.16987
Put	0.0587699	0.00806211	0.0103627	0.056701	0.0153589	0.0159642	0.0702587	0.0872636	0.000442282	0.00219161	0.00795907	0.00351083	0.193259
EPal	0.0383104	0.00725689	0.00878477	0.0436137	0.0188206	0.0136986	0.0679348	0.0885547	0.00153846	0.00225225	0	0.00458716	0.0905416
IPal	0	0.0021164	0.00297177	0.0192044	0	0.00568182	0	0.0127551	0	0.00143266	0.00507614	0.00155521	0.0933977
VStr	0.205172	0.0120603	0.0142552	0.102	0.0191022	0.0527144	0.037234	0.219612	0.00613915	0.00327332	0.0221328	0.00497512	0.165779
VPal	0.021028	0.00146199	0.00424628	0.00284091	0	0.00317965	0.00516351	0.0171429	0	0	0	0.00225989	0.00657895
TuPal1	0.237705	0.00411523	0	0.0459184	0.0120482	0.0909091	0.0184049		0.00925926	0.005	0	0	0.166667
TuPal2	0.198276	0.00510204	0	0.00884956	0	0.0816327	0.034965		0	0	0	0.00404858	0.181287
TuPal3	0.205882	0.00247525	0.00623701	0.0221811	0.00622407	0.0464345	0.0105634	0.122549	0.00258398	0	0.00573066	0.0130208	0.0708661
Tustr1	0.388571	0.00645161	0.0252101	0.137441	0.0775194	0.131313	0.0272109	0.66187	0.01875	0.0387097	0.0229885	0.0408163	0.225
Tustr2	0.225	0.00487805	0.00348432	0.109677	0	0.0734463	0.0225989	0.280992	0.00694444	0	0.00584795	0.0235294	0.0978261
Tustr3	0.225564	0.00149254	0.00746269	0.0659091	0.0190476	0.0587084	0.0240964	0.303571	0.0138889	0.00681818	0.00900901	0.0151515	0.205263
HDB	0.0356653	0.00243902	0.00125	0.00987654	0.00418848	0.00618716	0.00697906	0.0335052	0	0.00788436	0.00622084	0.00573394	0.0123675
SIB	0.0101626	0.00511771	0.000938967	0.00298507	0.00172414	0.00120919	0.00364631	0.0234261	0.00484966	0.00198807	0.00213447	0	0.00774443
OB_gl		0.0105263	0	0.100656	0.00420168			0.0107527	0	0.0675105		0
OB_gr		0.0672926	0.00696864	0.0883721	0.00684619	0.0345622		0.118364	0	0.0107889		0.00321085
OB_ipl		0.111406		0.226776	0.00501253			0.186325	0	0.00588235		0
OB_mtr			0.0162602	0.0823864	0			0.044335	0	0.00588235		0
OB_opl		0.0459921	0.0110775	0.113994	0.00236035			0.0733728	0.000906618	0.0125786		0
AON1		0.00992908	0.0179856	0.0310842	0.00657174	0.0406162		0.102748	0.00166945	0.00106157	0.0183486	0.00199402	0.154167
AON2		0.0108992	0.00446429	0.039916	0	0.0322581		0.0461957	0	0.00203252	0	0	0.188011
AON3		0	0	0.0444444	0	0		0.047619	0	0		0	0.354545
LPrP1	0.262009	0.0615385	0.0185185	0.178832	0.00909091	0.0875	0.178344	0.266667	0	0.008	0.0568182	0.0197368	0.182432
LPrP2	0.120567	0	0	0.106195	0.0133929	0.00675676	0.102564		0	0	0.0046729	0.00434783	0.241379
LPrP3	0.143885	0.0106383	0.0272727	0.0566038	0.00680272	0.0391061	0.0805369		0	0	0.00367647		0.100239
Bec	0.0540541	0	0.0102564	0.0235849	0.0126582	0.0114943	0.0175439		0	0	0	0.00746269	0
Cla	0.103093	0	0.0190476	0.0275862	0	0.0147059	0.0504202		0	0	0	0	0.0588235
Ven	0.0974576	0.0106383	0	0.0210843	0.0113208	0.0119522	0.0185185		0	0	0	0	0.0372671
VPrP1	0.434555	0.023569	0.040201	0.0985507	0.0301003	0.139665	0.144404	0.414938	0.00430108	0.00425532	0.012766	0	0.121166
VPrP2	0.115942	0.00543478	0	0.0806916	0.00479616	0.0242215	0.0192308			0.00263852	0.0196721	0	0.179752
VPrP3	0.14	0.0021645	0.00711744	0.0285714	0	0.0222222	0.0600707		0	0	0	0	0.164384
PHyA	0.00368189	0.00536082	0.00622135	0.0117796	0.00412584	0.00889878	0.00430293	0.0194915	0.00218938	0.00214684	0.00361664	0.00592255	0.0271536
THyA	0.025974	0.001772	0.0031746	0.00986842	0.00352645	0.00581818	0.00306748	0.0463499	0.000617284	0.000789889	0.0043753	0.00449294	0.0329733
Rt	0.00882029	0	0.00209864	0.00730594	0.00323887	0.00396825	0.00801833	0.010582	0	0.0021575	0	0.001998	0.00224215
VPL	0.133175	0.00376412	0.00716332	0.0228091	0.0225873	0.00536193	0.063263	0.130499	0	0.000959693	0.00501504	0.0217228	0.0148005
ZI	0.00284091	0	0	0.00393701	0	0	0.0143266	0.0145985	0	0	0	0.00205339	0.00830368
p3Tg	0.00662252	0	0.00358423	0.020202	0	0	0	0.0126582	0	0	0	0	0.00609756
p3SNC	0.0487805	0.00793651	0	0.0241935	0	0	0	0.0216216	0	0	0	0	0.05
p3SNR	0	0	0	0.016	0	0	0	0.00677966	0	0	0	0	0
LD	0	0.0328947	0.00404858	0.0598227	0.00510204	0.0285714	0.0108696	0.00834327	0.00262812	0.000956023	0	0.00119048	0.0292621
LP	0.00316456	0.00255102	0.00135501	0.0234192	0.00944139	0.00159744	0.0134228	0.0566251	0.00123153	0.00102354	0	0.0041841	0.112628
Po	0.0792254	0.00654206	0.0170157	0.0338542	0.013683	0.0120919		0.0976277	0.00423729	0.00788955	0.00292398	0.0347305	0.0775444
VPM	0.113245	0.0147511	0.0156962	0.0791411	0.0244755	0.0236895	0.0291563	0.0995052	0	0.00782881	0.0147338	0.0450504	0.110658
SPF	0.0620155	0.00353357	0.00696864	0.0202703	0.0114068	0	0.0178571	0.0772443	0	0.00301205	0.00332226	0.00682594	0.034375
p2LimRt	0	0	0.00862069	0.0105263	0	0	0	0.0138889	0	0	0.0136986	0.00355872	0.00471698
PR	0	0	0	0	0	0	0	0.0305344	0	0	0.0148515	0	0
p2SNC	0.0230769	0	0	0.00952381	0	0	0	0.0252101	0	0	0	0	0.0227273
p2SNR	0	0	0	0	0	0	0	0	0	0	0	0	0
APT	0.00189753	0	0	0.0127042	0	0.00334448		0.0106195	0	0	0	0	0.00967118
JcP	0.00197239	0	0.00166667	0.00739372	0	0		0.0135397	0	0	0	0	0.00757576
LT	0	0	0	0.0171429	0	0		0.0219124	0	0	0	0.00194932	0.0035461
p1LimRt	0.00588235	0	0.00925926	0	0	0		0.0337838	0	0	0	0	0.0106383
p1BRt	0.0294118	0	0.00757576	0.0045045	0	0		0.0377358	0	0	0.00478469	0.0123457	0.004
p1SNC	0.033557	0	0	0	0.00769231	0.0119048	0	0.0423729	0	0	0	0.0166667	0
p1SNR	0	0	0	0	0.00421941	0	0	0.0037037	0	0	0	0.0042735	0.00990099
TG	0.00618238	0	0.00451128	0.0163265	0.00199005	0.00603318	0.025641	0.0448718	0	0		0.00142045	0.0165563
SC	0.00380108	0	0.00058651	0.00729139	0.00258102	0.000265675	0.0100464	0.0251645	0	0.000903342	0.00042653	0.00559354	0.0132188
IC	0.0188877	0.00149365	0.0253911	0.0345227	0.00934372	0.00247525	0.0427487	0.089172	0	0	0.000524521	0.0151474	0.0329549
m1LimRt	0.00446429	0	0	0	0	0		0.0170213	0	0		0	0
m1BRt	0	0	0	0.00884956	0	0		0.00534759	0	0		0.00735294	0.00558659
m1SNC	0.005	0	0	0	0	0		0.00854701	0	0	0	0	0
m1SNR	0	0	0	0.00423729	0	0	0	0.003125	0	0	0	0	0
m2A	0.0130597	0	0.00107527	0.00970874	0.00296736	0	0.0170213	0.0459418	0	0	0	0.00585652	0.0011534
SCnf	0	0	0.011236	0	0	0	0	0.00657895	0	0		0	0
m2BRt	0		0	0	0	0		0.00763359	0	0		0	0
m2SNC	0	0	0	0.01	0	0	0	0.0149254	0	0		0	0
m2SNR	0	0	0	0.0125786	0	0	0	0	0	0	0	0	0
CB_gr	0.017514	0.000223514	0.013663	0.0489659	0.0162559	0.00556917	0.0573452	0.0753938	0	0.00221729	0.000405515	0.0116487	0.180523
CB_mo	0.00372825	0.000493583	0.00523169	0.0150161	0.00481232	0.00233744	0.0112186	0.0290443	0	0.000712251	0.000355745	0.00364964	0.0103761
CBN	0	0	0	0.00155521	0	0.00289017	0.0114286	0.0240113	0	0		0.00564972	0.00501672
isA	0.00703325	0.000577034		0.0124324	0.00606551	0.00142315		0.0385428	0		0.00213904	0.00995025	0.00734137
isLimRt	0.00746269	0		0.00414938	0	0		0.0124481	0	0		0	0
isBRt	0.00423729	0		0.00497512	0	0	0	0.00793651	0	0		0	0.00701754
isSNC	0	0		0.00862069	0	0	0	0	0	0		0	0
isSNR	0	0		0	0	0	0	0	0	0		0	0.0166667
r1	0.00810537	0.00350263	0.00169205	0.0114389	0.00718563	0.00432277		0.0613126	0	0.00317662	0.000884173	0.00404391	0.0028777
r2	0.00870647	0	0.00155763	0.00675676	0.0146862	0.00402253	0.0157303	0.0506003	0	0.00748299	0.0008	0.00935162	0.00378967
r3	0.00647948	0	0.00168729	0.0060698	0	0.0023753	0.000754148	0.0487273	0	0	0.000905797	0.000988142	0.00480439
r4	0.0112457	0.00063012	0.00168539	0.00611154	0.00394945	0.00734214	0.0023622	0.0584166	0	0.000687758	0	0.00222222	0.00259909
r5	0.0125833	0	0.000665336	0.00824014	0.00678733	0.00465929	0	0.0787037	0	0.000580046	0.000555864		0.00390407
r6	0.010281	0	0.000613497	0.00640341	0.00318037	0.00511364	0.00147275	0.106513	0	0	0		0.00143335
r7	0.00558036	0.00138889	0.00259572	0.0129116	0.00294985	0.00775194	0.000970874	0.105263	0	0.00221484	0.000596303		0.000468384
r8	0.0134048	0.00224383	0.00380711	0.0238628	0.0018315	0.00711744	0.00494234	0.125	0	0.000805153	0.0021575		0.00247525
r9	0.00688468	0	0.00544218	0.023176	0.00902062	0.00963855	0.000942507	0.157194	0	0.000987167	0.00203528		0.00278552
r10	0.0105263	0	0.00187735	0.0182927	0.00558269	0.0164114	0.004363	0.217213	0	0.00239808	0		0.00967742
r11	0.0101523	0.000966184	0.00665779	0.0293578	0.0104712	0.0132075	0.0114679	0.235646	0	0.00376884	0		0.0034632

[truncated: 27 more sheets: Subtype 11, Subtype 12, Subtype 13, Subtype 14, Subtype 15, Subtype 16, Subtype 17, Subtype 18, Subtype 19, Subtype 20, Subtype 21, Subtype 22, Subtype 23, Subtype 24, Subtype 25, Subtype 26, Subtype 27, Subtype 28, Subtype 29, Subtype 30 …]
