# Supplementary material for: Developmental disruption and restoration of brain synaptome architecture in the murine Pax6 neurodevelopmental disease model
Source: Nat Commun. 2022 Nov 11;13:6836. doi: 10.1038/s41467-022-34131-w (PMC9652404; doi:10.1038/s41467-022-34131-w)
Supplement: Supplementary file 11 — Supplementary Dataset 8 [file 41467_2022_34131_MOESM11_ESM.xlsx]

## Sheet: Subtype 01
	CFS0172	CFS0202	CFS0206	CFS0224	CFS0225	CFS0226	CFS0227	CFS0182	CFS0184	CFS0196	CFS0197	CFS0199	CFS0201	CFS0204	CFS0200
region	Subtype 01	Subtype 01	Subtype 01	Subtype 01	Subtype 01	Subtype 01	Subtype 01	Subtype 01	Subtype 01	Subtype 01	Subtype 01	Subtype 01	Subtype 01	Subtype 01	Subtype 01
ORB_l1	5.14661	7.25	13.5855	8.21179	9.13223	7.76209	6.34866	7.76744	8.81684	7.50714	6.71053		7.19651	15.3628	7.74371
ORB_l23	5.35844	6.96154	13.5738	8.25689	8.36901	7.26301	6.30751	7.6016	8.65627	7.28774	6.755		6.6724	15.1092	7.55791
ORB_l5	4.32022	5.76479	9.449	7.68273	7.9381	7.95379	6.63191	5.0414	7.59228	7.84953	6.61247		5.69577	13.9229	7.14085
ORB_l6	2.61702	3.29018	5.4377	5.28723	5.34887	6.57651	5.26526	2.80788	4.91363	6.50507	3.30471		3.83704	10.2077	4.77413
FRP_l1	6.32609		12.1919	8.47321	8.1547		6.58871		9.60833	7.9537				11.5177
FRP_l23	5.81884		12.7169	7.82569	7.30638		6.35071		8.7716	7.16981				10.9462
MO_l1	6.41379	6.73409	15.7255		8.16698	7.275	6.83273	8.77409	8.70513	8.99115	7.45729		4.71951	13.0831	8.0514
MO_l23	6.43033	6.96763	15.9777	8.47126	8.02371	7.16057	6.59252	9.02725	8.27993	8.74394	6.99694	6.41034	7.13867	13.1842	8.42208
MO_l5	5.56875	6.3932	12.9342	7.86041	8.1741	7.60395	7.14709	8.44772	8.15124	8.7008	6.26598	6.11404	6.38187	12.3598	7.81728
MO_l6	3.49413	4.16518	8.30532	5.91322	6.31422	7.1149	6.70363		6.80785	6.62255	3.1893	2.94203	3.40567	9.79984	5.16285
SS_l1	6.66746	7.16819	12.1092	9.02744	8.10016	9.62748	8.74334	8.48387	8.35177	9.45727	7.0292	6.58769	6.36645	12.9076	7.59459
SS_l23	6.4792	7.08113	13.893	8.85269	7.67559	9.16232	8.85831	8.74864	8.11752	9.99564	6.84565	7.56983	7.52901	13.5891	8.32836
SS_l5	5.99942	6.43082	12.8987	8.51275	7.94248	9.87421	8.52171		8.59316	9.99397	6.77248	6.77989	7.02943	13.2506	8.00401
SS_l6	3.85726	4.24939	9.2092	5.97355	6.85868	8.67524	7.05315		7.06345	7.18894	3.24089	3.33812	4.33952	10.1076	5.32617
PTLp_l1	6.64463	7	14.0345	8.48889	8.30387	9.81223			8.29121	8.73913	6.90244	7.57233	7.39316	10.4659
PTLp_l23	6.26238	5.59756	13.6788	8.05118	7.29293	9.81579	9.11765		7.44068	9.82682	6.22045	7.19355	7.7835	10.6217	4.63636
PTLp_l5	5.35859	6.22857	13.936	8.23676	7.50721	10.004	8.63594		7.97159	9.41146	7.0051	7.05814	7.18403	11.6696	7.37342
PTLp_l6	3.57485	4.53731	9.21667	6.15646	6.72671	8.58738	6.36332		6.63764	6.15942	3.54035	3.07299	4.56061	8.98352	5.24812
VIS_l1	6.03283	6.99573	12.1594	8.63748	8.38623	10.4023	9.23338	7.44715	7.93579	7.61082	5.73333	6.81614	7.1426	8.89494	8.03244
VIS_l23	4.90838	5.85114	11.3871	7.49827	7.25768	9.26402	8.56652	5.76727	7.64768	7.70061	4.52218	6.68493	6.86442	8.40046	6.1049
VIS_l5	4.26219	6.04632	10.8762	8.06931	7.76364	9.72303	8.25	5.45933	7.78501	8.1223	5.12345	6.15967	6.31439	9.51004	6.41982
VIS_l6	2.52452	4.07522	7.55827	5.82489	6.4619	7.87198	6.40528	3.41379	6.3322	5.12538	2.86006	2.55009	3.34371	7.47443	4.03416
RSP_l1	3.65461	5.97658	10.2613	7.9375	7.77859	9.92804	7.36986	5.32225	7.63562	7.90754	4.94681	4.71365	5.87465	9.66437	6.38095
RSP_l23	3.59609	5.01868	8.42615	6.64733	6.37619	8.40323	6.52735	5.2	6.20388	6.92695	4.3479	4.81803	5.15466	8.16954	5.39326
RSP_l5	3.70806	5.29691	8.42191	7.44606	7.32517	10.0379	7.08955	5.83191	6.99663	7.11917	5.05821	4.57531	4.26367	8.79898	5.10798
RSP_l6	1.20488	3.09821	6.65584	5.13971	5.33544	7.86989	4.2924	3.01156	5.58128	4.45205	2.72222	2.13445	1.50413	5.60952	2.33071
CA1_so	5.34184	5.87464	7.51378	7.6398	7.36567	9.13281	7.98378	6.72269	7.1511	7.10444	6.10658	6.28986	6.84821	9.91541	6.48936
CA1_sp	1.46711	1.06504	2.65563	2.50336	3.08163	3.23034	2.5988	1.29412	1.52632	1.10256	1.24571	0.86014	1.35238	2.04795	0.916667
CA1_sr	6.57033	6.85321	10.878	8.23425	7.6	9.2448	8.53578	8.84647	8.44112	9.34454	7.05855	7.72329	7.92475	10.839	7.4447
CA1_slm	6.35273	6.88703	11.9422	9.94388	9.54338	11.2278	9.5	8.02682	8.43033	9.79921	8.05702	6.447	7.76856	12.1233	9.64904
CA2_so	3.21311	2.16	2.88636	4.64384	5.65625	6.53125	4.96552	2.67188	4.75439	6.15873	3.20339	1.17647	2.01786	7.66667	0.411765
CA2_sp	0.290323	0.394737	1.91228	1.35897	2.71875	1.775	1.03333	0.387097	0.777778	1.09091	0.810811	0.0909091	0.2	1.55556	0.3125
CA2_sr	3.32353	2.07407	4.48193	5.02041	6.61667	6.91045	4.11765	3.88	4.71875	4.66667	2.77778	0.728814	2.01818	6.42105	1.3913
CA2_slm	2.39394	2.7619	6.81081	4.89744	6.09375	5.91176	4	2.6	4.23684	4.68421	3.575	1.03125	2.4	8.06977	2
CA3_so	1.9939	2.80606	3.25253	4.18	5.79618	6.91803	6.13376	3.07735	5.46535	5.61622	2.05263	0.557692	2.31875	7.53216	2.48485
CA3_sp	2.60494	2.14493	4.78261	5.04651	4.78641	4.32039	2.99153	2.27941	3.04396	2.0989	2.45833	1.24638	1.10976	4.02703	2.37931
CA3_sr	3.64234	4.4697	8.25316	6.93798	8.17699	9.98347	7.69106	5.51678	7.08571	6.20588	4.57944	1.70175	4.64151	10.9451	2.85965
CA3_slm	2.88	3.39535	5.94444	5.88571	5.86667	7.03704	5.63265	3.81818	4.27273	4.60976	4.88372	0.75	2.32353	8.875	2.05263
DG_gr	0.152381	0.282511	0.306667	0.59434	1.03915		0.644068	0.111111	0.520737	0.385027	0.171206	0.0518868	0.139303	0.942623	0.40367
DG_Hil	2.41969	3.40411	4.93491		6.55187	6.84685		3.35676	4.96129	3.59259	3.20578	1.26638	2.61	7.19858	3.1634
DG_mo	4.48964	4.704	8.93738	6.30983	6.70973	7.71349	6.29787	4.9906	5.60374	6.09586	4.47695	2.53958	3.98308	7.49315	4.3
SUB_mo	2.74576	6.36364	10.2059	6.65	6.7875	8.61111	6.35897	4.78571	6.04762	7.05556	5.48571	2.55405	3.19512	10.3922
SUB_pys	3.53012	5.72993	9.06046	7.43233	7.30154	9.65385	8.25954	5.93651	7.21935	7.89973	5.00365	4.5902	5.92604	12.2176	6.375
BST	2.72414	3.29825	7.68362		7.20982	7.44574	6.80597	3.62105	4.66935	4.4876	4.03478	1.67164		8.70558	3.44
Cau	3.0664	4.20919	8.44057	5.61592	7.31693	7.46158	6.93197	4.05336	5.74476	6.32442	5.14369	2.11189	3.25072	9.24904	4.52962
Put	3.14678	4.13515	7.82021	6.19812	5.95348	6.18025	5.79722	3.96259	5.96336	5.95388	4.01191		4.32369	8.50551	4.97039
EPal	2.33696	2.49346	7.99103	5.38434	5.62388	6.70317	5.36051	2.63556	4.68863	5.23011	3.43281	1.37318	3.34868	7.02362	4.74584
IPal	0.728707	0.603933	2.61056	1.83755	4.91071	5.2247	2.23495	1.23716	4.10009	4.53456	1.57565	0.0342298	0.0736086	6.98895	0.970492
VStr	4.0835	4.03218	7.58306	5.88805	6.32834	6.2487	5.71571	2.84549	5.1825	5.22068	4.41673	1.56034	4.00065	8.66133	4.63009
VPal	0.481481	0.543	1.65653	1.8347	2.05039	2.66329	1.56447	0.329101	1.63546	2.2376	0.487021		0.487379	4.37977	0.701711
Tustr1	3.23711	3.61932	9.98755	5.72273	5.29379	6.90948	5.24084	1.95833	5.64659	4.08824	5.24569		3.35656	7.53659	4.49174
Tustr2	1.99387	1.61491	4.67464	5.93023	3.63636	5.27215	4.65563	1.30348	3.69714	3.13907	3.81319		2.17919	6.77037	2.82902
Tustr3	1.82444	2.39496	5.65047		5.67131	5.52187	3.1995	1.32305	3.23673	3.4987	3.11931		2.04521	6.9505	3.58071
TuPal1	5.09697	4.97619	9.00465	6.21519	6.05488	6.56989	6.8	2.63739	5.45087	6.0733	5.90295		4.75556	9.30675	4.1978
TuPal2	3.40741	2.61058	4.73944	4.38532	4.69118	4.69159	5.38621	1.39904	3.56757	4.7803	4.09396		3.48193	7.22222	2.67925
TuPal3	3.76042	4.01754	6.086	5.92208	4.80952	5.28148	5.98148	2.56604	3.68135	3.58507	5.44776		4.78151	9.02395	3.875
HDB	0.957162	0.724409	5.33493	2.74169	2.01518	2.88227	2.41535	0.481268	1.86392	2.75	1.20525		1.00735	5.87585	1.81213
SIB	0.534673	0.572289	2.59757	1.59839	1.73262	2.43023	1.85435		2.09778	2.55782	0.616945	0.187599	0.52	4.77697	1.46709
OB_gl	1.45152		0.567407	2.84071				0.258065	1.65511	2.35165				9.43357	2.56604
OB_gr	1.182	1.05882	2.34808	2.59271				0.613387	1.91026	2.02415					1.37095
OB_ipl	2.13174	1.71171		2.93478				1.34322	3.11782	3					2.29358
OB_mtr	1.39011	1.19048	1.9418	3.2				0.673469	1.56079	1.88095					1.82474
OB_opl	2.4391	1.54305	3.09499	4.63675				1.09259	3.96156	4					3.04211
AON1	1.66719	2.85216	2.93564	4.70842		6.58824		1.11823	3.75	3.90998			3.78125		2.48035
AON2	2.46457	3.84483	5.09459	5.23158				2.52358	5.43163	5.82949			4.0411
AON3	1.08108	4.60256	6.80769					3.04459	5.66667	5.79032			4.17949
LPrP1	4.4918	6.07097	11.1698	6.19403	6.48387	7.85638	6.98947	3.85	6.10429	6.95868	6.36634		5.41026	13.3947	6.4375
LPrP2	3.35507	5.03846	7.43983	6.56107	6.66667	6.62914	4.9108	3.76549	6.37785	6.04319	4.65089		4.77391	10.38	5.3557
LPrP3	2.62676	4.40244	7.78755	5.47222	5.41237	6.37594	5.0708	2.97638	5.43605	6.025	3.59836		3.84328	9.70204	4.64407
Bec	1.41053	1.78632	4.3949	3.6375	3.70536		4.64062	1.69231	4.23656	5.36667	1.69756		2.35366		2.84091
Cla	1.91667	2.70909	5.93478	4.0354	4.24242		5.8875	2.24779	4.72222	6.25	2.5894		3.21698		3.76974
Ven	1.57308	2.03807	4.64484			2.36443	4.52	1.58333	3.33038	4.92366	1.80588		2.34506	7.869	2.40317
VPrP1	2.22366	3.16322	7.29426	6.46753		7.02995	5.70133	1.76471		5.20106	3.41611		3.98361	8.36517	3.15646
VPrP2	3.0963	3.337	5.29724	6.09722		6.51926	5.23469	1.89642	4.76705	5.43441	3.23928		2.11404		2.13613
VPrP3	2.25692	3.1198	6.20183	5.79024		6.13348	5.51327	2.25561	3.90995	5.12996	3.1532		2.85124	8.68123	2.56186
PHyA	0.425323	0.605511	2.58318	2.22551	1.75508	2.1374	2.03337	0.451027	1.83245	2.34317	0.714086	0.130545	0.151475	5.52799	1.07197
THyA	0.742204	1.05827	3.16803	2.6369	1.96475	2.9145	2.055	0.532456	2.36578	2.59986	1.23712		0.815412	5.16097	1.55752
Rt	0.409794	0.41889	2.90782	2.27741	2.44203	2.84483	2.76186	0.446526	2.42724	2.66703	0.639274	0.14026	0.265568	6.19702	1.54508
VPL	1.91503	1.85751	5.06816	3.80088	3.55852	4.31547	3.26415	1.59574	2.96306	3.11598	1.56433	0.528749	1.32071	7.43694	2.52951
ZI	0.697572	0.622768	3.52607	2.68871	2.65197	2.48571	2.37764	0.680233	2.7145	2.47611	0.802326	0.157434	0.417166	5.1931	1.83411
p3Tg	1.01026	0.847826	3.02439	2.65748	2.47651	1.88696	2.00966	0.525974	1.04348	2.75105	1.11284	0.252632	0.444444	5.57618	2.80208
p3SNC	0.753968	0.891892	1.32258	2.1129	2.20755	1.75926	1.55556	0.35443	0.558824	2.64493	0.782828	0.0648148	0.458716	3.85792	1.37234
p3SNR	0.116129	0.220588	0.96129	0.632558	0.668731	1.96825	0.6	0.0458453	0.328358	0.595318	0.231818	0.0420168	0.0846395	1.9386	0.278351
LD	2.66578	2.90347	7.86263	4.57633	5.25617	5.12198	4.66667	2.41083	4.14734	3.9031	2.91202	0.644152	1.69264	11.1256
LP	2.31776	2.42599	5.70328	4.33416	4.55638	4.80096	4.05117	2.06749	4.0814	3.79123	2.19268	0.972185	1.70067	9.65144	2.916
Po	2.77485	2.68399	5.19521	4.4378	4.59508	5.04474	4.33746	1.96535	4.13282	3.7774	2.23614	1.0172	1.90966	9.43291	3.02095
VPM	2.86404	2.37437	4.64237	4.37808	4.0661	4.53114	4.23804	2.28026	3.82831	3.92442	2.328	1.02563	1.15042	9.12565	2.60758
SPF	1.4223	0.989967	3.43923	2.8505	2.72438	2.61938	2.9777	1.02703	3.12785	3.74453	1.15175	0.495968	0.755869	6.87243	2.80308
p2LimRt	0.49162	0.366516	2.05909	2.17288	1.91613	2.42294	1.91398	0.38983	2.35556	2.21514	0.520362	0.107143	0.368098	3.46774	1.84532
PR	0.532934	0.350877	2.29268	1.71084	1.94894	1.72926	1.74439	0.421053	1.33068	2.05581	0.504902	0.174497	0.437037	4.39037	1.71937
p2SNC	0.315789	0.236559	0.870968	1.41818	1.01786	1.39604	1.16667	0.241667	0.470588	1.59664	0.449541	0.156863	0.305785	3.02256
p2SNR	0.168831	0.18593	1.2013	0.606742	0.481982	1.11811	0.45	0.0789474	0.425197	0.642599	0.2	0.0447154	0.0880503	2.31679	0.282787
APT	0.552182	0.487465	2.55955	2.19401	2.30229	2.28937	2.15657	0.471429	2.18458	2.11203	0.667992	0.167331	0.345324	5.46232	1.40107
JcP	0.5625	0.504261	2.4305	2.39227	2.37728	2.48718	2.16509	0.529158	2.38333	2.11336	0.685767	0.161863	0.454545	5.09486	1.62009
LT	0.64191	0.570747	2.66845	2.44694	2.6535	2.99062	2.4237	0.657505	2.40994	2.40042	0.802065	0.255079	0.481663	5.13149	1.9597
p1LimRt	0.598425	0.295082	2.43038	1.90741	1.72222	2.02655	2.08081	0.633588	2.37324	2.2623	0.496599	0.304762	0.45679	4.58156	2.25434
p1BRt	0.529762	0.373333	2.21277	1.82212	1.68852	1.50725	1.5495	0.605634	1.88596	1.68862	0.47541	0.248227	0.376923	3.94231	1.83105
p1SNC	0.346154	0.265306	1.31132	1.68	1.2	1.23214	1.08333	0.401961	0.424242	1.24031	0.405063	0.245455	0.327586	3.61682
p1SNR	0.121076	0.151515	1.02994	0.668421	0.490741	0.866667	0.374332	0.0748032	0.466667	0.582375	0.174797	0.0588235	0.114187	2.76639	0.318584
TG	0.748235	0.798376	2.98489	2.86439	3.07097	2.95817	2.85921	1.00327	3.29545	3.01973	0.820485	0.685547	0.756696	6.23492	3.27385
SC	1.01078	1.26537	3.44517	3.05756	3.5758	4.03664	2.79208	1.40316	3.25751	3.40153	1.24687	0.634711	0.888472	6.41745	2.49514
IC	1.47566	1.73449	3.65707	4.35858	4.34898	5.19716	4.1814	1.05235	3.38818	3.23634	2.1877	1.44372	1.02403	6.33377	4.38855
m1LimRt	0.54902	0.484663	1.88189	1.84188	2.10476	1.84387	1.96667	0.632768	2.48913	1.93333	0.268456	0.393548	0.43038		2.57143
m1BRt	0.554545	0.205323	1.86385	1.57704	1.93711	1.57995	1.71854	0.412281	1.73585	2.01117	0.229358	0.25	0.488889		1.87365
m1SNC	0.464646	0.242105	1.31325	2.05085	1.45614	0.861111	0.714286	0.30303	0.532258	1.63636	0.363636	0.0694444	0.33945
m1SNR	0.153257	0.226519	0.86014	0.623711	0.565657	0.806122	0.362573	0.0851064	0.409449	0.559486	0.125461	0.0805369	0.144105	3.40212	0.403315
m2A	0.745415	0.67062	2.88149	2.45465	3.13245	2.5748	3.06282	0.915525	2.7986	2.04711	0.663812	0.628225	0.528011	5.72044	2.18552
SCnf	0.4	0.181818	2.04286		1.24771	1.16822	1.89091	0.474074	2.2093	1.79412	0.467532	0.676768	0.32967		1.8125
m2BRt	0.336634	0.346863	1.51389		1.55254	1.06211	1.3587	0.321569	1.78761	2	0.451613	0.270588	0.330579		1.69101
m2SNC	0.508772	0.257732	1.19481	1.32432	0.980769	0.733333	0.777778	0.395161	0.59322	1.81013	0.315789	0.1	0.346154
m2SNR	0.157676	0.177632	1.0146	0.636364	0.642458	0.84375	0.40146	0.111111	0.41791	0.762712	0.180556	0.0588235	0.194175		0.356589
CB_gr	1.15553	1.86169	1.92956	2.20265	1.99527	2.40761	2.29384	1.31463	1.77202	1.72457	1.19503	1.3273	1.17532	2.61288	1.79007
CB_mo	0.669969	1.01423	1.84206	3.3476	3.50871	3.69677	3.24983	1.13276	2.973	2.48007	1.07379	1.04642	0.837067	4.21732	2.91489
CBN	0.229264	0.187616	0.671134	1.72809	1.58531	1.32353	1.66361	0.234097	1.37201	0.966614	0.315444	0.21131		1.98224	1.12083
isA	0.610176	0.589898	2.27075	2.14291	2.68581	2.15335	2.28608	0.614109	2.2631	2.20945	0.574747	0.445768	0.331144	5.68554	1.84511
isLimRt	0.304348	0.304124	1.68889	1.472	1.24	1.29699	1.08	0.45679	1.82857	1.52212	0.280303	0.426966			1.64286
isBRt	0.444444	0.231527	1.32432	1.45306	1.73048	1.08213	1.35135	0.251256	1.36264	1.38068	0.293333	0.271357			1.67089
isSNC	0.326531	0.23	0.945946	0.88	1.14	0.275862	0.782609	0.322581	0.818182	1.43333	0.111111	0.25	0.206186
isSNR	0.267045	0.256757	1.08791	0.91954	0.775362	0.485714	0.622449	0.139896	0.553333	0.784314	0.0903614	0.0338983	0.166667		0.672131
r1	0.510965	0.346419	1.67996	1.99711	2.01411	1.63933	1.63351	0.44353	1.73992	2.03361	0.315581	0.255693	0.222738	4.21937	1.2073
r2	0.461257	0.422878	1.91378	2.75092	2.67124	1.89568	2.03893	0.470325	2.05978	2.0462	0.475477	0.25977	0.369668	4.54918	1.91497
r3	0.45193	0.529293	1.94923	2.63235	2.70286	1.92694	1.64551	0.405983	2.56144	2.01525	0.485316	0.187254		4.57843	1.31007
r4	0.432642	0.456828	1.88095	2.23016	2.27722	1.73518	1.31944	0.405729	2.12323	1.89836	0.544279	0.257442		3.61111	1.4884
r5	0.446881	0.352442	1.55568	1.91071	1.56711	1.41469	1.14348	0.419674	1.49959	1.66595	0.487511	0.287263		3.06796	1.63924
r6	0.639238	0.651997	1.95234	2.2905	2.06299	1.76028	1.90245	0.633544	2.11526	2.16751	0.558711	0.325652		3.64938	2.04265
r7	0.656725	0.569827	2.06023	2.38344	2.22341	2.03273	1.60101	0.685069	2.06843	2.31899	0.672492	0.418919		4.20453	2.16682
r8	0.65692	0.656298	1.98608	2.16676	2.04779	2.10831	1.57975	0.653924	1.99751	2.20865	0.687724	0.528591		4.25127	1.81465
r9	0.723435	0.773548	2.02602	2.16222	2.13001	1.99023	1.8431	0.668539	1.8479	2.11738	0.709993	0.516432		3.65525	1.7512
r10	0.850719	0.872173	2.35809	2.39675	2.41894	2.08548	1.96618	0.833333	2.06438	2.2146	0.661572	0.551596		3.71357	2.00452
r11	0.999216	1.16101	2.46802	3.1284	2.78699	1.90307	2.70457	1.00278	2.21819	2.72456	0.99454	0.682635		3.97995	2.75362

## Sheet: Subtype 02
	CFS0172	CFS0202	CFS0206	CFS0224	CFS0225	CFS0226	CFS0227	CFS0182	CFS0184	CFS0196	CFS0197	CFS0199	CFS0201	CFS0204	CFS0200
region	Subtype 02	Subtype 02	Subtype 02	Subtype 02	Subtype 02	Subtype 02	Subtype 02	Subtype 02	Subtype 02	Subtype 02	Subtype 02	Subtype 02	Subtype 02	Subtype 02	Subtype 02
ORB_l1	0.0109409	0.0173611	0.00804829	0.0327511	0.035124	0.0666667	0.111111	0	0.00631579	0.0214286	0		0.010917	0.0199115	0
ORB_l23	0.00850547	0.0144231	0.00830258	0.0418964	0.0345596	0.0968037	0.086262	0	0.00857366	0.0212766	0.005		0.00505561	0.0242634	0.00423729
ORB_l5	0.00949796	0.00721501	0.00105152	0.0100402	0.0160772	0.0557977	0.0444243	0.00955414	0.0075643	0.00747664	0.0111359		0.00630063	0.00666032	0.0028169
ORB_l6	0	0.00223214	0	0.00151976	0	0.019573	0.0147368	0.00492611	0.00191939	0.0020284	0		0.0037037	0.00512821	0
FRP_l1	0		0.0151515	0.0357143	0.0331492		0.0322581		0	0.0277778				0.0212766
FRP_l23	0.00724638		0.00456621	0.00917431	0.0468085		0.0947867		0.0185185	0.0141509				0
MO_l1	0.0145191	0.0386364	0.0565724		0.0612245	0.0681818	0.0636364	0.00664452	0.0153846	0.0221239	0.0251256		0.00174216	0.00488599	0.0257009
MO_l23	0.0153965	0.0242775	0.0243563	0.0131363	0.0548971	0.0973378	0.0760456	0.00628931	0.0275081	0.0262976	0.0336907	0	0.00266667	0.00814996	0.00865801
MO_l5	0.00865385	0.0164306	0.00953289	0.0119104	0.0318471	0.0789074	0.0478776	0.00294551	0.0134276	0.0100402	0.0117561	0	0.00568828	0.00322711	0.00527705
MO_l6	0.00167785	0.00242915	0.00186741	0.00306279	0.0102121	0.0170648	0.0114723		0.00327065	0.000727273	0.000823045	0	0.00070922	0.00155763	0
SS_l1	0.00956938	0.0146252	0.0735294	0.00609756	0.0311987	0.0274809	0.00968523	0.00403226	0.0168971	0.0115473	0.0131387	0	0.00220751	0.00543478	0
SS_l23	0.0126582	0.0182119	0.0390492	0.0147314	0.0515666	0.0565897	0.0201342	0.0045208	0.0223504	0.0113438	0.013899	0.000931099	0.00290135	0.0030896	0.00373134
SS_l5	0.0111111	0.00786885	0.0184211	0.00903294	0.0364465	0.0557895	0.0131429		0.0188872	0.00736772	0.0105505	0	0.00334448	0.00378788	0
SS_l6	0.00410172	0.00488998	0.00270514	0.00259336	0.0193687	0.0141479	0.0034965		0.00613999	0.00247525	0.00142959	0	0	0.000791139	0.000934579
PTLp_l1	0.00826446	0.0645161	0.103448	0	0.0331492	0.00873362			0	0	0.0162602	0	0	0
PTLp_l23	0.0346535	0.0121951	0.0291971	0.00393701	0.026936	0.0482456	0.00928793		0.00847458	0.00558659	0.0159744	0.00460829	0	0	0
PTLp_l5	0.020202	0.0163265	0.0147783	0.00311526	0.0360577	0.0277778	0.00460829		0.00852273	0.00520833	0.00510204	0	0	0	0
PTLp_l6	0.00598802	0.00995025	0	0.00680272	0.0186335	0.0145631	0		0.00842697	0	0	0	0.00505051	0	0
VIS_l1	0.00505051	0.00854701	0.0483092	0.00525394	0.0179641	0.0141643	0.0014771	0.00406504	0.00963082	0.00257732	0	0	0	0.00389105	0
VIS_l23	0.0039267	0.00795455	0.0198511	0.00231214	0.0189125	0.010514	0.00332594	0.00727273	0.00421941	0	0.00403226	0.000978474	0.00192308	0.00228833	0
VIS_l5	0.00433369	0.00526316	0.0221811	0	0.0172249	0.0217842	0	0	0.0115968	0.000899281	0.006628	0	0	0	0
VIS_l6	0.0027248	0.00442478	0.00542005	0	0.0139969	0.00426743	0	0.0172414	0.00227531	0.00152905	0.00437318	0	0	0	0.00189753
RSP_l1	0	0.0117096	0.021021	0.00367647	0.0340633	0	0	0.00255754	0.00547945	0.0121655	0.0132979	0	0	0.00229885	0
RSP_l23	0.00177936	0.00848896	0.00339559	0.00232019	0.0404762	0.00460829	0.00656455	0	0.0038835	0.00162338	0.0117647	0	0.00351494	0	0
RSP_l5	0.00653595	0.00950119	0.016317	0.00207469	0.0378619	0.0108401	0.00746269	0.00425532	0.010118	0.00345423	0.010395	0.00209205	0.00195312	0.00170358	0
RSP_l6	0	0	0	0	0.0158228	0.00371747	0	0.00578035	0.00492611	0	0.0042735	0	0	0	0
CA1_so	0	0	0	0	0.00746269	0	0	0	0	0	0	0	0	0.00302115	0
CA1_sp	0	0	0	0	0	0	0	0	0	0	0	0	0	0	0
CA1_sr	0	0.00550459	0.0019685	0.00161551	0.00965517	0.0064	0	0	0	0.00168067	0.00308166	0	0	0	0
CA1_slm	0.00363636	0.0041841	0	0	0	0	0	0.00383142	0	0	0	0	0	0	0
CA2_so	0	0	0	0	0	0	0	0	0	0	0	0	0	0	0
CA2_sp	0	0	0	0	0	0	0	0	0	0	0	0	0	0	0
CA2_sr	0	0	0	0	0	0	0	0	0	0	0	0	0	0	0
CA2_slm	0	0	0	0	0	0	0	0	0	0	0	0	0	0	0
CA3_so	0	0	0	0	0.00636943	0	0.0127389	0	0.00495049	0	0	0	0	0	0
CA3_sp	0.0123457	0	0	0.0116279	0.00970874	0.0194175	0.00847458	0	0	0	0	0	0	0	0
CA3_sr	0	0	0	0.00775194	0.0265487	0.00826446	0.00813008	0	0	0	0	0	0	0	0
CA3_slm	0	0	0	0	0	0	0	0	0	0	0	0	0	0	0
DG_gr	0	0	0	0	0		0	0	0	0	0.00389105	0	0	0	0
DG_Hil	0.00518135	0.0136986	0		0.0207469	0.0045045		0	0	0	0	0	0	0	0
DG_mo	0.00188324	0	0	0.00185529	0	0.00184843	0.00212766	0	0	0	0	0	0	0	0
SUB_mo	0	0	0	0	0	0	0	0	0	0	0	0	0	0
SUB_pys	0	0	0.00465116	0.0037594	0.00307692	0.00641026	0.00254453	0	0.00215054	0	0.00364964	0	0	0	0
BST	0.00574713	0	0		0.00446429	0.00387597	0.0149254	0	0.00403226	0.00826446	0	0		0	0
Cau	0.00132802	0.00316957	0.00546448	0.0140515	0.0102041	0.0211039	0.01069	0.002079	0.00299581	0.000594177	0.00391007	0	0.00231616	0.00513479	0.000713776
Put	0.0049337	0.00565262	0.00397318	0.0250261	0.0102399	0.0355836	0.021665	0.00213789	0.00626808	0.00922345	0.00461184		0.00291414	0.0105315	0.000837989
EPal	0.00752508	0.000934579	0.00325998	0.00711744	0.00385109	0.0301587	0.0166994	0.00111111	0.00313725	0.00788955	0.0017452	0	0.0013947	0.0170604	0.000924214
IPal	0.00946372	0.00140449	0.00660066	0	0.0164835	0.0245536	0.00146843	0.00366748	0.00261097	0.016129	0.0104348	0	0	0.0110497	0
VStr	0.0130785	0.00241352	0.00904605	0.0289308	0.00998464	0.0564767	0.0298851	0.00132626	0.00224383	0.018245	0.00487409	0	0.0103896	0.0292072	0.0023511
VPal	0.00592593	0	0	0.00490998	0.00223964	0.00722543	0.00628931	0	0	0.0130548	0		0	0	0
Tustr1	0.0515464	0.0170455	0.0124481	0.0545455	0.0112994	0.103448	0.0418848	0	0	0.0490196	0.0172414		0.00819672	0.0878049	0
Tustr2	0.0552147	0.00621118	0.00478469	0.0620155	0.00606061	0.0443038	0.0397351	0	0	0.0860927	0.010989		0.0115607	0.037037	0
Tustr3	0.0111111	0.0168067	0.00373832		0.00278552	0.0495627	0.0224439	0	0	0.0103896	0.00867679		0	0.039604	0
TuPal1	0.0181818	0.00396825	0	0.0189873	0.00609756	0.0215054	0.0193548	0.00283286	0	0.0418848	0.00421941		0.00444444	0.0306748	0
TuPal2	0.00925926	0.00480769	0	0.0458716	0.00735294	0.0654206	0.0275862	0	0	0.0151515	0		0.0240964	0.0444444	0
TuPal3	0.046875	0.0100251	0.002457	0.025974	0.0119048	0.0888889	0.0185185	0	0	0.0121528	0.00995025		0.0112045	0.0718563	0
HDB	0.0120482	0	0.00239234	0.0179028	0.010846	0.0116279	0.00688976	0	0.00412371	0.0107422	0.00617284		0	0.0163711	0.00221893
SIB	0.00100503	0.0140562	0.0102708	0.0321285	0.00713012	0	0.015015		0.00763942	0.0085034	0.00119332	0.00158983	0.00133333	0.0134855	0
OB_gl	0		0	0				0	0.000888889	0				0.027972	0
OB_gr	0.00338295	0	0.00170126	0.00530786				0	0.00420659	0.0104439					0
OB_ipl	0.011976	0		0				0	0.00906344	0.0178571					0.00917431
OB_mtr	0	0	0	0.0105263				0	0.0148883	0					0
OB_opl	0.00160256	0.00662252	0	0				0	0.00237304	0.00323625					0
AON1	0	0.026694	0	0.00195695		0.00980392		0	0.00215517	0.00121655			0.00446429		0
AON2	0.00393701	0.00431034	0	0.0105263				0.00162602	0.00102041	0.00921659			0
AON3	0	0	0					0	0	0			0
LPrP1	0	0.00645161	0	0.00995025	0	0.0159574	0.0210526	0	0	0	0		0.00854701	0.0131579	0
LPrP2	0.00724638	0.0153846	0	0.0114504	0.00350877	0.0198676	0.00469484	0	0.00325733	0.00664452	0		0	0	0
LPrP3	0.00352113	0	0	0.00308642	0	0.0075188	0.00294985	0	0	0.028125	0		0	0	0
Bec	0.0105263	0	0.00636943	0	0		0	0.00854701	0	0	0		0		0
Cla	0	0	0	0	0.020202		0	0	0	0	0		0		0
Ven	0.00769231	0	0			0.0116618	0.00333333	0	0.00294985	0.00763359	0.00294118		0.00167504	0.00873362	0
VPrP1	0.00184843	0	0	0.012987		0.0232945	0.0176991	0		0.00529101	0		0.00546448	0.0168539	0
VPrP2	0.00246914	0	0	0		0.00924499	0.0136054	0	0	0.00430108	0		0.00438596		0
VPrP3	0.00395257	0	0	0.0170732		0.0131291	0.00294985	0	0	0.00660793	0		0.00826446	0.00514139	0
PHyA	0.00930233	0.00797679	0.00719424	0.0205011	0.00600739	0.0331768	0.0139935	0.00236967	0.0109338	0.0205103	0.00746269	0.00253485	0.000670241	0.0204236	0.00151515
THyA	0.002772	0.00529723	0.00481464	0.0196429	0.00713967	0.0301527	0.0111598	0.00175439	0.0101604	0.0150479	0.00494001		0.00179211	0.0127807	0.00252845
Rt	0.00945017	0.0036049	0	0.0085796	0.000905797	0.00453721	0.00103093	0.0078064	0.00398671	0.00323276	0.00533618	0	0.00732601	0.00350263	0.00102459
VPL	0.00466853	0	0.000933707	0.00367377	0.00148148	0.000669792	0	0.000818331	0.00171821	0.00182648	0	0	0	0.000900901	0
ZI	0	0	0	0.00806452	0.00314961	0.00204082	0	0.00387597	0.00149477	0.0159236	0	0	0	0	0
p3Tg	0.0102564	0.0144928	0	0.023622	0	0	0	0	0	0	0	0	0	0.00277008	0
p3SNC	0	0.027027	0	0.016129	0.0188679	0	0	0	0	0	0	0	0	0	0
p3SNR	0	0	0	0	0	0	0	0	0	0	0	0	0	0	0
LD	0.00532623	0	0.00116414	0.00571429	0	0.00115075	0.0042735	0	0.00120773	0.00134589	0.00851466	0	0	0
LP	0.00267023	0.00361011	0.0042796	0.00745342	0.00593472	0.00318471	0.00146199	0.00275482	0.00775194	0.00701754	0.00159236	0	0.00134228	0.00652742	0.00133333
Po	0.0131846	0.00530223	0.00552486	0.00474834	0.0114754	0.0105263	0.00706714	0.0019802	0.00514139	0.00112994	0.00205339	0.00132275	0.00357782	0.00419287	0.00190476
VPM	0.0120614	0.00445682	0.00146771	0.00576822	0.0085592	0.0079721	0.00506472	0.00230097	0.00335196	0.00316581	0.00266667	0	0.000928505	0.00473322	0.00270636
SPF	0.0101351	0.00334448	0.0165746	0.0265781	0.0106007	0.00692042	0.0260223	0.0045045	0.0136986	0	0	0	0	0.00411523	0.00307692
p2LimRt	0.0167598	0	0	0	0.00645161	0.00358423	0	0	0	0.0159363	0.00452489	0	0	0	0.00719424
PR	0	0	0	0.0180723	0	0	0.00896861	0	0	0.00465116	0	0	0	0	0
p2SNC	0.0075188	0	0	0	0	0	0	0	0	0	0	0	0	0
p2SNR	0.004329	0	0	0	0	0	0	0	0	0	0	0	0	0	0
APT	0.00379507	0	0	0.00142653	0.00143266	0.0019685	0	0.0015873	0	0.00207469	0	0	0	0	0
JcP	0	0	0	0	0.00140252	0	0	0	0	0.00202429	0.00184843	0	0	0.00160772	0
LT	0	0	0.00178253	0	0	0	0	0	0	0	0	0	0	0	0
p1LimRt	0	0	0	0	0	0	0	0	0	0.00819672	0	0.00952381	0	0	0
p1BRt	0	0	0.00531915	0	0.0163934	0	0	0.0140845	0.00584795	0.011976	0	0.0141844	0.00769231	0	0.0319635
p1SNC	0	0	0	0	0	0	0	0.0588235	0	0.0155039	0	0.00909091	0.0344828	0.0186916
p1SNR	0	0	0	0	0	0	0	0	0	0	0	0	0	0	0
TG	0	0	0	0	0	0	0	0	0	0.00151745	0	0	0	0	0
SC	0.000862069	0.000389105	0	0.000525624	0.00139082	0.00096432	0.00109051	0.000451977	0.00136612	0	0.00106411	0	0.000536193	0	0.000511509
IC	0.00196464	0.00295522	0.00226291	0.000716675	0.00628799	0.00263227	0.0020555	0.00160256	0.00125117	0.000517732	0.00297936	0	0.00093633	0.000558451	0
m1LimRt	0	0	0	0	0	0	0	0	0	0	0	0	0		0
m1BRt	0	0	0	0	0	0	0	0.00438596	0	0.00558659	0	0	0		0
m1SNC	0	0.0105263	0	0	0	0	0	0	0	0	0	0	0.00917431
m1SNR	0	0	0	0	0	0	0	0	0	0	0	0	0	0	0
m2A	0.0021575	0.00182482	0.0029383	0.00238663	0.00220751	0.0122951	0	0.00114155	0.00700525	0	0.00107066	0	0	0	0.0015083
SCnf	0	0	0		0.00917431	0	0	0.0222222	0	0	0	0	0		0
m2BRt	0	0	0		0.00338983	0	0	0	0	0	0	0	0		0
m2SNC	0	0	0	0	0	0	0	0	0	0	0	0	0
m2SNR	0	0	0	0	0	0	0	0	0	0	0	0	0		0
CB_gr	0.00142167	0.00203666	0.00243605	0.00094697	0.00491958	0.00172983	0.000387147	0.00368481	0.00301783	0.0016	0.000653737	0.00212766	0.000408664	0.00133583	0
CB_mo	0.000619195	0.000135556	0.00147804	0.000835073	0.00330895	0.000467399	0.000171939	0	0.000794071	0.00061627	0.000185391	0.000687758	0	0.000228519	0
CBN	0.00186393	0	0.00206186	0.00224719	0.00323974	0	0	0.00127226	0	0	0	0		0	0
isA	0.0105675	0.00603558	0.00282326	0.00825206	0.00675676	0.00647948	0.0029889	0.0077101	0.00297287	0.00477016	0.00126689	0.00250784	0.000938086	0.00202224	0.002079
isLimRt	0	0	0	0	0.00444444	0	0	0	0	0	0	0			0
isBRt	0	0	0	0	0.00251889	0.00241546	0.003861	0	0	0	0	0			0
isSNC	0	0	0	0	0	0	0	0	0	0	0	0	0
isSNR	0	0	0	0	0	0	0	0	0	0	0	0	0		0
r1	0.00657895	0.00159151	0.00472193	0.0036075	0.00988003	0.000725689	0.00425532	0.00673149	0.00764951	0.00910364	0.00113314	0	0	0.00242131	0.00621118
r2	0.0182749	0.00147601	0.00058651	0	0.00261438	0.000814996	0	0.00638162	0	0.00339674	0.0020436	0.00344828	0.00118483	0.00252207	0.00595238
r3	0.00454201	0.000673401	0.000483559	0.0035014	0.00324149	0.00101471	0.00114351	0.000712251	0	0	0.00146843	0		0	0
r4	0.00345423	0	0.00192012	0.00714796	0.00253165	0.00163132	0.00677436	0	0.000507099	0.00163934	0	0.000804505		0	0.00064433
r5	0.00194932	0.000339213	0.000760167	0.00315126	0.00378072	0.000607165	0.000969462	0.000429553	0.001657	0.0132762	0.00178412	0		0.00220426	0.000575374
r6	0.0027894	0.000814996	0.000407332	0.000669344	0.00209974	0	0.000480538	0.000525762	0	0.00321248	0.00054615	0.00181928		0.00290456	0.000636537
r7	0.00409357	0.00373657	0.0021322	0.00368098	0.000594177	0.00181818	0.003367	0.00125471	0.00244379	0.00322754	0	0		0.00428659	0.000901713
r8	0.00519818	0.00611933	0.00567303	0.00626067	0.00551471	0.00351288	0.00707676	0.00134138	0.000994036	0.0158654	0.00143575	0.0013947		0.00890585	0.000904159
r9	0.00582242	0.00645161	0.00200133	0.00722222	0.00383982	0.00488699	0.0017762	0.0024077	0.0067253	0.0207135	0.00419287	0.00268276		0.00521221	0.000956938
r10	0.0044964	0.00196657	0.00066313	0.00563204	0.00713359	0.00385604	0.000914077	0	0.00120337	0.0058997	0.00436681	0.00296956		0.00586265	0.00452489
r11	0.00313725	0.00552486	0	0	0.00205479	0.0024855	0.00468933	0.00370714	0	0.0161551	0.000780031	0.00149701		0.00417711	0

## Sheet: Subtype 03
	CFS0172	CFS0202	CFS0206	CFS0224	CFS0225	CFS0226	CFS0227	CFS0182	CFS0184	CFS0196	CFS0197	CFS0199	CFS0201	CFS0204	CFS0200
region	Subtype 03	Subtype 03	Subtype 03	Subtype 03	Subtype 03	Subtype 03	Subtype 03	Subtype 03	Subtype 03	Subtype 03	Subtype 03	Subtype 03	Subtype 03	Subtype 03	Subtype 03
ORB_l1	0.0153173	0.00694444	0.00402414	0.0371179	0.0247934	0.0954248	0.141762	0	0.0147368	0.0357143	0.0175439		0.010917	0.0442478	0.00457666
ORB_l23	0.0145808	0.00480769	0.00369004	0.0253583	0.025641	0.109589	0.130192	0	0.00389712	0.0273556	0.015		0.00606673	0.0259965	0.00988701
ORB_l5	0.0149254	0.004329	0.0042061	0.0130522	0.0128617	0.0575414	0.0580236	0	0.00378215	0.0130841	0.0111359		0.00810081	0.0152236	0.0028169
ORB_l6	0.00607903	0	0	0	0.00160772	0.0106762	0.0252632	0	0	0	0.0016835		0.00185185	0.0025641	0
FRP_l1	0.0108696		0.0454545	0.03125	0.0220994		0.153226		0.00833333	0.0138889				0.0141844
FRP_l23	0.0217391		0.0456621	0.0183486	0.0382979		0.156398		0.0308642	0.0283019				0.0153846
MO_l1	0.0235935	0.0431818	0.0998336		0.0556586	0.106818	0.112727	0	0.0230769	0.0280236	0.0201005		0.00174216	0.0179153	0.00700935
MO_l23	0.0315627	0.0312139	0.0438413	0.0147783	0.0598877	0.152246	0.112167	0.00314465	0.0283172	0.03391	0.0398162	0	0.00333333	0.0130399	0.00974026
MO_l5	0.0134615	0.0169972	0.0166826	0.0138161	0.0355626	0.113303	0.0715696	0.00441826	0.0190813	0.0124498	0.0154298	0	0.00303375	0.00645422	0.00263852
MO_l6	0.0033557	0.00161943	0.00186741	0.00255232	0.000785546	0.0227531	0.0143403		0.00163532	0.00290909	0.000823045	0	0.00070922	0	0.000672947
SS_l1	0.0215311	0.0164534	0.128151	0.00304878	0.0541872	0.0152672	0.0121065	0	0.0168971	0.0115473	0.0160584	0	0	0.00362319	0
SS_l23	0.0162749	0.0190397	0.0611205	0.0112652	0.0809399	0.0536113	0.0253542	0.00271248	0.0209084	0.0061082	0.0329188	0	0.00193424	0.00205973	0
SS_l5	0.0111111	0.0052459	0.0243421	0.00584485	0.0455581	0.0673684	0.0131429		0.0214395	0.00334896	0.016055	0	0	0.00126263	0.00200401
SS_l6	0.00246103	0.00244499	0.00450857	0.00259336	0.0121951	0.0237942	0.00909091		0.00777732	0.00412541	0.000714796	0	0	0.000791139	0
PTLp_l1	0.0247934	0	0.045977	0	0.038674	0.0262009			0.0274725	0	0.00813008	0	0.00854701	0
PTLp_l23	0.019802	0.0121951	0.0510949	0	0.037037	0.0219298	0.0123839		0.00423729	0.00558659	0	0	0	0	0
PTLp_l5	0.020202	0.0367347	0.0344828	0	0.0673077	0.0436508	0		0.0113636	0	0.0204082	0.00387597	0	0	0
PTLp_l6	0.011976	0	0.00833333	0	0.0279503	0.0145631	0		0	0	0	0	0	0	0
VIS_l1	0.00505051	0.0192308	0.0821256	0.00350263	0.0359281	0.0184136	0	0.00406504	0.00802568	0	0	0	0	0	0
VIS_l23	0.0091623	0.0102273	0.0223325	0.00231214	0.0200946	0.00584112	0.00110865	0.00727273	0.00421941	0.00245399	0.00403226	0.000978474	0	0	0
VIS_l5	0.00866739	0.0115789	0.0295749	0.00330033	0.0296651	0.0238589	0	0	0.0044603	0.000899281	0.008285	0	0	0.00100402	0
VIS_l6	0.00408719	0.00147493	0.00813008	0	0.0248834	0.00284495	0.0015528	0	0.00227531	0	0.00291545	0	0	0	0
RSP_l1	0	0.0117096	0.03003	0.0147059	0.0389294	0.00496278	0	0.00255754	0	0	0.00265957	0	0	0	0
RSP_l23	0.00177936	0.0101868	0.0135823	0	0.0261905	0.00921659	0	0	0.00194175	0.00162338	0.0134454	0	0	0.00143678	0
RSP_l5	0.0130719	0.00950119	0.00932401	0.0103734	0.0801782	0.0298103	0.00497512	0.00425532	0.00337268	0	0.00831601	0	0	0	0
RSP_l6	0	0	0	0	0.00949367	0.0111524	0	0	0.00492611	0	0	0	0	0	0
CA1_so	0	0	0	0	0.00248756	0.00260417	0	0	0	0	0.00226757	0	0	0	0
CA1_sp	0	0	0	0	0.0102041	0	0	0	0	0	0	0	0	0	0
CA1_sr	0	0.00550459	0.00787402	0.00484653	0.017931	0.0176	0.0017452	0	0.00175747	0	0.00154083	0	0	0	0
CA1_slm	0	0	0	0	0	0.003861	0	0	0	0	0	0	0	0	0
CA2_so	0	0	0	0	0	0	0	0	0	0	0	0	0	0	0
CA2_sp	0	0	0	0	0	0	0	0	0	0	0	0	0	0	0
CA2_sr	0	0	0	0	0	0	0	0	0	0	0	0	0	0	0
CA2_slm	0	0	0	0	0	0	0	0	0	0	0	0	0	0	0
CA3_so	0	0	0	0	0	0	0	0	0	0	0	0	0	0	0
CA3_sp	0	0	0.00869565	0	0	0	0	0	0	0	0	0	0	0	0
CA3_sr	0	0	0	0	0	0	0.00813008	0	0	0	0	0	0	0	0
CA3_slm	0	0	0	0	0	0	0	0	0	0	0	0	0	0	0
DG_gr	0	0.00448431	0	0	0		0	0	0	0	0	0	0	0	0
DG_Hil	0.00518135	0	0		0	0		0	0	0	0	0	0	0	0
DG_mo	0	0	0	0.00185529	0.00353982	0.00184843	0	0	0	0	0	0	0	0	0
SUB_mo	0	0	0	0	0	0	0	0	0	0	0	0	0	0
SUB_pys	0	0.00364964	0	0	0.0338462	0.00961538	0	0	0.00645161	0	0.0145985	0	0.00295858	0	0
BST	0	0	0.00564972		0.00446429	0.0155039	0	0	0	0	0	0		0.00507614	0
Cau	0.00132802	0.00316957	0.00204918	0.00468384	0.00720288	0.0275974	0.0165209	0	0.00359497	0.00118835	0.00195503	0	0	0.00192555	0
Put	0.00339192	0.00179856	0.00372486	0.0145985	0.00555881	0.0362488	0.0379747	0.00213789	0.00168756	0.00833085	0.00153728		0.00268998	0.0095518	0.00027933
EPal	0.00334448	0.000934579	0.00407498	0.00711744	0.00385109	0.0190476	0.0108055	0.00222222	0	0.00854701	0.0008726	0	0.00209205	0.0131234	0
IPal	0.00315457	0.00140449	0.00330033	0.00361011	0.00274725	0.00892857	0.00146843	0.00244499	0.00348129	0.00460829	0	0	0	0.00368324	0
VStr	0.00905433	0.00563154	0.00164474	0.0226415	0.00614439	0.0445596	0.0360153	0.00066313	0.000747943	0.0191138	0.00649878	0	0.0025974	0.027121	0
VPal	0.00148148	0.001	0	0.00327332	0.00111982	0.00578035	0.00471698	0.0010582	0	0	0		0	0	0
Tustr1	0.0206186	0	0.00829876	0.0772727	0.0112994	0.0862069	0.0314136	0.00297619	0	0.00980392	0.00431034		0.0286885	0.0341463	0
Tustr2	0.0122699	0	0	0.0542636	0	0.0379747	0.0397351	0	0	0.0198676	0		0.00578035	0.0518519	0
Tustr3	0.00666667	0	0.00186916		0.00835655	0.0379009	0.0249377	0	0.00204082	0.0025974	0		0.0132979	0.0222772	0
TuPal1	0	0.00396825	0	0.0949367	0.00609756	0.0645161	0.00645161	0	0	0.0366492	0		0.00888889	0.0674847	0
TuPal2	0.00925926	0.00480769	0	0.0550459	0	0.0280374	0.0275862	0	0	0.0151515	0		0.0120482	0.0777778	0
TuPal3	0.00520833	0	0.002457	0.0519481	0	0.0444444	0.0148148	0	0	0.0104167	0.00497512		0.0168067	0.0598802	0
HDB	0.00535475	0	0	0.00127877	0	0.00436047	0.00295276	0.00288184	0	0.00292969	0		0	0.00545703	0
SIB	0	0	0	0.00200803	0.000891266	0.00332226	0.0015015		0.000763942	0.00340136	0.00119332	0	0	0	0
OB_gl	0.0030303		0	0				0	0	0				0.020979	0
OB_gr	0.0022553	0	0	0.00318471				0	0.000467399	0.00261097					0
OB_ipl	0	0		0				0	0	0					0
OB_mtr	0	0	0	0.0210526				0	0	0					0
OB_opl	0	0	0	0				0	0	0					0
AON1	0	0.00205339	0	0.00195695		0.0392157		0	0.00107759	0.00243309			0		0
AON2	0.00393701	0	0	0.00701754				0	0.00102041	0.00921659			0
AON3	0	0	0					0	0	0			0
LPrP1	0	0.00645161	0	0	0	0.0159574	0.0526316	0	0	0	0		0	0	0
LPrP2	0.00724638	0.00384615	0	0.00381679	0	0.0264901	0.0140845	0	0	0.00996678	0.00591716		0	0	0
LPrP3	0	0.00304878	0	0	0.00515464	0.0075188	0.0294985	0	0	0.00625	0		0	0	0
Bec	0	0	0	0	0		0	0	0	0.00666667	0		0.0121951		0
Cla	0	0	0	0	0		0.0125	0	0	0.00625	0		0		0
Ven	0	0.00253807	0			0.00291545	0.01	0	0	0.00254453	0		0.00167504	0.0131004	0
VPrP1	0.00369686	0	0	0		0.0166389	0.0265487	0		0.00793651	0		0.00819672	0.0337079	0
VPrP2	0	0	0	0		0.0169492	0.0238095	0	0.00142045	0.0107527	0		0		0
VPrP3	0.00790514	0	0	0.0170732		0.0131291	0.0117994	0	0	0.00660793	0		0.00826446	0.0102828	0
PHyA	0.00206718	0.000725163	0.00044964	0.00592255	0.00184843	0.00250391	0.00376749	0.000394945	0.00206856	0.0030015	0.00279851	0	0	0.00302572	0.000757576
THyA	0.003465	0.00117716	0.000481464	0.0077381	0.000892459	0.00839695	0.00159426	0	0.00160428	0.00273598	0.00211715		0	0.00414508	0.000632111
Rt	0.00343643	0	0	0	0	0.000907441	0.00309278	0.00078064	0.0013289	0.00107759	0.00106724	0	0.0018315	0	0
VPL	0.00280112	0.000644745	0	0	0.00296296	0.00200938	0.00110988	0	0	0	0	0	0	0.0027027	0
ZI	0	0	0	0.00322581	0.0015748	0	0.0021097	0.00387597	0	0.00159236	0	0	0	0	0
p3Tg	0	0	0	0	0	0	0	0	0	0	0	0	0	0	0
p3SNC	0	0	0	0	0	0	0	0	0	0.00724638	0	0	0	0	0
p3SNR	0	0	0	0	0	0.015873	0	0	0	0	0	0	0	0	0
LD	0.00133156	0	0	0.00816326	0.00154321	0.00115075	0	0	0	0.00134589	0.00189215	0	0	0
LP	0.00534045	0.00180505	0.0042796	0.00372671	0.00296736	0.00318471	0.00438596	0.00137741	0	0.00350877	0.00159236	0.0013245	0	0	0
Po	0.0172414	0.00636267	0.0110497	0.00664767	0.0106557	0.00526316	0.00353357	0.0019802	0.00257069	0.00225989	0.00205339	0	0.00268336	0.00104822	0
VPM	0.00493421	0.000557103	0.00244618	0.00839014	0.00665716	0.00747384	0.00619021	0.00322135	0.00111732	0.000791452	0.0048	0	0.000928505	0.00344234	0.00090212
SPF	0	0.00334448	0	0.013289	0.00706714	0	0	0	0	0	0.0077821	0	0	0.00411523	0
p2LimRt	0.00558659	0	0	0	0	0	0	0	0	0	0	0	0	0	0
PR	0	0	0	0	0	0	0.00448431	0.00657895	0	0	0	0	0	0	0
p2SNC	0	0	0	0	0.0178571	0	0	0	0	0	0	0	0	0
p2SNR	0	0	0	0	0	0	0	0	0	0	0	0	0	0	0
APT	0	0.00139276	0	0	0.00429799	0	0	0.0015873	0	0	0	0	0	0	0
JcP	0	0	0.0019305	0	0	0	0	0	0	0	0	0	0	0	0
LT	0	0	0	0	0.00179533	0.00187617	0	0	0	0	0	0.00225734	0	0	0
p1LimRt	0	0	0.00632911	0	0	0	0	0	0	0	0	0	0	0	0
p1BRt	0	0	0	0	0.00546448	0	0	0	0.00292398	0	0	0	0	0	0.00456621
p1SNC	0	0	0	0	0	0	0	0	0	0	0	0	0	0
p1SNR	0	0	0	0	0	0.00666667	0	0	0	0	0	0	0	0	0
TG	0	0	0	0	0	0	0	0	0.0034965	0	0	0	0	0	0
SC	0.0012931	0	0.000409165	0.000525624	0.00166898	0	0.00109051	0.000225989	0.00102459	0	0.000532056	0	0	0	0
IC	0.000654879	0.00250057	0.00226291	0.00119446	0.00670719	0.000263227	0	0	0.000625586	0.000258866	0.0038306	0	0	0.0011169	0.000584283
m1LimRt	0	0.00613497	0	0	0	0	0	0	0	0	0	0	0		0
m1BRt	0	0.00380228	0	0	0	0	0	0	0	0	0	0	0		0
m1SNC	0	0	0	0	0	0	0	0	0	0	0	0	0
m1SNR	0	0	0	0	0	0	0	0	0	0	0	0	0	0	0
m2A	0.00107875	0	0.000979432	0	0.00220751	0.00204918	0	0.00342466	0.00175131	0	0.00107066	0	0.00140056	0	0.0015083
SCnf	0	0	0		0	0	0	0	0	0	0	0	0		0
m2BRt	0	0	0		0	0	0	0	0	0	0	0	0		0
m2SNC	0	0	0	0	0	0	0	0	0	0	0	0	0
m2SNR	0	0	0	0	0	0	0	0	0	0	0	0	0		0
CB_gr	0.00483367	0.00481392	0.00223305	0.00142045	0.00719016	0.00125806	0	0.00510204	0.00109739	0.000457143	0.00239704	0.00035461	0	0.000267165	0
CB_mo	0.00123839	0.000542226	0.000844595	0.000835073	0.00278649	0.000233699	0.000171939	0.00194595	0.00105876	0	0.000185391	0	0	0.000457038	0
CBN	0.000931966	0	0	0	0	0	0	0	0	0	0	0		0.000934579	0
isA	0.00195695	0.00127065	0.000846979	0.00150038	0.0019305	0.0012959	0	0.00154202	0.00185805	0.000433651	0.000844595	0	0	0.00101112	0
isLimRt	0	0	0	0	0	0.0075188	0	0.0123457	0	0	0	0			0
isBRt	0	0	0	0	0.00251889	0	0.00772201	0	0.00549451	0	0	0			0
isSNC	0	0	0	0	0	0	0	0	0	0	0	0	0
isSNR	0	0	0	0	0	0	0	0	0	0	0	0	0		0
r1	0.00146199	0.00106101	0.00104932	0.000721501	0.00282287	0.000725689	0.00106383	0.00149589	0.00069541	0.00280112	0	0	0.00116009	0.00193705	0.0015528
r2	0.00438596	0	0	0	0.000653595	0.000814996	0	0.000638162	0	0.0013587	0.000681199	0	0.00118483	0	0.00085034
r3	0.001514	0	0	0.00210084	0.0010805	0	0.000571755	0	0	0.000802568	0	0		0.000619963	0
r4	0.000863558	0.00061237	0	0.000714796	0.000632911	0.00108755	0.00104221	0.000520833	0.000507099	0.000546448	0.000646412	0		0.00063857	0
r5	0.000974659	0.000339213	0	0.00105042	0	0.000607165	0	0.000429553	0.00041425	0.000428266	0	0		0.000734754	0.000575374
r6	0.0013947	0.000407498	0.000814664	0	0	0	0	0	0	0.000458926	0	0		0.000414938	0.000636537
r7	0.000584795	0.00186829	0	0.00122699	0	0	0.000420875	0	0.000488759	0.00268962	0.000647249	0.000643501		0.00428659	0
r8	0.00194932	0.000509944	0.00154719	0.0011383	0	0	0.00108873	0.000670691	0.000994036	0.00480769	0.000717875	0.00069735		0.000636132	0
r9	0	0.00129032	0.000667111	0.00333333	0.000548546	0.000610874	0.0017762	0.00160514	0.000517331	0.00287687	0.000698812	0.00201207		0.00372301	0
r10	0.000899281	0.000983284	0.00066313	0.000625782	0.00324254	0.000642674	0	0	0	0.000737463	0	0.00148478		0.00251256	0.00113122
r11	0.00235294	0.00552486	0	0.00187441	0.00273973	0	0.00234467	0.00370714	0	0.00242326	0.00234009	0.00299401		0.0075188	0

## Sheet: Subtype 04
	CFS0172	CFS0202	CFS0206	CFS0224	CFS0225	CFS0226	CFS0227	CFS0182	CFS0184	CFS0196	CFS0197	CFS0199	CFS0201	CFS0204	CFS0200
region	Subtype 04	Subtype 04	Subtype 04	Subtype 04	Subtype 04	Subtype 04	Subtype 04	Subtype 04	Subtype 04	Subtype 04	Subtype 04	Subtype 04	Subtype 04	Subtype 04	Subtype 04
ORB_l1	0.654267	0.944444	0.977867	2.31441	1.85744	4.02876	5.53257	0.170543	0.778947	2.06905	1.21053		0.969432	3.05531	0.915332
ORB_l23	0.914945	0.533654	1.02306	1.94928	1.79264	4.75434	4.61262	0.168449	0.646921	2.1773	1.535		0.915066	2.94281	0.902542
ORB_l5	0.75848	0.448773	0.646688	1.04418	1.13344	3.34525	3.165	0.0955414	0.495461	1.3028	1.18263		0.562556	1.62797	0.447887
ORB_l6	0.346505	0.131696	0.210863	0.231003	0.262058	1.35587	1.28421	0.0295567	0.12476	0.525355	0.419192		0.290741	0.607692	0.0882957
FRP_l1	1.54348		2.35859	1.51786	2.22099		4.75806		1.025	1.43056				1.9078
FRP_l23	1.6087		2.73516	1.42661	2.07234		5.36019		1.02469	1.67925				1.3
MO_l1	2.02178	2.08182	7.23294		3.30241	4.98182	3.90364	0.408638	1.28718	2.03982	2.09045		0.172474	1.20847	1.46028
MO_l23	1.9846	1.6659	4.83299	0.829228	3.01934	5.89102	4.718	0.748428	1.73867	2.28374	2.36907	0.0655172	0.388	1.42054	1.43182
MO_l5	1.09808	0.929178	2.12488	0.786565	1.82059	4.13961	3.14413	0.443299	1.13781	1.11004	1.31374	0.0380117	0.439135	0.840662	0.557388
MO_l6	0.561242	0.246154	0.645191	0.283818	0.571092	1.78612	1.54302		0.369583	0.36	0.311934	0	0.156028	0.272586	0.120458
SS_l1	1.69139	1.51188	8.14286	0.591463	3.29721	2.00305	0.920097	0.516129	1.15668	1.1224	1.95036	0.0430769	0.209713	0.947464	0.464865
SS_l23	1.61392	1.45944	5.37351	0.843154	3.5594	3.37453	1.60477	0.720615	1.61355	1.13002	2.37454	0.0828678	0.274662	0.780639	0.608209
SS_l5	1.03977	0.685902	2.44934	0.671626	2.33884	3.30053	1.10229		1.52016	0.713329	1.5133	0.06636	0.26689	0.385101	0.37475
SS_l6	0.504512	0.256724	0.927863	0.238071	0.94835	1.79936	0.704196		0.591895	0.268152	0.422445	0.0143678	0.110484	0.128956	0.0607477
PTLp_l1	1.55372	1.03226	6.74713	0.42963	3.1326	1.64629			1.06044	0.543478	1.50407	0.125786	0.384615	0.25
PTLp_l23	1.20297	0.914634	4.18248	0.535433	2.77441	1.87281	0.755418		0.868644	0.692737	1.33227	0.101382	0.247423	0.186957	0.0681818
PTLp_l5	0.707071	0.746939	3.75369	0.426791	2.98798	2.26984	0.465438		1.32386	0.390625	1.46939	0.124031	0.190972	0.241071	0.0949367
PTLp_l6	0.413174	0.243781	1.525	0.204082	1.54658	1.24757	0.249135		0.396067	0.130435	0.501754	0.0291971	0.0808081	0.0549451	0.0451128
VIS_l1	1.01768	1.51282	5.11594	0.283713	2.38323	1.14589	0.211226	0.48374	0.905297	0.162371	0.733333	0.154762	0.265082	0.101167	0.0496183
VIS_l23	0.612565	0.759091	2.66749	0.291329	2.17612	0.90771	0.220621	0.392727	0.981013	0.26135	0.564516	0.156556	0.223077	0.100686	0.0297203
VIS_l5	0.543879	0.855789	2.55268	0.418042	2.23062	1.2417	0.263462	0.267943	1.01695	0.18705	0.947804	0.118519	0.166963	0.104418	0.0275792
VIS_l6	0.282016	0.266962	1.28455	0.180897	1.2084	0.522048	0.136646	0.189655	0.376564	0.0535168	0.319242	0.0351494	0.052774	0.0687831	0.00948767
RSP_l1	0.246711	0.64637	2.15916	0.323529	1.70803	0.640199	0.119863	0.296675	0.443836	0.279805	0.832447	0.0693512	0.164345	0.158621	0.0238095
RSP_l23	0.355872	0.460102	1.54839	0.338747	1.52619	0.617512	0.142232	0.324752	0.52233	0.211039	0.895798	0.0721311	0.172232	0.100575	0.011236
RSP_l5	0.448802	0.619952	1.75758	0.553942	2.24276	1.1626	0.218905	0.438298	0.696459	0.122625	1.3264	0.0753138	0.126953	0.0851789	0.0187793
RSP_l6	0.117073	0.200893	0.837662	0.125	0.702532	0.453532	0.0584795	0.127168	0.261084	0.00684932	0.495726	0.0168067	0.00826446	0.0285714	0
CA1_so	0.438776	0.435897	0.533835	0.596977	2.18905	1.95833	0.524324	0.176471	0.450549	0.130548	1.17914	0.0405797	0.172619	0.0876133	0.0255319
CA1_sp	0.0723684	0.0406504	0.0927152	0.0469799	0.311224	0.224719	0.0598802	0.0470588	0.0225564	0.017094	0.137143	0	0.00952381	0.0136986	0
CA1_sr	0.712909	0.752294	2.07087	1.27625	3.16414	3.4528	1.25654	0.659751	1.03866	0.433613	1.89214	0.113835	0.455446	0.159322	0.0451467
CA1_slm	0.218182	0.0711297	0.24	0.117347	0.456621	0.274131	0.108871	0.0191571	0.0368852	0.0275591	0.27193	0.0138249	0.0174672	0.0132159	0.0192308
CA2_so	0.0163934	0.04	0	0	0.0625	0.09375	0.0689655	0.015625	0	0.015873	0.0338983	0	0	0.0350877	0
CA2_sp	0	0	0.0175439	0	0.03125	0.025	0	0	0	0	0	0	0	0	0
CA2_sr	0.0588235	0	0.060241	0.0816327	0.233333	0.164179	0.0441176	0.0266667	0.046875	0	0.177778	0.0169492	0	0.0263158	0
CA2_slm	0.0606061	0	0.0540541	0	0.0625	0.0294118	0.0666667	0	0.0263158	0	0	0	0	0.0232558	0
CA3_so	0.0853659	0	0	0.02	0.203822	0.136612	0.133758	0.00552486	0.0148515	0.0108108	0.0328947	0	0.00625	0.0292398	0
CA3_sp	0.0740741	0.0144928	0.0347826	0.116279	0.203883	0.0485437	0.059322	0.0147059	0.032967	0	0	0.0144928	0	0.0135135	0.0344828
CA3_sr	0.080292	0.0454545	0.120253	0.147287	0.40708	0.289256	0.178862	0.033557	0.0742857	0.0117647	0.046729	0.00877193	0.0440252	0.043956	0.0175439
CA3_slm	0	0.0232558	0.0555556	0.0285714	0.0666667	0.296296	0.183673	0	0	0.0243902	0.116279	0	0	0.025	0
DG_gr	0.0047619	0.0269058	0.00888889	0	0.0142349		0	0	0.00460829	0	0.0116732	0	0	0.00819672	0
DG_Hil	0.150259	0.0342466	0.0177515		0.248963	0.103604		0.0216216	0.0258065	0	0.032491	0	0.015	0	0
DG_mo	0.145009	0.084	0.148728	0.142857	0.329204	0.260628	0.12766	0.0357143	0.0527211	0.0545113	0.159942	0.00807754	0.0287648	0.0176125	0.00454545
SUB_mo	0.169492	0.345455	0.676471	0.4	0.5375	0.361111	0.0512821	0.0952381	0.0595238	0.166667	0.342857	0	0.0121951	0.0392157
SUB_pys	0.508434	0.791971	1.53953	1.2594	2.47077	1.85577	0.748092	0.470899	0.8	0.563686	1.29562	0.0846325	0.381657	0.236641	0.048913
BST	0.126437	0.0760234	0.333333		0.325893	1.08527	0.850746	0.0263158	0.141129	0.252066	0.121739	0.00746269		0.258883	0.048
Cau	0.263612	0.220285	0.564891	0.346604	0.646459	1.3631	1.08552	0.0665281	0.280407	0.294118	0.469208	0.00499501	0.108859	0.340822	0.0592434
Put	0.293555	0.204265	0.350882	0.809176	0.376536	1.40372	1.47201	0.0705505	0.245178	0.647129	0.294005		0.220803	0.634827	0.0670391
EPal	0.184783	0.0943925	0.286879	0.338078	0.22208	0.850794	0.778978	0.0333333	0.0870588	0.4714	0.17103	0.00323102	0.134589	0.468504	0.0314233
IPal	0.0488959	0.0126404	0.0330033	0.0252708	0.18544	0.294643	0.108664	0.0195599	0.0452567	0.253456	0.0747826	0	0.00179533	0.186004	0.00655738
VStr	0.485915	0.173773	0.189145	1.20755	0.366359	1.83057	1.21226	0.0245358	0.0905011	0.93397	0.234768	0	0.392857	1.53755	0.0407524
VPal	0.0325926	0.004	0.00506586	0.135843	0.0324748	0.147399	0.0880503	0.0021164	0.00498008	0.120104	0.0148331		0.0368932	0.173021	0.00122249
Tustr1	0.773196	0.221591	0.477178	2.12273	0.350282	2.71552	1.64921	0.0505952	0.104418	0.970588	0.655172		0.643443	2.55122	0.0909091
Tustr2	0.361963	0.0496894	0.114833	1.50388	0.206061	1.67089	1.03311	0.00995025	0.0514286	0.503311	0.335165		0.462428	1.41481	0.0310881
Tustr3	0.226667	0.123249	0.0971963		0.387187	1.46939	0.650873	0.0220264	0.0469388	0.581818	0.253796		0.335106	1.35396	0.0293501
TuPal1	0.581818	0.206349	0.404651	2.44304	0.243902	2.58065	1.22581	0.0368272	0.0635838	1.90576	0.552743		0.964444	3.5092	0.0274725
TuPal2	0.305556	0.0673077	0.0985916	1.47706	0.102941	1.52336	0.703448	0	0.0135135	1.06818	0.208054		0.554217	1.65556	0.0188679
TuPal3	0.526042	0.218045	0.130221	1.75325	0.190476	1.8	0.818519	0.0398323	0.0518135	0.619792	0.303483		0.84874	2.36527	0.04
HDB	0.0589023	0.00590551	0.107656	0.199488	0.037961	0.218023	0.109252	0.00288184	0.0164948	0.212891	0.0308642		0.0680147	0.357435	0.0066568
SIB	0.0341709	0.0160643	0.0196078	0.0401606	0.026738	0.10299	0.0555556		0.0106952	0.132653	0.0107399	0	0.0213333	0.154564	0.00886076
OB_gl	0.0272727		0.00592593	0.0619469				0.00280505	0.0115556	0.021978				1.41259	0.367925
OB_gr	0.18313	0.0168067	0.113984	0.322718				0.00461627	0.0243047	0.177546					0.0592179
OB_ipl	0.269461	0.027027		0.336957				0.00423729	0.0332326	0.303571					0.311927
OB_mtr	0.0714286	0	0.037037	0.484211				0	0.0148883	0.107143					0.0618557
OB_opl	0.160256	0.0198676	0.0486009	0.290598				0.00326797	0.0208828	0.152104					0.0596491
AON1	0.202853	0.182752	0.0280528	0.553816		1.87255		0	0.0301724	0.345499			0.308036		0.0174672
AON2	0.314961	0.159483	0.0777027	0.705263				0.0130081	0.104082	0.788018			0.369863
AON3	0.0810811	0.141026	0.173077					0.0382166	0.0555556	1.04839			0.410256
LPrP1	0.540984	0.341935	0.254717	0.41791	0.311828	1.54255	2.37895	0.0142857	0.0674847	1.22314	0.584158		0.42735	0.907895	0.1
LPrP2	0.394928	0.469231	0.182573	0.618321	0.350877	1.91391	1.7277	0.0265487	0.114007	0.910299	0.621302		0.356522	0.756	0.0671141
LPrP3	0.271127	0.210366	0.139194	0.262346	0.175258	0.838346	1.23304	0.0393701	0.0755814	1.15313	0.295082		0.208955	0.477551	0.0423729
Bec	0.105263	0.042735	0.0509554	0.1	0.0982143		0.71875	0.00854701	0.0430108	0.386667	0.0536585		0.134146		0.0113636
Cla	0.111111	0.0454545	0.108696	0.115044	0.0707071		1.0125	0.0265487	0.0222222	0.54375	0.15894		0.188679		0.0263158
Ven	0.15	0.0279188	0.0654912			0.294461	0.803333	0.0201149	0.0176991	0.821883	0.120588		0.159129	0.606987	0.015873
VPrP1	0.255083	0.0433884	0.0574163	1.03896		1.06988	1.20575	0.00163399		0.510582	0.177852		0.521858	1.5618	0.0272109
VPrP2	0.306173	0.0859031	0.062212	0.958333		1.26348	1.39456	0.00753296	0.0497159	0.649462	0.297968		0.302632		0.0157068
VPrP3	0.217391	0.146699	0.0711009	1.15854		1.06783	1.39528	0.0224215	0.028436	0.867841	0.289694		0.326446	0.59383	0.00515464
PHyA	0.0335917	0.0159536	0.022482	0.118451	0.0235675	0.0663537	0.0570506	0.00394945	0.016253	0.102051	0.0307836	0.00126743	0.00402145	0.162632	0.00227273
THyA	0.0498961	0.0247204	0.0346654	0.203571	0.0334672	0.166794	0.0741331	0.00350877	0.0165775	0.198358	0.0599859		0.0483871	0.312953	0.00505689
Rt	0.0206186	0.00720981	0.022508	0.036225	0.0172101	0.053539	0.0525773	0.00702576	0.0166113	0.0463362	0.0149413	0	0.010989	0.0674256	0.00204918
VPL	0.162465	0.0309478	0.110177	0.157972	0.0748148	0.126591	0.112098	0.0245499	0.0309278	0.0657534	0.110609	0.00225479	0.0449704	0.0774775	0.0202361
ZI	0.0375276	0.00669643	0.0521327	0.066129	0.0267717	0.0510204	0.0590717	0.00775194	0.0134529	0.0429936	0.0199336	0	0.00598802	0.091954	0.0046729
p3Tg	0.0564103	0.0217391	0.0162602	0.106299	0.0268456	0.0521739	0.0338164	0	0.0347826	0.0548523	0.0311284	0	0.00584795	0.102493	0.00520833
p3SNC	0.0396825	0.027027	0	0.0967742	0.0377358	0.037037	0	0.0126582	0	0.0942029	0.030303	0	0.0275229	0.0874317	0.0106383
p3SNR	0	0.00980392	0	0.0465116	0.00928793	0.015873	0.0171429	0	0	0.0234114	0	0	0.0031348	0.00877193	0
LD	0.125166	0.0346535	0.118743	0.297143	0.174383	0.120829	0.0783476	0.0198151	0.0434783	0.039031	0.338694	0.00164745	0.0735931	0.0963173
LP	0.218959	0.120939	0.282454	0.21118	0.277448	0.19586	0.163743	0.084022	0.161499	0.0807018	0.144904	0.0172185	0.0939597	0.180157	0.0306667
Po	0.321501	0.124072	0.209945	0.269706	0.35082	0.331579	0.317138	0.0673267	0.181662	0.0881356	0.191992	0.0198413	0.261181	0.150943	0.118095
VPM	0.314693	0.126462	0.16047	0.372313	0.252972	0.298954	0.333708	0.137598	0.134823	0.144044	0.309867	0.0267654	0.0798514	0.169105	0.052774
SPF	0.111486	0.0334448	0.146409	0.119601	0.102473	0.0415225	0.104089	0.045045	0.0593607	0.113139	0.0583658	0	0.028169	0.152263	0.0215385
p2LimRt	0.0558659	0.00904977	0.00909091	0.0338983	0.0258065	0.0430108	0.0268817	0	0.00444444	0.059761	0.00904977	0	0.0122699	0.0430108	0.00719424
PR	0.0419162	0.0292398	0.0325203	0.0421687	0.0297872	0.00436681	0.0224215	0	0.0159363	0.0465116	0.0245098	0	0	0.0427807	0
p2SNC	0.0225564	0.0107527	0	0.0363636	0	0.00990099	0	0	0	0.0420168	0.00917431	0	0.00826446	0.0150376
p2SNR	0.017316	0	0	0.00561798	0.00900901	0.00787402	0	0	0	0.0108303	0.00444444	0	0	0.0114504	0
APT	0.0227704	0.0139276	0.0529301	0.0185449	0.0415473	0.011811	0.023569	0.0031746	0.0162272	0.0145228	0.0357853	0	0.00959233	0.0449275	0.00356506
JcP	0.0332031	0.00710227	0.0366795	0.019337	0.0364656	0.0112179	0.0227704	0.00431965	0.0166667	0.0161943	0.0221811	0	0.00252525	0.00803859	0.00436681
LT	0.0291777	0.0174881	0.030303	0.0174782	0.0520646	0.0150094	0.0125673	0.00845666	0.010352	0.0211864	0.0327022	0	0.00488998	0.0311419	0.00755668
p1LimRt	0.0393701	0.00546448	0.0316456	0.0432099	0	0	0.0252525	0.00763359	0.0211268	0.0327869	0.0340136	0	0	0.0496454	0.00578035
p1BRt	0.0714286	0.00444444	0.0691489	0.0384615	0.00546448	0.00483092	0.0247525	0	0.0146199	0.0179641	0.0163934	0	0.00769231	0.0384615	0.0136986
p1SNC	0.0384615	0.0102041	0.00943396	0.04	0	0.0178571	0	0.0196078	0.0151515	0.0310078	0.0253165	0.00909091	0.0517241	0.0560748
p1SNR	0.0134529	0	0	0.00526316	0.0138889	0.00666667	0	0	0.00740741	0	0	0.00452489	0.0103806	0.00409836	0
TG	0.0682353	0.0311231	0.145015	0.0549085	0.0830645	0.0289622	0.0320911	0.0212418	0.0367133	0.0257967	0.0759912	0.00195312	0.015625	0.0500642	0.00883392
SC	0.0935345	0.0610895	0.185761	0.0375821	0.22114	0.0397782	0.0185387	0.0741243	0.0433743	0.0200472	0.101357	0.00495868	0.0182306	0.0344108	0.0127877
IC	0.222004	0.198227	0.3777	0.0898232	0.483127	0.105554	0.0300617	0.0192308	0.0722552	0.0271809	0.307938	0.0117829	0.0246567	0.0353686	0.0119778
m1LimRt	0.0392157	0.00613497	0.0393701	0.0128205	0.0126984	0.00743494	0.00909091	0	0.0163043	0.00952381	0	0	0		0.0133929
m1BRt	0.0227273	0	0.0140845	0.0120846	0.0251572	0.00271003	0.0198676	0.00877193	0.0107817	0.027933	0.00917431	0	0.0296296		0.0108303
m1SNC	0.030303	0.0105263	0	0.0338983	0.0175439	0	0.015873	0	0	0.0181818	0.012987	0	0.00917431
m1SNR	0.0191571	0.00552486	0.00699301	0.0103093	0.020202	0.0102041	0	0	0	0.00321543	0.00738007	0	0	0.010582	0
m2A	0.0593312	0.0392336	0.148874	0.0167064	0.0949227	0.0204918	0.0205128	0.0273973	0.0210158	0.0303951	0.0256959	0.0106222	0.0112045	0.0486188	0.0105581
SCnf	0.0125	0.025974	0.0142857		0.0183486	0	0	0.00740741	0.0232558	0.0294118	0	0.010101	0		0
m2BRt	0.019802	0.00369004	0.0138889		0.0237288	0.00310559	0.00362319	0.00392157	0.00884956	0.00740741	0	0	0.00826446		0
m2SNC	0.0350877	0	0	0.027027	0	0	0.0222222	0	0	0	0	0	0
m2SNR	0.0124481	0	0.00729927	0	0.00558659	0.015625	0.00729927	0	0.00746269	0.0101695	0	0	0		0
CB_gr	0.53284	0.832068	0.293138	0.239347	0.822327	0.287781	0.0466512	0.642857	0.213717	0.0875429	0.343866	0.115248	0.0984879	0.198771	0.00718641
CB_mo	0.165325	0.16931	0.233319	0.154906	0.444096	0.114279	0.0519257	0.236757	0.157491	0.0359491	0.145532	0.0797799	0.0366599	0.154022	0.0101317
CBN	0.0158434	0.00462107	0.0381443	0.0157303	0.0172786	0.00452489	0.0013089	0.024173	0.0112275	0.0127186	0.00876232	0.00297619		0.011215	0.00416667
isA	0.0497065	0.0222363	0.0640881	0.0288822	0.0666023	0.0185745	0.0213493	0.0196608	0.0215533	0.0212489	0.0130912	0.00752351	0.00562852	0.0505561	0.0109148
isLimRt	0	0	0.0311111	0.024	0.0133333	0.0075188	0.012	0.00617284	0.00952381	0.00884956	0	0			0.00892857
isBRt	0.020202	0.00492611	0.0045045	0.0122449	0.0176322	0.0144928	0.00772201	0	0.00549451	0.00568182	0	0			0.0126582
isSNC	0	0.02	0	0	0.02	0	0	0	0	0.0444444	0	0	0.0206186
isSNR	0.00568182	0	0	0.0229885	0	0.0142857	0	0	0	0.00392157	0	0	0.00438596		0
r1	0.0365497	0.00901857	0.0383001	0.0324675	0.0437544	0.0137881	0.0196809	0.00822737	0.011822	0.0189076	0.00509915	0.00455433	0.00696056	0.042615	0.00776398
r2	0.0467836	0.00738007	0.0363636	0.0521978	0.0359477	0.0138549	0.012792	0.0051053	0.00931677	0.0305707	0.00681199	0.00172414	0.00829384	0.0687264	0.00765306
r3	0.0227101	0.013468	0.0280464	0.0903361	0.0572663	0.0405885	0.00971984	0.00498575	0.0180085	0.0561798	0.0168869	0.000786782		0.16305	0.00329164
r4	0.029361	0.00796081	0.0276498	0.0872051	0.056962	0.0462208	0.0156331	0.00729167	0.010142	0.0765027	0.00904977	0.00321802		0.136015	0.00386598
r5	0.0423977	0.00848033	0.018244	0.0651261	0.0420605	0.0188221	0.0106641	0.0107388	0.00704225	0.0655246	0.0102587	0.00338753		0.113887	0.00460299
r6	0.0692701	0.0146699	0.0305499	0.0783133	0.0367454	0.0208729	0.0168188	0.0115668	0.00472367	0.0853603	0.010923	0		0.175934	0.0050923
r7	0.0935673	0.0219524	0.0373134	0.111043	0.0594177	0.0278788	0.00799663	0.0307403	0.0136852	0.136633	0.0278317	0.00707851		0.305573	0.0144274
r8	0.104613	0.0392657	0.0500258	0.0859419	0.0557598	0.0193208	0.011976	0.0389001	0.0154076	0.149519	0.0272793	0.0125523		0.402672	0.00813743
r9	0.0866084	0.0690323	0.0560374	0.102778	0.0866703	0.0397068	0.0130255	0.0489567	0.0160372	0.126582	0.048218	0.0228035		0.410275	0.00861244
r10	0.114209	0.093412	0.0828912	0.143304	0.115434	0.0796915	0.00731261	0.0945693	0.0198556	0.109882	0.0611354	0.047513		0.544389	0.0135747
r11	0.188235	0.187056	0.0796345	0.197751	0.186301	0.067937	0.031653	0.153846	0.0316414	0.139742	0.115445	0.109281		0.765246	0.00724638

## Sheet: Subtype 05
	CFS0172	CFS0202	CFS0206	CFS0224	CFS0225	CFS0226	CFS0227	CFS0182	CFS0184	CFS0196	CFS0197	CFS0199	CFS0201	CFS0204	CFS0200
region	Subtype 05	Subtype 05	Subtype 05	Subtype 05	Subtype 05	Subtype 05	Subtype 05	Subtype 05	Subtype 05	Subtype 05	Subtype 05	Subtype 05	Subtype 05	Subtype 05	Subtype 05
ORB_l1	0.185996	0.381944	0.221328	0.849345	0.700413	1.58824	2.88314	0.0775194	0.244211	0.680952	0.350877		0.251092	0.818584	0.183066
ORB_l23	0.301337	0.209135	0.174354	0.637266	0.726867	2.07945	2.47843	0.0347594	0.183164	0.778116	0.425		0.242669	0.764298	0.186441
ORB_l5	0.248304	0.125541	0.118822	0.319277	0.376206	1.24063	1.27743	0.0318471	0.120272	0.347664	0.293987		0.139514	0.349191	0.0873239
ORB_l6	0.103343	0.0446429	0.0255591	0.0683891	0.085209	0.5	0.416842	0.00985222	0.0172745	0.111562	0.0791246		0.0796296	0.138462	0.0184805
FRP_l1	0.336957		0.606061	0.486607	0.767956		2.1129		0.341667	0.467593				0.503546
FRP_l23	0.369565		0.748858	0.486239	0.868085		2.92891		0.222222	0.533019				0.369231
MO_l1	0.664247	0.784091	2.16473		1.20594	2.20682	1.61636	0.0863787	0.412821	0.566372	0.658291		0.0365854	0.236156	0.336449
MO_l23	0.617398	0.623121	1.21155	0.325123	1.2801	2.86106	2.31305	0.155136	0.581715	0.69827	0.765697	0	0.084	0.293399	0.357143
MO_l5	0.332212	0.315581	0.462822	0.252025	0.704352	1.75721	1.41757	0.0942563	0.342756	0.293976	0.38942	0.00292398	0.102389	0.178298	0.118074
MO_l6	0.126678	0.0704453	0.0812325	0.0699336	0.147683	0.535836	0.467495		0.0817662	0.0625455	0.090535	0	0.0262411	0.0404984	0.0148048
SS_l1	0.425837	0.588665	2.66176	0.125	1.23153	0.615267	0.292978	0.102823	0.35023	0.263279	0.545985	0.00615385	0.0220751	0.201087	0.0378378
SS_l23	0.491863	0.534768	1.42869	0.232236	1.50326	1.30007	0.578673	0.167269	0.525595	0.215532	0.71763	0.0167598	0.0357834	0.148301	0.0895522
SS_l5	0.336257	0.220328	0.590132	0.172157	0.999431	1.21	0.363429		0.50536	0.154052	0.394954	0.00525624	0.0528428	0.0606061	0.0841683
SS_l6	0.11895	0.0603097	0.165915	0.0383817	0.30703	0.484244	0.172727		0.164552	0.0387789	0.073624	0.00383142	0.0233871	0.0142405	0.0102804
PTLp_l1	0.396694	0.403226	2.02299	0.0814815	0.944751	0.532751			0.318681	0.141304	0.325203	0.00628931	0.042735	0.0284091
PTLp_l23	0.277228	0.292683	1.16788	0.0708661	0.925926	0.578947	0.20743		0.309322	0.122905	0.338658	0	0.0309278	0.026087	0
PTLp_l5	0.252525	0.269388	0.719212	0.0809969	1.14904	0.68254	0.126728		0.397727	0.0833333	0.380102	0.0193798	0.0208333	0.03125	0.0316456
PTLp_l6	0.185629	0.109453	0.358333	0.0578231	0.565217	0.247573	0.0484429		0.132022	0.0217391	0.136842	0	0.0151515	0	0
VIS_l1	0.262626	0.525641	1.55556	0.0455341	0.742515	0.267705	0.0516987	0.121951	0.250401	0.0360825	0.0666667	0.0251323	0.0420475	0.0155642	0.00763359
VIS_l23	0.204188	0.196591	0.692308	0.0554913	0.706856	0.220794	0.0487805	0.0472727	0.200422	0.0404908	0.125	0.0225049	0.0230769	0.020595	0
VIS_l5	0.176598	0.26	0.613678	0.0792079	0.727273	0.322614	0.0567308	0.062201	0.262266	0.0269784	0.197183	0.0156379	0.0248668	0.0120482	0.0081716
VIS_l6	0.0694823	0.113569	0.265583	0.0376266	0.387247	0.130868	0.0310559	0.0344828	0.108077	0.0030581	0.0816327	0.00702988	0.00811908	0.00881834	0
RSP_l1	0.0559211	0.309133	0.63964	0.0955882	0.688564	0.138958	0.0308219	0.0664962	0.145205	0.0583942	0.231383	0.0111857	0.0278552	0.0137931	0
RSP_l23	0.158363	0.24618	0.414261	0.139211	0.67619	0.175115	0.0284464	0.0594059	0.112621	0.0324675	0.297479	0.0114754	0.0158172	0.0114943	0
RSP_l5	0.150327	0.249406	0.480186	0.143154	1.00445	0.333333	0.0497512	0.108511	0.217538	0.0259067	0.370062	0.0125523	0.0292969	0.0136286	0
RSP_l6	0.0195122	0.0267857	0.12987	0.0220588	0.205696	0.100372	0.0233918	0.0346821	0.0492611	0.0205479	0.0811966	0	0	0	0
CA1_so	0.0357143	0.037037	0.0350877	0.0680101	0.410448	0.28125	0.0540541	0.0252101	0.043956	0.00522193	0.129252	0	0.0208333	0	0
CA1_sp	0.00657895	0.00813008	0	0	0.0459184	0.0393258	0.00598802	0	0.0075188	0.00854701	0.0114286	0	0	0	0
CA1_sr	0.0867052	0.117431	0.326772	0.182553	0.754483	0.8096	0.144852	0.0809129	0.101933	0.0436975	0.271186	0.00700525	0.0316832	0.00508475	0
CA1_slm	0.00727273	0.0209205	0.0133333	0.00510204	0.0730594	0.019305	0.00403226	0.00383142	0	0	0.0219298	0	0	0	0
CA2_so	0	0	0	0.0136986	0.03125	0	0.0172414	0	0	0	0	0	0	0	0
CA2_sp	0	0	0	0	0	0	0	0	0	0	0	0	0	0	0
CA2_sr	0	0	0	0	0.0666667	0.0447761	0	0	0	0	0	0	0	0	0
CA2_slm	0	0	0	0	0.03125	0.0294118	0	0	0	0	0.025	0	0	0	0
CA3_so	0.0304878	0	0	0.00666667	0.044586	0.0546448	0.0382166	0	0.00495049	0	0	0	0	0	0
CA3_sp	0.0740741	0.0289855	0	0.0232558	0.0485437	0.0194175	0.0254237	0	0	0	0.0277778	0	0	0	0.0344828
CA3_sr	0.0437956	0.00757576	0.0316456	0.0232558	0.141593	0.0909091	0.0406504	0	0.0171429	0	0	0	0.00628931	0	0
CA3_slm	0	0	0	0	0.0333333	0	0	0	0	0	0	0	0	0	0
DG_gr	0	0.00448431	0	0	0.0177936		0	0	0	0	0	0	0	0	0
DG_Hil	0.0725389	0.0273973	0.0118343		0.0746888	0.027027		0	0.00645161	0	0.0108303	0	0	0	0
DG_mo	0.0489642	0.018	0.0117417	0.038961	0.0867257	0.0425139	0.0340426	0.0075188	0.0136054	0.0131579	0.0244957	0	0.00846024	0.00195695	0
SUB_mo	0.0169492	0.0727273	0.0882353	0.025	0.05	0.138889	0	0.0119048	0.0119048	0.0138889	0.0857143	0	0	0.0588235
SUB_pys	0.0771084	0.156934	0.202326	0.199248	0.630769	0.333333	0.114504	0.0396825	0.107527	0.0542005	0.244526	0	0.0502959	0.0152672	0
BST	0.045977	0.0584795	0.0508475		0.111607	0.465116	0.291045	0.00526316	0.0604839	0.0619835	0.0782609	0		0.0659898	0.008
Cau	0.0571049	0.0657686	0.118169	0.220141	0.216086	0.443723	0.313897	0.01386	0.0826842	0.0516934	0.135875	0	0.0289519	0.0648267	0.0114204
Put	0.104841	0.077852	0.0747455	0.416058	0.160035	0.593947	0.567429	0.0165687	0.0797975	0.169295	0.114527		0.067922	0.165809	0.0145251
EPal	0.0877926	0.0420561	0.0546047	0.209964	0.097561	0.369841	0.32613	0.0266667	0.0211765	0.16831	0.08726	0.00323102	0.0578801	0.150919	0.0110906
IPal	0.0283912	0.011236	0.0132013	0.0433213	0.168956	0.186012	0.0455213	0.00855746	0.0234987	0.0714286	0.0295652	0	0.00179533	0.0515654	0
VStr	0.265594	0.0933226	0.0509868	0.735849	0.169355	0.995337	0.600766	0.0132626	0.0276739	0.389227	0.100731	0	0.156493	0.625869	0.0109718
VPal	0.0162963	0.005	0.00101317	0.0818331	0.0111982	0.0751445	0.0283019	0	0	0.0574413	0.00988875		0.0194175	0.0498534	0
Tustr1	0.546392	0.113636	0.190871	1.17273	0.186441	1.45259	0.973822	0.0178571	0.0522088	0.401961	0.366379		0.397541	0.946341	0.0289256
Tustr2	0.294479	0.0869565	0.0478469	0.821705	0.0666667	0.848101	0.496689	0	0.00571429	0.331126	0.137363		0.208092	0.674074	0
Tustr3	0.137778	0.0672269	0.0261682		0.197772	0.717201	0.349127	0.00881057	0.0183673	0.254545	0.140998		0.18617	0.507426	0.00838574
TuPal1	0.30303	0.119048	0.106977	1.1962	0.109756	1.17204	0.412903	0.01983	0.0115607	0.842932	0.232068		0.502222	1.40491	0.010989
TuPal2	0.185185	0.0192308	0.00704225	0.779817	0.0367647	0.953271	0.344828	0	0.00675676	0.393939	0.134228		0.26506	0.866667	0
TuPal3	0.270833	0.0802005	0.031941	1.01299	0.142857	1.08148	0.418519	0.00628931	0.0259067	0.276042	0.124378		0.436975	1.00599	0.015
HDB	0.0468541	0.00984252	0.00478469	0.103581	0.0130152	0.0901163	0.0501968	0.00288184	0	0.0791016	0.0216049		0.0294118	0.095498	0.00295858
SIB	0.0180905	0.0170683	0.00560224	0.0361446	0.00891266	0.0498339	0.0735736		0.00763942	0.0518707	0.00835322	0	0.0133333	0.0414938	0.00126582
OB_gl	0.00606061		0	0.0353982				0.00140252	0.00266667	0.010989				0.314685	0.0566038
OB_gr	0.119982	0.00420168	0.0333447	0.146497				0.00115407	0.018696	0.0907311					0.0201117
OB_ipl	0.0958084	0		0.0543478				0	0.0151057	0.196429					0.0550459
OB_mtr	0.0274725	0	0	0.210526				0	0.0322581	0.0595238					0.0103093
OB_opl	0.0512821	0.0397351	0.00441826	0.0555556				0.00108932	0.0113906	0.0517799					0.0140351
AON1	0.0602219	0.0903491	0.00825083	0.144814		0.568627		0.00492611	0.00107759	0.080292			0.116071		0.00436681
AON2	0.0944882	0.0517241	0.0101351	0.178947				0.00813008	0.0102041	0.198157			0.0958904
AON3	0.0810811	0.0128205	0					0	0.0555556	0.209677			0.128205
LPrP1	0.172131	0.109677	0.0283019	0.129353	0.0913979	0.526596	0.957895	0.00714286	0.0122699	0.206612	0.128713		0.111111	0.0657895	0.0125
LPrP2	0.112319	0.15	0.0165975	0.122137	0.0912281	0.695364	0.647887	0	0.0325733	0.20598	0.112426		0.113043	0.132	0.0134228
LPrP3	0.0704225	0.0518293	0.018315	0.095679	0.0360825	0.18797	0.39233	0.00393701	0.0116279	0.390625	0.0532787		0.0522388	0.0408163	0.0127119
Bec	0.0210526	0.042735	0.0127389	0.05	0.0178571		0.21875	0.00854701	0	0.12	0.0146341		0.0121951		0.00568182
Cla	0.037037	0	0.0289855	0.0265487	0.010101		0.375	0	0.0111111	0.15625	0.0264901		0.0188679		0.00657895
Ven	0.0653846	0.0101523	0.00755668			0.125364	0.29	0.00287356	0	0.203562	0.0411765		0.038526	0.161572	0
VPrP1	0.10536	0.0268595	0.0215311	0.38961		0.462562	0.670354	0		0.23545	0.0536913		0.371585	0.477528	0.00680272
VPrP2	0.0864198	0.0242291	0.00691244	0.430556		0.428351	0.510204	0.00188324	0.00994318	0.230108	0.0541761		0.0877193		0
VPrP3	0.126482	0.0366748	0.0275229	0.431707		0.378556	0.471976	0.00448431	0	0.237885	0.0696379		0.103306	0.161954	0
PHyA	0.0258398	0.0101523	0.00809352	0.0788155	0.0184843	0.0660407	0.017761	0.00197472	0.00827423	0.0665333	0.0158582	0.00126743	0.00335121	0.0438729	0
THyA	0.033264	0.0170689	0.00674049	0.151786	0.0174029	0.16145	0.0426465	0.00175439	0.0128342	0.107387	0.0451658		0.0215054	0.0867012	0.00316056
Rt	0.0197595	0.00288392	0.00428725	0.0285987	0.00996377	0.0245009	0.0134021	0.00234192	0.00199336	0.0075431	0.0138741	0	0.00915751	0.0148862	0
VPL	0.0793651	0.0135397	0.0168067	0.0661278	0.0251852	0.0375084	0.0321865	0.00490998	0.00257732	0.00821918	0.0395034	0	0.0106509	0.018018	0.00337268
ZI	0.0198676	0.00446429	0.00473934	0.0241935	0.00629921	0.022449	0.0189873	0.00581395	0.00149477	0.0350318	0.0149502	0	0	0.0091954	0
p3Tg	0.0102564	0.0217391	0.0162602	0.0905512	0.00671141	0.00869565	0.0338164	0	0	0.0337553	0.0194553	0	0	0.0110803	0
p3SNC	0	0	0	0.0483871	0	0.0185185	0	0	0	0.0362319	0.010101	0	0.00917431	0.010929	0
p3SNR	0.00645161	0.00980392	0	0.0186047	0	0.031746	0.00571429	0.00286533	0	0.00668896	0	0	0	0.00438596	0
LD	0.0439414	0.0222772	0.0128056	0.119184	0.0308642	0.0264672	0.0270655	0.00264201	0.00603865	0.00403769	0.0974456	0.00164745	0.0108225	0.00661001
LP	0.106809	0.0938628	0.0827389	0.0534161	0.142433	0.066879	0.0979532	0.030303	0.0658915	0.0350877	0.0421975	0.0013245	0.0241611	0.0339426	0.00666667
Po	0.177485	0.0890774	0.0810313	0.139601	0.180328	0.168421	0.127208	0.0217822	0.0762639	0.0338983	0.0574949	0.00132275	0.113596	0.0356394	0.0228571
VPM	0.161184	0.0456825	0.0577299	0.181961	0.0893961	0.115595	0.153067	0.0460193	0.0502793	0.0593589	0.128533	0.00683371	0.0334262	0.0537866	0.00631484
SPF	0.0709459	0.0267559	0.0441989	0.0498339	0.0282686	0.017301	0.0780669	0.0045045	0.0319635	0.0474453	0.0311284	0	0.0516432	0.0329218	0.00307692
p2LimRt	0.0223464	0.00452489	0.00454545	0.00677966	0.0129032	0.0215054	0.0107527	0	0.00444444	0.0358566	0.00452489	0	0	0.0107527	0
PR	0.0179641	0	0.00813008	0.0120482	0.0212766	0.0131004	0.0179372	0	0	0.0418605	0.00980392	0	0	0.0106952	0
p2SNC	0	0	0	0.0363636	0	0.00990099	0	0	0	0.0252101	0	0	0	0.0075188
p2SNR	0.012987	0	0	0.00561798	0	0	0	0	0	0	0	0	0	0	0
APT	0.0132827	0.0097493	0.0189036	0.0128388	0.025788	0.0019685	0.0016835	0	0	0.00622407	0.00596421	0.00398406	0.00479616	0.00724638	0
JcP	0.00390625	0.00568182	0.003861	0.00138122	0.00420757	0	0	0	0.00625	0.00202429	0.00554529	0	0.00252525	0	0
LT	0.0159151	0.00794913	0.00178253	0.00374532	0.016158	0	0.00718133	0	0.00414079	0.00211864	0.00516351	0	0.00733496	0	0
p1LimRt	0.023622	0	0.0253165	0.00617284	0.00793651	0	0.010101	0	0	0.00819672	0.00680272	0.00952381	0	0	0
p1BRt	0.047619	0.00444444	0	0.00961538	0.0218579	0.00483092	0.00990099	0.00704225	0	0.00598802	0	0.0070922	0.00769231	0.0128205	0.00456621
p1SNC	0.0288462	0	0	0	0	0	0.0208333	0	0	0.0232558	0	0	0.0603448	0.0373832
p1SNR	0	0	0	0.0210526	0.00462963	0.00666667	0	0	0	0	0	0	0	0	0
TG	0.0329412	0.0175913	0.0281974	0.0141431	0.033871	0.00804505	0.010352	0.0179739	0.0104895	0.0106222	0.0264317	0.00195312	0.0111607	0.00256739	0.00176678
SC	0.0271552	0.0241245	0.0270049	0.012615	0.0634214	0.00771456	0.00436205	0.0309605	0.0204918	0.00294811	0.0321894	0.00165289	0.00321716	0.00243309	0.00102302
IC	0.0925562	0.0857013	0.0837276	0.0312948	0.199329	0.0250066	0.00668037	0.0106838	0.0247107	0.00673052	0.0917216	0.00496124	0.0137328	0.00595681	0.00116857
m1LimRt	0.0392157	0	0.015748	0.00854701	0.015873	0	0	0	0	0	0	0	0		0
m1BRt	0.0318182	0.00760456	0.00469484	0.00906344	0.0157233	0.00271003	0.00331126	0	0.00539084	0.0167598	0	0	0		0
m1SNC	0.050505	0	0	0	0	0.0277778	0	0	0	0.0272727	0	0	0
m1SNR	0.00383142	0	0	0	0	0.0102041	0.00584795	0	0	0	0	0	0	0.010582	0
m2A	0.0517799	0.0218978	0.0372184	0.00835322	0.0353201	0.0163934	0.00512821	0.0136986	0.00875657	0.00607903	0.0256959	0.00151745	0.0112045	0.00662983	0
SCnf	0.0125	0	0		0	0	0	0.0222222	0	0	0	0	0		0
m2BRt	0	0.00369004	0		0.0101695	0	0	0.00392157	0	0.0148148	0	0	0		0
m2SNC	0.0526316	0	0	0.027027	0	0	0	0	0	0	0	0	0
m2SNR	0.0124481	0	0	0	0.00558659	0	0	0	0	0	0	0	0		0
CB_gr	0.124254	0.174597	0.0487211	0.0390625	0.211921	0.0539393	0.00677507	0.156746	0.0441701	0.0171429	0.072129	0.0202128	0.0155292	0.0312583	0.00043554
CB_mo	0.0352941	0.0268402	0.0242821	0.0167015	0.0703588	0.0103996	0.00515818	0.0412973	0.0161461	0.00595727	0.0192807	0.0106602	0.00814664	0.011883	0.000253293
CBN	0.0083877	0.00184843	0.0134021	0.00561798	0.011879	0.00226244	0.0026178	0.00890585	0.00598802	0.00317965	0.00328587	0.00446429		0.00373832	0
isA	0.0266145	0.0171537	0.0160926	0.0277569	0.0429537	0.012527	0.00469684	0.0146492	0.0111483	0.0112749	0.00464527	0.00438871	0.00469043	0.0091001	0.0010395
isLimRt	0	0	0	0.008	0.0311111	0.0075188	0	0.0185185	0	0.0176991	0	0			0
isBRt	0	0	0	0.00816326	0.0125945	0.00241546	0	0.00502513	0.00549451	0	0	0			0
isSNC	0	0	0	0	0	0	0	0	0	0	0	0	0
isSNR	0.00568182	0.00675676	0	0	0.0144928	0	0	0	0	0.00784314	0	0	0		0
r1	0.0211988	0.0100796	0.00944386	0.0194805	0.0225829	0.00725689	0.0138298	0.012715	0.00764951	0.0133053	0.00169972	0.000650618	0.00232019	0.00484262	0.0131988
r2	0.0270468	0.00295203	0.00703812	0.032967	0.0143791	0.00733496	0.00556174	0.00446713	0.00232919	0.0142663	0.0020436	0.00229885	0.0035545	0.0107188	0.00340136
r3	0.0264951	0.00808081	0.00338491	0.0483193	0.0167477	0.0111618	0.00628931	0.000712251	0.000529661	0.0168539	0.00807636	0.00157356		0.032858	0
r4	0.0241796	0.00428659	0.00384025	0.0486061	0.0259494	0.0195759	0.0109432	0	0.0030426	0.0338798	0.00452489	0.000804505		0.0197957	0.00193299
r5	0.0263158	0.00610583	0.00342075	0.0383403	0.0146503	0.00667881	0.00533204	0.00300687	0.0024855	0.0346895	0.00401427	0		0.0319618	0
r6	0.0437006	0.00814996	0.00651731	0.04083	0.0209974	0.00695762	0.00336377	0.00578339	0.00377893	0.0367141	0.0065538	0.00121286		0.0352697	0
r7	0.0415205	0.0158804	0.011194	0.0680982	0.0196078	0.0115152	0.00547138	0.0100376	0.00244379	0.0726197	0.00906149	0.00514801		0.0814452	0.000901713
r8	0.0441845	0.0224375	0.0144404	0.0574843	0.0367647	0.0058548	0.010343	0.01945	0.00397614	0.0673077	0.0143575	0.00627615		0.0884224	0
r9	0.0582242	0.0329032	0.00867245	0.0488889	0.0405924	0.0183262	0.0053286	0.0168539	0.00982928	0.0598389	0.0167715	0.0147552		0.0975428	0
r10	0.0647482	0.0462144	0.0139257	0.0581977	0.0583658	0.0302057	0.00457038	0.0346442	0.00842359	0.0449852	0.0181951	0.017075		0.130653	0.00904977
r11	0.0831373	0.0734017	0.0143603	0.0749766	0.115753	0.031483	0.0117233	0.0574606	0.0105471	0.0565428	0.0343214	0.0336826		0.203008	0

## Sheet: Subtype 06
	CFS0172	CFS0202	CFS0206	CFS0224	CFS0225	CFS0226	CFS0227	CFS0182	CFS0184	CFS0196	CFS0197	CFS0199	CFS0201	CFS0204	CFS0200
region	Subtype 06	Subtype 06	Subtype 06	Subtype 06	Subtype 06	Subtype 06	Subtype 06	Subtype 06	Subtype 06	Subtype 06	Subtype 06	Subtype 06	Subtype 06	Subtype 06	Subtype 06
ORB_l1	5.9256	7.63194	14.1529	8.31223	8.54545	7.3085	5.39272	6.90698	9.21263	8.25476	8.32456		8.64192	15.9204	9.72769
ORB_l23	6.58323	7.1875	13.4317	8.15987	7.48829	6.28493	5.5631	6.60428	8.78254	7.846	8.04		7.66532	14.9688	8.48446
ORB_l5	5.24559	6.46898	9.67403	8.30823	8.21543	7.62511	6.77969	4.50955	8.50605	8.81308	7.84187		6.62826	14.6451	8.60845
ORB_l6	3.08207	3.99107	5.1853	6.6231	6.69614	7.32918	6.34526	2.63054	6.68138	8.70385	3.96128		4.55556	12.4333	6.3655
FRP_l1	7.3587		12.8586	9.10268	8.03867		6.42742		9.9	9.08796				11.6738
FRP_l23	7.47826		12.8082	7.93119	6.71915		5.19905		8.96914	7.5566				10.9769
MO_l1	8.16334	7.66136	16.792		7.79777	6.98182	7.03091	9.38206	9.44615	9.39381	8.32161		5.10453	13.5114	9.03505
MO_l23	7.52502	7.26474	16.238	9.0197	7.02308	5.73544	6.08682	8.5608	8.15291	8.65536	7.88361	8.26897	7.30133	12.696	8.47186
MO_l5	6.80144	7.28215	13.5505	8.57789	8.09183	7.21093	7.10217	8.47423	8.80848	9.34418	7.13152	6.42398	6.83656	12.8939	8.8872
MO_l6	4.37248	4.91579	8.93464	7.18428	7.59309	7.98976	7.46845		8.23549	8.20582	3.91358	3.11594	3.95035	11.764	6.82705
SS_l1	8.40909	7.97441	12.8866	10.0793	8.00985	9.23969	9.53027	9.27621	9.45161	10.6744	8.57372	7.97538	7.56071	13.8424	8.94054
SS_l23	7.90145	7.44454	13.989	9.02426	6.90405	7.58302	8.67562	8.38517	8.42033	10.2138	7.75713	8.50466	8.13443	13.4943	8.88433
SS_l5	7.41754	7.08984	13.5638	8.97821	7.98918	8.77947	8.94457		9.11383	10.706	7.71697	7.31209	8.06756	14.166	8.56713
SS_l6	4.91468	5.07987	10.0397	7.30394	7.97417	9.20322	8.22098		8.43348	8.77888	4.01287	3.62261	5.09919	12.4391	6.69813
PTLp_l1	8.61157	8.22581	15.7931	9.91111	8.53591	9.87773			9.87912	10.7609	8.6748	7.62893	9.73504	12.5114
PTLp_l23	7.79208	6.07317	13.7956	8.67717	7.26599	8.50439	9.02477		8.73305	10.5196	7.2492	8.05069	9.09278	11.4522	5.84091
PTLp_l5	6.78283	7.12245	15.069	8.76012	7.83894	9.05952	9.49539		9.03125	10.9844	7.67857	7.83333	8.47222	13.1339	8.41772
PTLp_l6	4.7485	5.28856	10.275	7.40476	7.68634	9.38835	7.58824		8.2809	7.84058	4.25614	3.73723	5.58586	11.5934	6.84962
VIS_l1	8.38636	8.20513	13.2609	9.96848	9.02395	10.2606	10.0871	8.07724	10.1605	10.5954	7.5	8.1746	8.69835	12.4475	9.62214
VIS_l23	6.07199	6.75227	12.4541	8.37803	7.61348	8.97664	8.7051	6.22182	9.13924	9.92638	5.53024	7.71526	8.22212	10.6796	7.41608
VIS_l5	5.42362	7.30632	12.1017	9.16062	8.18182	9.65975	8.94423	6.29187	8.99376	9.80845	5.96686	6.89136	7.39787	11.7761	8.15015
VIS_l6	2.95913	4.80678	8.47967	7.18234	7.55054	8.91607	7.69255	4.10345	8.21274	7.18349	3.48251	2.98946	3.93775	9.67548	5.49336
RSP_l1	4.19079	7.33489	11.1471	8.82353	8.88078	10.34	8.38699	5.64962	9.57534	9.38929	6.24468	5.09172	6.91643	11.2667	8.41667
RSP_l23	4.58541	5.92869	9.12394	7.52436	7.0881	8.60599	7.26477	5.72673	7.97476	8.16883	5.43193	5.43279	6.15817	9.89943	6.22472
RSP_l5	4.55338	6.35154	9.59907	8.5	7.76392	9.66938	7.95025	6.34468	8.72007	8.5285	6.24116	5.12343	5.11328	11.0136	6.57277
RSP_l6	1.46829	3.55357	7.48701	6.53309	6.49684	8.53532	5.87135	3.31214	7.69951	5.97945	3.68376	2.47059	1.97521	7.85714	3.49606
CA1_so	7.11735	7.1339	8.58647	8.06297	7.56965	8.23958	8.24324	7.42857	8.64011	8.56136	8.21995	7.87826	7.77083	12.0997	7.54468
CA1_sp	1.82237	1.55285	3.01987	2.77181	3.25	3.42697	2.63473	1.89412	2.17293	1.64957	1.78286	1.02797	1.45714	2.63014	1.21212
CA1_sr	8.1869	7.47523	11.6043	8.07754	6.55172	7.6	8.11693	8.56017	8.75923	9.85378	8.41294	8.16638	8.71683	12.078	8.19639
CA1_slm	7.98909	8.16318	12.6	10.8214	9.9726	11.7876	10.0726	9.92337	10.1885	11.4488	10.0746	8.07834	9.87773	15.326	11.6058
CA2_so	4.55738	2.78	3.375	5.72603	7	7.39062	6.05172	3.01562	5.89474	8.39683	4.61017	1.01961	3.05357	10.6842	0.941176
CA2_sp	0.677419	0.5	1.91228	0.923077	2.42188	1.625	1.26667	0.354839	1.38889	1.69697	0.864865	0.0909091	0.2	2.36111	0.3125
CA2_sr	3.77941	2.33333	4.95181	6.38775	7.06667	7.07463	4.77941	4.05333	5.92188	6.11111	4.24444	1.25424	2.52727	8.27632	1.56522
CA2_slm	3.66667	4.90476	7.91892	6.89744	8.625	7.97059	5.33333	3.9	6.31579	6.73684	5.675	0.78125	2.575	11.2791	2.5
CA3_so	2.04268	2.35152	3.07071	4.95333	6.83439	6.74317	6.40127	2.87845	5.4703	6.60541	2.30263	0.490385	2.49375	8.83626	2.93939
CA3_sp	1.48148	1.28986	3.34783	3.39535	3.72816	3.34951	1.88983	1.23529	2.43956	2	2.06944	0.811594	0.890244	3.98649	1.62069
CA3_sr	3.64964	3.93182	7.8038	6.2093	7.79646	8.3719	7.30081	5.08725	7.10857	6.82941	5.21495	2.21053	4.49057	11.2747	2.47368
CA3_slm	3.96	5	8.05556	6.57143	8.26667	8.44444	7.16327	4.63636	6.04545	7.04878	7.06977	1.375	2.85294	11.175	3.73684
DG_gr	0.147619	0.219731	0.262222	0.683962	1.24555		0.894068	0.115741	0.695853	0.641711	0.194553	0.0283019	0.109453	1.43443	0.454128
DG_Hil	1.43523	2.20548	3.60355		5.0332	5.31982		2.4	3.96774	3.48765	2.53791	0.851528	2.01	7.29078	2.75163
DG_mo	6.69115	6.456	10.6771	7.58071	8.04956	8.17745	7.34681	5.8891	7.10884	7.36842	6.64265	3.10824	5	9.88258	5.29545
SUB_mo	3.86441	8.58182	12.6765	8.025	7.7625	9.16667	6.76923	6.07143	9.11905	9.25	6.91429	2.86486	4.30488	13
SUB_pys	4.34458	6.5146	9.5093	7.81579	7.60923	9.08013	8.25445	6.34921	8.19355	9.10027	6.22628	5.35412	6.81065	13.5687	7.17935
BST	3.73563	4.11111	8.46328		8.54911	8.0814	8.39552	4.21053	6.09677	6.42975	5.13043	1.75373		10.4924	4.52
Cau	4.37317	5.16006	8.65232	7.15691	8.32893	7.76136	7.99028	4.84407	7.18993	8.19667	6.70088	2.53347	4.03011	11.0096	6.03426
Put	4.35584	4.80704	7.52868	7.51825	6.93183	6.6415	6.65774	4.52993	7.36548	8.06189	4.89969		5.6048	10.1193	6.5405
EPal	3.25167	2.84486	7.72942	6.79715	6.64955	7.72698	6.64244	3.01222	5.95373	7.20513	4.363	1.52342	4.2357	8.61024	6.28928
IPal	0.750789	0.498596	1.91089	2.22744	6.64973	6.88021	3.16006	0.984108	5.84769	6.53917	1.99478	0.0122249	0.0574506	8.60405	1.23607
VStr	5.94064	4.8391	6.86431	7.17862	6.98733	7.16425	7.10038	2.89257	6.52655	7.45613	5.54184	1.56897	5.56883	10.806	6.01019
VPal	0.586667	0.471	1.22695	2.46154	2.82419	3.34827	1.97327	0.259259	2.43625	2.80679	0.552534		0.549515	5.95015	1.00978
Tustr1	4.30928	3.82955	9.3195	7.30909	6.72881	7.56034	6.22513	1.7381	6.4257	5.17647	6.59483		4.06148	9.37073	6.08264
Tustr2	2.18405	1.58385	4.47847	6.93798	4.15758	6.74051	5.28477	0.840796	4.14286	3.65563	4.9011		2.72254	8.57778	3.40933
Tustr3	2.28	2.63585	5.24299		6.5766	6.40233	4.20698	1.15125	4.07959	4.95844	4.3449		2.68617	8.59653	4.85744
TuPal1	6.60606	5.99206	8.77209	7.98734	6.92683	7.67742	8.32903	2.24079	6.50867	8.40314	7.59494		6.13778	11.362	5.90659
TuPal2	4.87963	3.11538	4.47887	6.16514	5.41176	5.7757	7.06897	1.24038	4.52027	6.61364	5.01342		4.64458	9.42222	3.28302
TuPal3	5.54688	4.68922	5.57248	7.75325	5.30952	5.85926	7.78519	2.20964	4.59326	5.2309	6.76119		6.18487	12.4132	4.74
HDB	1.13387	0.724409	5.10287	3.25192	2.67137	3.63517	3.0187	0.331412	2.87835	3.61914	1.43981		1.28125	7.56617	2.70932
SIB	0.543719	0.487952	1.85341	2.05422	2.37611	3.10299	2.37237		3.28266	3.67347	0.605012	0.131955	0.621333	6.01037	2.14557
OB_gl	1.8303		0.573333	3.84071				0.244039	2.80533	4.35165				10.3497	3.54717
OB_gr	0.804465	0.722689	1.65635	2.54176				0.347374	1.95022	2.36292					1.54302
OB_ipl	1.5509	1.34234		2.95652				0.983051	3.21752	3.55357					3.0367
OB_mtr	1.13187	0.777778	1.48148	3.21053				0.576531	1.90074	2.16667					2.4433
OB_opl	2.79167	1.80795	3.20619	6.54701				1.07298	5.86047	5.85113					5.25614
AON1	1.96989	3.15195	2.42079	6.08806		8.15686		0.694581	4.82974	5.51217			4.8125		3.34061
AON2	3.11417	4.70259	4.88851	6.97895				2.21463	6.83776	7.46544			5.84247
AON3	1.18919	5.4359	7.23077					2.46497	7.27778	7.51613			6.20513
LPrP1	5.30328	7.47097	11.3774	7.24378	7.37634	8.43085	7.55789	3.54286	7.59509	9.33058	8.12871		6.82906	17.0132	8.25
LPrP2	4.62681	6.00385	7.85477	7.73664	7.57895	6.76821	6.02817	3.60619	7.64495	8.1794	5.80473		5.8	12.9	6.36242
LPrP3	3.42606	5.30488	7.35165	6.92284	6.96907	7.63534	6.43068	3.12992	7.14535	8.19063	4.69262		4.85821	12.1878	5.80508
Bec	1.8	2.05983	3.89809	5.5875	5.28571		6	1.5641	6.22581	7.1	1.97561		2.86585		4.11932
Cla	2.4537	2.64545	5.08696	5.9823	5.55556		7.1125	2.29204	7.06667	8.4	3.43046		3.17925		5.81579
Ven	1.96923	1.85787	3.70277			3.01458	5.21	1.41379	4.43363	6.57252	2.05588		2.52429	9.67686	3.19365
VPrP1	2.31423	3.01653	5.69856	7.23377		7.79368	6.41372	1.2402		6.9127	3.92282		4.43443	10.2584	4.11565
VPrP2	3.6	3.61894	4.46774	7.1875		7.36826	5.98299	1.38606	6.09943	7.07742	3.99097		2.45175		2.98953
VPrP3	2.62055	3.6357	5.21101	7.01951		7.01751	6.26254	2.13229	5.12322	6.51982	3.99443		3.17769	11.1183	3.22165
PHyA	0.468217	0.538071	2.05036	2.81549	2.4464	2.79468	2.62433	0.343602	2.90573	3.2026	0.736474	0.0874525	0.145442	6.73374	1.52121
THyA	0.727651	1.07946	2.36447	3.23869	2.64971	3.57443	2.65444	0.395614	3.40749	3.50342	1.37897		0.878136	6.14439	2.28129
Rt	0.47079	0.406633	2.49732	3.2326	3.73551	4.00635	3.67216	0.400468	3.85847	4.16164	0.649947	0.0857143	0.291209	8.25131	2.44262
VPL	2.36134	2.17666	5.75537	5.08597	4.69778	5.48091	4.49501	1.86989	4.42096	4.82192	2.29458	0.604284	1.66982	10.7009	3.43676
ZI	0.677704	0.426339	2.4455	3.17742	3.27402	2.96327	2.87975	0.494186	3.95964	3.42038	0.797342	0.110787	0.293413	6.0046	2.64252
p3Tg	0.953846	0.550725	2.10569	3.1378	3.20134	2.50435	2.61353	0.441558	1.54783	3.72996	1.08171	0.231579	0.54386	6.8615	3.82812
p3SNC	0.642857	0.756757	1.11828	2.54839	3.22642	2.05556	1.87037	0.272152	0.852941	3.33333	0.80303	0.0462963	0.513761	4.75956	2.09574
p3SNR	0.167742	0.166667	0.606452	0.869767	0.835913	2.90476	0.794286	0.034384	0.477612	0.816054	0.195455	0.00840336	0.0877743	2.53947	0.402062
LD	3.56591	3.4703	9.28987	5.67592	6.71605	6.95167	6.23647	3.14003	6.07488	6.29475	3.73132	0.764415	2.50649	15.5987
LP	3.14019	2.90433	7.00571	5.93168	6.07418	6.3758	5.55117	2.71901	5.81137	5.8193	3.1664	0.996027	2.11812	13.6867	4.00267
Po	3.73834	3.20997	6.30847	5.68281	6.29918	6.51184	5.76413	2.5198	5.64267	6.06441	3.19815	0.990741	2.37299	14.2285	3.82286
VPM	3.91228	2.85627	5.43346	5.94022	5.67808	5.99601	5.64885	2.79199	5.16648	6.14207	3.32587	1.12472	1.55989	13.1467	3.42715
SPF	1.6723	1.03679	2.65193	3.5515	3.69965	3.391	3.92193	0.981982	5.01826	5.10584	1.22179	0.46371	0.755869	8.50617	3.58462
p2LimRt	0.418994	0.325792	1.44545	2.58983	2.63548	2.9534	2.22581	0.220339	3.38222	3.04382	0.484163	0.119048	0.276074	4.10753	2.38489
PR	0.497006	0.374269	1.52846	2.3012	2.26383	2.20961	2.1704	0.309211	2.11952	2.8093	0.583333	0.0738255	0.325926	5	2.54545
p2SNC	0.240602	0.204301	0.602151	1.67273	1.23214	1.91089	1.10606	0.233333	1.02941	2.14286	0.385321	0.0588235	0.280992	4.36842
p2SNR	0.112554	0.080402	0.668831	0.747191	0.630631	2.02362	0.54375	0.0570175	0.622047	0.920578	0.142222	0.0365854	0.081761	2.82824	0.381148
APT	0.597723	0.441504	2.12854	3.03281	2.98997	3.24606	2.82323	0.390476	3.30832	3.1722	0.699801	0.0936255	0.369305	6.95362	2.23708
JcP	0.681641	0.47017	1.94595	3.14917	3.34362	3.51763	2.88994	0.477322	3.77292	3.07287	0.785582	0.157428	0.431818	6.3955	2.42576
LT	0.771883	0.556439	2.02317	3.32959	3.57451	3.89493	3.24955	0.562368	3.76605	3.69492	0.820998	0.252822	0.432763	6.66955	2.90428
p1LimRt	0.677165	0.273224	1.53165	2.16667	2.13492	2.39381	2.66667	0.503817	3.66901	3.32787	0.564626	0.190476	0.469136	4.86525	3.46821
p1BRt	0.511905	0.208889	1.59574	2.30288	1.95628	1.96135	1.9901	0.34507	2.6462	2.46108	0.590164	0.219858	0.223077	4.27564	2.54795
p1SNC	0.298077	0.367347	0.858491	2.76	1.46	1.57143	1	0.27451	1.16667	2.00775	0.443038	0.154545	0.25	5.20561
p1SNR	0.125561	0.0858586	0.580838	0.7	0.527778	1.24	0.42246	0.0472441	0.637037	0.796935	0.142276	0.00904977	0.0968858	3.33607	0.59292
TG	0.952941	0.799729	2.63243	3.86439	4.19919	4.00241	3.92236	0.885621	4.66958	4.27618	0.896476	0.636719	0.747768	7.84981	4.66431
SC	1.3	1.61673	3.59861	4.48331	4.82976	5.53544	4.07961	1.36203	4.86475	4.98585	1.59324	0.618182	0.945845	8.78102	3.7601
IC	1.60729	1.92817	3.22629	5.38963	5.04423	6.43538	5.21095	1.01068	4.5696	4.45975	2.56416	1.48217	1.04276	8.05547	5.82296
m1LimRt	0.441176	0.349693	1.25197	2.5406	2.67937	2.32714	2.52727	0.468927	3.2663	3.10476	0.181208	0.309677	0.329114		3.57143
m1BRt	0.486364	0.212928	1.34742	2.17523	2.75157	2.00271	2.24834	0.359649	2.67385	2.84358	0.238532	0.265	0.340741		2.80505
m1SNC	0.414141	0.252632	0.915663	2.47458	1.4386	1.47222	0.698413	0.222222	0.822581	2.23636	0.311688	0.152778	0.311927
m1SNR	0.114943	0.132597	0.573427	0.752577	0.560606	1	0.48538	0.0516717	0.740157	0.707395	0.125461	0.0201342	0.113537	3.85185	0.596685
m2A	0.797195	0.645073	2.23115	3.32816	3.90397	3.48566	3.96923	0.737443	3.90368	2.83891	0.759101	0.543247	0.446779	7.18232	3.14027
SCnf	0.375	0.168831	1.3		1.65138	1.70093	2.43636	0.325926	3.25581	2.35294	0.311688	0.484848	0.296703		2.78125
m2BRt	0.326733	0.180812	1.08333		1.98983	1.31366	1.92029	0.243137	2.45133	2.40741	0.354839	0.170588	0.280992		2.30899
m2SNC	0.438596	0.14433	0.766234	1.7027	1.21154	0.8	0.888889	0.266129	0.949153	2.55696	0.289474	0.1	0.365385
m2SNR	0.149378	0.197368	0.656934	0.840909	0.698324	0.90625	0.540146	0.0740741	0.686567	1.02034	0.101852	0.0392157	0.0970874		0.596899
CB_gr	1.5536	2.59582	2.55562	2.77012	2.51145	3.1203	2.81204	1.79053	2.67572	2.57211	1.78863	1.73759	1.47691	3.79589	2.41224
CB_mo	0.91517	1.54019	2.62584	5.09123	4.94688	5.67025	4.81035	1.75849	4.90551	4.30608	1.81479	1.63721	1.24847	6.80644	4.78116
CBN	0.190121	0.176525	0.527835	2.66629	2.28186	1.92308	2.35079	0.262087	2.26123	1.54293	0.343921	0.16369		2.86822	1.70312
isA	0.61135	0.55305	1.66883	2.93848	3.34604	2.93607	3.11529	0.533539	3.32627	3.05637	0.602196	0.374922	0.273921	6.97219	2.54002
isLimRt	0.252174	0.278351	1.02667	1.876	1.61778	1.81579	1.536	0.345679	2.8	1.79646	0.25	0.337079			2.36607
isBRt	0.30303	0.157635	0.923423	1.81224	2.21662	1.46135	1.71042	0.155779	2.00549	1.75568	0.186667	0.165829			2.41139
isSNC	0.265306	0.21	0.581081	0.88	1.48	0.172414	1.21739	0.16129	1.25974	1.82222	0.185185	0.075	0.247423
isSNR	0.255682	0.236486	0.571429	0.574713	0.847826	0.428571	0.581633	0.0673575	0.753333	1.05882	0.0843373	0.0169492	0.122807		0.688525
r1	0.476608	0.247745	1.17681	2.66811	2.62668	2.00435	1.95532	0.37098	2.59458	2.80672	0.321813	0.209499	0.226218	5.15351	1.84317
r2	0.442982	0.326199	1.34252	3.41667	3.29739	2.36267	2.70467	0.368858	2.98991	2.81861	0.46594	0.216092	0.377962	5.46595	2.79932
r3	0.393641	0.470034	1.3264	3.20728	3.25122	2.27448	2.02058	0.319088	3.48199	2.74398	0.4721	0.18332		5.43707	1.86504
r4	0.360104	0.36436	1.25576	2.65475	2.74367	2.07558	1.70505	0.290625	2.94016	2.60929	0.504848	0.16251		4.27906	2.13273
r5	0.40692	0.322592	0.986697	2.42647	2.01276	1.85428	1.50073	0.381873	2.05551	2.3182	0.487065	0.235095		3.79317	2.4626
r6	0.569967	0.523227	1.37393	2.81928	2.57218	2.23719	2.41422	0.527865	2.94143	3.07022	0.549973	0.268648		4.38299	2.7753
r7	0.609357	0.545539	1.46908	2.86871	2.78669	2.63758	2.12921	0.658093	2.95748	3.18666	0.710032	0.373874		5.02205	2.96573
r8	0.625081	0.670066	1.46106	2.64087	2.61029	2.93794	2.1018	0.690812	2.94583	2.98894	0.697057	0.509763		5.07697	2.54521
r9	0.730713	0.839355	1.63776	2.61	2.80636	2.77947	2.44109	0.805779	2.87222	3.00863	0.767994	0.529175		4.39687	2.68804
r10	0.830935	0.85644	1.7805	3.02128	3.16991	2.7108	2.77879	0.903558	3.04573	3.11799	0.780204	0.569413		4.3459	2.97285
r11	0.950588	1.23362	1.90144	3.69166	3.29521	2.46645	3.60727	1.15014	3.28741	3.62843	1.15913	0.752245		4.75188	3.91425

## Sheet: Subtype 07
	CFS0172	CFS0202	CFS0206	CFS0224	CFS0225	CFS0226	CFS0227	CFS0182	CFS0184	CFS0196	CFS0197	CFS0199	CFS0201	CFS0204	CFS0200
region	Subtype 07	Subtype 07	Subtype 07	Subtype 07	Subtype 07	Subtype 07	Subtype 07	Subtype 07	Subtype 07	Subtype 07	Subtype 07	Subtype 07	Subtype 07	Subtype 07	Subtype 07
ORB_l1	0.374179	0.847222	0.979879	0.912664	0.904959	0.699346	0.586207	0.767442	0.970526	0.702381	0.614035		0.768559	1.14823	0.84897
ORB_l23	0.496962	0.790865	0.922509	0.882029	0.877369	0.759817	0.596645	0.596257	0.922837	0.729483	0.67		0.668352	1.23397	0.724576
ORB_l5	0.405699	0.676768	0.514196	0.844378	0.857717	0.768091	0.600181	0.343949	0.791982	0.743925	0.507795		0.542754	1.06851	0.66338
ORB_l6	0.200608	0.368304	0.198083	0.557751	0.5209	0.640569	0.465263	0.108374	0.520154	0.578093	0.237374		0.346296	0.630769	0.422998
FRP_l1	0.630435		1.0202	0.883929	0.79558		0.58871		1.225	0.777778				1.03546
FRP_l23	0.615942		0.835616	0.90367	0.702128		0.592417		0.876543	0.603774				0.969231
MO_l1	0.751361	0.747727	1.28952		0.90538	0.718182	0.592727	0.873754	0.917949	0.933628	0.592965		0.423345	1.18893	0.948598
MO_l23	0.643572	0.750289	1.29576	0.866995	0.869619	0.78203	0.60076	0.855346	0.876214	0.955017	0.643185	0.589655	0.651333	1.16463	0.919913
MO_l5	0.518269	0.741076	0.895138	0.838018	0.892251	0.796662	0.632774	0.801178	0.866431	0.850201	0.516532	0.546784	0.579826	0.97741	0.746702
MO_l6	0.250839	0.39919	0.417367	0.652884	0.630008	0.763367	0.522945		0.727719	0.64	0.205761	0.188406	0.251773	0.630841	0.438089
SS_l1	0.72488	0.778793	1.10084	0.820122	0.855501	1.0687	0.922518	0.899194	0.889401	0.976905	0.732847	0.686154	0.761589	0.990942	0.843243
SS_l23	0.77396	0.791391	1.1944	0.953206	0.825718	1.05138	0.991797	0.861664	0.8969	1.0445	0.702268	0.837058	0.806576	1.20494	0.951493
SS_l5	0.58655	0.721311	0.951316	0.892667	0.880979	1.05421	0.917714		0.924962	0.99933	0.56422	0.603811	0.692308	1.06124	0.653307
SS_l6	0.328138	0.398533	0.509468	0.645747	0.715208	0.82701	0.708392		0.765452	0.648515	0.206576	0.237548	0.337903	0.700158	0.403738
PTLp_l1	0.785124	0.935484	1.04598	1.01481	0.80663	1.18341			0.93956	0.902174	0.723577	0.685535	0.820513	0.886364
PTLp_l23	0.742574	0.548781	1.30657	0.783465	0.744108	1.11404	1.00929		0.813559	1.03352	0.603834	0.723502	0.93299	0.904348	0.636364
PTLp_l5	0.50505	0.746939	1.1133	0.856698	0.793269	1.10714	0.935484		0.795455	0.9375	0.441327	0.627907	0.711806	0.910714	0.778481
PTLp_l6	0.323353	0.457711	0.575	0.578231	0.714286	0.839806	0.560554		0.75	0.528986	0.224561	0.262774	0.313131	0.664835	0.586466
VIS_l1	0.638889	0.762821	1.10628	0.791594	0.808383	1.15439	0.979321	0.752033	0.852327	0.881443	0.466667	0.719577	0.76234	0.708171	0.89313
VIS_l23	0.480366	0.618182	0.972705	0.737572	0.647754	1.11215	0.990022	0.44	0.827004	0.818405	0.344758	0.649706	0.696154	0.748284	0.718531
VIS_l5	0.348862	0.582105	0.879852	0.794279	0.690909	1.07988	0.929808	0.430622	0.827832	0.785072	0.348799	0.560494	0.547069	0.71988	0.631256
VIS_l6	0.190736	0.343658	0.365854	0.597685	0.678072	0.786629	0.717391	0.103448	0.637088	0.513761	0.150146	0.191564	0.247632	0.567901	0.368121
RSP_l1	0.296053	0.69555	0.882883	1.04044	0.895377	1.05211	0.842466	0.501279	1.02466	0.892944	0.409574	0.447427	0.545961	0.873563	0.738095
RSP_l23	0.329181	0.584041	0.616299	0.805104	0.8	1.00922	0.778993	0.512871	0.714563	0.823052	0.379832	0.445902	0.471002	0.735632	0.719101
RSP_l5	0.27451	0.579572	0.58042	0.804979	0.77951	1.11382	0.860696	0.52766	0.763912	0.758204	0.372141	0.441423	0.376953	0.717206	0.455399
RSP_l6	0.0439024	0.267857	0.305195	0.441176	0.439873	0.710037	0.497076	0.202312	0.55665	0.534247	0.15812	0.0840336	0.0743802	0.219048	0.173228
CA1_so	0.622449	0.840456	0.824561	0.944584	0.940298	1.23177	1.03514	1.11765	0.964286	0.934726	0.659864	0.742029	0.797619	1.09063	0.787234
CA1_sp	0.190789	0.178862	0.251656	0.402685	0.44898	0.595506	0.299401	0.152941	0.293233	0.205128	0.165714	0.188811	0.2	0.246575	0.128788
CA1_sr	0.739884	1.02936	1.11417	1.09531	1.00276	1.3168	1.13613	1.1556	1.11424	1.24202	0.79661	1.02802	1.06535	1.14407	0.936795
CA1_slm	0.603636	0.820084	0.942222	1.09694	1.03653	1.23166	1.03226	0.950192	0.885246	1.11811	0.618421	0.723502	0.838428	1.33921	1
CA2_so	0.311475	0.2	0.204545	0.739726	0.671875	0.828125	0.672414	0.3125	0.947368	0.714286	0.40678	0.0588235	0.357143	0.526316	0.117647
CA2_sp	0.0322581	0.105263	0.22807	0.282051	0.421875	0.3	0.233333	0.0645161	0.388889	0.151515	0.0810811	0	0	0.333333	0.0625
CA2_sr	0.485294	0.222222	0.554217	0.612245	0.783333	1.13433	0.661765	0.266667	0.875	0.708333	0.377778	0.186441	0.127273	0.842105	0.326087
CA2_slm	0.30303	0.5	0.567568	0.589744	0.90625	0.764706	0.466667	0.133333	0.631579	0.631579	0.475	0.09375	0.2	0.953488	0.727273
CA3_so	0.292683	0.30303	0.212121	0.48	0.789809	0.983607	0.872611	0.314917	0.767327	0.881081	0.236842	0.0480769	0.28125	0.953216	0.666667
CA3_sp	0.469136	0.347826	0.652174	0.906977	0.68932	0.84466	0.70339	0.308824	0.571429	0.43956	0.291667	0.362319	0.134146	1.05405	0.344828
CA3_sr	0.50365	0.674242	1.12658	1.0155	1.15929	1.59504	1.39837	0.899329	1.16	1.07647	0.542056	0.298246	0.641509	2.3956	0.649123
CA3_slm	0.12	0.55814	0.555556	0.885714	0.866667	1.66667	0.959184	0.454545	1	0.902439	0.767442	0.25	0.176471	0.85	0.315789
DG_gr	0.0190476	0.044843	0.0266667	0.0896226	0.160142		0.127119	0.0185185	0.0506912	0.0855615	0.0116732	0.00943396	0.00995025	0.0860656	0.0688073
DG_Hil	0.310881	0.431507	0.710059		1.05809	1.16667		0.583784	0.780645	0.746914	0.3213	0.270742	0.38	1.59574	0.555556
DG_mo	0.760829	0.914	1.2681	1.12801	1.1469	1.5342	1.18723	0.984962	1.30442	1.38722	0.744957	0.565428	0.796954	1.02935	0.975
SUB_mo	0.220339	0.909091	0.529412	0.55	0.6125	0.527778	0.576923	0.261905	0.47619	0.694444	0.371429	0.148649	0.182927	0.352941
SUB_pys	0.219277	0.620438	0.595349	0.676692	0.738462	0.778846	0.694656	0.359788	0.587097	0.666667	0.335766	0.296214	0.372781	0.767176	0.467391
BST	0.344828	0.298246	0.548023		0.736607	0.937984	0.604478	0.294737	0.548387	0.520661	0.330435	0.208955		0.715736	0.32
Cau	0.27822	0.420761	0.486339	0.606557	0.726891	0.824675	0.645287	0.411642	0.687837	0.639929	0.459433	0.177822	0.262884	0.681643	0.444682
Put	0.319766	0.475591	0.409486	0.832117	0.668812	0.770203	0.574976	0.394174	0.702748	0.619458	0.403151		0.403273	0.656135	0.553073
EPal	0.241639	0.263551	0.497148	0.640569	0.603338	0.839683	0.607073	0.265556	0.667451	0.560815	0.333333	0.122779	0.328452	0.631234	0.479667
IPal	0.0347003	0.0533708	0.0759076	0.173285	0.447802	0.557292	0.226138	0.0684597	0.411662	0.430876	0.102609	0	0.00179533	0.405157	0.0754098
VStr	0.486922	0.534996	0.467928	0.734591	0.77573	0.798964	0.675862	0.246684	0.702319	0.57689	0.516653	0.0689655	0.428571	0.747566	0.548589
VPal	0.0281481	0.036	0.0395137	0.155483	0.207167	0.239884	0.171384	0.0137566	0.114542	0.164491	0.0271941		0.0446602	0.209677	0.0268949
Tustr1	0.298969	0.403409	0.60166	0.745455	0.79096	0.801724	0.638743	0.178571	0.73494	0.460784	0.75		0.368852	0.565854	0.628099
Tustr2	0.233129	0.242236	0.296651	0.651163	0.484848	0.740506	0.509934	0.114428	0.462857	0.410596	0.472527		0.208092	0.614815	0.295337
Tustr3	0.166667	0.282913	0.263551		0.715877	0.644315	0.316708	0.0792952	0.422449	0.314286	0.327549		0.199468	0.465347	0.459119
TuPal1	0.539394	0.575397	0.567442	0.803797	0.823171	0.731183	0.890323	0.167139	0.820809	0.65445	0.708861		0.568889	0.785276	0.461538
TuPal2	0.398148	0.389423	0.295775	0.633027	0.588235	0.495327	0.731034	0.115385	0.506757	0.530303	0.422819		0.403614	0.577778	0.443396
TuPal3	0.432292	0.566416	0.358722	0.642857	0.613095	0.607407	0.818519	0.197065	0.46114	0.392361	0.646766		0.532213	0.700599	0.545
HDB	0.0669344	0.0531496	0.203349	0.232737	0.196312	0.28343	0.264764	0.0345821	0.173196	0.188477	0.0864198		0.0680147	0.240109	0.134615
SIB	0.0331658	0.0401606	0.0522876	0.138554	0.144385	0.287375	0.217718		0.185638	0.203231	0.0357995	0.00794913	0.032	0.225104	0.0797468
OB_gl	0.124242		0.0207407	0.256637				0.0056101	0.190222	0.318681				0.678322	0.245283
OB_gr	0.0994587	0.0840336	0.10786	0.308563				0.0403924	0.253798	0.222585					0.202235
OB_ipl	0.173653	0.18018		0.326087				0.0805085	0.353474	0.366071					0.201835
OB_mtr	0.131868	0.126984	0.100529	0.368421				0.0510204	0.233251	0.214286					0.216495
OB_opl	0.174679	0.112583	0.0618557	0.435897				0.0250545	0.364499	0.268608					0.294737
AON1	0.128368	0.271047	0.0792079	0.483366		0.666667		0.044335	0.55819	0.392944			0.370536		0.244541
AON2	0.185039	0.422414	0.179054	0.557895				0.100813	0.662245	0.714286			0.356164
AON3	0	0.602564	0.25					0.159236	0.888889	0.483871			0.358974
LPrP1	0.467213	0.606452	0.622642	0.651741	0.747312	0.914894	0.642105	0.307143	0.779141	0.636364	0.584158		0.547009	1.06579	0.7
LPrP2	0.333333	0.661538	0.406639	0.736641	0.821053	0.715232	0.366197	0.261062	0.71987	0.644518	0.325444		0.547826	0.764	0.704698
LPrP3	0.183099	0.451219	0.322344	0.580247	0.582474	0.714286	0.40118	0.169291	0.633721	0.5625	0.295082		0.30597	0.555102	0.394068
Bec	0.0842105	0.162393	0.0955414	0.45	0.4375		0.4375	0.128205	0.591398	0.486667	0.117073		0.219512		0.221591
Cla	0.111111	0.136364	0.15942	0.539823	0.434343		0.4875	0.0884956	0.488889	0.60625	0.178808		0.245283		0.381579
Ven	0.0961538	0.154822	0.163728			0.247813	0.356667	0.0747126	0.324484	0.463104	0.0911765		0.150754	0.384279	0.247619
VPrP1	0.186691	0.32438	0.339713	0.75974		0.758735	0.696903	0.0866013		0.624339	0.255034		0.387978	0.58427	0.319728
VPrP2	0.266667	0.394273	0.232719	0.618056		0.633282	0.421769	0.112994	0.56392	0.492473	0.209932		0.162281		0.267016
VPrP3	0.146245	0.322738	0.188073	0.614634		0.571116	0.412979	0.136771	0.369668	0.429515	0.194986		0.268595	0.491003	0.201031
PHyA	0.0335917	0.0551124	0.0472122	0.220501	0.197782	0.25759	0.272336	0.0256714	0.172872	0.190595	0.0452425	0.00253485	0.00536193	0.23525	0.0651515
THyA	0.046431	0.111242	0.0640347	0.2875	0.226685	0.35916	0.261857	0.0263158	0.234225	0.231874	0.0769231		0.0439068	0.259758	0.0986094
Rt	0.0231959	0.0245133	0.039657	0.209724	0.17663	0.264973	0.231959	0.0312256	0.213953	0.173491	0.0245464	0.0038961	0.003663	0.237303	0.067623
VPL	0.117647	0.135397	0.171802	0.370316	0.315556	0.375754	0.346282	0.101473	0.305842	0.284932	0.0869074	0.0405862	0.0804734	0.418018	0.246206
ZI	0.0353201	0.0446429	0.0545024	0.264516	0.270866	0.267347	0.28692	0.0271318	0.273543	0.246815	0.0249169	0.0145773	0.00998004	0.285057	0.123832
p3Tg	0.0717949	0.0652174	0.0325203	0.326772	0.281879	0.165217	0.31401	0.0194805	0.0347826	0.316456	0.0272374	0.0105263	0.0116959	0.238227	0.104167
p3SNC	0.0714286	0.0945946	0	0.193548	0.226415	0.240741	0.166667	0	0.0441176	0.26087	0.0353535	0	0.0275229	0.202186	0.117021
p3SNR	0	0.00980392	0.0193548	0.106977	0.0681115	0.253968	0.0971429	0.00859599	0.0298507	0.0501672	0.00909091	0	0.0031348	0.0701754	0.0206186
LD	0.141145	0.238861	0.303842	0.445714	0.481481	0.468354	0.508547	0.194188	0.433575	0.358008	0.18543	0.0378913	0.123377	0.641171
LP	0.160214	0.247292	0.286733	0.457143	0.48368	0.442675	0.46345	0.198347	0.470284	0.394737	0.121019	0.0860927	0.134228	0.638381	0.294667
Po	0.220081	0.256628	0.264273	0.453941	0.434426	0.527632	0.515018	0.135644	0.440446	0.441808	0.148871	0.0780423	0.146691	0.620545	0.299048
VPM	0.244518	0.257939	0.220157	0.447824	0.430813	0.505232	0.476646	0.192361	0.458845	0.47408	0.171733	0.103075	0.0984215	0.634251	0.317546
SPF	0.0912162	0.0501672	0.0911602	0.325581	0.289753	0.283737	0.364312	0.045045	0.360731	0.416058	0.0428016	0.0403226	0.0234742	0.390947	0.163077
p2LimRt	0.0167598	0.0135747	0.0318182	0.220339	0.212903	0.21147	0.225806	0.0338983	0.213333	0.135458	0.0180995	0.00595238	0	0.177419	0.107914
PR	0.011976	0.0116959	0.0243902	0.13253	0.280851	0.161572	0.219731	0.0131579	0.059761	0.227907	0.0196078	0	0.00740741	0.31016	0.0988142
p2SNC	0.0225564	0	0.0322581	0.127273	0.0892857	0.118812	0.106061	0.025	0.0147059	0.151261	0.0275229	0	0.00826446	0.150376
p2SNR	0	0.00502513	0.012987	0.0393258	0.0405405	0.0866142	0.05625	0	0.0551181	0.0361011	0.0133333	0	0.00943396	0.0801527	0.0204918
APT	0.0189753	0.0194986	0.0529301	0.199715	0.244986	0.228346	0.252525	0.0253968	0.25355	0.217842	0.0178926	0	0.00959233	0.244928	0.0713012
JcP	0.0117188	0.0184659	0.023166	0.263812	0.239832	0.208333	0.258065	0.0107991	0.21875	0.147773	0.0147874	0.00221729	0.00757576	0.213826	0.0917031
LT	0.0265252	0.0349762	0.026738	0.250936	0.265709	0.273921	0.24237	0.0147992	0.227743	0.186441	0.0240964	0.00451467	0.0171149	0.221453	0.125945
p1LimRt	0.0314961	0.0163934	0.0379747	0.222222	0.119048	0.199115	0.232323	0.00763359	0.169014	0.221311	0.0272109	0.00952381	0	0.141844	0.138728
p1BRt	0.0178571	0.0177778	0.0478723	0.230769	0.218579	0.115942	0.227723	0.0211268	0.166667	0.203593	0.0245902	0.0496454	0.0230769	0.25	0.13242
p1SNC	0	0.0306122	0.0188679	0.18	0.16	0.142857	0.0833333	0	0.0606061	0.108527	0.0253165	0	0.0172414	0.168224
p1SNR	0.00896861	0.0151515	0	0.115789	0.0509259	0.113333	0.0748663	0.00393701	0.0296296	0.0689655	0.00813008	0.00452489	0.00346021	0.0614754	0.00884956
TG	0.0352941	0.0487145	0.0574018	0.321963	0.340323	0.294449	0.273292	0.0326797	0.325175	0.229135	0.0264317	0.0175781	0.0267857	0.256739	0.174912
SC	0.0469828	0.0821012	0.0720131	0.281997	0.352712	0.35053	0.266812	0.0698305	0.316257	0.290094	0.0457569	0.0198347	0.0327078	0.314216	0.135038
IC	0.0694172	0.1198	0.086402	0.423555	0.424649	0.460911	0.397225	0.0395299	0.345949	0.294331	0.108108	0.0731783	0.031211	0.3172	0.275781
m1LimRt	0.0294118	0.00613497	0.0472441	0.207265	0.171429	0.111524	0.206061	0.00564972	0.233696	0.209524	0.00671141	0.0193548	0		0.205357
m1BRt	0.0227273	0	0.0328638	0.1571	0.201258	0.138211	0.175497	0.00438596	0.12938	0.134078	0	0.025	0.0148148		0.115523
m1SNC	0.030303	0.0210526	0.0481928	0.169492	0.298246	0.138889	0.0793651	0	0.0645161	0.154545	0.0519481	0	0.0183486
m1SNR	0.0191571	0.0165746	0.020979	0.0979381	0.0555556	0.0918367	0.0526316	0.00303951	0.0629921	0.0610932	0.00738007	0	0.00873362	0.142857	0.0276243
m2A	0.0366775	0.0465328	0.0617042	0.24463	0.288079	0.233607	0.291026	0.0296804	0.229422	0.194529	0.0289079	0.0212443	0.0238095	0.244199	0.135747
SCnf	0.0125	0	0		0.183486	0.0841122	0.136364	0.00740741	0.27907	0.176471	0.025974	0.030303	0.010989		0.104167
m2BRt	0	0.00738007	0.0208333		0.172881	0.0931677	0.112319	0.0117647	0.123894	0.2	0	0	0.0413223		0.0898876
m2SNC	0.0350877	0.0103093	0.012987	0.189189	0.0576923	0.133333	0.0888889	0.016129	0.0677966	0.139241	0.0263158	0.025	0.00961538
m2SNR	0.0165975	0.0197368	0.0291971	0.113636	0.0558659	0.125	0.0218978	0.0111111	0.0522388	0.0474576	0	0	0.00970874		0.00775194
CB_gr	0.142167	0.224958	0.228989	0.287642	0.237843	0.304608	0.292102	0.190476	0.241975	0.229486	0.156679	0.185816	0.123825	0.31953	0.276132
CB_mo	0.0321981	0.0688627	0.0948057	0.307307	0.316266	0.356742	0.29522	0.0668108	0.278984	0.255546	0.0609937	0.0732462	0.0488798	0.347578	0.213273
CBN	0.0055918	0.0138632	0.00721649	0.111236	0.12203	0.0882353	0.0850785	0.0152672	0.111527	0.0763116	0.00657174	0.00892857		0.121495	0.0875
isA	0.0367906	0.0505083	0.0319029	0.210053	0.288127	0.218575	0.201964	0.0316114	0.201412	0.208153	0.0223818	0.0213166	0.00844278	0.261375	0.10447
isLimRt	0.00869565	0.0257732	0.0355556	0.16	0.146667	0.0902256	0.112	0	0.161905	0.141593	0	0.0224719			0.0892857
isBRt	0.010101	0.00985222	0.00900901	0.17551	0.18136	0.0821256	0.177606	0.00502513	0.10989	0.119318	0.0133333	0			0.113924
isSNC	0.0408163	0.02	0.0135135	0.24	0.08	0	0	0	0.0519481	0.166667	0	0	0.0103093
isSNR	0.00568182	0.0202703	0.021978	0.091954	0.101449	0.0285714	0.0714286	0.00518135	0.0466667	0.0862745	0	0	0		0.0491803
r1	0.0299708	0.0222812	0.0204617	0.207792	0.237826	0.17344	0.151596	0.0224383	0.151599	0.176471	0.0135977	0.0117111	0.00464037	0.180145	0.0706522
r2	0.0219298	0.0250923	0.0410557	0.270147	0.304575	0.214344	0.175195	0.0159541	0.186335	0.175951	0.0156676	0.0137931	0.0130332	0.223834	0.116497
r3	0.0227101	0.0329966	0.0362669	0.280812	0.319287	0.198376	0.142939	0.0128205	0.21822	0.176565	0.0227606	0.00944139		0.241166	0.0895326
r4	0.0224525	0.0287814	0.0403226	0.221587	0.244304	0.202828	0.112559	0.0125	0.178499	0.15082	0.0193924	0.00563154		0.164751	0.0947165
r5	0.0233918	0.0196744	0.0296465	0.1875	0.184783	0.142684	0.0998546	0.0150344	0.122618	0.137045	0.0156111	0.00813008		0.147686	0.103567
r6	0.0339377	0.0338223	0.0407332	0.236948	0.249869	0.153068	0.167708	0.0189274	0.175248	0.171638	0.0202075	0.0163736		0.175104	0.158498
r7	0.0298246	0.039234	0.0421109	0.240491	0.247178	0.207273	0.136785	0.0332497	0.166667	0.204411	0.0381877	0.020592		0.213105	0.151488
r8	0.0318389	0.0382458	0.043837	0.216278	0.202819	0.203747	0.144801	0.0348759	0.176441	0.165865	0.0258435	0.0334728		0.184478	0.096745
r9	0.0312955	0.0477419	0.0453636	0.210556	0.207899	0.201588	0.175252	0.0216693	0.167615	0.172037	0.0363382	0.0254863		0.157111	0.0966507
r10	0.0359712	0.0462144	0.0490716	0.241552	0.248379	0.213368	0.1883	0.0411985	0.173285	0.182891	0.0291121	0.0334076		0.167504	0.134615
r11	0.0517647	0.0773481	0.0522193	0.323336	0.271233	0.186413	0.209848	0.0463392	0.215557	0.20517	0.050702	0.0299401		0.184628	0.19686

## Sheet: Subtype 08
	CFS0172	CFS0202	CFS0206	CFS0224	CFS0225	CFS0226	CFS0227	CFS0182	CFS0184	CFS0196	CFS0197	CFS0199	CFS0201	CFS0204	CFS0200
region	Subtype 08	Subtype 08	Subtype 08	Subtype 08	Subtype 08	Subtype 08	Subtype 08	Subtype 08	Subtype 08	Subtype 08	Subtype 08	Subtype 08	Subtype 08	Subtype 08	Subtype 08
ORB_l1	22.2429	31.2049	51.3903	37.1004	38.1901	38.9477	38.1897	27.155	33.8	36.9167	39.386		32.6681	65.1128	35.238
ORB_l23	25.7218	25.9663	49.0277	34.9405	34.2397	35.8566	34.1661	23.016	31.4186	34.5704	37.785		29.6239	61.6811	32.4011
ORB_l5	19.8399	21.7965	34.5079	29.1918	30.5137	34.4307	31.6709	15.3981	27.4039	31.7112	32.1804		23.2691	52.9657	27.2014
ORB_l6	11.5289	12.2991	17.8466	20.0973	21.2749	25.9555	21.8547	8.54187	18.6948	26.3408	15.5707		15.8278	38.4128	17.7248
FRP_l1	31.9239		53.3485	36.4554	36.1492		41.5645		39.3417	36.0787				45.9787
FRP_l23	31.8043		57.4201	32.7431	31.9447		37.6209		36.4321	34.1509				45.2615
MO_l1	38.6915	36.7659	82.7587		40.3803	41.7545	39.3855	37.1628	37.8564	42.2965	40.7588		19.0854	49.57	38.2757
MO_l23	34.8483	33.6081	75.0898	32.7241	36.6363	37.9842	35.3745	36.4298	35.8147	39.8927	38.9188	24.9759	28.824	50.2747	36.3301
MO_l5	26.5587	27.2601	53.7583	28.8337	32.5387	35.4031	31.6066	32.3343	31.6883	34.6851	30.3218	18.9971	24.0281	44.0387	29.0864
MO_l6	16.6334	16.6664	32.5929	21.4196	26.1799	31.4096	26.8576		24.906	26.0916	15.7646	9.13768	13.6035	35.2453	19.9327
SS_l1	37.4569	35.2212	72.9559	33.753	39.9475	41.2305	32.8378	35.5222	36.871	42.5982	39.1898	26.3754	26.5099	48.7989	34.9784
SS_l23	34.887	32.293	69.489	31.8856	35.6841	37.6545	32.3647	34.6727	35.6914	41.199	36.6006	27.6546	29.0087	48.4325	33.4067
SS_l5	27.5889	25.8046	55.5408	28.8959	32.4698	38.4484	28.9423		34.9051	36.4434	31.0156	22.0322	26.8482	44.1944	29.2886
SS_l6	17.5603	16.8297	37.8323	20.6406	26.759	34.8894	26.0664		27.8187	27.4216	15.8628	10.6935	16.2871	35.3813	19.7738
PTLp_l1	33.7355	30.5806	73.7011	32.3259	38.4586	38.0306			37.8846	38.5	37.4553	26.1069	34.5128	38.5852
PTLp_l23	30.6287	26.378	67.2482	28.4409	33.5791	35.5482	32.3375		35.0593	40.6704	33.3067	28.4009	31.4691	35.613	18.9773
PTLp_l5	25.3687	26.3633	66.8473	28.0841	35.0913	38.3492	30.5899		33.8295	35.849	31.6658	25.2326	28.184	39.9554	26.2405
PTLp_l6	17.7186	17.6468	40.3417	19.9898	27.5124	32.6796	21.1522		26.8848	25.3333	15.4947	12.0657	17.3737	30.1648	17.8496
VIS_l1	32.4823	34.047	64.9082	32.0981	36.6617	39.6898	32.7991	34.7886	37.5666	33.067	32.8	28.9259	30.245	34.4591	29.3206
VIS_l23	24.6597	27.2955	55.7543	29.0832	34.221	32.5864	29.9335	29.0509	38.8608	36.7031	24.6512	28.1663	29.6317	31.0938	21.7378
VIS_l5	20.61	26.7568	54.146	29.7162	32.9388	36.2106	28.6308	24.1053	35.1026	32.6412	23.8227	23.5564	24.3037	34.508	22.5935
VIS_l6	11.3542	16.2655	35.5583	20.3386	26.1229	28.798	21.9053	15.6552	27.3561	20.7737	13.2915	9.57996	12.5589	25.8836	13.222
RSP_l1	15.9309	25.4567	49.7087	27.8566	33.9173	38.6452	24.8699	22.2685	30.5288	32.9051	24.6516	18.3244	24.2479	34.6667	23.3929
RSP_l23	18.6637	21.7097	42.1528	24.5174	28.85	30.3272	23.8643	24.6238	30.2854	30.2045	22.0252	19.4852	23.2004	28.1624	19.4944
RSP_l5	17.4227	21.5012	41.5967	26.0373	29.9844	33.8347	23.4378	25.7298	29.8061	26.399	23.5281	16.6339	16.9316	30.4957	14.1831
RSP_l6	5.71707	11.4286	29.5195	17.1029	19.443	25.4498	14.6842	12.2254	23.5813	18.226	14.7863	7.31933	6.42975	20.4571	7.51969
CA1_so	30.9388	31.49	37.3885	33.801	38.0945	40.3802	32.1514	31.2773	37.5714	32.6005	39.2358	26.4377	30.8185	38.7341	22.7277
CA1_sp	7.25658	5.42276	12.2848	10.1342	14.2347	13.3483	9.01198	6.51765	8.39098	4.78632	7.57143	3.51748	5.26667	6.70548	3.26515
CA1_sr	36.4721	34.5394	51.4075	37.3473	39.3517	41.976	35.6876	37.3776	39.3497	39.0101	42.1803	29.0595	33.9267	39.4593	24.3657
CA1_slm	29.92	34.1004	49.56	40.2194	45.5388	46.2664	34.9395	34.7701	38.6967	39.9528	44.2588	24.4562	34.3013	42.0573	33.7308
CA2_so	16.7049	11.46	12.7045	18.7123	25.5469	27.7812	20.1034	11.2656	20.5263	31.4762	22.5763	3.31373	12.0714	29.5965	2.70588
CA2_sp	2.67742	2.07895	5.4386	2.79487	8.57812	4.8	3.16667	1.83871	4.08333	3.45455	3.48649	0.212121	0.84	6.55556	1.25
CA2_sr	18.1324	7.74074	16.3735	19.8163	28.5167	28.5224	16.7206	15.88	21.1562	19.1667	19.2667	3.45763	7.98182	22.0395	4.30435
CA2_slm	15.303	16.6667	28.8378	23.2564	33.75	31.0588	21.4667	12.4667	20.9737	24.1053	26.55	4.3125	9.45	33.1163	8.81818
CA3_so	8.10366	7.50303	9.0303	13.7667	21.879	21.9891	19.758	8.89503	16.5446	18.7946	8.42105	1.43269	7.01875	21.3567	6.24242
CA3_sp	5.85185	4.57971	10.4696	10.907	11.7379	9.34951	6.82203	3.97059	6.93407	4.78022	7.81944	2.17391	3.08537	7.89189	3.10345
CA3_sr	13.5401	14.0909	21.2152	21.8295	29.1593	30.4298	22.4715	16.5369	21.3086	20.1176	21.6168	5.27193	14.7987	24.1868	6.70175
CA3_slm	14.72	19.1628	30.5	27.0571	31.7667	31.4815	22.551	16.4848	21.5909	24.4146	30.6512	4.25	11.6765	31.425	8.68421
DG_gr	0.561905	0.807175	0.862222	2.05189	4.51601		2.64407	0.37037	1.90783	1.70588	0.821012	0.0471698	0.477612	2.82377	1.32569
DG_Hil	5.53368	7.89041	9.8284		17.2241	16.4505		8.02162	12.2968	9.47531	9.62455	2.58515	5.69	13.9433	7.22222
DG_mo	29.6215	27.752	40.6243	32.1503	38.692	36.4251	31.0574	23.8008	29.9422	29.438	32.0274	10.1195	20.6464	30.2329	17.2159
SUB_mo	14.8983	27.5818	43.4118	25.925	24.95	33	22.2051	22.5	27.6429	33.1806	26.6	10.1892	16.4024	35.3333
SUB_pys	14.3157	21.062	38.7093	23.5113	24.5877	31.266	24.3155	21.1111	24.7978	27.8672	22.0803	15.7171	21.1361	37.7939	16.3098
BST	14.3563	15.0468	29.2542		32.8527	35.2946	31.2761	14.8737	20.4758	22.9008	21.0087	5.29851		33.8376	14.176
Cau	16.8373	19.393	31.377	22.0468	31.4526	33.4378	29.8241	17.8496	25.5183	29.9739	26.263	7.81219	15.5356	34.4589	19.1349
Put	17.4585	18.1272	25.2801	26.7351	25.6281	28.843	28.8802	16.2662	25.8069	31.9896	18.3935		22.6108	33.9121	20.5411
EPal	13.4523	10.9551	25.9201	21.9146	25.3787	32.546	26.5354	11.1067	20.2024	28.9915	16.2007	4.08885	17.6402	28.8386	19.5176
IPal	2.36593	1.47051	5.70627	4.66787	22.3516	20.5997	6.22761	3.29951	15.3864	17.0161	6.12174	0.0195599	0.21544	21.6354	2.58361
VStr	26.0362	17.1384	21.0863	29.0717	24.6521	31.9834	29.0598	10.3554	20.0561	32.4405	20.2348	4.18966	21.8156	40.2093	17.4757
VPal	1.96444	1.44	3.35056	6.06383	6.91489	8.62717	4.28145	0.85291	4.76494	7.31593	1.47466		1.83107	15.1598	2.01834
Tustr1	15.567	12.2159	29.6017	30.5364	19.8983	34.8707	24.6021	5.60714	19.4699	19.4902	24.2888		15.0984	37.4293	18.0248
Tustr2	8.97546	4.84472	11.9139	28.0465	13.3818	28.6899	20.1457	3.03483	12.2171	12.1523	18.0989		11.289	33.5407	9.15544
Tustr3	8.78667	8.63025	15.5421		19.961	26.6851	13.4938	3.73421	11.1	18.0831	14.7419		10.3085	30.6361	13.2516
TuPal1	28.0061	21.1548	26.5163	37.7342	23.8354	40.8817	31.0194	8.17564	20.6763	39.0366	27.1055		26.4533	51.092	15.7527
TuPal2	19.8889	11.2885	11.0704	27.0826	18.2206	27.7477	24.4	3.83654	13.7162	30.4091	18.8389		18.5904	37.0444	9.28302
TuPal3	21.0885	16.4361	16.0295	32.9221	17.3512	28.2519	27.1407	7.84277	12.6399	19.7031	23.2935		24.3389	47.7665	12.73
HDB	3.44578	1.92913	13.8206	7.36189	5.66594	8.02035	5.90945	1.12968	5.59381	8.61719	3.98148		3.84007	18.5061	5.19009
SIB	1.73166	1.34839	5.38936	4.40161	4.45989	6.22425	4.36787		6.12834	7.56973	1.71838	0.332273	1.752	13.9886	4.19873
OB_gl	8.36667		2.10519	13.9558				0.862553	8.15556	16.7033				31.6504	12.3113
OB_gr	3.37731	2.2563	5.61143	7.17445				1.37334	5.14209	6.42167					3.67374
OB_ipl	6.13772	4.02703		8.65217				3.24576	8.71299	10.4018					9.24771
OB_mtr	4.59341	3	4.98413	9.81053				2.09694	5.2134	6.80952					6.06186
OB_opl	11.9279	7.11921	11.8476	18.8889				4.41176	18.0408	20.3689					14.7228
AON1	8.13629	11.1684	6.92574	21.8239		35.2843		2.10837	13.0366	19.0353			15.9643		7.93886
AON2	13.1811	16.7543	16.3919	25.2				8.43415	22.2	29.2627			21.7397
AON3	5.51351	17.6282	25.5385					10.4522	24.6667	31.0323			25.5897
LPrP1	19.8279	26.0258	38.1132	23.8607	26.3172	33.3404	32.3368	11.8857	24.319	38.876	36.8911		24.2564	59.6711	28.5875
LPrP2	19.7283	21.05	24.4232	30.1565	29.207	33.8411	27.9249	12.3053	23.798	32.5316	24.3669		22.0348	45.204	19.9262
LPrP3	12.3979	18.2317	23.9634	22.3858	20.8866	25.5902	25.1268	10.8228	20.0116	31.375	17.4918		15.9701	37.6653	17.1356
Bec	6.03158	6.83761	12.4968	17.1	14.5357		19.4062	5.71795	15.8387	22.9733	7.98537		10.8293		11.7955
Cla	9.30556	8.9	15.2971	17.1681	16.7071		24.8125	7.17699	18.8222	28.4875	12.5298		12.2075		16.2961
Ven	7.03462	5.88325	10.8312			8.04373	16.44	4.45402	10.2566	24.0178	6.75882		8.26131	29.4061	7.74921
VPrP1	9.27911	9.31405	16.5981	22.3506		27.0749	24.8606	3.89379		24.8148	13.5503		13.7459	37.3708	11.0476
VPrP2	15.8691	11.7599	14.0092	24.4792		27.3282	25.4796	5.30132	17.1747	26.0215	13.8984		8.66667		7.04712
VPrP3	10.9249	11.5355	17.1651	26.2829		24.8206	24.4307	7.26682	13.6019	25.2489	14.195		11.5165	35.2134	7.38144
PHyA	1.50646	1.37491	6.12815	5.18724	4.75924	5.00595	4.92788	1.07583	5.11732	6.29815	2.20756	0.293409	0.586461	15.3707	3.21515
THyA	2.23354	2.70806	6.7299	6.43333	5.07675	6.99847	4.99761	1.24474	6.54813	7.43092	3.81369		2.63441	13.7945	4.24968
Rt	1.69845	1.24441	8.47803	6.34128	7.84873	8.03448	6.98144	1.35909	8.09635	8.51185	2.254	0.305195	0.950549	20.4834	5.06865
VPL	8.0859	7.35912	21.2577	14.1822	14.4215	16.6718	13.7336	7.19313	13.7973	15.389	9.01919	1.73393	7.76568	31.6667	10.4823
ZI	2.11038	1.45536	7.4455	5.43226	6.04409	5.70204	5.28059	1.52326	6.83109	6.18631	2.11794	0.405248	1.12774	12.1425	4.85981
p3Tg	2.91282	2	6.65041	5.47638	5.21477	4.63478	4.50725	1.38312	3.0087	7.16456	2.88716	0.526316	1.44444	13.7202	6.91667
p3SNC	2.15873	1.83784	2.64516	4.45161	5.62264	3.25926	3.75926	0.759494	1.69118	6.47826	2.18687	0.287037	1.33028	9.18579	3.43617
p3SNR	0.43871	0.485294	1.85806	1.67907	1.5418	4.71429	1.83429	0.157593	0.761194	1.74247	0.613636	0.0714286	0.260188	4.44298	0.664948
LD	12.7896	11.6931	34.447	16.8727	21.7685	22.9241	19.8533	12.3871	19.8188	21.4509	12.9972	2.89456	8.87446	44.6516
LP	11.267	10.1498	26.5407	16.4807	19.3902	19.6433	16.1974	10.3402	17.7571	18.0596	12.8718	3.40397	8.12617	37.0248	12.2427
Po	14.2272	11.7678	24.8324	18.1026	21.6934	20.975	19.015	10.7941	19.5253	20.6734	13.3121	3.67989	10.5608	42.1405	12.8038
VPM	15.1502	10.6524	20.7211	20.1594	20.6767	21.1859	20.5549	11.9296	18.0007	22.0669	13.8373	3.79897	6.73352	39.6657	10.6608
SPF	5.20946	3.17391	9.85912	6.93688	7.28269	6.52249	8.13011	3.23874	10.1826	11.3029	3.71595	1.46371	2.80282	19.3951	7.74769
p2LimRt	1.56983	0.995475	4.61818	4.56949	4.45806	5.11111	3.84946	0.932203	5.65778	5.49801	1.31222	0.315476	1.09816	8.63978	4.30216
PR	1.67066	0.959064	4.46341	3.83735	4.05106	3.75546	3.96861	1.07895	3.56972	5	1.85294	0.308725	0.948148	10.1283	4.31225
p2SNC	0.804511	0.462366	2.04301	3.45455	2.66071	3.10891	2.75758	0.65	1.63235	3.9916	1.22936	0.215686	0.975207	7.81203
p2SNR	0.441558	0.321608	2.23377	1.58989	1.16216	3.5748	1.18125	0.223684	1.13386	1.68231	0.4	0.109756	0.295597	5.06489	0.790984
APT	1.89374	1.37604	7.25142	5.28673	5.60888	5.90945	5.20875	1.42222	6.16836	5.88382	2.3837	0.356574	1.23981	15.2406	4.17112
JcP	2.03516	1.39347	6.6332	5.69889	5.79944	6.0641	5.42505	1.65011	6.57917	5.7166	2.55823	0.48337	1.49495	12.9228	4.39738
LT	2.21485	1.68045	7.29412	5.88889	6.60503	6.82927	5.83662	2.05497	6.78675	6.71822	2.57831	0.808126	1.80929	13.1522	5.90176
p1LimRt	2.07087	0.852459	5.22152	4.15432	3.92857	4.78761	4.77778	1.41221	5.99296	4.92623	1.53741	0.628571	1.33333	9.84397	5.91329
p1BRt	1.49405	0.817778	5.29255	4.29327	3.81967	3.51691	3.91584	1.26056	4.42398	4.22754	1.37705	0.524823	0.769231	8.57692	4.80365
p1SNC	1.32692	0.765306	2.43396	5.1	2.6	3.23214	2	0.705882	1.37879	3.63566	1.18987	0.436364	0.956897	9.47664
p1SNR	0.390135	0.40404	1.8024	1.44211	1.26852	2.22667	0.994652	0.188976	1.05185	1.39464	0.439024	0.117647	0.314879	6.17623	0.938053
TG	3.05412	2.16103	9.3424	6.83028	7.84516	7.55672	6.91615	2.6781	8.24301	8.20637	3.03524	1.78906	2.28125	16.3543	8.75442
SC	4.90991	5.55914	13.651	9.76531	11.5143	13.0051	8.39331	4.43548	9.11646	10.6816	6.25831	2.08099	3.12654	19.2927	7.40665
IC	5.91312	5.86088	12.4184	10.8387	10.9386	14.3443	10.0791	3.69071	8.92337	9.26586	8.18834	4.40775	3.53371	17.0879	11.8349
m1LimRt	1.58824	1.04294	4.28346	4.42949	4.73651	4.12639	4.44545	1.59322	6.07609	4.65714	0.973154	0.909677	1.22785		6.24107
m1BRt	1.73182	0.806084	4.50704	3.67069	4.88994	3.79133	4.28146	1.29386	4.68733	4.72067	0.862385	0.7	1.25185		4.77978
m1SNC	1.36364	0.663158	2.03614	4.44068	3.66667	2.58333	1.69841	0.868687	1.35484	3.88182	1.24675	0.472222	1.05505
m1SNR	0.409962	0.359116	1.61538	1.61856	1.22727	1.83673	0.888889	0.182371	1.12598	1.29582	0.387454	0.114094	0.327511	7.74074	0.823204
m2A	2.89105	1.86953	8.17238	6.27208	7.39735	6.21004	7.14872	2.34932	7.14886	5.36018	2.51927	1.54173	1.61485	14.0917	5.82051
SCnf	1.0875	0.61039	4.08571		2.44954	3.14953	4.45455	1.22963	5.18605	3.67647	1.53247	1.36364	0.736264		5.04167
m2BRt	1.32673	0.95941	3.38194		3.63051	2.3913	3.32609	0.933333	4.63717	4.67407	0.854839	0.582353	1.13223		4.20787
m2SNC	1.33333	0.639175	2.06493	3.18919	2.17308	1.86667	1.4	0.669355	1.64407	4.3038	1	0.275	1.01923
m2SNR	0.539419	0.453947	1.70803	1.60606	1.21229	2.26562	1.13139	0.266667	1.01493	1.6339	0.421296	0.137255	0.398058		1.06977
CB_gr	10.3034	16.5806	14.47	13.9072	14.3082	15.5551	11.8833	12.8404	12.4796	12.0062	11.0499	9.27447	8.75766	17.8341	9.30314
CB_mo	4.97616	6.9108	11.5553	14.718	15.152	16.1236	13.0461	8.40886	13.4203	12.0107	8.13589	6.70702	5.65988	21.3085	13.1342
CBN	0.993476	0.788355	2.10722	5.57303	4.97408	3.79186	4.67147	1.11832	4.58533	3.11844	1.40745	0.764881		6.18598	3.41146
isA	2.01174	1.6007	5.87182	5.54951	6.44112	5.20475	5.80487	1.7101	6.02341	5.55377	1.86149	1.10157	1.06191	14.4879	4.81965
isLimRt	1.11304	0.860825	3.81778	3.22	2.84889	3.37594	2.512	1.29012	4.45714	3.56637	0.780303	1.14607			4.51786
isBRt	1.30303	0.672414	2.77928	3.36327	4.03275	2.57005	3.20463	0.623116	3.47253	3.52273	0.4	0.492462			4.06329
isSNC	1.12245	0.71	1.7973	2.24	2.9	0.310345	2.3913	0.677419	2.1039	3.74444	0.555556	0.175	0.628866
isSNR	0.647727	0.540541	1.86813	1.5977	1.92754	1.15714	1.41837	0.264249	1.44667	2.18431	0.289157	0.152542	0.381579		1.4918
r1	1.61988	0.73634	4.06873	4.58947	5.14891	3.70319	3.8	1.23186	4.72045	4.97619	0.983003	0.675342	0.806265	10.1022	3.56056
r2	1.64108	1.06347	4.80938	6.25458	6.46797	4.36512	5.43437	1.34078	5.51941	5.41916	1.53678	0.641954	1.34716	11.8184	5.10289
r3	1.49205	1.43636	4.72824	6.41106	6.89033	4.86606	4.4008	1.26282	6.68803	5.66613	1.54626	0.599528		12.4811	3.5023
r4	1.60104	1.22168	4.27381	5.42602	5.81582	4.61175	3.64617	1.14531	5.69473	5.34153	1.88171	0.705551		9.9023	3.9884
r5	1.5229	1.04308	3.56899	4.93172	4.04112	3.64906	3.12167	1.33462	3.92419	5.02184	1.77475	0.768293		8.78692	4.36594
r6	2.22083	1.84148	4.79185	5.72892	5.20157	4.27388	4.9457	1.96215	5.48843	6.48004	1.90224	0.892056		10.3361	5.03692
r7	2.42222	1.78234	4.91205	5.84785	5.57041	5.38848	4.2218	2.28733	5.26979	6.60032	2.31262	1.2529		12.3987	5.3697
r8	2.59974	2.0408	5.36359	5.13887	5.53064	6.39578	4.2074	2.29443	5.5492	6.35865	2.31084	1.64435		12.6075	4.71971
r9	3.04949	2.74516	6.17945	5.40444	5.81459	5.91998	4.77324	2.79695	5.58665	6.54891	2.57442	1.81087		11.6984	4.99713
r10	3.64658	2.86234	6.84615	5.9368	5.98508	5.59769	5.25686	3.37547	6.08002	6.6556	2.70378	2.12546		12.3735	5.87104
r11	4.28549	4.4704	7.21475	8.13027	6.99384	4.81607	7.91676	4.47451	5.89519	8.12682	4.17473	2.82036		13.9674	7.48792

## Sheet: Subtype 09
	CFS0172	CFS0202	CFS0206	CFS0224	CFS0225	CFS0226	CFS0227	CFS0182	CFS0184	CFS0196	CFS0197	CFS0199	CFS0201	CFS0204	CFS0200
region	Subtype 09	Subtype 09	Subtype 09	Subtype 09	Subtype 09	Subtype 09	Subtype 09	Subtype 09	Subtype 09	Subtype 09	Subtype 09	Subtype 09	Subtype 09	Subtype 09	Subtype 09
ORB_l1	4.84902	9.28472	13.0241	10.393	10.8781	10.6209	9.43295	8.10853	10.7074	9.2619	8.92982		8.51965	16.6482	9.3524
ORB_l23	6.32564	8.16106	13.2869	10.0662	10.4459	10.2128	8.45607	7.60695	9.97974	9.02736	8.935		8.00202	17.3536	9.17797
ORB_l5	4.28223	6.13997	7.62461	7.86747	8.24678	9.03487	7.05802	4.30892	8.11422	8.34299	6.71269		5.68947	13.6108	7.20704
ORB_l6	1.99696	3.05357	3.45687	4.77052	4.95498	6.46085	4.53053	1.74384	4.89635	6.55984	2.73232		3.51852	8.4	4.27721
FRP_l1	6.97826		12.6919	9.51339	9.65746		9.62903		11.5917	10.1389				13.5319
FRP_l23	7.25362		14.6438	9.0367	9.52766		9.24171		10.8333	10				13.3615
MO_l1	9.01452	9.42955	19.5574		11.2542	11.6432	8.64909	10.814	11.059	12.3245	9.92965		4.98258	14.5782	10.9486
MO_l23	8.48191	9.17341	19.5665	8.97537	10.6999	11.5499	8.83904	11.2736	10.483	11.791	9.67688	7.21034	8.176	15.85	10.7684
MO_l5	5.91346	7.41076	12.6349	8.10148	9.35828	10.0653	7.73396	9.66127	9.28127	9.77229	6.78398	5.81871	6.4452	12.4873	8.03628
MO_l6	3.0302	4.01781	6.0056	5.70087	6.16575	8.10466	6.16061		6.8054	6.50182	2.52428	2.34058	2.75106	8.01246	4.75437
SS_l1	8.39713	9.28519	16.1744	9.30183	10.422	12.6718	9.25666	9.70565	9.92627	12.4573	9.26569	8.00308	7.28256	13.4275	9.79459
SS_l23	8.55335	9.12169	18.4881	9.41941	10.2559	12.8727	10.4131	10.575	10.713	12.9572	9.13094	9.35568	9.04352	15.5191	10.0224
SS_l5	6.42222	6.93902	13.725	8.32837	8.99431	12.3389	8.71257		10.1394	10.8788	7.00367	6.80552	7.23813	12.9419	8.19639
SS_l6	3.48072	4.14181	7.7394	5.47718	6.60402	9.3344	6.92587		7.31191	6.93729	2.58542	2.63985	3.77419	8.32832	4.79907
PTLp_l1	8.27273	7.93548	17.6207	8.84444	9.8674	12.0393			10.1648	9.68478	8.54472	7.68553	10.0427	10.0852
PTLp_l23	8.01485	6.9878	17.7956	8.25984	8.99663	13.5789	11.0836		9.90254	12.514	7.47604	9.52535	9.91237	11.8261	6.20455
PTLp_l5	5.72727	6.41224	15.5665	7.83801	8.99519	12.3611	9.34332		9.39489	10.5729	6.42857	7.32558	7.56597	11.7589	7.60127
PTLp_l6	3.39521	4.32338	8.31667	5.4966	6.7795	9.28641	5.80969		6.71067	6.31884	2.7614	2.79562	4.00505	7.35714	5.19549
VIS_l1	7.42677	8.41239	14.5749	8.72504	9.26946	12.5793	10.9114	8.78862	9.34831	7.97938	6.1	8.33995	8.3309	7.84436	9.58779
VIS_l23	5.71335	6.79091	13.8561	7.80231	8.36998	11.8621	10.3592	7.38182	10.0063	9.83558	4.6875	8.50881	8.75673	8.67963	7.79371
VIS_l5	4.27736	6.31474	11.6118	7.64466	7.92536	11.055	9.32211	5.00957	8.85638	8.7536	4.24441	6.19259	6.32593	8.6506	6.87947
VIS_l6	2.08856	3.74484	6.54201	5.29233	6.20062	8.30725	6.50466	3.48276	6.43231	5.36391	1.98688	2.11248	2.70501	6.05291	3.6945
RSP_l1	3.65132	6.73068	11.1201	8.51103	8.80779	12.1141	8.09931	5.88235	8.73151	9.27981	5.00266	5.23266	6.17549	9.87816	7.36905
RSP_l23	3.99288	5.691	9.36672	7.14385	7.3119	10.8641	7.86871	6.1901	8.38058	9.23214	4.39832	5.57377	5.95606	8.39799	7.4382
RSP_l5	3.47495	5.29216	8.60373	7.06846	7.62361	10.8699	7.3408	6.19787	7.68803	7.77548	4.43451	4.48954	4.11914	7.21806	4.57746
RSP_l6	0.878049	2.54464	4.85065	4.28676	4.81329	7.69517	4.26316	2.44509	5.63547	4.64384	2.18803	1.46218	1.2314	3.91429	1.65354
CA1_so	8.16582	10.3932	11.609	11.864	12.8209	15.1693	12.5838	12.3529	12.1923	12.4648	9.71202	9.91014	11.1637	13.6767	8.9234
CA1_sp	2.11184	1.86992	3.92053	4	4.71939	5.94382	3.93413	2.67059	3.24812	2.28205	2.17143	1.55944	2.32381	2.50685	1.63636
CA1_sr	10.1715	12.1798	17.8189	14.3425	14.3407	16.9104	14.3211	14.8361	14.1722	15.6639	12.0632	12.387	13.3149	14.8881	10.1512
CA1_slm	8.34182	10.6904	16.5733	14.2857	13.8721	17.9189	13.2137	12.9042	12.75	14.7992	10.9518	9.62212	11.2533	17.0044	13.7067
CA2_so	4.63934	3.98	3.28409	6.86301	8.79688	10	6.15517	4.0625	7.96491	11.4286	4.77966	1.19608	3.71429	8.82456	1.23529
CA2_sp	0.806452	0.447368	2.21053	1.64103	3.60938	2.9	1.8	0.774194	1.58333	1.66667	0.918919	0.151515	0.4	1.77778	0.875
CA2_sr	5.07353	3.27778	6.44578	7.95918	10.95	11.6866	6.94118	6.24	8.54688	8.41667	4.15556	1.50847	2.85455	8.71053	2.43478
CA2_slm	3.87879	5.54762	8.89189	7.82051	9.96875	11.3529	8.5	4.06667	7.81579	9.07895	5.85	1.78125	3.35	10.4651	4.13636
CA3_so	2.87805	3.95152	3.16162	6.17333	8.90446	11.0601	9.24204	4.18232	8.63366	8.99459	3.02632	0.557692	3.46875	8.95322	4
CA3_sp	3.87654	3.11594	6.23478	7.11628	6.6699	6.57282	4.30508	3.11765	4.38462	3.15385	3.40278	1.82609	1.63415	6.71622	2.24138
CA3_sr	5.25547	7.32576	11.2405	12.0698	14.1327	16.9091	13.1057	8.25503	11.9886	11.2824	7.72897	2.60526	6.73585	17.2308	4.4386
CA3_slm	4.08	7.27907	9.11111	10.4571	12.7667	15.4815	10.8571	7.15152	10.9091	11.878	8.93023	2.125	3.20588	11.875	4.94737
DG_gr	0.190476	0.318386	0.248889	0.778302	1.59786		1.34746	0.166667	0.81106	0.71123	0.249027	0.0424528	0.18408	0.942623	0.697248
DG_Hil	3.38342	4.67808	6.45562		10.112	10.5315		4.51892	6.97419	5.90741	4.43321	1.66812	3.255	9.99291	4.79739
DG_mo	8.97552	11.408	15.8982	13.4712	14.8814	18.1497	13.8191	11.4342	14.2415	14.9492	9.60951	5.89661	9.33503	13.1037	10.7341
SUB_mo	2.81356	6.43636	8.88235	7.725	6.175	8.61111	5.84615	4.60714	6.63095	8.80556	4.37143	1.89189	3.06098	9.31373
SUB_pys	2.8747	5.38321	7.68605	6.83835	6.99692	9.91987	7.12723	5.07672	6.25376	7.28184	4.37591	3.49666	4.69527	9.72901	4.95652
BST	3.21264	3.75439	6.92655		8.77679	10.6008	8.1194	3.81579	6.40323	6	4.06957	1.70896		7.94416	3.876
Cau	3.05312	4.48732	6.4918	5.4637	8.02641	9.47673	7.07677	4.49688	7.16836	7.4385	5.29032	1.81618	3.04574	7.69833	4.91221
Put	3.41967	4.72097	5.93544	6.8415	6.68666	8.02694	6.64727	4.37921	7.44793	7.45611	4.13336		4.60457	7.6074	5.66648
EPal	2.88545	2.97757	6.70986	5.97865	6.73299	9.56825	6.83104	3.16	6.59216	6.90598	3.60209	1.23102	3.7908	7.13911	5.66913
IPal	0.481073	0.460674	1.39604	1.13357	4.42582	4.81845	1.48899	0.859413	3.22889	3.1682	1.02435	0.00977995	0.0502693	3.85083	0.613115
VStr	5.5503	4.98793	6.25247	7.18491	7.17358	8.48238	6.65517	3.11605	6.89978	7.04518	4.97482	1.26724	4.76039	8.73157	5.52586
VPal	0.362963	0.375	0.885512	1.23568	1.50616	1.75145	1.04717	0.249735	0.947211	1.24021	0.299135		0.390291	2.24487	0.433985
Tustr1	3.60825	3.56818	7.18672	6.68636	5.93785	8.23276	5.69634	1.63393	5.96787	4.14706	5.89224		3.15984	7.36585	4.78512
Tustr2	2.62577	1.60248	3.50718	6.03101	4.27273	6.82911	4.5298	1.02985	4.45143	3.50331	4.88462		2.63006	6.8	2.98964
Tustr3	1.78444	2.42857	3.96636		6.03064	6.0379	2.97007	1.18209	3.58163	3.83896	3.61388		2.21543	5.53218	3.88889
TuPal1	5.3697	5.5754	7.11163	8.53797	6.92073	8.90323	8.07742	2.28329	6.6763	8.64398	7.24473		5.55111	9.73006	4.51099
TuPal2	4.05556	3.35577	3.75352	6.14679	5.53676	6.6729	6.55172	1.19231	4.79054	6.70455	5.16779		3.71687	8.32222	3.36792
TuPal3	4.42188	4.91729	4.62162	7.27922	5.35714	6.42222	6.5	2.37736	4.31088	4.14583	6.62687		5.5042	8.7006	4.57
HDB	0.662651	0.494094	2.96651	1.74552	1.32755	1.91134	1.54528	0.299712	1.24742	1.63867	0.79784		0.658088	2.7367	1.06509
SIB	0.300503	0.361446	1.22129	1.05823	0.950089	1.45349	1.15916		1.20168	1.46429	0.380668	0.119237	0.356	2.22718	0.734177
OB_gl	1.74242		0.37037	3				0.197756	2.25156	3.38462				8.57343	2.23585
OB_gr	1.45309	1.30672	2.30487	2.93595				0.65378	2.27717	2.38512					1.40894
OB_ipl	2.62275	2.24324		2.61957				1.50847	3.4139	3.57143					2.94495
OB_mtr	1.7033	1.84127	1.83598	3.92632				0.903061	1.88586	1.94048					2.13402
OB_opl	2.60417	1.47682	1.81959	3.98291				0.813725	4.25344	3.54045					2.65965
AON1	1.74802	3.16222	2.16667	5.39139		9.06863		0.857143	4.84698	4.83698			3.49554		2.73362
AON2	2.62205	4.86638	3.50338	6.25965				2.26504	7.12449	7.24885			4.72603
AON3	1.05405	4.69231	5.76923					2.70701	7.94444	7.33871			6.10256
LPrP1	4.92623	7.67742	9.01887	7.69652	8.33333	9.75532	8.02105	3.57857	7.70552	8.73554	7.76238		5.54701	13	7.45
LPrP2	4.13043	6.73077	6.09129	7.76718	8.38597	9.16556	5.87793	3.38938	8.13355	7.53821	5.32544		5.98261	10.808	6.19463
LPrP3	2.25704	4.77134	5.30037	5.33333	4.99485	6.31203	4.87906	2.44882	6.35465	6.8625	3.16803		3.5597	7.64082	4.84746
Bec	0.936842	1.59829	2.92994	4.9	3.27679		3.71875	1.17949	4.22581	4.59333	1.20488		1.62195		2.92614
Cla	1.58333	2.09091	3.7029	4.51327	3.56566		5.2875	1.64602	5.41111	6.45625	2.07947		2.5283		3.92105
Ven	1.24615	1.49492	2.80605			2.13994	3.54333	1.05747	3.0177	5.07125	1.26176		1.75879	5.28384	1.93651
VPrP1	2.2329	3.0124	5.29187	6.04545		7.68386	6.25	1.39216		6.14815	2.82886		3.93443	6.3764	3.0068
VPrP2	3.35802	3.80396	3.7788	6.13194		7.14484	5.48639	1.56309	5.90483	5.92688	3.02935		2		2.08377
VPrP3	2.09091	3.25428	4.03899	6.35122		6.1488	5.25959	1.89013	4.47393	5.59912	2.88858		2.48347	6.28021	1.97423
PHyA	0.272868	0.440174	1.34173	1.3221	1.10952	1.32645	1.39774	0.302528	1.10816	1.4092	0.486474	0.0918885	0.106568	2.80257	0.640152
THyA	0.475398	0.803414	1.78479	1.65	1.25167	1.84198	1.32882	0.372807	1.37861	1.61628	0.788991		0.528674	2.62003	0.913401
Rt	0.272337	0.267484	1.43944	1.48999	1.44928	1.94828	1.68041	0.274005	1.78738	1.52586	0.350053	0.102597	0.179487	2.97636	0.890369
VPL	1.57423	1.94004	3.37255	3.45555	3.5437	4.20697	3.58713	1.67103	3.64948	3.25023	1.44131	0.565953	1.33609	5.39189	3.24452
ZI	0.543046	0.533482	2.17299	1.77097	1.89606	1.93265	1.77004	0.496124	1.65321	1.66242	0.657807	0.16035	0.321357	3.36552	1.3528
p3Tg	0.784615	0.594203	1.78862	1.59055	1.69799	1.28696	1.42995	0.487013	0.678261	1.87764	0.723735	0.163158	0.28655	3.13573	1.43229
p3SNC	0.420635	0.594595	0.612903	1.29032	1.4717	0.851852	1.18519	0.170886	0.382353	1.56522	0.393939	0.101852	0.330275	1.84153	0.787234
p3SNR	0.0967742	0.171569	0.741935	0.506977	0.417957	1	0.434286	0.0401146	0.238806	0.270903	0.127273	0.0336134	0.0752351	0.960526	0.164948
LD	2.04128	2.81683	6.03376	4.33551	4.73611	6.04258	4.71937	2.70277	4.63285	4.65545	2.48628	0.749588	1.6342	8.83097
LP	1.95728	2.25271	4.36091	3.98261	4.54599	5.34076	4.30409	2.31543	4.60982	4.03158	1.73487	1.02252	1.55034	7.47258	3.47467
Po	2.76775	3.03606	4.37569	4.45299	5.24672	6.39079	5.37544	2.36436	5.51328	4.82373	2.05236	1.20503	2.1932	8.36373	4.02286
VPM	3.18695	2.9376	3.84932	5.4258	5.50024	6.15894	5.86832	3.07041	5.66369	5.58924	2.53653	1.39636	1.43918	8.49312	4.1511
SPF	0.868243	0.732441	1.64365	1.84053	1.94346	1.63322	2.12639	0.711712	2.26484	2.89051	0.626459	0.423387	0.431925	3.78601	1.81231
p2LimRt	0.296089	0.40724	1.28182	1.4678	1.65806	1.6595	1.41935	0.288136	1.54222	1.50199	0.330317	0.14881	0.233129	1.99462	1.17626
PR	0.431138	0.391813	1.26829	1.07229	1.25106	1.24891	1.08072	0.322368	0.968127	1.49767	0.406863	0.120805	0.340741	3.20856	1.25692
p2SNC	0.165414	0.215054	0.526882	0.890909	0.535714	0.851485	0.80303	0.225	0.382353	1.01681	0.211009	0.0392157	0.231405	1.92481
p2SNR	0.142857	0.130653	0.720779	0.331461	0.324324	0.795276	0.31875	0.0526316	0.251969	0.371841	0.168889	0.0243902	0.091195	1.17557	0.22541
APT	0.339658	0.35376	1.40454	1.43367	1.52292	1.78543	1.44949	0.328571	1.52333	1.41701	0.369781	0.13745	0.290168	3.16232	0.932264
JcP	0.429688	0.421875	1.39961	1.57044	1.65358	2.00641	1.59013	0.37797	1.56667	1.40486	0.428835	0.141907	0.305556	3.01286	1.12009
LT	0.456233	0.435612	1.60784	1.64544	1.93537	2.19137	1.74865	0.46723	1.62319	1.67797	0.549053	0.158014	0.369193	3.12284	1.17884
p1LimRt	0.543307	0.420765	1.66456	1.45679	1.53175	2.06195	1.77273	0.374046	1.49296	1.27869	0.47619	0.190476	0.222222	2.88652	1.3526
p1BRt	0.470238	0.342222	1.25	1.32692	1.09836	1.41063	1.07921	0.401408	1.36257	1.17365	0.295082	0.184397	0.230769	2.32051	0.949772
p1SNC	0.182692	0.193878	0.688679	0.88	0.84	0.75	0.604167	0.313726	0.318182	0.875969	0.392405	0.181818	0.25	1.88785
p1SNR	0.116592	0.116162	0.60479	0.415789	0.402778	0.593333	0.336898	0.0826772	0.311111	0.367816	0.130081	0.0226244	0.124567	1.20082	0.216814
TG	0.595294	0.546685	1.75428	1.8411	2.04677	2.19389	1.85404	0.563725	1.9458	1.96662	0.495595	0.515625	0.459821	3.49422	1.89223
SC	0.681466	0.919066	1.89689	2.05887	2.45869	2.97252	1.99746	1.00271	2.04201	2.39092	0.783187	0.399174	0.563539	3.70664	1.49003
IC	1.15455	1.27438	2.32545	3.0571	3.09055	3.81732	2.99435	0.691239	2.50141	2.53689	1.45903	1.06946	0.735643	4.0417	3.09787
m1LimRt	0.382353	0.288344	1.4252	1.32265	1.39365	1.49442	1.52121	0.468927	1.64674	1.26667	0.275168	0.303226	0.392405		1.62946
m1BRt	0.295455	0.247148	1.14554	1.13897	1.44654	1.36585	1.27483	0.394737	1.2938	1.37989	0.238532	0.2	0.22963		1.0722
m1SNC	0.363636	0.326316	0.506024	1.16949	0.77193	0.583333	0.444444	0.40404	0.306452	1.07273	0.272727	0.125	0.211009
m1SNR	0.111111	0.104972	0.587413	0.484536	0.353535	0.469388	0.333333	0.0851064	0.251969	0.376206	0.099631	0.0469799	0.113537	1.5873	0.20442
m2A	0.610572	0.542883	1.74927	1.45585	2.20861	1.62602	2.51154	0.690639	2	1.64134	0.534261	0.46434	0.390756	3.24862	1.49925
SCnf	0.35	0.285714	1.21429		0.963303	0.981308	0.990909	0.377778	1.65116	1.11765	0.363636	0.424242	0.208791		1.29167
m2BRt	0.257426	0.269373	1.11806		1.03051	0.661491	1.00725	0.294118	1.15929	1.22963	0.387097	0.188235	0.256198		1.06742
m2SNC	0.280702	0.216495	0.506494	0.810811	0.673077	0.4	0.511111	0.241935	0.423729	1.25316	0.236842	0.1	0.307692
m2SNR	0.141079	0.190789	0.525547	0.530303	0.351955	0.53125	0.291971	0.140741	0.373134	0.4	0.12963	0.0980392	0.0873786		0.317829
CB_gr	2.53398	3.92372	3.7298	3.66217	3.47531	4.07548	3.85095	2.93027	3.16324	3.19611	2.44302	2.47553	2.06947	4.47368	3.40157
CB_mo	0.688235	1.1159	1.81313	2.94301	3.23737	3.45221	2.91884	1.15438	2.64187	2.28451	1.03634	0.996905	0.729124	4.35786	2.75532
CBN	0.291705	0.242144	0.579381	1.28315	1.26242	1.14706	1.32461	0.237913	1.11078	0.766296	0.309967	0.208333		1.72056	0.985417
isA	0.437182	0.459022	1.33823	1.36047	1.80743	1.43542	1.49957	0.427911	1.46711	1.53643	0.383868	0.292163	0.263602	3.27806	1.092
isLimRt	0.226087	0.324742	1.05333	0.88	0.853333	0.842105	0.836	0.314815	1.2381	0.911504	0.212121	0.269663			1
isBRt	0.272727	0.187192	0.891892	0.808163	1.06045	0.73913	0.888031	0.19598	0.961538	0.789773	0.12	0.201005			1.05063
isSNC	0.204082	0.18	0.783784	0.88	0.82	0.206897	1.08696	0.150538	0.636364	0.677778	0.111111	0.125	0.164948
isSNR	0.125	0.195946	0.868132	0.54023	0.644928	0.142857	0.469388	0.119171	0.473333	0.576471	0.120482	0.118644	0.0921053		0.442623
r1	0.339912	0.264191	1.03882	1.41775	1.53564	1.2344	1.075	0.275243	1.14047	1.34244	0.248725	0.183474	0.169374	2.51768	0.822981
r2	0.415936	0.416236	1.38182	2.09249	2.19608	1.7661	1.56174	0.350351	1.46817	1.47962	0.46049	0.172414	0.328199	3.30706	1.28827
r3	0.469341	0.526599	1.62766	2.21919	2.35818	1.68899	1.31046	0.415954	2.28072	1.67576	0.486784	0.204563		3.58214	1.16129
r4	0.474957	0.43662	1.57565	1.81415	1.98481	1.5329	1.20688	0.379167	1.92444	1.46776	0.538462	0.222043		2.63793	1.35438
r5	0.40692	0.340231	1.32193	1.51208	1.28025	1.17365	0.96316	0.40378	1.1918	1.26638	0.44826	0.276423		2.14989	1.35501
r6	0.608089	0.585982	1.67088	1.82262	1.73911	1.44529	1.49159	0.501052	1.72792	1.65856	0.527034	0.284415		2.7805	1.69892
r7	0.585965	0.538066	1.43657	1.83252	1.74272	1.72303	1.2016	0.59473	1.56061	1.70091	0.528803	0.368082		2.99571	1.67448
r8	0.557505	0.54717	1.35431	1.61582	1.50919	1.69145	1.12575	0.520456	1.48608	1.50288	0.510409	0.404463		2.66985	1.33544
r9	0.621543	0.707097	1.52502	1.59944	1.66155	1.58155	1.36708	0.519262	1.31298	1.56617	0.509434	0.395037		2.4073	1.36555
r10	0.726619	0.723697	1.81432	1.70713	1.78988	1.61954	1.39945	0.600187	1.55897	1.63717	0.518923	0.419451		2.45059	1.5362
r11	0.824314	1.04657	1.71018	2.27554	2.10342	1.3488	1.94373	0.787766	1.62624	1.93376	0.683307	0.47006		2.5731	2.01328

## Sheet: Subtype 10
	CFS0172	CFS0202	CFS0206	CFS0224	CFS0225	CFS0226	CFS0227	CFS0182	CFS0184	CFS0196	CFS0197	CFS0199	CFS0201	CFS0204	CFS0200
region	Subtype 10	Subtype 10	Subtype 10	Subtype 10	Subtype 10	Subtype 10	Subtype 10	Subtype 10	Subtype 10	Subtype 10	Subtype 10	Subtype 10	Subtype 10	Subtype 10	Subtype 10
ORB_l1	0.21663	0.447917	0.352113	0.816594	0.82438	1.53725	2.03065	0.108527	0.292632	0.7	0.517544		0.29476	0.969027	0.306636
ORB_l23	0.300122	0.274038	0.412362	0.844542	0.790412	1.85388	1.68371	0.0748663	0.279034	0.7923	0.45		0.343782	1.14731	0.334746
ORB_l5	0.223881	0.183261	0.216614	0.350402	0.396302	1.05231	0.898459	0.0414013	0.181543	0.398131	0.300668		0.188119	0.526166	0.178873
ORB_l6	0.118541	0.0558036	0.0766773	0.106383	0.0723473	0.421708	0.292632	0.00492611	0.0364683	0.133874	0.0993266		0.0759259	0.202564	0.036961
FRP_l1	0.23913		0.848485	0.59375	0.812155		1.77419		0.45	0.49537				0.70922
FRP_l23	0.5		1.02283	0.389908	0.931915		2.00474		0.444444	0.608491				0.684615
MO_l1	0.62069	0.863636	2.07654		1.19666	1.85682	1.27273	0.202658	0.533333	0.778761	0.723618		0.0592334	0.472313	0.53972
MO_l23	0.702079	0.726012	1.51496	0.330049	1.29819	2.50083	1.69962	0.339623	0.703883	0.880969	0.839204	0.0344828	0.158667	0.605542	0.608225
MO_l5	0.310577	0.363173	0.613918	0.265841	0.671444	1.42185	0.989635	0.195876	0.412014	0.43012	0.377663	0.0321637	0.143345	0.317063	0.180739
MO_l6	0.128356	0.0817814	0.175537	0.103624	0.178319	0.606371	0.376673		0.103025	0.123636	0.0864198	0.00724638	0.0553191	0.0724299	0.0316285
SS_l1	0.559809	0.645338	2.33613	0.222561	1.1954	0.787786	0.341404	0.181452	0.436252	0.406467	0.670073	0.0276923	0.101545	0.346014	0.162162
SS_l23	0.537071	0.64404	1.76486	0.338822	1.51044	1.49442	0.627144	0.301989	0.61788	0.463351	0.773226	0.0465549	0.128627	0.3862	0.309702
SS_l5	0.332164	0.307541	0.726974	0.246015	0.862756	1.19526	0.366857		0.574273	0.272605	0.422018	0.0275953	0.113043	0.167929	0.156313
SS_l6	0.11977	0.0977995	0.236249	0.0710581	0.2934	0.517042	0.213287		0.17192	0.0940594	0.0950679	0.00862069	0.0443548	0.0490506	0.0214953
PTLp_l1	0.38843	0.435484	1.81609	0.118519	1.1326	0.646288			0.395604	0.25	0.471545	0.0377358	0.119658	0.0681818
PTLp_l23	0.341584	0.414634	1.18978	0.188976	1.05051	0.719298	0.26935		0.330508	0.284916	0.373802	0.0276498	0.0927835	0.13913	0.0454545
PTLp_l5	0.222222	0.318367	0.935961	0.149533	1.08894	0.837302	0.179724		0.451705	0.177083	0.380102	0.0813954	0.0763889	0.0357143	0.0379747
PTLp_l6	0.155689	0.124378	0.316667	0.0306122	0.440994	0.305825	0.0657439		0.160112	0.0724638	0.150877	0	0.020202	0.0164835	0.0225564
VIS_l1	0.343434	0.519231	1.57971	0.140105	0.847305	0.53966	0.107829	0.231707	0.284109	0.0747423	0.283333	0.0502645	0.0895795	0.0233463	0.0229008
VIS_l23	0.205497	0.280682	0.826303	0.119075	0.684397	0.360981	0.117517	0.112727	0.280591	0.115337	0.155242	0.0675147	0.0836538	0.0457666	0.0174825
VIS_l5	0.156013	0.325263	0.678373	0.150715	0.68134	0.466805	0.109615	0.0909091	0.281891	0.0809353	0.238608	0.0534979	0.0630551	0.0471888	0.0183861
VIS_l6	0.0831063	0.110619	0.311653	0.0593343	0.384137	0.172119	0.0450311	0.0172414	0.104664	0.0275229	0.0787172	0.0123023	0.0338295	0.015873	0.00189753
RSP_l1	0.111842	0.332553	0.711712	0.132353	0.683698	0.28536	0.0308219	0.102302	0.213699	0.143552	0.236702	0.0268456	0.0640668	0.0643678	0.0119048
RSP_l23	0.13879	0.227504	0.400679	0.143852	0.533333	0.230415	0.100656	0.108911	0.172816	0.0892857	0.287395	0.0426229	0.0755712	0.0545977	0
RSP_l5	0.165577	0.235154	0.470862	0.197095	0.737194	0.441734	0.0920398	0.144681	0.197302	0.0880829	0.307692	0.0481172	0.0527344	0.0238501	0
RSP_l6	0.0097561	0.0803571	0.201299	0.0404412	0.205696	0.152416	0.0233918	0.0520231	0.0541872	0.0136986	0.0683761	0.00840336	0.0247934	0	0
CA1_so	0.137755	0.179487	0.112782	0.214106	0.798507	0.763021	0.197297	0.0756303	0.145604	0.073107	0.244898	0.026087	0.0803571	0.021148	0.00851064
CA1_sp	0.0197368	0.0162602	0.013245	0.0134228	0.102041	0.106742	0.011976	0	0.0075188	0	0.0285714	0	0	0	0
CA1_sr	0.179191	0.346789	0.643701	0.449111	1.29103	1.4832	0.485166	0.298755	0.295255	0.216807	0.471495	0.0490368	0.160396	0.0644068	0.0361174
CA1_slm	0.109091	0.0920502	0.12	0.0714286	0.401826	0.185328	0.100806	0.00766284	0.0163934	0.023622	0.0921053	0	0.00436681	0.0176211	0
CA2_so	0.0491803	0	0	0	0.0625	0.046875	0	0	0	0	0.0169492	0	0	0	0
CA2_sp	0.0322581	0	0	0	0.015625	0	0	0	0	0	0	0	0	0	0
CA2_sr	0.0441176	0	0	0.0204082	0.0833333	0.0298507	0.0294118	0.0133333	0.015625	0.0138889	0.0222222	0	0	0	0
CA2_slm	0	0	0.027027	0	0.03125	0.0294118	0	0	0	0	0.025	0	0	0	0
CA3_so	0.0243902	0.0121212	0	0.04	0.0700637	0.103825	0.0509554	0.0165746	0.019802	0.0108108	0.0263158	0	0.00625	0.00584795	0
CA3_sp	0.0864198	0.0724638	0.0347826	0.0930233	0.126214	0.116505	0.0508475	0.0147059	0.021978	0.010989	0.0138889	0	0	0	0
CA3_sr	0.080292	0.0454545	0.0822785	0.0542636	0.300885	0.157025	0.121951	0.00671141	0.0571429	0.0117647	0.0186916	0	0	0	0
CA3_slm	0.04	0.0232558	0	0	0.133333	0.111111	0.0408163	0	0	0	0.0232558	0	0	0.025	0
DG_gr	0.0142857	0	0	0.00471698	0.0142349		0	0	0	0	0	0	0	0	0
DG_Hil	0.108808	0.0205479	0.0118343		0.215768	0.117117		0.0162162	0.0129032	0.00617284	0.0361011	0	0.005	0	0
DG_mo	0.0696798	0.066	0.0821918	0.0760668	0.184071	0.179298	0.0787234	0.0075188	0.0306122	0.0488722	0.0763689	0.00484653	0.0169205	0.0234834	0
SUB_mo	0	0.127273	0.147059	0.2	0.175	0.166667	0	0.0238095	0.0357143	0.0694444	0.228571	0	0.0121951	0.0980392
SUB_pys	0.0987952	0.248175	0.327907	0.345865	0.655385	0.5	0.185751	0.142857	0.195699	0.149051	0.270073	0.013363	0.0976331	0.0763359	0.0108696
BST	0.045977	0.0643275	0.112994		0.142857	0.399225	0.201493	0.0263158	0.0846774	0.0867769	0.0608696	0.00746269		0.13198	0.008
Cau	0.0776892	0.101426	0.172814	0.147541	0.205282	0.469697	0.316812	0.031878	0.106651	0.0915033	0.176931	0.001998	0.0364794	0.13543	0.0221271
Put	0.0983657	0.0948099	0.141048	0.305527	0.158865	0.530429	0.461538	0.036077	0.0882353	0.182684	0.121061		0.0654562	0.222141	0.0234637
EPal	0.0785953	0.053271	0.105134	0.174377	0.115533	0.380952	0.285855	0.0166667	0.04	0.163708	0.0767888	0	0.0648536	0.195538	0.0147874
IPal	0.0141956	0.00702247	0.019802	0.0252708	0.0824176	0.110119	0.0528634	0.00611247	0.0261097	0.0645161	0.0365217	0	0.00179533	0.06814	0
VStr	0.222334	0.102172	0.0970395	0.608805	0.180492	0.759067	0.496552	0.0185676	0.0493643	0.341442	0.105605	0	0.123377	0.555633	0.0266458
VPal	0.0162963	0.006	0.0070922	0.0523732	0.0145577	0.0765896	0.0314465	0	0.000996016	0.0287206	0.00123609		0.0116505	0.0513196	0.00122249
Tustr1	0.329897	0.125	0.26971	0.681818	0.169492	0.849138	0.518325	0.0178571	0.060241	0.323529	0.297414		0.229508	0.702439	0.0454545
Tustr2	0.147239	0.0434783	0.062201	0.511628	0.0424242	0.455696	0.463576	0.0149254	0.0171429	0.18543	0.159341		0.127168	0.503704	0.015544
Tustr3	0.0755556	0.0588235	0.0691589		0.172702	0.51895	0.19202	0.00881057	0.0183673	0.158442	0.125813		0.135638	0.371287	0.0104822
TuPal1	0.272727	0.0873016	0.213953	0.702532	0.097561	0.903226	0.329032	0.0169972	0.0346821	0.628272	0.206751		0.364444	1.07975	0.0274725
TuPal2	0.12963	0.0625	0.0633803	0.550459	0.102941	0.607477	0.296552	0	0.0202703	0.393939	0.161074		0.253012	0.7	0
TuPal3	0.234375	0.100251	0.0810811	0.694805	0.077381	0.592593	0.240741	0.0125786	0.0233161	0.211806	0.144279		0.257703	0.598802	0.025
HDB	0.0187416	0.00787402	0.0311005	0.0716113	0.00867679	0.0857558	0.0383858	0	0	0.0625	0.0123457		0.03125	0.0982265	0.000739645
SIB	0.00904523	0.00301205	0.00840336	0.0281125	0.00891266	0.0282392	0.0375375		0.00305577	0.0459184	0.00596659	0	0.00933333	0.0570539	0
OB_gl	0.0242424		0.00444444	0.00884956				0	0.00444444	0.032967				0.412587	0.0849057
OB_gr	0.0990077	0.0168067	0.0595441	0.15782				0.0017311	0.0158916	0.0744125					0.0268156
OB_ipl	0.125749	0.018018		0.141304				0	0.0241692	0.142857					0.119266
OB_mtr	0.043956	0.015873	0.010582	0.221053				0.0102041	0.0173697	0.0238095					0.0309278
OB_opl	0.0769231	0	0.0103093	0.0769231				0.00108932	0.00806834	0.0420712					0.00701754
AON1	0.0681458	0.0657084	0.0264026	0.156556		0.705882		0	0.0075431	0.0912409			0.0982143		0.00873362
AON2	0.0708661	0.0862069	0.027027	0.178947				0.0097561	0.0469388	0.248848			0.0958904
AON3	0	0.0641026	0.115385					0.0127389	0.0555556	0.16129			0.102564
LPrP1	0.204918	0.122581	0.132075	0.159204	0.107527	0.526596	0.715789	0	0.0245399	0.338843	0.188119		0.111111	0.355263	0.075
LPrP2	0.148551	0.173077	0.0497925	0.20229	0.129825	0.569536	0.483568	0.0265487	0.0456026	0.222591	0.183432		0.173913	0.224	0.033557
LPrP3	0.0880282	0.0792683	0.0586081	0.0833333	0.0257732	0.229323	0.280236	0.011811	0.0290698	0.325	0.127049		0.119403	0.106122	0.0254237
Bec	0.0210526	0.017094	0.0127389	0.0875	0.0267857		0.28125	0.00854701	0	0.153333	0.0243902		0.0365854		0.00568182
Cla	0.0277778	0.00909091	0.0797101	0.0530973	0.030303		0.1875	0	0.0111111	0.18125	0.0331126		0.0377358		0.0131579
Ven	0.0576923	0.0101523	0.0302267			0.0641399	0.176667	0.0114943	0.0058997	0.221374	0.0441176		0.0519263	0.139738	0.0031746
VPrP1	0.121996	0.0371901	0.0382775	0.467532		0.402662	0.5	0.00163399		0.179894	0.090604		0.295082	0.483146	0.00680272
VPrP2	0.0987654	0.0242291	0.0299539	0.333333		0.423729	0.387755	0.0094162	0.0269886	0.221505	0.0722348		0.0877193		0
VPrP3	0.055336	0.0562347	0.0366972	0.368293		0.293217	0.339233	0.00896861	0.00947867	0.244493	0.0947075		0.0826446	0.136247	0
PHyA	0.0149871	0.0101523	0.0143885	0.0432802	0.0101664	0.0316119	0.022605	0.00276461	0.00679669	0.0350175	0.0139925	0.000633714	0.00134048	0.0552194	0.00227273
THyA	0.021483	0.0164803	0.0182956	0.0928571	0.0124944	0.0851145	0.0286967	0.00350877	0.00962567	0.0512996	0.0254058		0.0259857	0.0998273	0.00189633
Rt	0.00343643	0.0036049	0.0192926	0.0104862	0.00724638	0.0108893	0.0123711	0	0.00332226	0.0075431	0.00106724	0	0.00732601	0.030648	0
VPL	0.076564	0.0232108	0.0373483	0.0558413	0.0385185	0.0468855	0.0488346	0.0130933	0.0146048	0.0173516	0.0361174	0	0.0201183	0.0171171	0.0118044
ZI	0.00883002	0.00892857	0.00947867	0.0274194	0.0125984	0.0265306	0.0189873	0.00387597	0.00149477	0.0191083	0.00498339	0	0.00598802	0.0321839	0
p3Tg	0.0153846	0.00724638	0.0325203	0.0472441	0.0268456	0.0173913	0.0144928	0	0	0.0168776	0.0194553	0	0	0.0443213	0
p3SNC	0.031746	0.0405405	0	0.016129	0.0377358	0.0185185	0	0	0	0.0507246	0.020202	0	0	0.010929	0
p3SNR	0	0	0.00645161	0.0186047	0.00928793	0.031746	0.00571429	0	0	0.00334448	0	0	0	0.00438596	0
LD	0.0412783	0.0309406	0.0360885	0.145306	0.0601852	0.0483314	0.0527066	0.010568	0.0205314	0.00403769	0.111637	0	0.012987	0.01983
LP	0.0987984	0.0794224	0.119829	0.0968944	0.148368	0.089172	0.115497	0.0440771	0.0645995	0.0280702	0.0549363	0.00397351	0.0375839	0.0848564	0.016
Po	0.175456	0.107105	0.0856354	0.130104	0.192623	0.207895	0.149293	0.0534653	0.0908312	0.0531073	0.0605749	0.0119048	0.134168	0.0429769	0.0285714
VPM	0.157895	0.0807799	0.0768102	0.230205	0.129339	0.169905	0.171638	0.0717902	0.0759777	0.0811239	0.177067	0.0199317	0.0352832	0.0839071	0.0252594
SPF	0.0675676	0.0133779	0.0469613	0.0332226	0.0318021	0.00692042	0.0334572	0.0045045	0.0136986	0.0437956	0.0233463	0	0.0234742	0.0576132	0.0153846
p2LimRt	0.0111732	0.0135747	0.00454545	0.0101695	0.0129032	0.00716846	0.0268817	0	0.00444444	0.00796813	0.00452489	0	0.0122699	0.0107527	0
PR	0.0179641	0	0.00813008	0.0120482	0.00851064	0.00436681	0.0134529	0	0.00398406	0.0186047	0.00980392	0	0	0.0160428	0
p2SNC	0	0	0	0	0	0	0	0	0	0	0.00917431	0	0.00826446	0
p2SNR	0.004329	0	0	0	0.0045045	0	0	0	0	0.00361011	0	0	0.00314465	0	0
APT	0.0113852	0.00417827	0.026465	0.00570613	0.012894	0.0019685	0.00673401	0	0.0040568	0.00414938	0.0119284	0	0.00239808	0.00869565	0
JcP	0.0136719	0.00426136	0.015444	0.00552486	0.0154278	0.00320513	0.00379507	0	0.00208333	0	0.00924214	0	0.00252525	0.00643087	0
LT	0.0106101	0.00476948	0.00891266	0.011236	0.00897666	0.00562852	0	0.00422833	0.00207039	0.00211864	0.00516351	0	0.00244499	0.00865052	0.00503778
p1LimRt	0.00787402	0.00546448	0.0443038	0.0246914	0.00793651	0	0.00505051	0	0.00704225	0	0.00680272	0	0	0.0283688	0
p1BRt	0.0119048	0.00444444	0.0212766	0.00480769	0.0218579	0	0	0	0	0.00598802	0	0	0.00769231	0.00641026	0.00913242
p1SNC	0.0384615	0.0102041	0	0.02	0	0	0.0208333	0	0	0.0387597	0.0126582	0	0.00862069	0.0373832
p1SNR	0.00448431	0	0.011976	0	0	0	0.00534759	0	0	0	0	0	0	0.00409836	0
TG	0.0282353	0.0162382	0.040282	0.0183028	0.0322581	0.00643604	0.010352	0.00980392	0.00874126	0.00455235	0.0319383	0.00195312	0.00669643	0.00898588	0
SC	0.0288793	0.0214008	0.051964	0.0105125	0.0617524	0.0103664	0.00508906	0.0241808	0.0133197	0.00766509	0.0247406	0.00165289	0.00536193	0.00521376	0
IC	0.081205	0.0743351	0.118288	0.0324893	0.164326	0.0434325	0.00924974	0.00801282	0.0290898	0.0137199	0.0908704	0.00465116	0.0106117	0.0120998	0.00233713
m1LimRt	0.00980392	0	0.015748	0.00213675	0.00634921	0	0	0	0	0.0190476	0	0	0.0126582		0
m1BRt	0.0181818	0.00380228	0.00938967	0.0181269	0.00628931	0.00542005	0.00331126	0.00438596	0.00269542	0.0391061	0.00917431	0	0		0
m1SNC	0.020202	0	0	0	0	0	0	0	0	0.0181818	0	0	0
m1SNR	0	0.00552486	0	0	0	0.0102041	0	0	0	0	0	0	0.00436681	0	0
m2A	0.0226537	0.0173358	0.0538688	0.00835322	0.0320088	0.0122951	0.0128205	0.00913242	0.00700525	0.00455927	0.0107066	0.00151745	0.00980392	0.00662983	0.0015083
SCnf	0	0	0		0.00917431	0	0	0.0148148	0	0	0.012987	0	0		0
m2BRt	0.00990099	0	0.00694444		0.00677966	0	0	0	0	0	0.016129	0	0		0
m2SNC	0.0175439	0	0	0	0	0	0	0	0	0	0	0	0
m2SNR	0	0	0	0	0.00558659	0	0	0	0	0	0	0	0.00485437		0
CB_gr	0.26443	0.379004	0.13378	0.112926	0.390161	0.144677	0.0234224	0.358277	0.103429	0.0448	0.177817	0.0684397	0.0457703	0.0788138	0.00348432
CB_mo	0.0396285	0.0481225	0.0428632	0.031524	0.111111	0.0238373	0.0101444	0.0622703	0.0320275	0.00575185	0.0283649	0.019945	0.00610998	0.0287934	0.00177305
CBN	0.0055918	0.00462107	0.00721649	0.00449438	0.0075594	0	0.0026178	0.00381679	0.000748503	0.00317965	0.00766703	0		0.0046729	0
isA	0.023092	0.0152478	0.0239977	0.0138785	0.0183398	0.00518359	0.00469684	0.0077101	0.00594574	0.00867303	0.00337838	0.00188088	0.00375235	0.0166835	0
isLimRt	0	0	0	0	0.00444444	0.0075188	0.004	0.0123457	0.00952381	0	0	0			0
isBRt	0.020202	0.00246305	0.0045045	0.00408163	0.0100756	0.00483092	0	0	0	0	0	0			0
isSNC	0.0204082	0	0	0	0	0	0	0	0	0	0	0	0
isSNR	0	0.00675676	0	0	0	0	0	0	0	0	0	0	0		0
r1	0.0248538	0.00477454	0.0152151	0.00577201	0.0232886	0.00435414	0.00585106	0.00747943	0.00278164	0.00980392	0.00226629	0.00195185	0.00232019	0.0145278	0.00310559
r2	0.0175439	0.00442804	0.00997067	0.014652	0.0189542	0.00977995	0.00611791	0.00255265	0.0015528	0.0115489	0.0027248	0.00229885	0.00592417	0.0145019	0.00255102
r3	0.010598	0.0047138	0.0125725	0.0483193	0.0232307	0.0172501	0.00228702	0.000712251	0.00317797	0.0216693	0.00440529	0		0.0415375	0
r4	0.0120898	0.00551133	0.0103687	0.0414582	0.021519	0.0201196	0.00573215	0.0015625	0.00456389	0.0289617	0.0103426	0		0.0357599	0.00064433
r5	0.0126706	0.0050882	0.00646142	0.0204832	0.0174858	0.00485732	0.00290839	0.00214777	0.00124275	0.0235546	0.00490633	0.00135501		0.0385746	0.000575374
r6	0.0213854	0.00896495	0.00977597	0.0321285	0.015748	0.0056926	0.00288323	0.00315457	0.00188947	0.0302891	0.00709995	0.00121286		0.0697095	0
r7	0.0251462	0.0135451	0.0159915	0.0269939	0.0261438	0.00909091	0.00462963	0.0125471	0.00244379	0.0478752	0.010356	0.002574		0.0759339	0.000901713
r8	0.0363873	0.0158083	0.0139247	0.0307342	0.026348	0.00819672	0.00381056	0.01945	0.00596421	0.0447115	0.0122039	0.0083682		0.109415	0
r9	0.0356623	0.0270968	0.0173449	0.0377778	0.035107	0.0128283	0.00414446	0.0184591	0.00569064	0.0448792	0.0160727	0.0127431		0.106478	0
r10	0.0323741	0.0393314	0.0331565	0.0375469	0.0577172	0.029563	0.00274223	0.0337079	0.00962696	0.0346608	0.0152838	0.0244989		0.137353	0.00113122
r11	0.0588235	0.0710339	0.0221932	0.059044	0.0753425	0.0256835	0.00586166	0.0491196	0.00922874	0.0500808	0.0351014	0.0351796		0.177109	0

[truncated: 27 more sheets: Subtype 11, Subtype 12, Subtype 13, Subtype 14, Subtype 15, Subtype 16, Subtype 17, Subtype 18, Subtype 19, Subtype 20, Subtype 21, Subtype 22, Subtype 23, Subtype 24, Subtype 25, Subtype 26, Subtype 27, Subtype 28, Subtype 29, Subtype 30 …]
