# Supplementary material for: Developmental disruption and restoration of brain synaptome architecture in the murine Pax6 neurodevelopmental disease model
Source: Nat Commun. 2022 Nov 11;13:6836. doi: 10.1038/s41467-022-34131-w (PMC9652404; doi:10.1038/s41467-022-34131-w)
Supplement: Supplementary file 12 — Supplementary Dataset 9 [file 41467_2022_34131_MOESM12_ESM.xlsx]

## Sheet: Subtype 01
	CFS0168	CFS0173	CFS0174	CFS0176	CFS0181	CFS0221	CFS0222	CFS0223	CFS0175	CFS0177	CFS0191	CFS0193	CFS0194	CFS0195	CFS0207
region	Subtype 01	Subtype 01	Subtype 01	Subtype 01	Subtype 01	Subtype 01	Subtype 01	Subtype 01	Subtype 01	Subtype 01	Subtype 01	Subtype 01	Subtype 01	Subtype 01	Subtype 01
ORB_l1	7.57659	6.63474	8.79963	5.52	10.6552	8.57096	8.51875	13.0532	5.1056	7.05896	9.67727	9.80107	7.02263		6.58743
ORB_l23	7.62468	6.76346	9.08462	5.09097	10.3393	8.03601	7.97004	13.3139	5.13584	6.95085	9.1907	9.70052	6.93424		6.37636
ORB_l5	8.23892	7.65411	8.4542	4.95238	9.16067	8.07339	8.12302	14.2122	6.0564	7.54601	9.18271	9.26731	6.93924		6.90622
ORB_l6	6.53114	6.75202	6.59825	5.25559	5.29098	6.56962	7.02559	12.939	6.08276	7.22158	7.13805	6.93716	5.84444		6.74557
FRP_l1	6.81176	8.78378	9.81046	4.88614	10.4202		9.55708	12.0324		6.69948	9.20805	9.52206	5.89809		6.66474
FRP_l23	6.5641	7.2156	9.50971	3.48889	9.60938		8.12969	13.2336		6.3432	8.80102	10.0287	5.90367		6.34839
MO_l1	5.36578	9.60052	9.35639	4.7616	8.98679	9.28681	8.55019	13.899	7.18113	6.81447	8.16729	10.351	5.4294	6.5013	6.33452
MO_l23	6.0947		9.63807	3.9261	9.25538	10.3395	8.45205	14.7245	6.57609	6.20941	8.25599	10.465	5.28745	6.75445	5.99426
MO_l5	7.57516	9.00235	9.08424	4.29229	8.69627	9.92944	8.11145	15.103	7.14976	7.28458	9.07687	9.76355	6.49638	8.29633	7.08455
MO_l6	7.04486	7.83468	6.71231	4.65475	6.45766	7.45881	6.86136	13.1955	6.1713	7.20334	7.47777	7.45787	6.34765	7.00634	6.49776
SS_l1	5.89949		8.62603	5.70318	8.59767	10.3056	9.07601	17.1235	7.3442	5.35489	8.68598	10.2058	5.34153	7.0375	6.67057
SS_l23	6.06768		9.18106	5.32281	8.73227	10.9381	8.90022	20.4037	6.93464	5.14401	8.86157	10.8355	5.29652	7.55304	6.86374
SS_l5	7.79569		9.14754	6.32576	8.22474	10.7357	9.03105	20.894	8.01533	7.36248	9.13037	10.5612	6.50052	8.98981	7.97845
SS_l6	7.36695		6.67082	6.36243	6.38604	7.60347	7.33889	16.2805	6.8162	7.54105	7.49076	7.78559	6.5153	7.60931	7.30962
PTLp_l1	6.40361		9.35833	8.01087	9.275	10.4514	8.47257	13.35	6.00806	5.51538	9.34109	10.3429	5.61413		6.19192
PTLp_l23	6.17241		8.71035	6.61074	8.55122	10.8265	7.8807	13.7659	7.31071	4.42593	9.07927	10.2632	5.48639		5.54802
PTLp_l5	6.90638		9	7.17007	8.49282	10.1806	8.36462	14.4893	8.28095	6.36453	9.22973	10.3732	6.2381		7.25517
PTLp_l6	7.45783		7.07643	6.96178	5.98592	6.93182	6.54808	11.9427	7.03822	7.28	7.66359	8.74576	6.8		7.05085
VIS_l1	7.28783	6.36511	9.22702	7.95158	8.52816	10.4334	7.89638	13.752	7.7907	5.98942	8.80467	10.0877	6.27122		7.63394
VIS_l23	6.45745	6.46485	8.4887	7.0039	8.27312	10.4708	7.53584	15.2437	7.75042	5.7011	8.31723	9.26172	6.01254		7.31862
VIS_l5	6.84601		8.81119	7.27488	8.26769	10.5418	7.81456	17.0782	8.00891	6.78378	8.94167	9.8852	6.77015		7.83248
VIS_l6	6.84298		6.45145	7.05931	5.41793	6.77512	6.55782	14.4388	6.29479	6.61879	7.06605	7.46622	6.33425		6.62251
RSP_l1	7.21124	6.98551	7.84983	8.0974	7.95894	9.11859	7.67458	17.8278	9.03784	8.20573	9.05962	9.46043	7.45895		8.25445
RSP_l23	6.46263	6.5	7.39647	7.06228	7.41176	7.49558	6.66005	15.5045	7.61705	7.243	7.52485	8.33543	6.54862		7.07024
RSP_l5	6.95014		7.73448	7.97351	7.39405	9.44342	7.47568	14.0256	6.99363	7.27598	8.84985	8.933	7.14804		7.38504
RSP_l6	5.75862		5.58407	6.02542	4.81356	6.53448	5.80365	10.7938	4.24074	5.56877	6.2996	6.95192	6		5.75714
CA1_so	7.26744		7.58937	6.35393	7.68095	8.1752	7.94907	12.5943	6.98182	6.77111	7.83085	9.67517	6.86432	6.09459	6.81203
CA1_sp	2.09286		2.16129	1.87719	1.58442	1.896	2.7027	5.22152	2.16197	2.28906	1.72441	2.75824	1.91367	1.13333	2.03008
CA1_sr	7.68		9.09579	5.90619	8.26562	9.62732	9.2137	14.1359	6.97953	6.75767	8.97387	10.8209	6.80034	7.06494	7.46429
CA1_slm	8.78022		8.36396	8.36797	8.14567	9.28417	9.13669	16.7675	8.87402	9.34146	9.70042	9.12595	8.50562	10.8879	8.40377
CA2_so	4.94203	4.9375	3.86154	6	4.62295	3.07246	4.4918	10.2787	6.23913	4.97561	4.21311	4.74324	6.32877	5.21818	5.5
CA2_sp	0.852941	1.05556	1.17143	1.30556	0.741935	0.84375	1.0625	3.21951	1.82222	1.62162	0.891892	1	1.34286	1.10714	1.20833
CA2_sr	5.35849	4.33333	4.13433	6.36364	4.65306	3.55357	5.07407	12.5616	6.39773	5.81333	4.55	4.58824	6.81395	4.7451	5.46269
CA2_slm	5.34286	5.33333	3.33333	6.38462	5.33333	2.91667	5.09302	11.3333	5.375	4.97143	4.55172	4.33333	5.94444	5.59259	5.77778
CA3_so	5.29508	6.87356	4.33548	5.43421	4.37903	5.00546	6.0303	10.9337	5.60656	6.46907	4.33077	5.12963	6.86047	5.86486	6.5912
CA3_sp	3.49425	2.98361	3.01064	3.86607	2.80769	1.58537	1.9726	7.04348	2.43548	2.91954	3.1087	3.41935	3.43902	1.68293	3.52252
CA3_sr	7.32692	8.95364	5.59887	6.87879	5.91339	6.2948	7.95302	15.4359	8.33945	8.4	6.15748	7.34259	8.80576	6.4918	8.04762
CA3_slm	5.20513	4.51852	3.10811	4.9375	4.97222		5.44828	9.60714	5	6.96774	4.89655		6.09524	5	6.14894
DG_gr	0.769953	0.90566	0.75	1.07097	0.901554	0.424731	0.913876		0.752525	1.20849	0.880734		1.24034	0.810345	1.48945
DG_Hil	5.5311	6.67521	5.04	5.77206	4.41803	3.71271	5.30622		6.42788	5.99038	4.73103	4.41748	7.91667	0.9	6.41398
DG_mo	6.48132	7.13772	5.89921	6.39919	5.96799	4.62139	6.4992	8.73677	6.40115	6.85044	6.80274	5.78516	6.94349	4.65806	6.16205
SUB_mo	6.9375		5.70423	6.96739	5.69333	7.49123	6.88	16.2105	6.60274	7.88618	7.325	7.38144	7.375		6.48544
SUB_pys	8.03014		7.95692	7.32551	7.19649	9.80047	8.4931	19.3761	7.66844	7.91775	8.66917	11.1957	7.9171		7.92494
BST	6.58249	6.30798	5.42381	4.21849	5.26712	3.93855	5.67299	8.40722	5.11377	5.01103	6.1866	7.35443	5.29515	5.60145	5.71613
Cau	6.55351	6.94809	6.42985	4.94162	6.51737	5.82224	6.00138	11.5996	5.77969	6.65616	6.77925	7.41248	5.96225	6.45681	5.48449
Put	6.82397	6.25524	6.41242	4.50649	6.03727	6.47008	6.15698	12.6152	4.68758	6.59025	7.1364	6.90621	6.25892	5.94276	5.89525
EPal	4.92481	5.59542	5.2079	3.85121	4.20796	5.64501	5.65408	10.9863	3.96086	5.79906	5.41395	5.41805	5.28282	5.63802	5.26593
IPal	4.17895	2.34588	3.11355	0.736216	3.36593	0.958132	1.09798	4.11585	3.12072	0.863014	4.51973	3.99481	2.41814	2.90244
VStr	6.62922	5.72625	6.0157	5.21525		6.03049	6.19002	12.0337	4.18367	6.32156	5.87782	6.14028	6.02218		6.0258
VPal	1.86506	2.15444	1.19591	1.32282		0.970779	2.09831	5.12892	1.56052		1.49344	1.87483	1.57634		2.29358
Tustr1	5.67511	5.23239	6.15185	5.4029			6.19574	10.041	4.0479	4.70492	5.61783	5.82488	5.91176		5.73333
Tustr2	4.06383	4.08333	4.43407	2.93624			4.04737	7.384	2.78106	3.40237	3.11613	4.28455	3.71123		4.52736
Tustr3	4.4572	4.27666	3.99656	3.10233			5.59605	7.60563	3.52421	5.37357	2.45376	4.84262	4.95607		4.67532
TuPal1	6.14173	5.77187	7.0302	5.89535			6.36141	9.81877	4.93827	6.31507	5.38542	6.92093	6.47678		6.1027
TuPal2	5.29	4.55914	5.27615	4.0375			5.55676	7.22868	3.27103	5.09467	3.81443	5.28464	3.81295		4.96947
TuPal3	4.77838	3.61581	4.12097	4.30566			6.29139	10.3996	3.14047	3.95719	2.89272	3.68107	4.15298		3.85747
HDB	2.80875	3.3	2.18499	2.88478			3.38362	8.19095	1.80284	2.56266	2.3762	2.33666	2.7305		3.13835
SIB	2.45177	2.57917	1.65728	2.07287		1.8375	2.74114	6.52404	1.67384	2.29605	2.06823	1.9725	2.27685		2.50822
OB_gl	2.55455	3.09929	2.11042	3.19388						2.54209	2.14111	1.82796	2.57038		3.05968
OB_gr	1.75837	2.04205	2.53827	1.96561						2.58693	2.58417	2.50709	2.53096		2.76376
OB_ipl	3.54969	3.37847	3.42801	2.58228				4.30275		4.52698	3.41889	3.11482	3.63731		3.57243
OB_mtr	2.74672	3.16429	2.41667	1.64615						2.60339	2.35952	2.25991	2.3515		2.11972
OB_opl	4.94504	4.91989	3.96262	3.27103				7.59205		5.7012	4.57316	4.2302	5.35883		4.82946
AON1	6.68354	5.7228	4.64262	4.15717		6.53704	6.38908	8.58553	4.07493	5.38451	6.05277	5.16667	5.62875		5.2153
AON2	7.79604	6.50095	6.84039	5.48333		5.62209	5.736	10.2269	5.17434	7.47619	7.2884	7.55396	7.30072		6.02454
AON3	6.28638	6.40741	6.97436	4.83019		6.125	6.75	9.82353	5.09524	7.44444	7.18966	7.86667	8.72727		6.2
LPrP1	8.22289	7.52778	7.11029	5.74839		6.93023	6.77236	12.136	5.79894	7.74797	7.90769	8.55405	7.05806		6.74093
LPrP2	7.6717	6.77352	6.6988	5.04823		6.40541	6.13393	10.326	5.52184	7.09286	7.20433	7.39592	6.96116		6.0681
LPrP3	7.02804	7.13448	6.60976	5.44604		6.19737	6.37356	11.1173	4.64525	7.29917	7.00562	7.82212	7.24731		6.77186
Bec	5.78986	5.41732	4.1203	4.45902		3.19565	5.7069	8.72222	3.60331	5.16901	6.21951	4.01961	5.30357		5.78049
Cla	6.37	6.56051	5.89565	5.98561		6.64062	5.94805	11.8395	4.78676	6.20611	5.74603	6.12371	6.06667		6.50993
Ven	2.17886	4.85588	3.83621	4.12623		5.27684	3.84856	10.6022		5.28287	4.70656	5.05809	6.05369		5.33564
VPrP1	5.61079	5.3599	4.46129	5.32512		7.40845	5.40146	11.4089	4.08748	6.29049	4.94709	5.88196	5.57285		6.28655
VPrP2	6.45088	5.05941	4.715	4.48008		4	4.10879	9.12353	4.61793	5.93448	5.24149	6.15257	5.91727		5.46422
VPrP3	5.12671	5.01149	4.22456	4.51767		5.47253	4.02985	11.2313	4.6014	6.43066	5.69063	5.24318	5.57447		5.77225
PHyA	2.01528	1.69196	1.69664	1.71236	1.95343	1.81998	2.13721	6.70639	1.76714	2.52087	1.72309	1.83055	1.91417		2.15197
THyA	2.32599	2.45645	1.97225	2.47256			3.02697	6.88963	1.5986	2.77535	2.0624	1.91495	2.4316		2.6981
Rt	2.63821	2.67253	2.33233	2.10354	2.15146	2.17009	2.19251	8.14271	1.83097	2.76952	2.36543	2.87853	3.05279	2.69083	2.75258
VPL	2.7927	3.78264	2.6419	3.50176	2.87947	2.444	2.91192	9.56371	3.11725	3.15883	2.9	3.0787	3.60458	3.56175	3.25613
ZI	2.46467	2.74346	2.32384	2.43021	2.60641	2.74853	2.54582	6.12715	2.01703	3.17216	2.68868	2.53253	3.00201	2.67669	2.66667
p3Tg	2.83401	3.31835	2.5679	2.69504	2.78	2.44444	3	6.34783	1.81667	3.21772	2.44828	2.58654	2.96273		2.77273
p3SNC	1.74766	0.771429	1.36667	0.893204	0.798319	0.894231	1.42718	2.41176	1.11465	1.41808	1.5	1.11111	1.34395		1.27152
p3SNR	0.699346	0.639241	0.397849	0.723577	0.665236	0.460674	0.678899	2.97095	0.558952	0.748175	0.461538	0.570423	0.737991		0.69697
LD	4.01054	5.21373	3.72293	5.08094	4.48485	3.09963	4.27927	13.7289	4.57272	4.60921	4.22995	4.10711	5.56783	4.57093	4.79258
LP	4.37068	4.85668	3.38197	4.7808	3.86263	3.53021	4.19165	11.1483	4.08863	5.61153	4.26894	4.34002	5.16989	4.21046	4.63428
Po	4.28224	5.08976	4.14474	4.43328	3.68605	3.20649	4.14269	11.6298	3.83976	4.39139	4.11455	3.98879	5.01333	4.38232	4.49231
VPM	3.41134	4.73157	3.48364	4.22589	3.70672	2.30698	3.55227	10.6642	3.78969	3.72884	3.61281	4.07064	4.57374	4.18091	3.73675
SPF	2.75676	3.42274	2.50575	3.61714	2.67984	3.0551	2.76176	9.32632	2.72238	4.17232	2.90863	3.06276	4.08333	3.28483	3.62731
p2LimRt	1.92308	1.7625	1.78125	2.05376	1.5102	1.75692	1.90119	4.69912	1.55422	2.49153	1.79141	2.13907	2.31461	1.8	2.02469
PR	1.81818	2.22511	1.73563	1.82308	1.54362	2.07429	1.9823	4.89286	1.42453	2.46364	1.97605	2.03241	3.15385	3.28571	1.8913
p2SNC	1.09184	1.09259	0.932773	1.03333	1.08451	0.73913	1.34375	3.61111	0.69697	1.67407	0.722222	1.16176	1.87597		1.06667
p2SNR	0.748571	0.835206	0.698864	0.79661	0.701681	0.496183	0.813131	3.48882	0.522727	0.85	0.643678	0.478528	0.79932		0.873563
APT	2.41137	2.70175	1.8124	2.44135	2.22305	2.36056	2.32344	7.57592	2.16183	4.13619	2.234	2.30709	2.79219	2.26439	2.44604
JcP	2.64564	2.77889	2.1216	2.67529	2.31663	2.44762	2.24651	7.75	2.51562	2.97706	2.47847	2.74296	2.96686	2.51685	2.87075
LT	2.87873	2.88068	2.3356	3.01528	2.38739	2.73717	2.49524	7.89513	2.46036	3.14433	2.65063	2.74922	3.25	2.80462	2.99603
p1LimRt	2.58896	2.98	2.39095	2.58333	2.22472	2.37179	2.25743	6.18644	1.80315	2.98684	2.57778	2.55204	3.14194	3.19048	1.90385
p1BRt	2.14085	2.08	1.67206	2.39462	2.08759	2.30208	1.82075	7.29381	1.78661	2.46552		1.79144	2.75956	2.46053	1.9697
p1SNC	1.77206	1.72093	1.32	1.65	1.64211	1.33898	1.76667	4.80357	1.41791	1.2561	1.16049	1.32099	2.1773		1.27586
p1SNR	0.915888	0.931741	0.715151	0.866197	0.654321	0.512397	0.84186	4.032	0.548485	0.912773	0.668122	0.615819	0.950704		0.776786
TG	3.27473	3.47739	2.7694	3.33167	2.7407	3.83902	2.84201	8.93271	2.886	4.02591	3.28278	3.39167	3.94521	3.80115	3.60494
SC	3.78194	2.99602	2.95475	3.38443	3.45997	3.59579	3.14639	10.1836	3.53083	4.63189	3.86949	3.22425	4.23908	3.41679	3.57473
IC	4.35034	3.40401	3.35444	3.62087	3.27445	3.7163	4.22434	9.34199	3.18727	3.78942	4.68346	3.62236	4.37826	3.1068	2.92269
m1LimRt	2.71784	2.41237	2.04472	1.76119	2.28191	2.03125	2.12719	5.70677	2.2659	2.15541	2.69545	2.39189	2.88889	2.74051	2.44156
m1BRt	1.97727	2.42857	1.90175	1.95868	1.90997	1.8189	1.94094	6.0367	1.80734	2.18378	1.74751	1.75852	3.16552	2.67143	2.13027
m1SNC	1.97015	2.125	1.64646	1.81818	1.77778	1.62857	2.31111	5.825	1.48571	1.90164	1.79268	1.68605	2.225		1.81053
m1SNR	0.855	1	0.581006	0.874539	0.641975	0.435	0.763033	3.6449	0.645669	0.862385	0.661836	0.664634	0.971831		0.882911
m2A	3.14111	3.08831	2.51651	2.14333	3.45505	3.34558	2.63337	6.56442	2.05346	2.55372	3.1815	2.65677	3.71789	2.94025	1.99065
SCnf	2.46897	1.8239	1.80952	1.13462	2.4386	1.85057	1.94872	6.07246	1.9798	2.06579	2.27933	2.24	2.88166	2.34409	1.65278
m2BRt	2.45918	1.9759	1.94681	1.84211	2.06176	1.40254	1.99603	5.69072	1.36517	1.96899	1.90354	2.08333	2.55663	2.73077	1.78671
m2SNC	1.52632	1.38667	1.45161	1.29545	1.50847	0.833333	1.09434	4.86538	1.74026	1.91837	1.94231	1.07463	2.55738		2.25926
m2SNR	0.898649	0.909091	0.57732	0.954023	0.838235	0.626506	0.913386	3.70701	0.707447	1.04701	0.554054	0.68595	1.05338		0.940559
CB_gr	1.73284	2.2611	2.4601	2.73964	1.58512	2.53075	2.38936	3.26269	2.68762	1.91274	2.33922	2.61102	2.59247	2.77513	2.80667
CB_mo	2.87655	2.90323	3.41158	3.99836	2.53924	4.05139	2.97634	5.91048	4.14206	3.35139	3.71623	3.79978	4.69576	4.23374	3.15735
CBN	1.20783		1.04972	0.950577	0.928954	1.1044	0.820895	2.66581	1.13409	1.21489	1.69643	1.49345	1.61618	1.70581	0.873897
isA	2.52716	1.27871	1.95244	2.21634	2.16694	2.36066	2.25613	6.74514	1.53717	2.36939	2.97506	2.47975	3.64711	2.25256	1.95805
isLimRt	1.67308	1.46364	1.1893	1.32184	1.13103	0.686957	1.30811	7.41	1.67839	1.5	1.65323	1.81579	2.77049	2.14205	1.59064
isBRt	1.59542	1.45294	1.23602	1.2766	1.5436	1.00526	1.31858	5.28319	1.14894	1.93421	1.44359	1.5213	2.14909	2.20472	1.54967
isSNC	1.08	1.09756	0.945055	1.19149	1.10256	1.28947	1	3.83871	1.29474	1.1358	0.940298	0.703704	2.0101		1.24211
isSNR	1.03521	1.05263	0.935065	1.01	0.890411	0.783505	0.990291	3.67391	1.02098	1.12042	0.830508	0.802817	1.2518	1.17665	1.05988
r1	2.05669	1.19637	1.59491	1.89053	1.76644	1.83383	1.48984	5.73381	1.53592	2.18737	1.49938	1.3633	2.32912	2.35316	1.7746
r2	2.26611	1.22364	1.95065	1.64689	2.27863	2.30891	2.08659	3.78835	1.35741	2.6711	2.24249	2.35819	2.65276	2.8401	1.43967
r3	1.7784	0.995392	1.81018	1.55053	1.95351	2.68961	2.38966	3.85021	1.15766	2.76812	2.05516	2.21775	2.43905	3.06884	1.4205
r4	1.67783	0.923207	1.41109	1.58003	1.71821	1.97245	2.10042	4.21363	1.60376	2.12879	1.86866	1.7607	2.16156	2.51795	1.43785
r5	1.94021	0.83194	1.3803	1.83113	1.20882	1.89642	1.23359	4.05304	1.50462	1.79741	1.83801	1.46633	1.97294	1.92229	1.65288
r6	2.16797	0.755059	1.73026	2.06114	0.67016	1.96949	1.67497	5.28458	1.82085	2.25843	2.1032	1.84137	2.53763	2.15101	2.05394
r7	2.16529		1.85642	2.08883	0.680129	2.07491	1.85344	5.9402	1.60362	2.09103	2.10098	1.93841	2.5973	2.38308	2.1241
r8	1.97769		1.72052	1.92143	0.756919	2.27976	2.13448	5.96583	1.43423	1.998	1.84779	1.68923	2.42615	2.34262	2.05577
r9	1.9949		1.69164	1.98625	0.658898	2.36282	2.08065	5.43838	1.55957	1.96477	1.75297	1.88213	2.26423	2.40292	2.00278
r10	1.90986		2.02652	2.02141	0.740627	2.80272	2.43478	5.27653	1.92249	2.11312	1.82479	1.97125	2.52312	2.52053	2.44258
r11	2.41017		2.55614	2.29579	0.855132		2.37927	6.84552	2.25769	2.24634	1.9968	2.38889	2.8876	3.21552	3.25588

## Sheet: Subtype 02
	CFS0168	CFS0173	CFS0174	CFS0176	CFS0181	CFS0221	CFS0222	CFS0223	CFS0175	CFS0177	CFS0191	CFS0193	CFS0194	CFS0195	CFS0207
region	Subtype 02	Subtype 02	Subtype 02	Subtype 02	Subtype 02	Subtype 02	Subtype 02	Subtype 02	Subtype 02	Subtype 02	Subtype 02	Subtype 02	Subtype 02	Subtype 02	Subtype 02
ORB_l1	0.0516351	0.100223	0.0111317	0.109474	0.012931	0.0264026	0.021875	0.0912548	0.133621	0.0754717	0.0227273	0.0188172	0.0551627		0.0746562
ORB_l23	0.0587234	0.0926743	0.0153846	0.0957592	0.0105374	0.0245499	0.0331984	0.0551432	0.116438	0.077748	0.0209302	0.0232358	0.0767247		0.0878525
ORB_l5	0.0356455	0.0362622	0.0114504	0.0647619	0.0125523	0.0178326	0.015873	0.0437655	0.0503049	0.0631025	0.0175055	0.00724638	0.0362869		0.0463646
ORB_l6	0.003663	0.0100806	0.00175439	0.0223642	0.00204918	0.00379747	0.00365631	0.0152439	0.0275862	0.0244604	0	0.00179533	0.00888889		0.0177134
FRP_l1	0.0823529	0.0472973	0.0196078	0.138614	0.00840336		0.0273973	0.0432432		0.150259	0.0134228	0.0661765	0.0764331		0.0346821
FRP_l23	0.0659341	0.0504587	0.0242718	0.137037	0.0078125		0.0204778	0.0841122		0.142012	0.0408163	0.0172414	0.0733945		0.116129
MO_l1	0.079646	0.0412371	0.0293501	0.170886	0.0226415	0.00956023	0.0241636	0.0455446	0.139623	0.0943396	0.0413534	0.0333333	0.11412	0.0701299	0.0933806
MO_l23	0.105303		0.0261438	0.139148	0.0263706	0.0113568	0.0404436	0.0856481	0.13587	0.115326	0.0565068	0.0324039	0.134601	0.126335	0.0980392
MO_l5	0.066879	0.064554	0.015625	0.0818888	0.0212355	0.00995025	0.0226577	0.0564074	0.0936585	0.099272	0.0332248	0.0109573	0.0862549	0.0617696	0.0535635
MO_l6	0.00928074	0.0202312	0.00162999	0.0340017	0.000951475	0.00343249	0.00454545	0.0127524	0.0219731	0.0218089	0	0	0.0119332	0.00724638	0.0123457
SS_l1	0.0783646		0.0329489	0.113074	0.0262391	0	0.0253353	0.0401235	0.0875764	0.159398	0.0168224	0.0170068	0.127352	0.071875	0.0545809
SS_l23	0.097561		0.0263789	0.146179	0.0249201	0.00309598	0.0366838	0.0389908	0.113449	0.171467	0.0418944	0.0267306	0.132848	0.0919378	0.0747253
SS_l5	0.047255		0.0137493	0.0922865	0.0160133	0.000815661	0.0208637	0.0193333	0.0773946	0.104728	0.0165787	0.0116923	0.0933953	0.0522293	0.029454
SS_l6	0.0178433		0.00311284	0.0251479	0.001853	0	0.00466978	0.00438212	0.0316901	0.0237389	0.00240964	0.000857633	0.015299	0.0141044	0.0115176
PTLp_l1	0.0481928		0.0333333	0.108696	0.05	0	0.0337553	0.025	0.193548	0.146154	0	0.00952381	0.141304		0.0707071
PTLp_l23	0.118227		0.0206897	0.0738255	0.0439024	0.00680272	0.0245614	0.0277778	0.0464286	0.125	0.0304878	0.0292398	0.132653		0.0564972
PTLp_l5	0.0468085		0.00584795	0.0204082	0.00956938	0	0.0252708	0.00429185	0.0190476	0.0541872	0.027027	0.00704225	0.0586081		0.0482759
PTLp_l6	0.0281125		0.00636943	0.0382166	0.00469484	0	0.00480769	0	0.0127389	0.0228571	0.00921659	0	0.0434783		0.0169492
VIS_l1	0.0608309	0.0912779	0.0262664	0.0736842	0.0368932	0	0.0149813	0.004	0.089701	0.0564374	0.0283806	0.0183876	0.0826902		0.0366057
VIS_l23	0.0425532	0.0556138	0.00645856	0.0439024	0.0172861	0.000956938	0.0250284	0.00582524	0.0651438	0.0747253	0.019958	0.00654308	0.0648968		0.0369181
VIS_l5	0.0461983		0.0174825	0.0621891	0.0133333	0	0.0164835	0.00402901	0.0364372	0.0520521	0.0166667	0.0102041	0.0457711		0.020555
VIS_l6	0.018595		0.0153322	0.0234483	0	0	0.00453515	0.00117647	0.00651466	0.0214765	0.00347625	0.0027027	0.0165746		0.011396
RSP_l1	0.0247191	0.0434783	0.0170648	0.0584416	0.0386473	0	0.00475059	0.00257069	0.0216216	0.0546875	0.0162602	0	0.0568421		0.00763359
RSP_l23	0.0284698	0.038835	0.00642055	0.0391459	0.0174881	0	0.0124069	0.00598802	0.0263566	0.0368189	0.0178926	0.00472441	0.0507983		0.00554529
RSP_l5	0.033241		0.0103448	0.0562914	0.0185874	0.00230947	0.0243243	0.00182815	0.00636943	0.0255537	0.00600601	0.00496278	0.0502793		0.0110803
RSP_l6	0.00574713		0	0.0169492	0	0	0.00913242	0	0	0.00743494	0	0.00480769	0.0168067		0.00714286
CA1_so	0.00465116		0	0.00280899	0	0	0.00231481	0.00571429	0.00779221	0.00888889	0	0	0.00502513	0	0.00501253
CA1_sp	0		0	0	0	0	0	0	0	0	0	0	0	0	0.0075188
CA1_sr	0.0107692		0.00290276	0.0247788	0.00520833	0	0.00815661	0.00174216	0.0220472	0.0290792	0.0121951	0.0030349	0.0218121	0	0.0194805
CA1_slm	0		0	0.004329	0	0.00359712	0	0	0	0.00348432	0	0	0.00374532	0	0
CA2_so	0	0	0	0	0	0	0	0	0	0	0	0	0	0	0
CA2_sp	0	0	0	0	0	0	0.03125	0	0	0	0	0	0	0	0
CA2_sr	0	0	0	0	0	0	0	0	0	0.0133333	0	0	0	0	0
CA2_slm	0	0	0	0	0	0	0	0	0	0	0	0	0	0	0
CA3_so	0	0.00574713	0	0	0	0	0	0.0060241	0	0.00515464	0	0	0.00581395	0	0
CA3_sp	0	0	0	0.0178571	0	0	0	0	0	0	0	0	0.0121951	0	0.00900901
CA3_sr	0	0.00662252	0	0.00606061	0	0	0	0	0.0366972	0.0121212	0	0	0.0215827	0	0
CA3_slm	0	0	0	0	0		0	0	0	0	0		0	0	0
DG_gr	0	0	0	0.00645161	0	0	0		0	0.00772201	0		0.00429185	0	0
DG_Hil	0.00478469	0	0	0.0147059	0	0	0		0.00480769	0.00961538	0	0	0.0238095	0	0.00537634
DG_mo	0	0	0	0.00604839	0	0	0.0032	0	0.004329	0.00439883	0.00343053	0	0.00784929	0.00645161	0.00277008
SUB_mo	0		0	0.0108696	0	0	0	0	0	0.00813008	0	0	0.0208333		0
SUB_pys	0.00821918		0.00615385	0.0410557	0.0105263	0	0.0103448	0	0.0185676	0.0108225	0	0	0.00777202		0
BST	0.003367	0.026616	0	0.0252101	0.00684932	0	0.00947867	0.0206186	0.0359281	0.0294118	0	0	0.0132159	0.00724638	0.0193548
Cau	0.0115075	0.0184426	0.00179104	0.0310734	0.0210238	0.00084246	0.0145028	0.0296077	0.0402299	0.0322581	0.00809419	0.0089141	0.0264901	0.0116732	0.0250825
Put	0.0157597	0.0349275	0.00700637	0.0544797	0.00655625	0.00670474	0.0183721	0.0420105	0.0501444	0.0288499	0.0147969	0.00751461	0.0300042	0.023569	0.0433884
EPal	0.00859291	0.0178117	0.0162602	0.0446359	0.0012837	0.00267917	0.0111588	0.0349279	0.0458839	0.0174731	0.0101237	0.0101289	0.0153971	0.0078125	0.0249307
IPal	0.00601504	0	0.013431	0.00216216	0.00148148	0	0	0	0.0201207	0.0121766	0.0236753	0.00726141	0	0
VStr	0.0117161	0.0471204	0.0028551	0.0650224		0.00174216	0.0142518	0.0360219	0.0430839	0.0295802	0.00167364	0.00833333	0.00970201		0.033534
VPal	0.00184843	0.00579151	0.00340715	0.0045045		0	0.00140449	0.00224215	0.0158501		0	0	0.00137552		0.00262123
Tustr1	0.0253165	0.0469484	0.0185185	0.0811594			0.0382979	0.0205128	0.0419162	0.0273224	0.00636943	0.00460829	0.0183824		0.0507937
Tustr2	0.0106383	0.0245098	0.010989	0.184564			0.0210526	0	0.0414201	0.00591716	0	0	0		0.0298507
Tustr3	0.00389105	0.0386399	0.0120275	0.0930233			0.0225989	0.0169014	0.0694737	0.0313688	0.00430108	0.00968523	0.0232558		0.0454545
TuPal1	0	0.021875	0.0100671	0.0988372			0.0326087	0.0355987	0.0493827	0.0502283	0	0.0186047	0.00928793		0.0594595
TuPal2	0.005	0.0268817	0.0041841	0.025			0.0378378	0.0155039	0.0186916	0.035503	0.00515464	0.00374532	0.00359712		0.0534351
TuPal3	0.00720721	0.0404412	0.0016129	0.0622642			0.0331126	0.0271967	0.0468227	0.00342466	0	0.0119225	0.013347		0.0367816
HDB	0.00324149	0.00819672	0.0142303	0.00951374			0.00390117	0.00441501	0.012766	0.0143603	0.0042508	0.0074813	0.0035461		0.0145631
SIB	0.00329761	0.00743889	0.00367197	0.0182186		0	0.0200308	0.0132212	0.00538213	0.00575658	0.00407332	0.0130246	0.00185185		0.0101138
OB_gl	0	0.0035461	0	0						0.003367	0.00135685	0	0		0
OB_gr	0.00187021	0.00379387	0.00127024	0.0213755						0.00522876	0.00208855	0.00250209	0.00679185		0.00442758
OB_ipl	0	0	0	0.0253165				0		0.00952381	0	0	0.015544		0.0017452
OB_mtr	0	0	0	0.0153846						0	0.00302115	0	0.0037594		0.00140845
OB_opl	0.00119474	0	0.000890076	0.0373832				0.0013245		0.00120482	0	0	0.00327869		0.000829876
AON1	0	0.00841969	0	0.0580169		0.0037037	0.00341297	0.00219298	0.0767172	0.00267023	0.000865052	0.0030303	0.00875		0.00983607
AON2	0.00761035	0.0228571	0.00162866	0.0555556		0	0.016	0.00840336	0.111842	0.0119048	0	0	0.0071599		0.0245399
AON3	0.00648749	0.037037	0	0.0188679		0	0	0	0.0238095	0	0	0	0		0
LPrP1	0	0.0111111	0	0.0451613		0.0116279	0	0.008	0.0529101	0.00813008	0	0	0		0.0103627
LPrP2	0.00754717	0.0209059	0.00401606	0.073955		0	0.0178571	0	0.038835	0.0142857	0.00309598	0	0.00970874		0.0250896
LPrP3	0.00311526	0.00344828	0	0.0539568		0	0.00574713	0.00510204	0.0223464	0.0110803	0	0.00480769	0		0.00380228
Bec	0	0.0314961	0	0		0	0	0	0.0330578	0	0	0.00980392	0.00892857		0
Cla	0	0.0191083	0.00869565	0.0431655		0	0	0.0123457	0.0367647	0.0916031	0	0	0		0.00662252
Ven	0	0.0117647	0	0.0433925		0	0	0.00358423		0.00398406	0	0	0		0.00692042
VPrP1	0	0.0102828	0	0.0369458		0	0.00486618	0.00260417	0.0854871	0.00771208	0	0.00132626	0		0.00779727
VPrP2	0.00877193	0.00660066	0	0.0360531		0	0.0041841	0.00294118	0.0506823	0.0109204	0	0	0.00729927		0.0146789
VPrP3	0.00194932	0.0114943	0	0.02079		0.00549451	0.00597015	0.0136054	0.016317	0.0121655	0	0.00496278	0.00886525		0.0078534
PHyA	0.00262009	0.00223214	0.0092091	0.00142045	0.00367647	0	0.00339847	0.00913242	0.00818833	0.0118596	0.000780031	0.00536993	0.00130039		0.0116897
THyA	0.00455927	0.00617665	0.00108814	0.0085531			0.00699301	0.00221852	0.0148342	0.00994036	0	0.00394564	0.00847458		0.00458415
Rt	0.00533618	0.0043956	0.00453172	0.00559701	0.0038835	0	0.00174216	0.00209864	0.0117212	0.0026738	0.000789266	0.00122699	0.00207039	0.0021322	0.00459242
VPL	0	0.00081103	0.000952381	0.00352113	0	0	0.00088968	0.00215983	0.00387597	0.0018797	0.00102041	0	0.00095511	0.000928505	0
ZI	0	0.0052356	0.00177936	0	0	0	0	0	0.00154799	0	0	0	0	0	0.00660066
p3Tg	0	0	0	0	0	0	0.012	0	0.0444444	0	0.0114943	0	0		0
p3SNC	0	0	0	0	0	0	0	0	0	0	0	0	0.0127389		0
p3SNR	0	0	0	0	0	0	0	0	0	0	0	0	0		0.00505051
LD	0.000877963	0.00156006	0	0.00652742	0.00673401	0	0.00243902	0.00179533	0.00772201	0	0	0.003003	0.00480192	0.00346021	0.00549451
LP	0.00829876	0.00651466	0.00118624	0.00859599	0	0	0.004914	0.00607112	0.0103397	0.0141777	0.00189394	0	0.0139785	0.00871731	0.0121457
Po	0.012685	0.00780488	0.00607287	0.0118243	0.00193798	0	0.00575374	0.00624442	0.0126113	0.005005	0.00206398	0.00203874	0.008	0.00425985	0.00615385
VPM	0.00383632	0.0132084	0.00414079	0.00649675	0.00502513	0	0.00375059	0.00469043	0.00452284	0.0034379	0.000985222	0.00470958	0.00722482	0.00497512	0.00362483
SPF	0.003861	0.00874636	0.00287356	0.00571429	0.00395257	0	0.0125392	0.00526316	0	0.0169492	0.00507614	0	0.00438596	0.0371517	0.0184502
p2LimRt	0.0128205	0.0125	0	0	0	0	0	0	0	0	0	0	0	0	0.00617284
PR	0	0	0	0.0230769	0	0.0114286	0	0	0	0.0272727	0	0	0	0	0
p2SNC	0	0.0462963	0	0.02	0	0	0	0	0	0	0	0	0		0.0111111
p2SNR	0	0	0	0	0	0	0	0	0	0	0	0	0		0
APT	0.00167224	0.00350877	0	0.00397614	0	0	0	0.0052356	0.00207469	0.0194553	0	0	0.0015625	0	0.00359712
JcP	0	0	0	0.00235294	0	0	0	0.00328947	0	0	0	0	0.00194932	0	0
LT	0	0	0	0	0	0	0	0	0	0	0	0	0.002	0	0
p1LimRt	0	0	0	0.00520833	0	0	0	0	0	0	0	0	0	0	0
p1BRt	0.00704225	0.02	0	0.0269058	0.00364964	0	0	0.0309278	0.0251046	0.0229885		0	0.00546448	0	0.00378788
p1SNC	0	0	0.008	0.0357143	0	0.0169492	0.0166667	0	0.0149254	0.0121951	0	0.0246914	0.0141844		0
p1SNR	0	0	0	0	0	0	0	0	0	0	0	0	0		0
TG	0	0.00335008	0	0.00166667	0	0	0.00179533	0	0	0.00259067	0	0	0	0	0
SC	0.000385951	0	0.000655738	0	0.000870322	0	0.000798509	0.000527704	0.000616523	0.003517	0.00576369	0	0.00286328	0.00192957	0.00112803
IC	0.00368008	0.00143266	0.001909	0.0038373	0.000540249	0.000247341	0.00222124	0.00162232	0.00235726	0.00582242	0.00212917	0.000414079	0.00606343	0.000571102	0.00277008
m1LimRt	0	0	0	0.00746269	0	0.00390625	0	0	0.017341	0	0	0	0	0	0
m1BRt	0	0	0	0	0	0	0.00393701	0	0.0229358	0	0	0	0.00344828	0.00357143	0
m1SNC	0	0	0	0	0	0	0	0	0	0	0	0	0		0
m1SNR	0	0	0	0	0	0	0	0	0	0	0	0	0		0
m2A	0.00333333	0.00238663	0	0.00882029	0.00366972	0	0.001998	0	0	0	0.00259291	0.0023753	0.0030581	0	0.00103842
SCnf	0	0	0	0	0	0	0	0	0	0	0	0	0	0	0
m2BRt	0	0	0	0	0	0	0	0	0	0	0	0	0	0	0
m2SNC	0	0	0	0	0	0	0	0	0	0	0	0	0.00819672		0
m2SNR	0	0	0	0	0	0	0	0	0	0	0	0	0		0
CB_gr	0.0034999	0	0.00436575	0.0102346	0.00276817	0	0.00443262	0.000483325	0.00886382	0.00908439	0.00688073	0.00285714	0.0134836	0.00339971	0.0106304
CB_mo	0.000968992	0	0.000590784	0.00940311	0.00143988	0	0.00049554	0.000713267	0.0010004	0.00110571	0.00268251	0.000371126	0.00172473	0.00192771	0.0020957
CBN	0		0.00138122	0	0.00134048	0	0	0	0	0.000702247	0.000992064	0	0	0.00126263	0
isA	0.001638	0.00129032	0.0034904	0.0111591	0.00325733	0.00285103	0.00525088	0.00448878	0.00607577	0.00390472	0.00282353	0.000890076	0.00299786	0.00302916	0.0101266
isLimRt	0	0	0	0.0114943	0.00689655	0	0	0	0.00502513	0	0	0	0	0	0
isBRt	0	0	0.00621118	0	0	0	0	0	0	0	0	0	0	0	0
isSNC	0	0	0	0	0	0	0	0	0	0	0	0	0		0
isSNR	0	0	0	0	0	0	0.00970874	0	0	0	0	0	0	0	0
r1	0.00467563	0.00320171	0.00458015	0.0116851	0.0017301	0	0.00179211	0.00157978	0.00189036	0.00354862	0.00741656	0.00107009	0.00367047	0.00297398	0.00954085
r2	0.00227445	0.00115875	0.0013708	0.00506512	0.00708383	0.000718391	0.000651042	0.000434594	0	0.00362757	0.00692841	0	0.0029098	0.00492005	0.00117716
r3	0.0016116	0	0.00109409	0.00684211	0	0.00137646	0.000698324	0.00236827	0	0.0009995	0.000648929	0	0.00309917	0.00125156	0.00131406
r4	0.00213828	0.000564653	0.00104603	0.00528262	0.00200803	0.000586166	0.00356506	0	0.000783085	0.003367	0	0.00696517	0.00155844	0	0.000698324
r5	0.000529101	0.00250836	0.000737735	0.00254323	0.000773395	0	0.000905387	0.00194647	0	0.000349895	0	0.00126263	0.00114329	0	0.00376081
r6	0.00138058	0.000532481	0.00124688	0.00394477	0	0	0	0.00122399	0.00384246	0.000954806	0	0	0.00165426	0	0.00276625
r7	0.00354191		0	0.00401146	0.00269251	0.000749064	0	0.00504323	0	0.00609756	0.00108578	0.00193986	0.00168729	0.00190114	0.00839329
r8	0.00171625		0.00412736	0.0119048	0.00180505	0	0.00123381	0.00416667	0.000747384	0.00199601	0.00516944	0.00276243	0.00282965	0.00309598	0.00441745
r9	0.00169972		0.00116144	0.00361794	0.00141243	0	0	0.00468019	0.000768639	0	0.00113314	0.000553403	0.00261609	0.00112233	0.00486111
r10	0.00211268		0.00209351	0.00642398	0.006886	0	0.00181159	0.00361011	0.00336984	0.00113122	0.000692521	0.00136893	0.0113723	0	0.00466853
r11	0.00246103		0.00176835	0.00515907	0.0405629		0.00106838	0.00482759	0.000831255	0	0	0.00132275	0.00579374	0.00369458	0.0028222

## Sheet: Subtype 03
	CFS0168	CFS0173	CFS0174	CFS0176	CFS0181	CFS0221	CFS0222	CFS0223	CFS0175	CFS0177	CFS0191	CFS0193	CFS0194	CFS0195	CFS0207
region	Subtype 03	Subtype 03	Subtype 03	Subtype 03	Subtype 03	Subtype 03	Subtype 03	Subtype 03	Subtype 03	Subtype 03	Subtype 03	Subtype 03	Subtype 03	Subtype 03	Subtype 03
ORB_l1	0.0585198	0.0890869	0.00371058	0.138947	0.00431034	0.0264026	0.034375	0.0855513	0.196121	0.0754717	0.0204545	0.0134409	0.110325		0.108055
ORB_l23	0.0680851	0.127096	0.00576923	0.145007	0.0189673	0.0229133	0.0275304	0.088017	0.180365	0.106345	0.0232558	0.0137694	0.0992908		0.129067
ORB_l5	0.0491329	0.0781032	0.00381679	0.0638095	0.0108787	0.0144033	0.0174603	0.0578035	0.097561	0.0701139	0.0207877	0.00644122	0.078481		0.0864067
ORB_l6	0.003663	0.0362903	0	0.0223642	0.00409836	0.00379747	0.00731261	0.0172764	0.0827586	0.0359712	0.00707965	0	0.0266667		0.041868
FRP_l1	0.105882	0.0540541	0.0196078	0.178218	0		0.0136986	0.0918919		0.103627	0.033557	0.0367647	0.191083		0.0982659
FRP_l23	0.139194	0.0688073	0.00970874	0.2	0.0078125		0.0443686	0.149533		0.177515	0.0153061	0.0344828	0.178899		0.141935
MO_l1	0.188791	0.0463918	0.0104822	0.206751	0.0415094	0.00382409	0.0185874	0.0613861	0.135849	0.100629	0.0695489	0.0137255	0.174081	0.0935065	0.156028
MO_l23	0.170455		0.0155229	0.221039	0.0291464	0.0083682	0.047619	0.132716	0.174819	0.200303	0.0796233	0.0248681	0.20076	0.192171	0.184122
MO_l5	0.0796178	0.0669014	0.00543478	0.117753	0.018018	0.00361827	0.0300061	0.0739321	0.0941463	0.123097	0.0416938	0.0138408	0.115748	0.0826377	0.10093
MO_l6	0.0154679	0.0236994	0.000814996	0.0383609	0.00285442	0.00228833	0.00909091	0.0180659	0.029148	0.0256575	0.00723888	0.00093633	0.0278441	0.00905797	0.0297419
SS_l1	0.165247		0.0263591	0.134276	0.0364431	0	0.0223547	0.0277778	0.10387	0.174436	0.0560748	0.00170068	0.201158	0.090625	0.0877193
SS_l23	0.166463		0.0233813	0.168882	0.0549521	0.00515996	0.0440205	0.0642202	0.12547	0.271936	0.0619308	0.017135	0.246637	0.113154	0.125275
SS_l5	0.0701876		0.0105764	0.108815	0.0276091	0.00163132	0.0305677	0.038	0.0858238	0.143874	0.0278824	0.00553846	0.158411	0.056051	0.0502874
SS_l6	0.0193949		0.00311284	0.0384615	0.00494132	0	0.00200133	0.0122699	0.0225352	0.0331355	0.00321285	0	0.0347705	0.0112835	0.0189702
PTLp_l1	0.060241		0.025	0.0652174	0.0666667	0	0.0253165	0.025	0.177419	0.207692	0.0155039	0	0.222826		0.131313
PTLp_l23	0.1133		0.0137931	0.0939597	0.0536585	0	0.0491228	0.0277778	0.0892857	0.277778	0.0365854	0.00584795	0.173469		0.19774
PTLp_l5	0.0851064		0.00584795	0.0340136	0.0239234	0	0.0216607	0.00858369	0.0333333	0.147783	0.036036	0	0.10989		0.0275862
PTLp_l6	0.0240964		0.00636943	0.0127389	0.00938967	0	0.0144231	0	0	0.0685714	0.00921659	0	0.0391304		0.0508475
VIS_l1	0.0994065	0.119675	0.011257	0.0568421	0.0427184	0	0.0187266	0.014	0.076412	0.149912	0.0317195	0.00707214	0.0915105		0.0499168
VIS_l23	0.06974	0.0671563	0.00861141	0.0380488	0.0328436	0	0.0170648	0.0116505	0.0651438	0.149451	0.0294118	0.00327154	0.0766962		0.0513644
VIS_l5	0.0683349		0.00932401	0.0460199	0.0153846	0	0.0192308	0.00644641	0.0299595	0.0840841	0.025	0.00510204	0.0676617		0.0606372
VIS_l6	0.0309917		0.00340715	0.017931	0.00151976	0	0.00907029	0.00235294	0.00977199	0.0268456	0.0023175	0	0.038674		0.0128205
RSP_l1	0.0539326	0.115942	0.0136519	0.025974	0.0386473	0	0.0190024	0.00257069	0.0189189	0.0703125	0.0189702	0	0.0589474		0.0305344
RSP_l23	0.0409253	0.0436893	0.00481541	0.024911	0.027027	0	0.0148883	0.00299401	0.0139535	0.0765832	0.0337972	0	0.0464441		0.00739372
RSP_l5	0.0747922		0.00689655	0.0298013	0.0111524	0	0.0297297	0.00182815	0.0159236	0.0357751	0.03003	0	0.0726257		0.00554017
RSP_l6	0.0172414		0	0.0169492	0	0	0	0	0.00617284	0.0185874	0.00809717	0	0.0168067		0.00357143
CA1_so	0.0302326		0	0.0505618	0.0047619	0	0.00231481	0	0.0103896	0.0422222	0	0.00232019	0.0376884	0	0.0100251
CA1_sp	0.00714286		0	0	0	0	0	0	0	0	0	0	0.00719424	0	0
CA1_sr	0.0476923		0.00290276	0.060177	0.0260417	0	0.0130506	0.00174216	0.0661417	0.0581583	0.0121951	0.00455235	0.0956376	0.00649351	0.0503247
CA1_slm	0.003663		0	0.004329	0	0	0	0	0	0.00696864	0	0	0.00749064	0	0
CA2_so	0	0	0	0	0	0	0	0	0	0	0	0	0	0	0
CA2_sp	0	0	0	0	0	0	0	0	0	0	0	0	0	0	0
CA2_sr	0	0	0	0	0	0	0	0	0	0	0	0	0.0116279	0	0
CA2_slm	0	0	0	0	0	0	0	0	0	0	0	0	0	0	0
CA3_so	0	0	0	0.00657895	0	0	0	0	0	0	0	0	0	0	0.00628931
CA3_sp	0	0	0	0	0	0	0	0	0	0	0	0	0	0	0
CA3_sr	0.00641026	0.00662252	0	0	0	0	0	0	0	0	0	0	0.0143885	0	0.0119048
CA3_slm	0	0	0	0	0		0	0	0	0.0322581	0		0	0	0
DG_gr	0	0	0	0.00645161	0	0	0		0.00505051	0.00772201	0		0.00858369	0	0.00421941
DG_Hil	0	0	0	0	0	0	0		0	0	0	0	0.0119048	0	0
DG_mo	0.00287356	0	0	0.00806452	0.00188324	0	0	0	0.00721501	0.0102639	0	0	0.0125589	0	0
SUB_mo	0		0	0.0108696	0	0	0	0	0	0	0	0	0		0
SUB_pys	0.0520548		0.00307692	0.0762463	0.0245614	0	0.0137931	0.00884956	0.0371353	0.0562771	0.018797	0.00611621	0.0829016		0.0435835
BST	0.00673401	0.0152091	0	0.0336134	0	0	0.014218	0.0103093	0.0598802	0	0	0	0.0132159	0.00362319	0.0193548
Cau	0.00920598	0.0198087	0.00298507	0.0461394	0.0283364	0.00084246	0.00690608	0.0296077	0.045977	0.026393	0.00588668	0.000810373	0.0390728	0.00544747	0.029703
Put	0.00802855	0.0314347	0.00191083	0.0644818	0.00276052	0.00372486	0.0169767	0.0425106	0.0522447	0.0327485	0.00968523	0.00556638	0.0293747	0.0162738	0.035124
EPal	0.00322234	0.0229008	0.00348432	0.0415035	0	0.000669792	0.00600858	0.0311314	0.022942	0.0114247	0.00112486	0.00460405	0.00729335	0.00520833	0.0221607
IPal	0.00150376	0.00179211	0.00610501	0	0.00296296	0	0	0	0.00201207	0.00152207	0.00563698	0.00622407	0	0
VStr	0.00758098	0.0493643	0.00499643	0.0672646		0.00174216	0.0124703	0.0227095	0.0430839	0.0162214	0.00334728	0.00416667	0.00762301		0.0309544
VPal	0	0	0	0		0	0.00140449	0.00224215	0.00144092		0	0	0		0
Tustr1	0.0126582	0.0446009	0.0037037	0.084058			0.012766	0.0205128	0.0299401	0.0163934	0	0.00460829	0.00735294		0.0539683
Tustr2	0.0106383	0.0490196	0	0.0369128			0	0.016	0.0177515	0	0	0	0		0.0199005
Tustr3	0.00389105	0.0170015	0	0.0290698			0.00564972	0.0140845	0.0378947	0.0180608	0	0.00242131	0.00775194		0.0308442
TuPal1	0	0.05	0.00671141	0.0930233			0.0271739	0.0614887	0.0617284	0.00913242	0.00520833	0.0186047	0.00928793		0.0594595
TuPal2	0	0.016129	0	0.0625			0.0108108	0.00387597	0.046729	0.0118343	0	0.00374532	0.00359712		0.0687023
TuPal3	0.00720721	0.00919118	0.00645161	0.0358491			0.0430464	0.00627615	0.0267559	0.00684932	0	0.00298063	0.00616016		0.0252874
HDB	0.00162075	0.00163934	0	0.00528541			0	0.00110375	0.00283688	0.000652742	0.0042508	0	0		0.00849515
SIB	0.000824402	0.0031881	0	0.00202429		0	0.00154083	0.00600962	0.00538213	0	0	0.00144718	0.00185185		0.00126422
OB_gl	0	0	0	0						0.00112233	0	0	0.00183993		0
OB_gr	0.00168319	0.00347771	0	0.0120818						0.00392157	0.000835422	0.000417014	0.00799041		0.00759013
OB_ipl	0	0.00347222	0	0.0126582				0		0.0126984	0	0.00208768	0.00690846		0.0034904
OB_mtr	0	0	0	0.0153846						0	0	0	0.0037594		0.00140845
OB_opl	0.00119474	0.00143062	0	0				0		0.00542169	0	0.00105597	0.00218579		0.00124481
AON1	0	0.0142487	0	0.0179325		0.00740741	0	0.00219298	0.0383586	0.0106809	0.0017301	0.0030303	0.0025		0.010929
AON2	0.0121766	0.0209524	0	0.0555556		0	0	0.00840336	0.0394737	0	0.0031348	0	0.0214797		0.0613497
AON3	0.00741427	0	0	0.0566038		0.015625	0.03125	0	0.0238095	0.0555556	0	0	0		0
LPrP1	0	0.0111111	0	0.0903226		0	0	0.024	0.0740741	0	0	0	0.0258065		0.015544
LPrP2	0.00754717	0.0174216	0	0.0836013		0	0	0.00440529	0.0436893	0.0107143	0.00309598	0	0.0145631		0.0430108
LPrP3	0.00311526	0.0137931	0	0.028777		0.00657895	0.00574713	0.0102041	0.0251397	0.0166205	0.00280899	0	0.00358423		0.0418251
Bec	0	0	0	0.00819672		0	0	0.0138889	0.00826446	0	0	0	0		0.00813008
Cla	0	0.00636943	0	0.0359712		0	0	0.0123457	0	0	0	0	0		0.0198676
Ven	0	0.0176471	0	0.0157791		0	0	0.00358423		0.00398406	0	0.00414938	0.00671141		0.00692042
VPrP1	0.00192678	0.00514139	0	0.0147783		0	0.00973236	0.00260417	0.027833	0.00257069	0	0.00132626	0		0.0194932
VPrP2	0.00175439	0.0165017	0	0.0341556		0.0120482	0.0041841	0.00588235	0.0526316	0.0140406	0	0.00165837	0.00364964		0.0330275
VPrP3	0.00389864	0.00287356	0	0.024948		0	0.00597015	0.00340136	0.02331	0.0121655	0	0.00248139	0.00531915		0.0314136
PHyA	0.000873362	0	0.00108342	0.000710227	0	0	0.00212404	0	0.00409417	0.00189753	0	0	0.000650195		0.0010627
THyA	0.000759878	0.00247066	0.00163221	0.00356379			0.00499501	0.00332779	0.0026178	0.00132538	0.000770416	0	0.000605327		0.00458415
Rt	0.00106724	0.000732601	0.00151057	0.00279851	0.00291262	0	0.00174216	0	0.00246761	0	0.0023678	0.00245399	0.00414079	0.00426439	0.00287026
VPL	0	0.00081103	0	0.00176056	0.00357995	0	0	0.00107991	0.00387597	0.00093985	0	0	0.00095511	0	0
ZI	0	0	0	0	0	0	0.00203666	0	0	0	0	0	0	0.0037594	0
p3Tg	0	0	0	0	0.0025	0	0	0	0	0	0.0114943	0	0		0
p3SNC	0	0	0	0	0	0	0	0	0	0	0	0	0		0
p3SNR	0	0	0	0	0	0	0	0	0	0	0	0	0		0
LD	0	0.00468019	0	0.00391645	0.003367	0	0.00121951	0.00359066	0	0	0.00117925	0	0.00240096	0.0011534	0.00274725
LP	0	0.00977199	0	0.0100287	0	0.00123305	0.00614251	0.00433651	0.0118168	0.00756144	0.00378788	0	0.00537634	0.00871731	0.00809717
Po	0.00317125	0.0107317	0.00202429	0.00591216	0	0	0.00460299	0.00356824	0.0037092	0.004004	0.00206398	0	0.00888889	0.00425985	0.00205128
VPM	0.000852515	0.00809544	0	0.00249875	0.00593878	0	0.00281294	0.00234522	0.00316599	0.00300816	0.00147783	0.00156986	0.00637484	0.00226142	0.000906208
SPF	0.00772201	0	0	0.00571429	0	0	0.0031348	0	0.00566572	0	0	0.0041841	0.00438596	0.00619195	0.00369004
p2LimRt	0	0	0	0	0	0	0	0	0	0.00847458	0	0	0	0	0
PR	0	0	0	0.00769231	0	0	0	0	0	0	0	0	0	0	0.00362319
p2SNC	0	0	0	0	0	0	0	0	0.010101	0	0	0	0		0
p2SNR	0	0	0	0	0	0	0	0	0	0	0	0	0		0
APT	0	0	0.00158983	0	0	0	0.00148368	0.0026178	0.00414938	0.00389105	0	0	0.0015625	0	0
JcP	0	0.00251256	0	0	0	0	0	0	0	0	0	0	0.00194932	0	0
LT	0.00175747	0	0	0	0	0	0	0	0	0	0	0	0	0	0
p1LimRt	0	0	0	0	0	0	0	0	0	0	0	0	0	0	0
p1BRt	0	0	0	0.00448431	0	0	0	0	0	0		0	0.00546448	0	0
p1SNC	0	0	0	0.00714286	0	0	0	0	0	0	0	0	0		0
p1SNR	0	0	0	0	0	0	0	0	0	0	0	0	0		0
TG	0.0018315	0.00335008	0	0.00166667	0.00328228	0	0	0	0	0.00518135	0	0	0.00136986	0	0.00925926
SC	0.00154381	0	0.000655738	0.00183936	0.000870322	0	0.00053234	0.00105541	0.000616523	0.00234467	0.00123508	0	0.00178955	0.000482393	0.000564016
IC	0.00490677	0.00143266	0.000318167	0.00230238	0.000540249	0.000247341	0.00133274	0.00194679	0.00104767	0.00436681	0.00354862	0.000207039	0.00536381	0	0.00151095
m1LimRt	0	0.00515464	0	0	0	0	0	0	0	0	0	0	0	0	0
m1BRt	0	0.0037594	0	0	0	0	0	0	0.00458716	0	0	0	0	0	0
m1SNC	0.00746269	0	0	0	0	0	0	0	0	0	0	0	0		0
m1SNR	0	0	0.00558659	0	0	0	0	0	0	0	0	0	0		0
m2A	0.00444444	0.00596659	0.001321	0	0	0	0.000999001	0	0	0	0.00172861	0.00118765	0.000764526	0	0.00207684
SCnf	0	0	0	0	0	0	0	0	0	0	0	0	0.00591716	0	0
m2BRt	0	0	0	0	0	0	0	0.00515464	0	0	0	0	0	0	0
m2SNC	0	0	0	0	0	0	0	0	0	0.0204082	0	0	0		0
m2SNR	0	0	0.00515464	0	0	0	0	0	0	0	0	0	0		0
CB_gr	0.011083	0.00261097	0.00436575	0.00698952	0.00449827	0	0.00159574	0.000966651	0.00295461	0.0222328	0.0110092	0.00122449	0.0156973	0.00121418	0.0296663
CB_mo	0.00135659	0	0	0.00224857	0.00287977	0	0.00024777	0.000178317	0.00040016	0.0037594	0.00210768	0	0.00172473	0	0.00261963
CBN	0.00150602		0	0	0	0	0	0	0	0	0	0	0	0	0
isA	0.001365	0.00387097	0.0008726	0.00179986	0.00407166	0	0.000583431	0.00199501	0.00214439	0.00195236	0.000941176	0	0.0012848	0.00227187	0.00361664
isLimRt	0.00480769	0	0	0	0	0	0	0	0	0.00769231	0.00403226	0	0	0.00568182	0
isBRt	0	0	0	0	0	0	0.00442478	0	0	0	0.0025641	0	0	0.00787402	0
isSNC	0	0	0	0	0	0	0	0	0	0	0	0	0.010101		0
isSNR	0	0	0	0	0	0	0	0	0	0	0	0	0	0	0
r1	0.000584454	0	0.00152672	0.00246002	0.0017301	0.00225564	0.00238949	0.000789889	0	0	0.000618047	0	0.000815661	0.00297398	0.00178891
r2	0.00075815	0.00115875	0.000685401	0	0.00472255	0	0	0	0	0	0	0	0.000484966	0	0
r3	0.000805802	0	0.000547046	0.000526316	0	0	0.000698324	0	0.00220507	0	0	0	0	0.00250313	0.00131406
r4	0.000712758	0.00225861	0	0.000528262	0.000669344	0.000586166	0.00178253	0	0	0.000420875	0	0.000995025	0	0.00128205	0.00139665
r5	0	0.00041806	0.000737735	0.00254323	0.000773395	0	0	0.000486618	0.000578035	0.000349895	0	0	0.000381098	0	0.000376081
r6	0	0.000532481	0	0.00147929	0	0	0	0.000611995	0.000960615	0.000318269	0.000431779	0	0	0	0.000922084
r7	0.00118064		0	0.00229226	0	0	0	0.00144092	0	0.00130662	0	0	0	0	0.00239808
r8	0.00114416		0.000589623	0.00178571	0	0	0	0	0	0.000499002	0	0.00092081	0.00169779	0	0.00110436
r9	0.000566572		0.00058072	0.00434153	0	0	0	0	0.00307456	0	0.000566572	0	0	0.00112233	0.00277778
r10	0.00422535		0	0.0028551	0.00306044	0	0.00271739	0.00144404	0.00084246	0	0.000692521	0	0	0	0.00373483
r11	0.00410172		0.000884173	0.00687876	0.00331126		0	0.00137931	0.000831255	0.000609756	0	0.00132275	0.00115875	0	0.00376294

## Sheet: Subtype 04
	CFS0168	CFS0173	CFS0174	CFS0176	CFS0181	CFS0221	CFS0222	CFS0223	CFS0175	CFS0177	CFS0191	CFS0193	CFS0194	CFS0195	CFS0207
region	Subtype 04	Subtype 04	Subtype 04	Subtype 04	Subtype 04	Subtype 04	Subtype 04	Subtype 04	Subtype 04	Subtype 04	Subtype 04	Subtype 04	Subtype 04	Subtype 04	Subtype 04
ORB_l1	3.72117	5.05791	0.591837	5.03158	0.267241	1.9835	2.32656	5.39163	5.49569	4.37972	1.50455	1.02688	3.89675		5.17092
ORB_l23	3.99149	4.68226	0.765385	4.53078	1.10327	1.73568	2.4834	6.47614	5.85046	4.5487	2.14419	1.36661	4.31335		5.41649
ORB_l5	2.69461	3.24965	0.524173	2.8381	1.03598	1.21742	1.71508	4.54913	3.70427	3.2752	1.29431	0.723833	2.93586		4.1844
ORB_l6	0.979853	1.70766	0.159649	1.57827	0.305328	0.501266	0.681901	2.39634	2.50345	1.78129	0.355752	0.131059	1.08		2.02576
FRP_l1	4.3	2.4527	0.901961	5.26238	0.12605		2.0137	4.82703		4.27461	1.47651	2.36765	5.14013		4.59538
FRP_l23	4.30037	4.23394	1.02427	5.12222	0.511719		2.73038	6.86916		5.31361	1.91837	2.13793	4.88073		5.53548
MO_l1	5.85546	2.0232	1.16143	6.03165	2.28868	0.887189	2.94052	5.04554	4.16226	4.89623	3.18421	1.1902	6.46809	4.92468	6.15839
MO_l23	5.67424		1.57353	6.21172	2.27065	0.914525	3.59948	8.5162	4.98732	6.40364	3.84247	2.00301	6.38403	6.34075	6.945
MO_l5	3.65732	2.85446	0.737772	3.23192	1.45367	0.694256	2.25168	5.78697	3.41756	4.31966	1.96547	0.911188	4.44741	3.25793	4.17795
MO_l6	1.46172	1.82023	0.238794	1.93374	0.591817	0.48627	0.956818	2.56748	1.79462	1.98781	0.549121	0.218165	2.01352	1.1413	1.89506
SS_l1	6.10051		1.7117	4.85159	2.48105	0.210269	2.28316	3.68519	4.09572	7.35188	2.75701	0.833333	6.84081	4.18437	5.50682
SS_l23	6.28781		1.91367	5.67054	2.78339	0.249742	3.12106	5.20298	4.82194	8.14735	3.24317	1.41878	7.17489	4.83734	6.50403
SS_l5	3.54691		0.792702	3.60744	1.69354	0.168026	2.17031	4.12	3.35249	5.37672	1.60739	0.702154	5.01961	2.7465	3.63147
SS_l6	1.5159		0.185992	1.91198	0.476838	0.0377166	0.792528	1.75285	1.60845	2.20277	0.492369	0.146655	2.3025	1.00282	1.76491
PTLp_l1	4.91566		1.09167	2.91304	2.63333	0.131944	2.08439	2.66667	5.25	6.91538	1.63566	0.685714	6.15217		7.30303
PTLp_l23	5.23153		1.05517	3.21477	2.44878	0.119048	2.44211	2.86905	3.51786	8.09259	2.37195	0.877193	5.11225		7.30508
PTLp_l5	4.25532		0.918129	2.83673	1.41627	0.0869565	1.93141	1.66094	2.45238	5.9064	1.89189	0.661972	4.86081		4.26897
PTLp_l6	2.05622		0.356688	1.83439	0.474178	0.0318182	0.875	0.630573	1.26115	2.41714	0.723502	0.245763	2.44348		2.64407
VIS_l1	5.25668	5.31643	0.977486	2.25474	3.3165	0.0770466	1.94757	2.368	3.27907	4.88007	2.18531	0.661952	4.66373		3.17304
VIS_l23	4.4078	3.58237	1.04952	2.11415	2.30337	0.0679426	1.64505	2.57961	3.30118	6.56044	1.81408	0.448201	3.93658		3.80177
VIS_l5	3.84986		0.819347	2.00249	1.52923	0.070632	1.5	1.72442	2.01296	4.37337	1.59479	0.415816	3.3194		3.3001
VIS_l6	1.98347		0.245315	0.888276	0.337386	0.015949	0.684807	0.775294	0.478827	1.94497	0.505214	0.112162	1.66851		1.61111
RSP_l1	2.46067	3.31884	0.52901	1.39935	2.27778	0.0384615	1.40143	1.38303	1.08378	3.59896	1.05962	0.251799	2.41684		1.99491
RSP_l23	2.19573	3.69417	0.59069	1.04448	1.01908	0.0331858	1.23573	1.08832	1.17519	4.17379	1.00994	0.182677	2.33091		1.97597
RSP_l5	2.79778		0.531034	1.27152	1.02974	0.0438799	1.65946	0.685558	0.621019	2.86031	1.72973	0.218362	2.65922		1.24654
RSP_l6	1.28736		0.0973451	0.338983	0.163842	0.0258621	0.570776	0.201031	0.160494	1.00372	0.546559	0.0673077	1.36134		0.475
CA1_so	2.91628		0.371981	2.74438	1.28571	0.0215633	0.939815	0.485714	2.78961	3.2	0.880597	0.412993	3.85678	0.256757	2.93734
CA1_sp	0.242857		0.0322581	0.166667	0.0454545	0	0.101351	0.0759494	0.197183	0.242188	0.0944882	0.043956	0.352518	0.00740741	0.240602
CA1_sr	4.61692		0.956459	4.01062	2.59549	0.0404722	2.50245	1.33798	4.81417	5.08724	2.03659	1.17754	5.95302	0.376623	4.13799
CA1_slm	0.282051		0.0671378	0.510823	0.0787402	0.0215827	0.118705	0.099631	0.492126	0.801394	0.092827	0.0305344	1.31461	0.058296	0.335849
CA2_so	0.0724638	0.09375	0	0.137255	0.0491803	0.0434783	0	0.0655738	0.391304	0.0243902	0	0	0.383562	0.0363636	0.0576923
CA2_sp	0	0	0	0	0	0	0	0.0243902	0.0444444	0.027027	0	0	0.0285714	0	0
CA2_sr	0.132075	0	0.0298507	0.431818	0.0612245	0	0.0617284	0.0410959	0.363636	0.306667	0.0333333	0.0235294	0.627907	0.0588235	0.268657
CA2_slm	0.0571429	0.0833333	0	0.230769	0	0	0	0.0740741	0.03125	0.0571429	0	0.0238095	0.0277778	0.037037	0
CA3_so	0.0874317	0.224138	0.0129032	0.342105	0.0564516	0.0327869	0.0484848	0.0722892	0.303279	0.242268	0.0230769	0.00617284	0.430233	0.027027	0.308176
CA3_sp	0.0114943	0.131148	0	0.151786	0	0	0.0136986	0.0326087	0.0483871	0.103448	0.0217391	0	0.207317	0	0.0720721
CA3_sr	0.237179	0.390728	0.0282486	0.569697	0.15748	0	0.241611	0.192308	0.788991	0.539394	0.0314961	0.0462963	0.899281	0.0737705	0.64881
CA3_slm	0.102564	0.037037	0.027027	0.03125	0.0277778		0.172414	0.0714286	0.16	0.290323	0.0344828		0	0.0454545	0.212766
DG_gr	0	0	0.00847458	0.0322581	0	0	0.00478469		0	0.015444	0		0.0214592	0	0.0253165
DG_Hil	0.0956938	0.145299	0.0133333	0.264706	0.0491803	0	0.0956938		0.298077	0.269231	0.0482759	0.0145631	0.488095	0.02	0.22043
DG_mo	0.329023	0.329341	0.080315	0.846774	0.178908	0.0118845	0.1952	0.0972818	0.544012	0.739003	0.204117	0.0278207	0.974882	0.0903226	0.33241
SUB_mo	0.40625		0.140845	0.684783	0.506667	0	0.28	0.263158	0.643836	0.634146	0.2	0.0824742	1.10417		0.271845
SUB_pys	3.40822		1.01231	2.73607	1.75789	0.0798122	2.98621	2.44248	2.60212	3.95455	1.93609	0.856269	4.45078		3.25666
BST	0.309764	0.859316	0.0857143	0.991597	0.164384	0.0446927	0.748815	0.969072	1.33533	0.628676	0.200957	0.158228	0.656388	0.347826	0.832258
Cau	0.666858	1.34904	0.173134	1.89266	1.68739	0.0758214	0.872238	1.99556	1.93822	1.39589	0.420162	0.272285	1.51523	0.524514	1.13267
Put	0.642581	1.42692	0.249363	2.38093	0.31608	0.418922	0.912093	2.19505	1.90286	1.44795	0.419424	0.338992	1.08435	0.809203	1.47665
EPal	0.226638	1.00127	0.142857	1.40329	0.084724	0.109846	0.644635	1.53151	0.815115	0.757392	0.173228	0.196133	0.418963	0.291667	0.842105
IPal	0.0736842	0.0698925	0.04884	0.0302703	0.0503704	0.00483092	0.0155521	0.0396341	0.257545	0.0197869	0.0811725	0.0508299	0.0352645	0.121951
VStr	0.376292	1.53104	0.209136	2.08408		0.209059	0.7019	1.23649	1.4263	0.623092	0.139749	0.264583	0.417186		1.32072
VPal	0.0110906	0.142857	0.00170358	0.0840841		0.00324675	0.0505618	0.102018	0.182997		0.00491803	0.00807537	0.0123796		0.0891219
Tustr1	0.375527	1.26526	0.27037	2.25217			1.01277	1.27179	1.51497	0.819672	0.171975	0.368664	0.518382		1.85397
Tustr2	0.196809	0.872549	0.0934066	0.802013			0.447368	0.576	0.810651	0.295858	0.0580645	0.235772	0.187166		1.03483
Tustr3	0.225681	1.08501	0.120275	0.854651			0.751412	0.487324	0.926316	0.709125	0.055914	0.251816	0.397933		1.10065
TuPal1	0.23622	1.35938	0.261745	2.38953			1.02446	1.85113	2.12963	1.10502	0.0989583	0.474419	0.427245		2.13514
TuPal2	0.135	0.870968	0.154812	1.15			0.659459	0.604651	1.17757	0.550296	0.0515464	0.265918	0.183453		1.39695
TuPal3	0.178378	0.801471	0.108065	1.42642			0.847682	1.16527	0.780936	0.366438	0.0569536	0.172876	0.197125		0.809195
HDB	0.0210697	0.219672	0.0155239	0.205074			0.0741222	0.189845	0.156028	0.0424282	0.0148778	0.0149626	0.0301418		0.137136
SIB	0.012366	0.130712	0.00979192	0.139676		0.00625	0.0801233	0.141827	0.110872	0.0296053	0.0112016	0.00723589	0.0259259		0.0518331
OB_gl	0.0418182	0.0567376	0.015625	0.357143						0.113356	0.0122117	0.0107527	0.074517		0.103348
OB_gr	0.157659	0.220993	0.0323912	0.477695						0.218301	0.108187	0.0500417	0.348382		0.44592
OB_ipl	0.130435	0.298611	0.0198151	0.658228				0.088685		0.457143	0.0992736	0.0313152	0.447323		0.505236
OB_mtr	0.0655022	0.221429	0.00694444	0.338462						0.244068	0.0241692	0.0352423	0.266917		0.212676
OB_opl	0.0692951	0.123033	0.0191366	0.570093				0.0768212		0.342771	0.0598221	0.0253432	0.291803		0.284232
AON1	0.367089	1.0149	0.0528523	0.863924		0.488889	0.453925	0.633772	1.5736	0.40721	0.300173	0.158586	0.805		0.975956
AON2	0.993912	1.6419	0.15798	2.375		0.639535	0.872	1.40336	2.08224	1.35119	0.420063	0.446043	1.34368		2.77914
AON3	0.644115	1.03704	0.205128	3.15094		0.78125	1.15625	1.94118	2.2381	2.05556	0.396552	0.533333	1.61818		2.52
LPrP1	0.584337	1.55	0.117647	2.62581		0.883721	1.0813	1.48	2.93651	0.878049	0.223077	0.216216	1.21935		1.82383
LPrP2	0.743396	1.72125	0.188755	2.63023		0.828829	1.00893	0.929515	2.10194	1.21786	0.402477	0.269388	1.06311		2.11828
LPrP3	0.383178	1.51724	0.101626	2.35612		0.342105	0.701149	0.80102	1.21229	1.01385	0.233146	0.225962	0.949821		2.01521
Bec	0.137681	0.409449	0.0451128	0.762295		0.0652174	0.551724	0.597222	0.561983	0.211268	0.121951	0.0196078	0.294643		0.829268
Cla	0.17	0.853503	0.0434783	1.82014		0.296875	0.519481	1.24691	0.919118	0.351145	0.111111	0.0618557	0.342857		1.15894
Ven	0.0162602	0.45	0.012931	0.792899		0.276836	0.203655	0.455197		0.183267	0.046332	0.0456432	0.503356		0.698962
VPrP1	0.146435	0.496144	0.0395387	1.07635		0.661972	0.360097	0.611979	1.14712	0.343188	0.047619	0.114058	0.244085		1.07018
VPrP2	0.364912	0.783828	0.07	1.31309		0.156627	0.267782	0.647059	1.53216	0.536661	0.0907618	0.245439	0.583942		1.63486
VPrP3	0.150097	0.525862	0.0385965	0.939709		0.351648	0.232836	0.653061	1.45221	0.620438	0.124183	0.141439	0.478723		1.86126
PHyA	0.0179039	0.0647321	0.0162514	0.0767045	0.00735294	0.00270027	0.0862362	0.110046	0.112078	0.0431689	0.00702028	0.0113365	0.0208062		0.0727949
THyA	0.0303951	0.181594	0.0304679	0.241625			0.152847	0.220743	0.121291	0.0722333	0.0138675	0.0149057	0.0453995		0.154551
Rt	0.00640341	0.0417582	0.0181269	0.0578358	0.0194175	0.00553797	0.043554	0.166842	0.082665	0.026738	0.0102605	0.0233129	0.0279503	0.0170576	0.0419059
VPL	0.0300752	0.0940795	0.0142857	0.102113	0.0298329	0.00794281	0.0435943	0.102592	0.156008	0.0404135	0.0183673	0.0290847	0.101242	0.0445682	0.0618253
ZI	0.00856531	0.0863874	0.0124555	0.0938215	0.0251716	0.00392927	0.0570265	0.0859107	0.0897833	0.0732601	0.00628931	0.0168675	0.0643863	0.018797	0.0594059
p3Tg	0.00809717	0.0861423	0.00308642	0.0851064	0.0175	0.031746	0.096	0.0869565	0.05	0.0303797	0.0229885	0.0192308	0.0310559		0.0839161
p3SNC	0.0186916	0.00952381	0.0266667	0.0291262	0	0.00961538	0.0970874	0.00980392	0.0127389	0.00564972	0.0131579	0.015873	0.0318471		0.0198676
p3SNR	0	0.0189873	0	0.0365854	0.00429185	0	0.0137615	0.0124481	0.00436681	0	0	0	0.0218341		0.00505051
LD	0.0517998	0.190328	0.0197905	0.305483	0.202862	0.0124533	0.0756098	0.315978	0.254826	0.122867	0.0483491	0.024024	0.216086	0.0657439	0.188187
LP	0.138313	0.486971	0.0498221	0.379656	0.113131	0.0110974	0.2543	0.343452	0.264402	0.39603	0.102273	0.094451	0.43871	0.219178	0.426451
Po	0.213531	0.281951	0.125506	0.267736	0.110465	0.0333634	0.18527	0.248885	0.256677	0.137137	0.118679	0.0703364	0.382222	0.126731	0.284103
VPM	0.121483	0.296549	0.0645963	0.154923	0.168113	0.0179437	0.17534	0.143996	0.210764	0.127632	0.101478	0.11146	0.20442	0.208503	0.140915
SPF	0.03861	0.195335	0.0316092	0.208571	0.0513834	0.00275482	0.141066	0.310526	0.13881	0.214689	0.0406091	0.0376569	0.258772	0.0959752	0.250923
p2LimRt	0.0384615	0.0375	0.0208333	0.0645161	0.0136054	0.00615385	0.0592885	0.0486726	0.0240964	0.0508475	0	0.00662252	0.0393258	0.0222222	0.0555556
PR	0.0151515	0.0562771	0.0172414	0.1	0.0201342	0	0.0486726	0.0892857	0.0754717	0.0409091	0	0.00925926	0.0461538	0.0526316	0.0398551
p2SNC	0	0.0833333	0.00840336	0.0466667	0	0.0108696	0.03125	0.0694444	0.010101	0.0296296	0.0138889	0	0.0232558		0.0555556
p2SNR	0.00571429	0.0262172	0.00568182	0.00423729	0.00420168	0	0.010101	0.00638978	0.00757576	0.0125	0.00574713	0.00613497	0		0.0114943
APT	0.0234114	0.0614035	0.00317965	0.0854871	0.0148699	0.0059761	0.0519288	0.078534	0.0394191	0.132296	0.00662252	0.0141732	0.0890625	0.016187	0.0647482
JcP	0.0111317	0.0552764	0.0108893	0.0611765	0.00200401	0	0.0356589	0.0657895	0.0416667	0.0688073	0.0191388	0.0105634	0.0662768	0.0179775	0.0918367
LT	0.0228471	0.0880682	0.0170358	0.139738	0.0157658	0.00616016	0.047619	0.0561798	0.0230179	0.134021	0.0125523	0.0109718	0.088	0.0378151	0.0873016
p1LimRt	0	0.16	0.0164609	0.0677083	0.0224719	0.00641026	0.0693069	0.135593	0.0393701	0.0263158	0.0148148	0.00904977	0.0387097	0.0544218	0.0384615
p1BRt	0	0.0866667	0.0121457	0.121076	0.0291971	0.0104167	0.0235849	0.128866	0.0585774	0.045977		0.00534759	0.0710383	0.0482456	0.0492424
p1SNC	0.0294118	0.139535	0.024	0.1	0.0315789	0	0.0833333	0.0714286	0.0447761	0.0121951	0	0	0.035461		0.0344828
p1SNR	0	0.0477816	0	0.0246479	0.00411523	0	0.00930233	0.016	0	0.00311526	0	0	0.0105634		0.00892857
TG	0.0650183	0.157454	0.0254989	0.156667	0.0667396	0.0095498	0.0664273	0.238979	0.094	0.132124	0.04561	0.0222222	0.193151	0.0478011	0.324074
SC	0.183327	0.0836653	0.0311475	0.106683	0.0970409	0.00914495	0.0838435	0.148813	0.0893958	0.182884	0.0885138	0.0139485	0.247674	0.0342499	0.164129
IC	0.479637	0.157593	0.085587	0.180865	0.0918422	0.00816226	0.162817	0.228748	0.106076	0.278263	0.33428	0.0186335	0.415112	0.0428327	0.186603
m1LimRt	0.0165975	0.0824742	0.0203252	0.0373134	0.0159574	0.00390625	0.0394737	0.0451128	0.0693642	0.0472973	0	0.0202703	0.0434783	0.0189873	0.0584416
m1BRt	0.00568182	0.0864662	0.00350877	0.0165289	0.0128617	0.00393701	0.0354331	0.0825688	0.0412844	0.0432432	0.013289	0.00852273	0.0793103	0.0142857	0.0536398
m1SNC	0.00746269	0.0875	0.010101	0.0227273	0	0	0.0222222	0.025	0.0285714	0.0163934	0.0243902	0	0.0583333		0.0526316
m1SNR	0.005	0.0352423	0.0111732	0.0295203	0	0	0.014218	0.00408163	0.019685	0.0122324	0	0.00609756	0.00704225		0
m2A	0.131111	0.156325	0.0237781	0.0606395	0.0954128	0.0033389	0.035964	0.130368	0.0251572	0.0495868	0.0786517	0.0130641	0.178135	0.0293501	0.0384216
SCnf	0.0137931	0.0628931	0.0119048	0.0384615	0.0350877	0.0114943	0.0512821	0.115942	0.030303	0.0263158	0.00558659	0	0.0828402	0.0107527	0.0555556
m2BRt	0.0306122	0.0441767	0.0106383	0.0175439	0.0147059	0	0.0238095	0.0463918	0.0168539	0.00775194	0.00643087	0	0.0323625	0.0230769	0.041958
m2SNC	0	0.04	0	0.0681818	0	0	0	0.0192308	0.025974	0	0	0.0298507	0.0327869		0.037037
m2SNR	0	0.0330578	0	0	0.0147059	0.0060241	0	0.00636943	0.0106383	0.017094	0	0	0.0213523		0.0244755
CB_gr	1.0418	0.592689	0.569246	0.837494	0.675433	0.00680735	0.472163	0.38086	0.484555	1.43055	0.888303	0.139184	1.00282	0.289461	2.1288
CB_mo	0.305039	0.209677	0.144742	0.246934	0.272138	0.00970445	0.125124	0.25107	0.115846	0.550862	0.273807	0.0376693	0.349086	0.0554217	0.474153
CBN	0.0210843		0.00828729	0.0156507	0.0187668	0.00137363	0.00852878	0.0308483	0.0114123	0.0231742	0.0119048	0.00873362	0.0146299	0.0113636	0.035309
isA	0.028392	0.0580645	0.021815	0.0604752	0.0276873	0.00926586	0.0256709	0.0733167	0.0278771	0.0413901	0.0268235	0.00979083	0.0680942	0.0193109	0.0542495
isLimRt	0.00480769	0.0727273	0.0123457	0.0574713	0	0	0.027027	0.04	0.040201	0.0153846	0.00806452	0.00526316	0.0655738	0.0170455	0
isBRt	0.0305344	0.0647059	0.00621118	0.0638298	0.00927644	0.00526316	0.0132743	0.0132743	0.0159574	0.0131579	0.00512821	0.00501253	0.0181818	0.00787402	0
isSNC	0	0.0731707	0	0.0425532	0	0	0	0.0322581	0.0105263	0.0246914	0	0	0.020202		0
isSNR	0	0.0526316	0	0.01	0.0136986	0	0	0.00724638	0	0.0104712	0	0	0.0143885	0	0.00598802
r1	0.0216248	0.0608324	0.0157761	0.0510455	0.0233564	0.0075188	0.0173238	0.0612164	0.0170132	0.0234209	0.00865266	0.00481541	0.040783	0.0133829	0.033393
r2	0.00833965	0.0950174	0.013708	0.0296671	0.0247934	0.00502874	0.0214844	0.0312907	0.0114068	0.0241838	0.00615858	0.00469759	0.0339476	0.0270603	0.0241318
r3	0.0145044	0.0430108	0.0071116	0.0405263	0.0143062	0.00550585	0.0544693	0.0402605	0.0159868	0.0349825	0.00519143	0.015178	0.0206612	0.0137672	0.0341656
r4	0.00997862	0.0598532	0.00941423	0.0522979	0.0187416	0.00234467	0.0576352	0.0958126	0.0172279	0.0227273	0.00390117	0.0104478	0.0150649	0.00769231	0.0418994
r5	0.0148148	0.0497492	0.00922169	0.0523906	0.025522	0.00670641	0.022182	0.0861314	0.016185	0.0129461	0.00300903	0.00631313	0.0137195	0.00636943	0.0488906
r6	0.0220893	0.0362087	0.0166251	0.0606509	0.00772201	0.00372024	0.0208545	0.0985312	0.0216138	0.0190961	0.00604491	0.0078286	0.0144748	0.0166468	0.0843707
r7	0.0342385		0.0292793	0.0951289	0.0220786	0.00374532	0.0330739	0.17147	0.0188395	0.0200348	0.0108578	0.013579	0.0219348	0.0171103	0.148082
r8	0.0343249		0.03125	0.0821429	0.021059	0.0042517	0.0265268	0.166667	0.0231689	0.0289421	0.0114877	0.0133517	0.032824	0.0268318	0.145776
r9	0.0589235		0.0371661	0.0926194	0.0388418	0.00671893	0.0322581	0.160686	0.0315142	0.0386364	0.00963173	0.0166021	0.0222368	0.037037	0.175694
r10	0.0816901		0.0593161	0.127052	0.0489671	0.00566893	0.0416667	0.237545	0.0345409	0.0605204	0.0166205	0.0403833	0.0386657	0.0463576	0.334267
r11	0.188679		0.105217	0.257954	0.123344		0.025641	0.408276	0.0598504	0.103049	0.0170758	0.0740741	0.0463499	0.0751232	0.478833

## Sheet: Subtype 05
	CFS0168	CFS0173	CFS0174	CFS0176	CFS0181	CFS0221	CFS0222	CFS0223	CFS0175	CFS0177	CFS0191	CFS0193	CFS0194	CFS0195	CFS0207
region	Subtype 05	Subtype 05	Subtype 05	Subtype 05	Subtype 05	Subtype 05	Subtype 05	Subtype 05	Subtype 05	Subtype 05	Subtype 05	Subtype 05	Subtype 05	Subtype 05	Subtype 05
ORB_l1	1.54217	2.38976	0.176252	3.38105	0.0301724	0.739274	0.810938	1.97719	3.1875	2.04717	0.536364	0.344086	1.79349		2.5167
ORB_l23	1.61957	2.25949	0.218269	2.91724	0.323498	0.590835	0.825101	2.14952	3.55594	2.32172	0.704651	0.370912	2.07479		2.74078
ORB_l5	0.956647	1.38773	0.136132	1.57905	0.261088	0.393004	0.479365	1.38976	1.89024	1.54864	0.393873	0.187601	1.20253		1.74394
ORB_l6	0.265568	0.453629	0.0298246	0.594249	0.057377	0.0949367	0.106033	0.505081	1.12069	0.635971	0.0814159	0.02693	0.357778		0.68277
FRP_l1	2.12941	1.00676	0.294118	3.16832	0		0.652968	1.68649		2.14508	0.489933	0.713235	2.78981		1.95376
FRP_l23	2.09158	1.97706	0.31068	3.72222	0.148438		0.87372	2.42991		3.11243	0.581633	0.62069	2.96789		2.93548
MO_l1	3.11799	0.775773	0.360587	3.86076	0.688679	0.235182	0.916357	1.4297	2.11698	2.45126	1.18797	0.34902	3.67118	2.11429	2.98227
MO_l23	2.91818		0.514706	4.60519	0.718251	0.239689	1.27136	2.89969	3.07065	3.71168	1.53339	0.623964	3.81597	3.20641	3.78575
MO_l5	1.7121	1.26761	0.20788	2.03706	0.409266	0.1981	0.709737	1.71194	1.73415	2.28127	0.714658	0.282007	2.32833	1.40568	1.86808
MO_l6	0.4215	0.612139	0.0391198	0.845684	0.103711	0.104691	0.181818	0.512221	0.679372	0.709429	0.122027	0.0308989	0.679395	0.332428	0.600449
SS_l1	2.87223		0.607908	2.81272	0.851312	0.0488998	0.685544	0.907407	2.222	3.97594	0.880374	0.204082	3.86975	1.66875	2.2963
SS_l23	3.15061		0.663669	3.85382	0.964217	0.0536636	1.06676	1.22706	2.70548	5.18352	1.14936	0.401645	4.34809	2.42857	2.88938
SS_l5	1.41209		0.228451	1.91598	0.494202	0.0261011	0.620573	0.852667	1.65747	2.67412	0.463451	0.184	2.63932	1.0293	1.20977
SS_l6	0.457719		0.0396887	0.813609	0.0895615	0.0030581	0.170113	0.284838	0.575352	0.72453	0.102008	0.016295	0.833102	0.276446	0.445799
PTLp_l1	2.65663		0.675	1.66304	0.875	0.0208333	0.772152	0.775	2.83065	3.43846	0.573643	0.304762	3.89674		2.63636
PTLp_l23	2.70936		0.572414	1.96644	0.721951	0.0170068	0.792982	0.757937	1.72143	4.58796	0.792683	0.245614	3.34354		3.0904
PTLp_l5	2.10638		0.356725	1.43537	0.38756	0.00334448	0.631769	0.27897	0.87619	2.50246	0.612613	0.112676	2.50183		1.42069
PTLp_l6	0.831325		0.10828	0.624204	0.084507	0	0.259615	0.10828	0.414013	0.777143	0.179724	0.0423729	1.08261		0.686441
VIS_l1	2.22404	2.69371	0.467167	1.35789	0.984466	0.0144462	0.645443	0.52	1.66445	1.97354	0.644407	0.217822	2.2591		1.11814
VIS_l23	1.75059	1.63903	0.337998	1.08488	0.666379	0.00574163	0.588168	0.494175	1.54738	3.08681	0.54937	0.129771	1.89086		1.39486
VIS_l5	1.53417		0.327506	1.04353	0.346667	0.00185874	0.48489	0.278002	0.865587	1.8008	0.422917	0.0790816	1.39602		1.01644
VIS_l6	0.614669		0.0902896	0.393103	0.0577508	0.0015949	0.188209	0.0929412	0.135179	0.581208	0.126304	0.0162162	0.575967		0.354701
RSP_l1	1.12584	1.46377	0.232082	0.766234	1.14493	0	0.472684	0.246787	0.418919	1.4375	0.371274	0.0647482	1.18526		0.694656
RSP_l23	0.985765	1.32524	0.207063	0.537367	0.340223	0.00221239	0.394541	0.163174	0.406202	1.74816	0.395626	0.0503937	1.08999		0.536044
RSP_l5	1.05263		0.206897	0.771523	0.330855	0.00461894	0.554054	0.113346	0.248408	1.046	0.642643	0.0496278	1.05587		0.401662
RSP_l6	0.33908		0.0619469	0.135593	0.0225989	0	0.136986	0.0206186	0.0493827	0.29368	0.121457	0.00480769	0.386555		0.0928571
CA1_so	0.576744		0.057971	0.898876	0.164286	0	0.0833333	0.0485714	0.820779	0.935556	0.0895522	0.0301624	1.02513	0.0405405	0.581454
CA1_sp	0.0428571		0	0.00877193	0.00649351	0	0.0135135	0	0.0422535	0.117188	0.00787402	0.00549451	0.0359712	0.00740741	0.0451128
CA1_sr	1.31385		0.175617	1.77345	0.574653	0.00674536	0.492659	0.184669	1.82362	1.92084	0.369338	0.150228	2.02517	0.0649351	1.11039
CA1_slm	0.018315		0	0.151515	0.00393701	0	0.0107914	0.00369004	0.0866142	0.15331	0.00421941	0	0.265918	0	0.0679245
CA2_so	0	0	0	0.0196078	0	0	0	0	0.0217391	0.0121951	0	0	0.0547945	0	0.0192308
CA2_sp	0	0	0	0	0	0	0	0	0	0	0	0	0.0285714	0	0
CA2_sr	0.0188679	0	0	0.0909091	0	0	0.0123457	0	0.0681818	0.0533333	0	0	0.139535	0	0
CA2_slm	0	0	0	0.0769231	0	0	0	0	0	0.0571429	0	0	0.0277778	0	0
CA3_so	0.00546448	0.0632184	0	0.0526316	0	0	0	0.0060241	0.0655738	0.0515464	0.00769231	0	0.0930233	0	0.0566038
CA3_sp	0	0.0491803	0	0.0446429	0	0	0	0	0.0322581	0	0	0	0.109756	0	0.018018
CA3_sr	0.0641026	0.145695	0.00564972	0.133333	0.0629921	0	0.0268456	0.025641	0.220183	0.0909091	0.015748	0	0.223022	0.00819672	0.136905
CA3_slm	0.025641	0	0	0.03125	0		0	0.0714286	0	0.0322581	0		0.047619	0.0454545	0.0212766
DG_gr	0	0	0	0.0129032	0.0103627	0	0		0	0.00772201	0		0.0171674	0	0.00421941
DG_Hil	0.0143541	0.042735	0	0.161765	0.00819672	0	0		0.110577	0.0769231	0	0	0.142857	0	0.0645161
DG_mo	0.0675287	0.0598802	0.00472441	0.342742	0.0376648	0	0.0192	0.00858369	0.215007	0.227273	0.0274443	0.00618238	0.282575	0.00645161	0.0761773
SUB_mo	0.078125		0	0.152174	0.0933333	0	0.0266667	0.0614035	0.205479	0.113821	0.05	0.0103093	0.229167		0.038835
SUB_pys	0.99726		0.206154	1.14369	0.442105	0.0117371	0.613793	0.353982	0.960212	1.02814	0.364662	0.131498	1.25389		0.893462
BST	0.13468	0.414449	0.0761905	0.487395	0.0547945	0	0.279621	0.340206	0.784431	0.231618	0.0717703	0.056962	0.317181	0.105072	0.387097
Cau	0.210012	0.455601	0.0495522	0.762712	0.540219	0.0160067	0.298343	0.61436	0.85249	0.520528	0.130243	0.0980551	0.649007	0.171984	0.49637
Put	0.230152	0.627888	0.0805732	1.14365	0.0883368	0.108269	0.34907	0.725681	0.96062	0.597076	0.146624	0.112441	0.49979	0.30752	0.702066
EPal	0.0934479	0.541985	0.0824623	0.801096	0.0243902	0.0241125	0.243777	0.549734	0.614035	0.313172	0.071991	0.0745856	0.205024	0.135417	0.418283
IPal	0.0526316	0.0322581	0.029304	0.00864865	0.0237037	0	0.00311042	0.00609756	0.239437	0.021309	0.0552424	0.0217842	0.02267	0.0243902
VStr	0.160579	0.835452	0.0863669	1.35034		0.0566202	0.324228	0.490995	0.975057	0.370229	0.0577406	0.134028	0.2079		0.736028
VPal	0.00184843	0.0521236	0.00681431	0.0630631		0	0.00842697	0.0414798	0.157061		0	0.00403769	0.00412655		0.0366972
Tustr1	0.181435	1.0446	0.148148	1.48406			0.570213	0.6	0.874251	0.491803	0.10828	0.184332	0.275735		1.10159
Tustr2	0.111702	0.563725	0.0879121	0.855705			0.236842	0.232	0.508876	0.183432	0.0129032	0.0894309	0.0695187		0.666667
Tustr3	0.0972763	0.650696	0.0652921	0.82907			0.378531	0.23662	0.591579	0.374525	0.0365591	0.0871671	0.165375		0.590909
TuPal1	0.0787402	0.965625	0.104027	1.70349			0.5	0.812298	1.19753	0.575342	0.0208333	0.22093	0.256966		1.17838
TuPal2	0.07	0.66129	0.083682	0.825			0.345946	0.263566	0.64486	0.266272	0.00515464	0.164794	0.0755396		0.748092
TuPal3	0.0738739	0.496324	0.0580645	0.886792			0.44702	0.48954	0.553512	0.169521	0.0423841	0.0789866	0.10883		0.501149
HDB	0.00972447	0.111475	0.0142303	0.173362			0.0403121	0.0309051	0.146099	0.0280679	0.0042508	0.0149626	0.0159574		0.0606796
SIB	0.012366	0.074389	0.00367197	0.115385		0.00625	0.0600924	0.0348558	0.0871905	0.0246711	0.00407332	0.0173661	0.0175926		0.0429836
OB_gl	0.0109091	0.0248227	0.003125	0.0918367						0.026936	0.00135685	0.00537634	0.0321987		0.0247453
OB_gr	0.0871517	0.136895	0.0165132	0.371747						0.096732	0.0436508	0.0212677	0.205354		0.222644
OB_ipl	0.052795	0.135417	0.00924703	0.417722				0.030581		0.24127	0.0338983	0.0146138	0.24525		0.21466
OB_mtr	0.0218341	0.1	0.00462963	0.184615						0.0779661	0	0.00881057	0.12218		0.0591549
OB_opl	0.0167264	0.0357654	0.00578549	0.242991				0.0172185		0.0885542	0.00970089	0.0105597	0.0790528		0.073444
AON1	0.0126582	0.371762	0.0184564	0.46308		0.0851852	0.133106	0.149123	0.702052	0.104139	0.0579585	0.0434343	0.24625		0.344262
AON2	0.260274	0.48381	0.0390879	1.15278		0.122093	0.288	0.285714	0.957237	0.410714	0.0815047	0.057554	0.460621		0.932515
AON3	0.173309	0.333333	0	1.18868		0.078125	0.28125	0.529412	0.714286	0.777778	0.0517241	0	0.454545		0.96
LPrP1	0.138554	0.494444	0.0220588	1.4		0.302326	0.260163	0.352	1.3545	0.252033	0.0538462	0.0743243	0.348387		0.53886
LPrP2	0.237736	0.689895	0.0240964	1.44373		0.198198	0.366071	0.207048	0.944175	0.364286	0.0557276	0.0571429	0.364078		0.738351
LPrP3	0.11838	0.482759	0.0243902	1.1259		0.111842	0.195402	0.147959	0.486034	0.290859	0.0308989	0.0336538	0.222222		0.646388
Bec	0.0362319	0.0866142	0	0.352459		0.0217391	0.12069	0.0694444	0.305785	0.0422535	0.0243902	0	0.0714286		0.308943
Cla	0.07	0.248408	0.00869565	0.690647		0.140625	0.0519481	0.222222	0.382353	0.175573	0.015873	0.0103093	0.104762		0.357616
Ven	0.00813008	0.226471	0.00431034	0.502959		0.0621469	0.0522193	0.107527		0.059761	0.011583	0.0124481	0.0872483		0.211073
VPrP1	0.0423892	0.18509	0.0115321	0.756158		0.197183	0.131387	0.127604	0.685885	0.0989717	0.0026455	0.0265252	0.0983811		0.395712
VPrP2	0.105263	0.334983	0.0216667	0.679317		0.0361446	0.083682	0.176471	0.732943	0.201248	0.0178282	0.0547264	0.198297		0.678899
VPrP3	0.0253411	0.178161	0.0140351	0.515593		0.0879121	0.0716418	0.166667	0.636364	0.201946	0.0283224	0.0272953	0.131206		0.691099
PHyA	0.00917031	0.0267857	0.0108342	0.0419034	0.00122549	0.00090009	0.0437553	0.0242009	0.0962129	0.0279886	0.00312012	0.0071599	0.00715215		0.0366631
THyA	0.00987842	0.102532	0.00870511	0.15752			0.0699301	0.0438159	0.116056	0.0510272	0.00154083	0.00657606	0.0284504		0.0785855
Rt	0.00853789	0.018315	0.00906344	0.0307836	0.00582524	0.00316456	0.0139373	0.0241343	0.0567551	0.00641711	0.000789266	0.00122699	0.0134576	0.00852878	0.0160735
VPL	0.00644468	0.0308191	0.00285714	0.0308099	0.0107399	0.00238284	0.00800712	0.0237581	0.0339147	0.00845865	0.00102041	0.00513259	0.0191022	0.0194986	0.016683
ZI	0.00214133	0.0418848	0.00355872	0.0663616	0.0160183	0	0.0285132	0.0103093	0.0526316	0.014652	0	0	0.0382294	0.0225564	0.0247525
p3Tg	0.00404858	0.0299625	0.00617284	0.035461	0.01	0	0.036	0.0248447	0.155556	0.0151899	0.0229885	0.0144231	0.00621118		0.0104895
p3SNC	0.0186916	0	0.00666667	0.0194175	0	0	0.0194175	0	0.0254777	0.0112994	0	0	0		0.0198676
p3SNR	0	0.0189873	0	0.00406504	0.00429185	0	0.00458716	0	0.00873362	0.00729927	0	0	0		0
LD	0.00965759	0.0608424	0.00465658	0.125326	0.0555556	0.00124533	0.0182927	0.070018	0.0810811	0.0546075	0.00589623	0.011011	0.057623	0.0299885	0.0590659
LP	0.0802213	0.18241	0.0225386	0.223496	0.0383838	0.00246609	0.0933661	0.0815265	0.197932	0.155955	0.0359848	0.0330578	0.221505	0.117061	0.178138
Po	0.110994	0.129756	0.0748988	0.152872	0.0484496	0.00721371	0.0678941	0.0927743	0.130564	0.0730731	0.0392157	0.0326198	0.171556	0.0617678	0.0841026
VPM	0.0328218	0.134214	0.0310559	0.0709645	0.0895386	0.00193986	0.0750117	0.0379925	0.0931705	0.0584443	0.0285714	0.0408163	0.0964726	0.0755314	0.0557318
SPF	0.019305	0.058309	0.0172414	0.174286	0.0355731	0	0.0250784	0.0736842	0.104816	0.0960452	0.0101523	0.0041841	0.118421	0.0433437	0.118081
p2LimRt	0	0.0125	0.0104167	0.0322581	0.00680272	0	0.0316206	0.00884956	0.0120482	0.0169492	0.00613497	0.00662252	0.0224719	0	0.037037
PR	0	0.0562771	0	0.115385	0.0134228	0	0.0309735	0.00892857	0.0377358	0.0363636	0	0	0.0230769	0	0.0217391
p2SNC	0	0.0648148	0	0.02	0	0	0.0208333	0	0.040404	0.0222222	0	0	0.0232558		0.0111111
p2SNR	0	0.00374532	0	0.00423729	0	0	0.010101	0.00319489	0.00378788	0.003125	0	0	0		0.00766284
APT	0.0167224	0.0263158	0.00158983	0.0536779	0.00371747	0	0.0237389	0.0340314	0.0165975	0.0700389	0.00220751	0.00314961	0.0421875	0.00539568	0.028777
JcP	0	0.0125628	0.00181488	0.0305882	0.00601202	0	0.00620155	0.0197368	0.0234375	0.0275229	0	0	0.0175439	0.00449438	0.00680272
LT	0.00175747	0.0142045	0.00340715	0.0611354	0.0112613	0	0.0142857	0.00374532	0.0255754	0.0515464	0	0.0015674	0.028	0.00420168	0.031746
p1LimRt	0	0.03	0	0.0625	0.0168539	0	0.029703	0.0169492	0.00787402	0.0394737	0	0.00452489	0.0129032	0.0136054	0.0288462
p1BRt	0	0.0333333	0.00404858	0.0672646	0.0218978	0	0.0235849	0.056701	0.0585774	0.00574713		0	0.010929	0.00438596	0.0378788
p1SNC	0.00735294	0.0465116	0	0.0357143	0	0	0	0	0.0223881	0.0243902	0	0	0.0141844		0
p1SNR	0.0046729	0.0170648	0	0.0140845	0	0	0.00930233	0	0.00909091	0.00311526	0	0	0.00704225		0
TG	0.0265568	0.0586265	0.0121951	0.0933333	0.0185996	0	0.013465	0.0440835	0.066	0.0777202	0.0148233	0.00833333	0.0945205	0.0172084	0.104938
SC	0.032034	0.0298805	0.00885246	0.0447578	0.0265448	0.000457247	0.0199627	0.0237467	0.0388409	0.0867526	0.0292301	0.000536481	0.0837509	0.0164014	0.0535815
IC	0.197988	0.0845272	0.0314986	0.0905602	0.0275527	0.000247341	0.0488672	0.050292	0.0479309	0.146531	0.12018	0.00600414	0.181437	0.0205597	0.0856208
m1LimRt	0.00414938	0.0412371	0.00406504	0.0447761	0	0	0.0219298	0.0225564	0.0520231	0.0202703	0	0	0.0386473	0.00632911	0.025974
m1BRt	0	0.0413534	0	0	0	0	0.011811	0.0183486	0.0321101	0.0108108	0.00332226	0	0.0344828	0.00714286	0.0114943
m1SNC	0	0.0375	0	0.0113636	0.0111111	0.0142857	0.0222222	0	0.0190476	0.0163934	0	0	0.025		0.0105263
m1SNR	0	0.0132159	0	0	0	0	0.00473934	0.00408163	0.00787402	0.00611621	0	0	0.00352113		0
m2A	0.0577778	0.0739857	0.00924703	0.0496141	0.040367	0	0.013986	0.0245399	0.0188679	0.0188902	0.0224719	0.00950119	0.0825688	0.0115304	0.0103842
SCnf	0.00689655	0.0188679	0.0119048	0.0384615	0	0	0	0.0289855	0.0606061	0.0131579	0	0	0.0295858	0.0107527	0.00694444
m2BRt	0	0.0321285	0.00531915	0.0175439	0.00588235	0	0	0.00515464	0.00561798	0.0232558	0.00321543	0.00308642	0.00647249	0	0.0104895
m2SNC	0	0.0266667	0	0	0	0	0	0	0	0	0	0	0.0163934		0
m2SNR	0	0.0165289	0	0	0	0	0	0	0.00531915	0	0	0	0.00355872		0.00699301
CB_gr	0.260937	0.10705	0.113995	0.216176	0.159516	0.00113456	0.0812057	0.0509908	0.09213	0.396366	0.216514	0.0189796	0.305494	0.0507528	0.541904
CB_mo	0.044186	0.0645161	0.0216621	0.053148	0.0367171	0	0.0147423	0.0172967	0.0152061	0.0851393	0.0350642	0.00334014	0.0462228	0.0086747	0.0626965
CBN	0.00753012		0.0124309	0.00658979	0.0080429	0	0.00426439	0.0141388	0.00570613	0.0105337	0.00793651	0.0010917	0.00688468	0.0126263	0.0100883
isA	0.018291	0.0270968	0.0139616	0.0406767	0.012215	0.00142552	0.0128355	0.0204489	0.0185847	0.0269426	0.00658824	0.00222519	0.0406852	0.00833018	0.0325497
isLimRt	0	0.0181818	0.00411523	0.0344828	0.00689655	0	0.0216216	0	0.0150754	0.0153846	0.00403226	0	0.0204918	0.00568182	0
isBRt	0.00763359	0.0235294	0.0186335	0.0212766	0.00371058	0	0.0176991	0.00442478	0.0159574	0.0131579	0	0.00250627	0.0109091	0.023622	0.00662252
isSNC	0	0.0487805	0	0	0	0	0	0	0	0	0	0	0.010101		0.0105263
isSNR	0	0.0263158	0.00865801	0.03	0	0	0	0	0.00699301	0.0052356	0	0	0	0.00299401	0
r1	0.00993571	0.0298826	0.0101781	0.0270603	0.00432526	0.00225564	0.00597372	0.0122433	0.00803403	0.0156139	0.00494438	0.00107009	0.021615	0.0118959	0.0178891
r2	0.00227445	0.0393975	0.00685401	0.0231548	0.0153483	0	0.00520833	0.00347675	0.00543183	0.0126965	0.00153965	0	0.0121242	0.00492005	0.00529723
r3	0.00644641	0.0230415	0.00218818	0.0352632	0.00357654	0.00206469	0.0104749	0.00828893	0.00826902	0.0134933	0.00129786	0.00350263	0.00671488	0.00125156	0.0065703
r4	0.00213828	0.0287973	0.00523013	0.0359218	0.00937082	0.00117233	0.0249554	0.0184528	0.0054816	0.00968013	0	0.00995025	0.00779221	0.0025641	0.0118715
r5	0.0037037	0.02801	0.00405754	0.0396745	0.0247486	0	0.00633771	0.0155718	0.00809249	0.00419874	0	0.000841751	0.00495427	0.00509554	0.0199323
r6	0.00828348	0.0149095	0.00623441	0.0478304	0.011583	0.000744048	0.00559512	0.0195838	0.0153698	0.00700191	0.00129534	0.00206016	0.0103391	0.00237812	0.0355002
r7	0.0165289		0.0185811	0.0681948	0.0215401	0.000749064	0.0129702	0.0389049	0.00678222	0.016115	0.00162866	0.00727449	0.0208099	0.0114068	0.0641487
r8	0.0114416		0.021816	0.0589286	0.0204573	0	0.00801974	0.0366667	0.00672646	0.011976	0.00287191	0.00690608	0.016412	0.0154799	0.0657096
r9	0.023796		0.0278746	0.0694645	0.0360169	0.00223964	0.00739247	0.0413417	0.0184473	0.0176136	0.00566572	0.00608744	0.0156965	0.0123457	0.0840278
r10	0.0429577		0.0418702	0.0749465	0.0359602	0.00113379	0.0144928	0.0454874	0.0151643	0.0356335	0.0034626	0.0136893	0.0181956	0.0172185	0.0952381
r11	0.073831		0.0415561	0.141015	0.130795		0.00641026	0.0862069	0.0216126	0.0420732	0.00533618	0.0304233	0.0173812	0.0394089	0.15428

## Sheet: Subtype 06
	CFS0168	CFS0173	CFS0174	CFS0176	CFS0181	CFS0221	CFS0222	CFS0223	CFS0175	CFS0177	CFS0191	CFS0193	CFS0194	CFS0195	CFS0207
region	Subtype 06	Subtype 06	Subtype 06	Subtype 06	Subtype 06	Subtype 06	Subtype 06	Subtype 06	Subtype 06	Subtype 06	Subtype 06	Subtype 06	Subtype 06	Subtype 06	Subtype 06
ORB_l1	7.57487	6.47216	8.76623	4.74316	11.9009	8.63366	8.52969	11.8365	4.81681	6.59906	9.51818	9.49597	7.1372		6.48134
ORB_l23	7.33787	6.26037	8.68942	4.60192	10.4257	7.90671	7.61215	11.3712	4.39041	5.916	8.76977	8.96299	6.75887		5.85358
ORB_l5	8.65703	8.01395	8.85496	5.33048	9.69205	8.45267	8.50952	13.54	6.40091	7.0929	9.43545	9.60548	7.77384		6.98525
ORB_l6	8.45055	8.0625	7.80175	6.50799	6.8709	8.0076	7.9287	13.8252	6.65172	7.85036	8.5115	8.10592	7.64667		7.61675
FRP_l1	6.72941	8.28378	9.19608	4.06931	11.9076		9.20548	11.173		6.03627	9.71812	9.29412	5.96178		6.5896
FRP_l23	6.06227	5.99541	8.23301	3.02222	9.64062		7.7645	11.2897		5.2426	8.81122	8.28161	5.49083		5.90323
MO_l1	5.55752	8.94845	9.16352	4.42194	9.64151	10.195	8.52788	13.2772	6.56604	6.13208	8.68609	10.1863	5.23404	6.85714	6.05437
MO_l23	5.68106		8.08415	3.25233	9.07148	9.48834	7.54468	12.4252	5.74909	5.00835	7.94863	9.1575	4.86768	6.08274	5.13199
MO_l5	7.65669	8.60563	9.05571	4.04244	8.92857	9.79421	8.25964	14.425	6.79854	6.45731	9.22085	9.59112	6.42961	8.25292	6.94644
MO_l6	8.49033	8.52428	7.85901	5.34961	7.99715	8.48913	8.12614	14.7577	6.99013	7.91276	8.83144	8.73408	7.61655	8.39402	7.79349
SS_l1	6.05792		8.64086	5.42226	9.83528	10.7922	9.33979	17.9444	6.70061	5.04962	9.30093	10.2007	4.91462	7.9125	6.76803
SS_l23	5.66159		8.04796	4.36268	8.69585	10.6151	7.97065	17.664	5.86551	4.11453	8.48907	9.46676	4.60202	6.686	6.0967
SS_l5	8.4378		9.35325	6.00826	8.92877	10.9405	8.8525	20.068	7.73946	6.55719	9.80784	10.4905	6.2807	8.87261	8.26149
SS_l6	9.05043		8.09805	6.79586	7.95676	9.15392	8.37759	18.3716	7.64859	8.14738	9.03534	9.20497	7.81641	8.86742	8.76152
PTLp_l1	6.6506		8.925	7.65217	9.25833	10.7639	8.827	12.9667	5.70161	4.68462	10.3643	9.97143	5.32065		6.15152
PTLp_l23	6.03941		7.64828	5.72483	8.83902	10.7585	7.66667	12.4762	6.78214	4.12037	8.37805	9.80702	4.88095		5.0226
PTLp_l5	7.73191		9.20468	6.31973	9.29665	10.5686	8.32491	15.2575	8.49048	5.66502	9.91441	10.6549	6.46886		7.71724
PTLp_l6	8.48193		8.31847	7.17834	8.12207	8.28636	7.90385	14.1656	7.83439	7.50286	9.03687	9.67797	7.36957		8.18644
VIS_l1	7.55935	6.26978	9.38274	8.08842	9.65243	11.1782	8.97503	14.416	7.37708	6.28748	10.1202	10.6407	6.39471		8.41265
VIS_l23	6.66667	7.00839	8.18622	6.46244	9.0847	10.6211	7.92833	14.9369	6.92809	5.08462	8.93803	9.4482	6.30605		7.50161
VIS_l5	7.58999		9.12937	7.2699	9.49128	11.1134	8.54258	18.1176	8.22105	6.80681	10.0667	10.5574	7.33433		8.4296
VIS_l6	8.33471		8.08859	7.96	7.20821	7.92185	7.9932	16.8129	7.63681	8.07785	8.8146	8.89324	8.02901		8.19943
RSP_l1	9.02697	7.82609	8.46075	7.64935	9.31884	9.98718	8.88599	19.3548	8.95405	8.42188	10.5285	10.2398	8.11368		9.79135
RSP_l23	7.86655	6.74272	7.72392	7.41281	8.70111	8.58628	7.71464	17.4251	7.95969	7.45803	9.17893	8.70866	7.50363		8.2976
RSP_l5	8.16897		8.38966	8.45033	8.72862	10.037	8.41892	16.9616	7.9172	8.06814	10.3273	9.8263	8.03352		9.20499
RSP_l6	8.22414		6.86726	7.5	6.32768	7.65517	6.84475	14.0515	5.58025	7.79926	8.17409	8.87019	8.45378		7.90357
CA1_so	8.25116		8.64976	5.67416	8.37143	8.61456	8.93287	14.9514	6.75325	6.43778	9.16418	9.80278	6.60804	6.47297	7.38095
CA1_sp	2.21429		2.47742	1.99123	2.05844	2.552	3.12162	6.58228	2.5493	2.46875	2.19685	3	2.41007	1.41481	2.84211
CA1_sr	7.32615		8.60813	4.77876	8.15972	9.92243	8.21697	13.7805	5.6	5.36995	8.65679	9.56297	5.72148	7.2987	7.18669
CA1_slm	10.6996		9.71731	8.88745	10.626	11.5612	11.277	20.8044	9.83465	9.3101	12.2911	10.9198	9.18727	13.1525	9.64528
CA2_so	7.3913	5.9375	4.98462	6.39216	5.7541	4.11594	6.21311	14.1148	8.06522	5.5	5.90164	5.72973	8.50685	5.52727	7.28846
CA2_sp	1.05882	1.22222	1.8	1.41667	0.806452	1.1875	1.90625	4.43902	1.68889	1.78378	1.2973	1.05128	2.14286	0.964286	0.916667
CA2_sr	6.96226	5.11111	3.91045	6.65909	5.65306	4.75	6.44444	14.5616	6.53409	6.76	5.78333	5.30588	7.87209	6.29412	7.31343
CA2_slm	7.57143	5.91667	5.74074	7.61538	7.77778	4.20833	8.32558	17.3333	8.21875	7.82857	6.82759	5.11905	8.36111	8.07407	8.69444
CA3_so	6.37158	6.98276	4.8	6	4.81452	5.42076	6.67879	12.253	6.42623	6.24742	5.25385	4.91975	7.25	6	7.25786
CA3_sp	3.16092	2.16393	2.34043	3.07143	2.42308	1.42683	1.65753	6.44565	2	2.29885	2.73913	2.74194	3.04878	1.4878	3.15315
CA3_sr	7.97436	7.70199	5.71751	6.00606	5.99213	6.71676	7.60403	14.2115	6.78899	7.48485	6.44882	6.97222	8.64748	6.81148	7.92262
CA3_slm	8.07692	6.40741	4.64865	6.75	6.02778		7.7931	13.3214	7.48	8.12903	6.68966		8.19048	6.77273	8.68085
DG_gr	0.948357	1.13208	0.771186	1.02581	1.2228	0.596774	1.48325		0.883838	1.82625	1.21101		1.897	1.03448	2.34599
DG_Hil	5.13876	5.11111	4.25778	3.97794	4.0082	3.27624	4.96172		5.32692	5.05288	4.26207	4.03398	6.51786	0.94	5.67204
DG_mo	8.40517	8.52695	6.73701	6.72782	7.41996	5.41256	8.5664	11.422	7.51371	7.42375	8.17496	6.51932	8.30455	5.21935	8.60526
SUB_mo	9.71875		7.90141	7.79348	6.97333	9.54386	9.50667	21.3158	8.45205	9.27642	9.85	8.6701	9.60417		8.85437
SUB_pys	8.50411		8.13231	7.02346	7.6	10.284	8.51724	20.3695	7.27056	7.64935	8.91353	10.2661	8.20984		8.29782
BST	8.24242	7.72243	6.57619	5.21008	6.69178	5.30726	7.14218	10.9794	6.32934	5.67647	8.11483	8.64557	7.00881	7.43116	7.29032
Cau	8.20944	8.24863	7.60418	5.67043	7.97075	7.2182	7.16436	13.0518	6.78352	7.29912	8.34731	8.7423	7.23974	8.04669	6.65941
Put	8.17811	7.63702	7.42803	5.07682	7.17391	7.84455	7.19163	13.8037	5.48805	7.15497	8.31262	7.85082	7.47146	6.84119	7.03719
EPal	6.10849	7.07379	6.17422	4.57322	5.14121	7.06095	6.95536	12.8686	5.09447	6.4664	6.54443	6.70166	6.4919	6.63281	6.71283
IPal	6.1188	3.33513	4.27473	0.943784	4.44	1.28502	1.47745	5.5061	4.40241	1.19787	6.07779	5.62448	3.49874	5.04878
VStr	7.90627	7.49663	6.86081	6.31446		7.86324	7.29632	13.6594	5.21995	7.17176	7.16736	7.33056	7.78309		7.71711
VPal	2.60074	2.85714	1.59284	1.64565		1.45779	2.65028	6.63004	2.10951		2.34754	2.48318	2.27373		3.37484
Tustr1	6.75527	6.4061	6.60741	6.45797			6.4766	11.8	4.62874	5.9071	6.72611	7.35023	7.61397		7.15873
Tustr2	4.69681	5.0098	4.49451	3.38926			4.52632	8.888	3.67456	3.55621	3.50323	5.30081	4.80214		6.12935
Tustr3	5.19261	5.53478	4.90893	4.03372			6.25424	9.66761	4.67579	6.30038	3.22796	5.98305	6.76227		6.33117
TuPal1	7.87795	7.73438	8.12416	6.81977			6.7337	11.7055	5.69136	8.13699	6.20052	8.19535	7.88855		7.8
TuPal2	6.02	5.69355	5.88703	5.3125			6.04865	8.44574	4.69159	6.15976	4.26804	5.74906	5.19424		6.41985
TuPal3	5.6991	4.74265	5.00645	5.11698			6.80464	12.5251	4.06522	4.79966	3.73113	4.32936	5.27207		5.10345
HDB	3.98055	4.3623	3.00776	3.6649			4.07412	10.2671	2.3617	3.54569	3.36026	3.44514	4.04255		4.43083
SIB	3.52514	3.50159	2.30967	2.80668		2.58437	3.2527	8.10938	2.20775	3.16201	3.07434	2.92909	3.27222		3.83186
OB_gl	4.33091	4.94681	3.09063	4.20408						3.82716	3.33921	3.10753	4.72953		5.08879
OB_gr	1.86796	2.1252	2.14925	1.85688						2.55948	2.59962	2.54337	2.67639		2.88552
OB_ipl	3.53106	3.43056	3.01057	2.06329				5.03976		3.94603	3.59322	3.20042	3.78066		3.74869
OB_mtr	3.15284	2.92143	2.39352	1.61538						2.77966	2.88218	2.67841	2.65414		2.37042
OB_opl	6.90323	6.95994	5.29239	4.34579				10.6146		7.59458	6.73484	6.23337	7.43315		6.69876
AON1	7.4557	7.12241	5.41275	5.56646		7.74074	7.94539	10.8268	4.78055	6.63418	6.94291	6.18283	7.03375		6.87978
AON2	8.53881	7.70476	7.38436	6.23889		6.64535	6.84	10.8571	5.90789	7.83929	8.10031	7.91367	8.18377		7.15951
AON3	7.00649	8.55556	7.97436	5.62264		7.34375	6.5625	11.3529	5.88095	6.83333	8.7069	8.13333	9.38182		6.04
LPrP1	9.37349	8.57778	8.01471	6.39355		9.17442	8.26016	14.144	6.60317	8.39837	8.79231	9.04054	8.69032		8.24352
LPrP2	8.39623	7.40767	7.74699	5.57235		8.35135	6.6875	12.0044	6.12864	7.27143	8.34984	8.24898	8.01456		6.87455
LPrP3	8.49844	8.98621	7.85772	6.09712		7.65132	7.78736	13.3418	5.72067	8.42659	8.17978	8.73558	8.22939		7.45247
Bec	7.44203	7.18898	5.97744	6.11475		5.3913	6.67241	11.3889	5.38017	6.38028	7	6.32353	6.99107		7.49593
Cla	7.99	7.61783	7.08696	6.84173		7.76562	6.11688	13.0494	6.32353	8.19084	6.71429	8.05155	8.30476		8.11258
Ven	2.8374	6.43824	4.46983	4.85996		6.46893	4.43342	12.4373		6.01594	5.98456	5.73029	7.32886		6.91349
VPrP1	6.68786	6.46787	5.07249	6.06158		7.8169	5.76886	13.4271	5.1173	7.08997	5.68518	6.84881	6.88667		7.82846
VPrP2	7.17895	6.14521	5.58833	5.06072		4.27711	4.21757	10.3471	5.24951	6.65211	6.24959	6.58541	7.11192		6.62202
VPrP3	6.23197	6.58621	5.1614	5.52807		6.5989	4.41493	13.2041	5.51282	6.91484	6.7756	6.47643	7.31738		7.04974
PHyA	3.02402	2.33929	2.32394	2.18608	2.71324	2.43204	2.8288	8.30502	2.40328	3.29317	2.64743	2.70227	2.78804		3.01275
THyA	3.40653	3.27733	2.59032	3.134			3.66833	8.42152	2.04101	3.54738	3.04468	2.70802	3.4546		3.72168
Rt	4.01921	3.84029	3.30514	2.87873	3.24563	3.16297	3.19251	10.9224	2.5219	3.72299	3.56433	3.89325	4.65321	3.95522	3.97359
VPL	4.19979	5.50284	3.67143	4.45246	4.25776	3.60524	4.63523	14.6998	4.24612	4.65132	4.1	4.49957	5.30659	5.08914	5.08538
ZI	3.32976	3.41361	2.85943	2.82609	3.79634	3.54224	3.20367	7.40206	2.67183	4.12821	3.79874	3.43614	3.95976	3.60526	3.58911
p3Tg	3.98785	4.11611	3.30864	3.24113	3.9825	3.39683	3.62	7.67702	2.38333	4.05823	3.26437	3.44231	4.45963		4.09441
p3SNC	2.61682	1.13333	1.67333	1.08738	1.2605	1.15385	1.96117	3.02941	1.43312	1.92655	2.09211	1.74603	2.01911		1.78146
p3SNR	0.947712	1.01266	0.641577	1.1748	1.00858	0.629214	0.885321	3.81328	0.764192	1.12409	0.796703	0.915493	1.19214		1.30808
LD	5.95435	7.24649	4.86729	5.93603	6.35101	4.08842	6.15122	20.2585	5.94852	5.86348	6.15566	5.60961	7.43577	6.77278	6.93544
LP	6.47856	6.57655	4.58719	5.87393	5.56566	4.51541	6.13759	16.3304	5.53914	6.97354	6.07955	5.82763	7.16237	5.61519	6.65857
Po	6.1797	7.37268	5.21255	5.52956	5.10562	4.12083	6.43728	18.7101	5.28635	6.01902	5.7936	5.48318	7.03822	6.38552	7.02256
VPM	4.97272	6.86238	4.83271	5.56072	5.18365	3.22599	5.74074	17.0488	5.47173	5.30468	4.94483	5.13972	6.60986	5.65807	5.87177
SPF	4.07722	4.83673	3.46552	4.36857	4.04348	4.42424	3.77429	11.3474	3.63739	5.18927	4.1066	4.14226	5.10526	4.67183	4.67528
p2LimRt	2.5641	2.8125	2.20833	2.33333	2.07483	2.24615	2.45455	5.65929	2.10843	3.39831	2.7362	2.9404	3.25843	2.91852	2.95679
PR	2.47727	2.78788	2.14368	2.29231	2.03356	2.66857	2.4646	6.07589	2.02358	3	2.68862	2.65741	3.8	4.77444	2.72101
p2SNC	2.02041	1.59259	1.23529	1.66	1.21127	0.978261	1.60417	4.13889	1.29293	1.91852	1.16667	1.23529	2.83721		1.41111
p2SNR	1.13143	1.37453	0.909091	1.22881	1.17227	0.656489	1.09091	4.1278	0.867424	1.22187	0.793103	0.822086	1.30272		1.29885
APT	3.58194	3.55088	2.64547	3.13519	3.0632	3.11753	3.05045	9.56283	3.03527	5.14786	3.3245	3.3622	3.97813	3.13129	3.6295
JcP	3.92764	3.8392	2.8784	3.49176	3.06413	3.63333	3.01395	10.0691	3.64844	4.16972	3.6866	3.6743	4.24951	3.42247	4.10884
LT	4.1406	4.03693	3.46167	3.92795	3.48198	3.85626	3.23651	10.0037	3.49105	4.47938	4.10669	3.80094	4.314	3.81513	4.31349
p1LimRt	3.43558	3.97	3.08642	3.05208	3.47753	3.03205	2.47525	7.08475	2.69291	4.22368	3.34074	3.56561	4.36774	4.44218	3.48077
p1BRt	2.98592	3	2.28745	3.16592	2.71533	2.42708	2.37736	8.28351	2.40586	3.1954		2.41979	3.51913	3.21053	2.91667
p1SNC	2.27206	2.47674	1.616	2.05714	2.13684	1.77966	2.16667	5.82143	1.79851	1.91463	1.66667	2.20988	2.53191		1.96552
p1SNR	1.18224	1.22526	0.969697	1.2007	1.03704	0.863636	1.27442	4.54	0.736364	1.23364	0.978166	0.853107	1.32394		1.25893
TG	4.55678	4.65829	3.73725	4.37333	3.9628	5.25648	3.78725	11.2459	4.21	5.14767	4.78221	4.75	5.33973	5.16826	4.78395
SC	5.66461	3.88247	4.25344	4.58308	5.03916	5.02881	4.5885	12.4565	4.89211	6.00469	5.82009	4.80687	6.12634	4.6493	5.02538
IC	5.34936	4.23925	4.26312	4.3254	4.38033	4.72891	5.22279	10.6038	4.0791	4.56574	5.98557	4.81242	5.60051	3.84123	3.64694
m1LimRt	3.6805	3.14433	2.86179	2.14179	3.59043	2.65625	2.61842	7.01504	3.24855	2.65541	4.12727	3.46622	3.76812	3.94937	3.00649
m1BRt	3.21023	3.16917	2.44561	2.45455	2.47588	2.62992	2.6378	7.08716	2.59174	3.22703	2.36545	2.25284	4.00345	3.44643	3.0728
m1SNC	3.04478	2.925	1.90909	1.94318	2.68889	2.17143	2.95556	6.775	1.9619	2.55738	2.69512	2.54651	3.125		2.51579
m1SNR	1.2	1.23789	0.793296	0.99262	1.2428	0.755	1.05687	4.16735	0.901575	1.25688	0.903382	0.737805	1.32394		1.21519
m2A	4.01778	3.7864	3.17966	2.58545	4.37982	4.31553	3.39361	7.69939	2.65094	3.39551	4.36647	3.60926	4.59327	3.72956	2.69678
SCnf	3.81379	2.42138	2.57738	1.96154	3.31579	2.58621	2.21795	7.65217	2.93939	3.17105	3.6257	2.94	3.77515	3.31183	2.64583
m2BRt	3.33673	2.63454	2.75532	1.98246	2.95	1.94915	2.61905	6.65979	2.32584	2.91473	2.82958	2.82099	3.411	3.92308	2.47552
m2SNC	2.31579	1.78667	1.89247	2.15909	2.54237	1.12963	1.32075	5.94231	2.51948	2.22449	2.44231	1.28358	3.46721		2.5679
m2SNR	1.10135	1.33884	0.798969	1.21264	1.22059	0.753012	1.13386	4.10191	0.81383	1.29487	0.898649	0.818182	1.5516		1.24825
CB_gr	2.54598	2.90862	3.34659	3.47279	2.11488	3.50919	3.46277	4.89633	3.4808	2.66388	3.22133	3.78041	3.38559	3.61243	3.97973
CB_mo	4.74845	5.08065	5.48681	6.03659	3.99856	6.61138	4.93744	9.3627	6.62785	5.10725	6.01859	6.78196	7.63832	7.35422	5.15054
CBN	1.85843		1.68923	1.46293	1.48928	1.58654	1.42431	4.1054	1.98573	1.81601	2.9127	2.45524	2.58778	2.5303	1.49811
isA	3.57084	1.71484	2.70855	2.80058	3.21091	3.24163	2.85414	8.35561	2.00572	3.23624	4.28141	3.44682	4.68223	3.11587	2.81266
isLimRt	2.62981	1.74545	1.77778	1.86207	1.44828	1.30435	1.85405	9.53	2.30653	2.46154	2.65726	2.64737	3.93443	2.48295	2.11111
isBRt	2.32824	1.71176	1.63975	1.46809	2.17069	1.44211	1.86726	6.73894	1.45745	2.61184	2.04103	1.99499	3.01455	2.92913	1.89404
isSNC	1.04	1.53659	1.38462	1.57447	1.25641	1.18421	1.21875	6.29032	1.47368	2	1.19403	0.777778	2.26263		1.54737
isSNR	1.56338	1.23684	1.08225	1.17	1.56164	1.14433	1.19417	4.3913	1.38462	1.43455	1.22034	1.05634	1.63309	1.61976	1.2994
r1	2.88369	1.59338	2.09618	2.4262	2.45502	2.44135	1.89785	7.22354	2.18006	3.13414	2.21755	1.90048	3.14519	3.13457	2.49553
r2	3.20622	1.6489	2.67443	2.11071	2.98229	3.06466	2.59635	4.82312	1.73275	3.62999	3.20169	3.08103	3.68283	3.83518	2.10182
r3	2.28203	1.29032	2.37746	1.73895	2.81187	3.36614	2.90014	4.75903	1.51047	3.35582	2.8462	2.87741	3.31353	3.95369	1.92904
r4	2.23806	1.10898	1.77929	1.89012	2.417	2.51934	2.54367	5.43861	2.07204	2.64773	2.69506	2.32637	2.99065	3.70641	1.93296
r5	2.65714	1.20694	1.8827	2.39166	1.68059	2.42101	1.57266	5.15474	2.07168	2.24843	2.69759	2.05934	2.80793	2.77325	2.44265
r6	2.85504	1.0394	2.33541	2.65335	0.953116	2.67857	2.29603	6.5257	2.33814	2.93253	3.0095	2.5855	3.5732	2.82283	2.90272
r7	2.90496		2.39696	2.61261	0.943457	2.81348	2.51816	7.14265	2.27581	2.91899	3.0152	2.63143	3.5973	3.23954	2.88669
r8	2.78318		2.16863	2.41667	1.07521	3.15391	2.94016	7.24333	2.05979	2.91018	2.80414	2.30157	3.42898	3.46749	2.86416
r9	2.82833		2.34321	2.5246	0.918079	3.27884	3.06989	6.88066	2.10069	2.80227	2.64533	2.61262	3.33224	3.44893	2.7375
r10	2.71338		2.56804	2.58173	0.961744	3.9263	3.35326	6.76679	2.4187	2.98982	2.65997	2.80767	3.60425	3.38543	3.30626
r11	3.41345		3.26967	2.84953	1.17384		3.47543	8.22759	3.00166	2.93476	2.83885	3.16865	3.98841	4.00369	4.26058

## Sheet: Subtype 07
	CFS0168	CFS0173	CFS0174	CFS0176	CFS0181	CFS0221	CFS0222	CFS0223	CFS0175	CFS0177	CFS0191	CFS0193	CFS0194	CFS0195	CFS0207
region	Subtype 07	Subtype 07	Subtype 07	Subtype 07	Subtype 07	Subtype 07	Subtype 07	Subtype 07	Subtype 07	Subtype 07	Subtype 07	Subtype 07	Subtype 07	Subtype 07	Subtype 07
ORB_l1	0.748709	0.594655	1.00186	0.631579	1.13362	0.706271	0.770312	0.846008	0.547414	0.799528	1.03864	1.17608	0.608204		0.559921
ORB_l23	0.737872	0.631068	0.989423	0.564295	0.840885	0.671849	0.735223	0.933192	0.553653	0.741734	1.00233	0.994837	0.634429		0.597614
ORB_l5	0.856455	0.76569	0.917303	0.54	0.758996	0.659122	0.742063	0.962841	0.594512	0.707274	0.942013	0.956522	0.603376		0.595364
ORB_l6	0.672161	0.586694	0.736842	0.498403	0.477459	0.529114	0.564899	0.846545	0.672414	0.71223	0.665487	0.671454	0.546667		0.560386
FRP_l1	0.670588	0.885135	1.33987	0.509901	1.23529		0.922374	0.940541		0.766839	1.0604	1.125	0.55414		0.479769
FRP_l23	0.582418	0.724771	1.01456	0.466667	0.910156		0.83959	1.01402		0.710059	1.02041	1.08621	0.56422		0.503226
MO_l1	0.59292	1.05928	1.12369	0.603376	0.854717	0.977055	0.856877	1.08317	0.818868	0.707547	0.911654	1.22353	0.529981	0.620779	0.599291
MO_l23	0.565909		1.01797	0.466711	0.834143	0.958757	0.765166	1.09568	0.714674	0.663126	0.923801	1.0942	0.532319	0.692171	0.543281
MO_l5	0.652229	0.852113	0.997283	0.483562	0.763192	0.824966	0.7079	1.08817	0.780488	0.786234	0.985016	1.02999	0.559822	0.824708	0.596724
MO_l6	0.688322	0.720809	0.748166	0.480384	0.5804	0.532609	0.556818	0.899044	0.642601	0.715202	0.80455	0.745318	0.539379	0.6875	0.526936
SS_l1	0.541738		1.12521	0.666078	0.960641	1.05623	0.90462	1.33333	0.924644	0.666165	1.05047	1.26871	0.589001	0.76875	0.610136
SS_l23	0.617683		1.06894	0.669435	0.994249	1.03199	0.831988	1.53555	0.879038	0.699933	0.981785	1.20631	0.549327	0.828854	0.591941
SS_l5	0.71786		0.99101	0.747934	0.906681	0.928222	0.772926	1.352	0.914176	0.814947	0.994725	1.08	0.574303	0.896815	0.670259
SS_l6	0.700543		0.763424	0.679734	0.68252	0.663609	0.621081	1.0596	0.745775	0.754204	0.750201	0.719554	0.585535	0.813822	0.633469
PTLp_l1	0.680723		1.21667	1.01087	1.04167	1.16667	0.843882	1.225	0.959677	0.769231	1.16279	1.29524	0.527174		0.585859
PTLp_l23	0.517241		1.02759	0.885906	0.902439	1.10204	0.719298	0.964286	0.867857	0.611111	1	1.21637	0.540816		0.548023
PTLp_l5	0.685106		1.23977	0.877551	0.784689	0.989967	0.768953	0.982833	0.842857	0.635468	1.04054	1.08451	0.567766		0.634483
PTLp_l6	0.606426		0.757962	0.789809	0.699531	0.672727	0.519231	0.88535	0.789809	0.622857	0.847926	0.711864	0.565217		0.550847
VIS_l1	0.617211	0.614604	1.10131	1.04632	1.00194	1.19262	0.762797	1.092	1.01827	0.643739	0.96828	1.24045	0.582139		0.677205
VIS_l23	0.580378	0.647429	0.986006	0.884878	0.895419	1.16077	0.723549	1.17864	0.964467	0.552747	0.845588	1.10469	0.574484		0.632424
VIS_l5	0.642926		0.965035	0.939055	0.795897	1.08643	0.733516	1.24255	0.893927	0.705706	0.857292	1.06633	0.59005		0.633094
VIS_l6	0.615702		0.778535	0.910345	0.574468	0.60925	0.564626	0.928235	0.674267	0.637584	0.736964	0.764865	0.596685		0.578348
RSP_l1	0.777528	0.521739	1.02389	1.03896	0.908213	1.25	0.691211	1.19023	1.01892	0.84375	0.96748	1.08873	0.688421		0.78117
RSP_l23	0.69395	0.495146	0.889246	0.854093	0.872814	1	0.635236	1.14521	0.851163	0.677467	0.878728	1.05197	0.671988		0.650647
RSP_l5	0.623269		0.941379	1.18543	0.791822	1	0.664865	0.97075	0.952229	0.770017	0.897898	0.920596	0.768156		0.631579
RSP_l6	0.425287		0.690265	0.838983	0.525424	0.607759	0.420091	0.793814	0.635802	0.527881	0.668016	0.673077	0.487395		0.646429
CA1_so	0.893023		1.20048	0.974719	1.01667	0.93531	0.821759	1.33714	0.961039	0.897778	1.04478	1.11601	0.81407	0.527027	0.867168
CA1_sp	0.278571		0.335484	0.298246	0.25974	0.344	0.439189	0.677215	0.288732	0.328125	0.220472	0.461538	0.223022	0.207407	0.285714
CA1_sr	1.01231		1.39768	1.01416	1.05035	1.28836	0.980424	1.45122	1.01732	1.00485	1.10801	1.34901	0.833893	0.811688	0.922078
CA1_slm	0.868132		1.02827	0.900433	1.12598	1.29137	0.884892	1.69742	0.929134	1.01742	1.15612	1.03053	0.741573	1.24215	0.811321
CA2_so	0.637681	0.90625	0.538462	0.588235	0.704918	0.492754	0.42623	1.03279	0.978261	0.621951	0.57377	0.662162	0.794521	0.381818	0.788462
CA2_sp	0.176471	0.333333	0.228571	0.194444	0.193548	0.21875	0.03125	0.536585	0.333333	0.297297	0.27027	0.25641	0.314286	0.0357143	0.125
CA2_sr	0.792453	0.916667	0.58209	0.590909	0.632653	0.714286	0.765432	1.39726	0.897727	1.13333	0.633333	0.752941	0.569767	0.529412	0.820895
CA2_slm	0.8	0.916667	0.555556	1.23077	0.666667	0.583333	0.581395	1.03704	0.78125	0.657143	0.655172	0.857143	0.527778	0.740741	0.444444
CA3_so	0.661202	0.833333	0.658065	0.894737	0.653226	0.84153	0.684848	1.25301	0.868852	0.963918	0.638462	0.709877	0.889535	0.693694	0.754717
CA3_sp	0.505747	0.459016	0.457447	0.526786	0.512821	0.378049	0.39726	1.04348	0.467742	0.517241	0.73913	0.564516	0.621951	0.243902	0.504505
CA3_sr	0.955128	1.28477	0.99435	1.05455	1.12598	1.22543	1.10738	2.21795	1.00917	1.49091	1.14961	1.37037	1.13669	1.13934	1.16667
CA3_slm	0.897436	1	1.18919	0.75	0.777778		1.31034	1.46429	1.12	1.19355	0.37931		0.952381	0.772727	0.744681
DG_gr	0.0985916	0	0.101695	0.193548	0.176166	0.0967742	0.148325		0.136364	0.212355	0.142202		0.206009	0.12069	0.202532
DG_Hil	0.779904	1.22222	0.977778	0.654412	0.631148	0.889503	0.789474		0.942308	0.951923	0.834483	0.893204	0.994048	0.16	0.951613
DG_mo	1.1681	1.24551	1.32756	1.21371	1.22034	1.04244	1.1696	1.37625	1.20346	1.27419	1.24357	1.34467	0.992151	1	1.08172
SUB_mo	0.5625		0.71831	0.717391	0.653333	0.754386	0.613333	0.921053	0.684932	0.650406	0.675	0.762887	0.75		0.407767
SUB_pys	0.723288		0.88	0.941349	0.621053	0.633803	0.510345	1.21018	0.960212	0.67316	0.849624	0.82263	0.554404		0.646489
BST	0.784512	0.741445	0.57619	0.445378	0.671233	0.413408	0.592417	0.726804	0.658683	0.544118	0.851675	0.924051	0.638767	0.73913	0.658065
Cau	0.745685	0.728142	0.711045	0.521657	0.852834	0.666386	0.580801	0.882309	0.689176	0.779325	0.855776	0.834684	0.591391	0.743191	0.630363
Put	0.794231	0.70043	0.753503	0.481805	0.706004	0.613111	0.555581	0.952988	0.520347	0.768226	0.916061	0.779015	0.728284	0.646465	0.643595
EPal	0.613319	0.660305	0.608595	0.425998	0.539153	0.61353	0.540773	0.892938	0.477733	0.71371	0.72216	0.719153	0.672609	0.716146	0.56048
IPal	0.416541	0.184588	0.347985	0.0767568	0.367407	0.0740741	0.0699845	0.189024	0.350101	0.101979	0.482525	0.397303	0.234257	0.365854
VStr	0.856651	0.655946	0.802998	0.624439		0.674216	0.625891	0.952232	0.482993	0.855916	0.80251	0.852778	0.773389		0.72399
VPal	0.175601	0.19112	0.109029	0.123123		0.0746753	0.151685	0.234305	0.136888		0.12459	0.165545	0.134801		0.176933
Tustr1	0.831224	0.605634	0.818519	0.736232			0.634043	0.635897	0.45509	0.84153	0.834395	0.700461	0.834559		0.549206
Tustr2	0.484043	0.485294	0.615385	0.412752			0.389474	0.6	0.35503	0.408284	0.503226	0.634146	0.529412		0.502488
Tustr3	0.519455	0.472952	0.551546	0.413953			0.536723	0.535211	0.370526	0.719582	0.262366	0.646489	0.617571		0.548701
TuPal1	0.834646	0.734375	0.88255	0.744186			0.684783	0.66343	0.58642	0.913242	0.669271	1.02093	0.972136		0.713513
TuPal2	0.675	0.526882	0.728033	0.5375			0.632432	0.523256	0.46729	0.739645	0.448454	0.722846	0.600719		0.610687
TuPal3	0.627027	0.349265	0.564516	0.511321			0.668874	0.759414	0.359532	0.414384	0.422517	0.405365	0.543121		0.475862
HDB	0.249595	0.218033	0.219922	0.292812			0.197659	0.336645	0.168794	0.251305	0.241233	0.213217	0.273936		0.317961
SIB	0.205276	0.229543	0.181151	0.22166		0.15625	0.175655	0.252404	0.170075	0.258224	0.170061	0.180897	0.256481		0.231353
OB_gl	0.365455	0.351064	0.311458	0.408163						0.301908	0.279512	0.188172	0.309108		0.347889
OB_gr	0.204601	0.279798	0.370276	0.258364						0.322876	0.375104	0.34362	0.305234		0.279886
OB_ipl	0.381988	0.413194	0.470277	0.367089				0.318043		0.55873	0.493947	0.361169	0.407599		0.299302
OB_mtr	0.227074	0.321429	0.393519	0.215385						0.305085	0.256798	0.317181	0.238722		0.229577
OB_opl	0.360812	0.423462	0.375167	0.261682				0.392053		0.487349	0.413096	0.385428	0.398179		0.323651
AON1	0.56962	0.65285	0.663591	0.558017		0.640741	0.576792	0.66886	0.428189	0.747664	0.719723	0.688889	0.55		0.536612
AON2	0.792998	0.632381	0.809446	0.558333		0.622093	0.544	0.773109	0.542763	0.821429	0.836991	0.805755	0.809069		0.644172
AON3	0.729379	0.518519	0.512821	0.377358		0.671875	0.8125	0.470588	0.547619	0.611111	0.758621	1.2	1		0.72
LPrP1	0.987952	0.9	0.786765	0.619355		0.790698	0.569106	0.928	0.550265	0.837398	0.969231	0.939189	0.658065		0.559586
LPrP2	0.762264	0.804878	0.799197	0.588424		0.684685	0.616071	0.713656	0.495146	0.671429	0.860681	0.865306	0.747573		0.526882
LPrP3	0.660436	0.768966	0.792683	0.546763		0.598684	0.557471	0.673469	0.460894	0.753463	0.800562	0.826923	0.72043		0.528517
Bec	0.514493	0.551181	0.496241	0.52459		0.413043	0.482759	0.569444	0.363636	0.746479	0.536585	0.45098	0.607143		0.585366
Cla	0.64	0.636943	0.686957	0.71223		0.375	0.571429	0.864198	0.433824	0.679389	0.555556	0.670103	0.657143		0.675497
Ven	0.211382	0.444118	0.426724	0.412229		0.451977	0.281984	0.555556		0.537849	0.521236	0.460581	0.61745		0.491349
VPrP1	0.693642	0.532134	0.5486	0.581281		0.732394	0.520681	0.71875	0.435388	0.77892	0.621693	0.724138	0.613948		0.573099
VPrP2	0.729825	0.508251	0.571667	0.512334		0.385542	0.393305	0.679412	0.42885	0.666147	0.65316	0.699834	0.627737		0.565138
VPrP3	0.534113	0.468391	0.550877	0.47817		0.456044	0.319403	0.680272	0.393939	0.805353	0.662309	0.647643	0.544326		0.54712
PHyA	0.182969	0.119792	0.169014	0.168324	0.151961	0.109811	0.14401	0.258447	0.246162	0.291746	0.166147	0.158115	0.192458		0.198193
THyA	0.237842	0.207536	0.226333	0.277263			0.233766	0.307266	0.208551	0.33002	0.177966	0.177554	0.257869		0.248199
Rt	0.210245	0.205128	0.193353	0.206157	0.201942	0.111551	0.134146	0.273872	0.197409	0.260428	0.191792	0.242945	0.293996	0.245203	0.241676
VPL	0.272825	0.357664	0.298095	0.341549	0.332936	0.274821	0.274911	0.62959	0.312016	0.390977	0.330612	0.336185	0.379179	0.34169	0.299313
ZI	0.263383	0.225131	0.227758	0.327231	0.249428	0.200393	0.148676	0.310997	0.260062	0.307692	0.273585	0.204819	0.331992	0.304511	0.259076
p3Tg	0.234818	0.23221	0.237654	0.326241	0.3	0.190476	0.172	0.26087	0.255556	0.344304	0.287356	0.163462	0.322981		0.262238
p3SNC	0.130841	0.0761905	0.153333	0.174757	0.142857	0.0673077	0.0970874	0.0980392	0.133758	0.135593	0.118421	0.111111	0.146497		0.0993377
p3SNR	0.0915033	0.0443038	0.0609319	0.0772358	0.0772532	0.0599251	0.0321101	0.0995851	0.0393013	0.0875912	0.0274725	0.028169	0.0611354		0.106061
LD	0.388938	0.50234	0.408615	0.548303	0.498316	0.418431	0.384146	0.874327	0.41184	0.552901	0.429245	0.438438	0.480192	0.504037	0.453297
LP	0.441217	0.477199	0.447212	0.511461	0.452525	0.416769	0.428747	0.724198	0.500739	0.635161	0.448864	0.521842	0.537634	0.459527	0.512821
Po	0.577167	0.567805	0.507085	0.503378	0.494186	0.508566	0.479862	0.918822	0.442136	0.583584	0.50258	0.498471	0.592	0.511182	0.535385
VPM	0.419864	0.530464	0.477847	0.494253	0.502513	0.388943	0.438819	0.852251	0.432836	0.519123	0.50936	0.506541	0.537187	0.515604	0.462619
SPF	0.301158	0.317784	0.238506	0.462857	0.256917	0.250689	0.210031	0.384211	0.269122	0.398305	0.340102	0.213389	0.407895	0.337461	0.350554
p2LimRt	0.153846	0.175	0.15625	0.150538	0.122449	0.132308	0.0790514	0.199115	0.180723	0.288136	0.190184	0.205298	0.252809	0.207407	0.209877
PR	0.19697	0.207792	0.183908	0.276923	0.214765	0.228571	0.146018	0.21875	0.174528	0.304545	0.167665	0.222222	0.346154	0.338346	0.173913
p2SNC	0.122449	0.111111	0.0588235	0.186667	0.112676	0.0326087	0.15625	0.0555556	0.111111	0.125926	0.0416667	0.161765	0.224806		0.0555556
p2SNR	0.0571429	0.071161	0.0511364	0.0805085	0.0798319	0.0229008	0.050505	0.111821	0.0606061	0.115625	0.0747126	0.0552147	0.0748299		0.114943
APT	0.20903	0.205263	0.158983	0.322068	0.202602	0.131474	0.136499	0.267016	0.26971	0.400778	0.214128	0.193701	0.253125	0.172662	0.197842
JcP	0.252319	0.243719	0.208711	0.322353	0.254509	0.133333	0.117829	0.286184	0.255208	0.330275	0.205742	0.21831	0.282651	0.229213	0.238095
LT	0.27768	0.178977	0.226576	0.349345	0.222973	0.211499	0.138095	0.333333	0.317136	0.402062	0.251046	0.241379	0.29	0.195378	0.293651
p1LimRt	0.282209	0.14	0.26749	0.302083	0.224719	0.198718	0.0693069	0.237288	0.15748	0.315789	0.222222	0.144796	0.335484	0.238095	0.192308
p1BRt	0.21831	0.246667	0.178138	0.331839	0.255474	0.145833	0.146226	0.278351	0.263598	0.287356		0.144385	0.295082	0.258772	0.204545
p1SNC	0.191176	0.162791	0.152	0.271429	0.178947	0.101695	0.183333	0.178571	0.216418	0.182927	0.123457	0.0493827	0.234043		0.172414
p1SNR	0.0607477	0.0853242	0.030303	0.102113	0.0823045	0.0495868	0.0790698	0.156	0.0454545	0.0623053	0.0567686	0.079096	0.112676		0.0892857
TG	0.305861	0.276382	0.27051	0.433333	0.26477	0.242838	0.153501	0.36891	0.392	0.440415	0.321551	0.256944	0.328767	0.269598	0.339506
SC	0.297569	0.219124	0.287869	0.416922	0.314621	0.245542	0.188182	0.410554	0.424784	0.471278	0.347056	0.254292	0.382248	0.267728	0.293288
IC	0.374387	0.287966	0.370029	0.499616	0.34792	0.271828	0.285651	0.472745	0.387114	0.416303	0.437663	0.318426	0.410914	0.229012	0.278519
m1LimRt	0.228216	0.273196	0.247967	0.208955	0.25	0.117188	0.114035	0.225564	0.289017	0.189189	0.263636	0.202703	0.309179	0.316456	0.181818
m1BRt	0.142045	0.244361	0.168421	0.231405	0.180064	0.149606	0.122047	0.233945	0.211009	0.227027	0.149502	0.130682	0.310345	0.278571	0.214559
m1SNC	0.238806	0.125	0.161616	0.125	0.244444	0.114286	0.0888889	0.075	0.180952	0.196721	0.0731707	0.0930233	0.308333		0.136842
m1SNR	0.075	0.0748899	0.0391061	0.129151	0.0864198	0.045	0.0331754	0.122449	0.102362	0.088685	0.0289855	0.0365854	0.116197		0.0886076
m2A	0.282222	0.252983	0.269485	0.288864	0.416514	0.218698	0.163836	0.26227	0.231132	0.265643	0.366465	0.19715	0.422018	0.225367	0.159917
SCnf	0.268966	0.150943	0.172619	0.211538	0.22807	0.126437	0.179487	0.173913	0.191919	0.210526	0.156425	0.18	0.301775	0.129032	0.145833
m2BRt	0.244898	0.144578	0.164894	0.157895	0.211765	0.122881	0.146825	0.242268	0.151685	0.20155	0.176849	0.123457	0.242718	0.215385	0.181818
m2SNC	0.140351	0.12	0.225806	0.25	0.152542	0.037037	0.0566038	0.211538	0.168831	0.183673	0.115385	0.0746269	0.172131		0.160494
m2SNR	0.128378	0.115702	0.056701	0.143678	0.117647	0.0542169	0.0551181	0.133758	0.0585106	0.132479	0.0743243	0.0661157	0.106762		0.0804196
CB_gr	0.202994	0.21671	0.327917	0.373939	0.192734	0.356705	0.257092	0.38811	0.346226	0.225197	0.297018	0.320204	0.33226	0.326615	0.361187
CB_mo	0.23624	0.306452	0.378299	0.460752	0.241181	0.358624	0.250991	0.479672	0.464786	0.302079	0.36712	0.375951	0.500517	0.424578	0.294097
CBN	0.0753012		0.089779	0.121911	0.0764075	0.0645604	0.0383795	0.120823	0.11127	0.0933989	0.12004	0.0906114	0.114458	0.117424	0.0630517
isA	0.228774	0.0890323	0.208988	0.288697	0.203583	0.141126	0.151109	0.307731	0.174768	0.267474	0.283765	0.178905	0.378158	0.191215	0.186257
isLimRt	0.149038	0.109091	0.123457	0.229885	0.0965517	0.0173913	0.0972973	0.34	0.165829	0.207692	0.153226	0.0947368	0.262295	0.164773	0.0994152
isBRt	0.114504	0.123529	0.180124	0.106383	0.153989	0.0789474	0.079646	0.181416	0.143617	0.210526	0.120513	0.110276	0.24	0.188976	0.125828
isSNC	0.08	0.097561	0.131868	0.191489	0.205128	0.0263158	0.03125	0.16129	0.126316	0.111111	0.0597015	0.037037	0.161616		0.126316
isSNR	0.133803	0.0526316	0.112554	0.15	0.178082	0.103093	0.106796	0.108696	0.0979021	0.13089	0.118644	0.0704225	0.194245	0.101796	0.125749
r1	0.193454	0.0800427	0.175573	0.239237	0.179931	0.112782	0.105735	0.240521	0.174386	0.211498	0.127936	0.111289	0.24633	0.197026	0.131783
r2	0.194845	0.0753187	0.195339	0.203329	0.193625	0.14727	0.129557	0.184702	0.139055	0.278718	0.183988	0.223723	0.270611	0.214022	0.110653
r3	0.164384	0.0752688	0.20186	0.204211	0.180258	0.210599	0.156425	0.193014	0.143881	0.285857	0.158339	0.181553	0.232438	0.231539	0.115637
r4	0.13685	0.0762281	0.166841	0.210248	0.171352	0.152989	0.175282	0.195174	0.173062	0.227273	0.142393	0.155721	0.204675	0.235897	0.0977654
r5	0.186243	0.0639632	0.147178	0.21821	0.107502	0.148286	0.0755998	0.199027	0.136994	0.157803	0.144935	0.125842	0.166921	0.206369	0.124859
r6	0.191901	0.0644302	0.194098	0.259369	0.0606729	0.176339	0.10529	0.274174	0.189721	0.211012	0.16019	0.156572	0.246898	0.193817	0.166897
r7	0.220779		0.204955	0.265903	0.0570813	0.159551	0.11284	0.269452	0.159005	0.191202	0.19164	0.194471	0.264342	0.225285	0.166067
r8	0.187071		0.204009	0.225	0.05716	0.137755	0.123998	0.269167	0.12855	0.197106	0.168868	0.155157	0.271081	0.205366	0.173937
r9	0.166006		0.199768	0.223589	0.0579096	0.153415	0.143145	0.24103	0.155265	0.172159	0.168839	0.190924	0.247874	0.20651	0.147222
r10	0.171127		0.221912	0.225553	0.0604438	0.146259	0.140399	0.228881	0.189553	0.200226	0.16759	0.21013	0.252464	0.262252	0.182073
r11	0.210008		0.275862	0.269991	0.0827815		0.122863	0.309655	0.236076	0.215244	0.188901	0.205026	0.319815	0.26601	0.222013

## Sheet: Subtype 08
	CFS0168	CFS0173	CFS0174	CFS0176	CFS0181	CFS0221	CFS0222	CFS0223	CFS0175	CFS0177	CFS0191	CFS0193	CFS0194	CFS0195	CFS0207
region	Subtype 08	Subtype 08	Subtype 08	Subtype 08	Subtype 08	Subtype 08	Subtype 08	Subtype 08	Subtype 08	Subtype 08	Subtype 08	Subtype 08	Subtype 08	Subtype 08	Subtype 08
ORB_l1	40.3184	39.5011	32.1058	34.08	31.8017	42.2178	40.5016	66.2224	32.6078	39.283	37.1023	36.9436	39.1259		41.169
ORB_l23	38.2936	37.2595	32.9192	30.4384	35.5522	38.5409	37.4097	67.4157	31.4829	34.9124	34.2407	35.0327	36.9858		37.039
ORB_l5	35.4152	35.4616	29.0534	26.3429	30.8636	34.8807	35.4913	68.5648	28.6265	33.5294	31.5109	31.5853	33.1797		36.1939
ORB_l6	27.163	29.248	22.0281	25.8498	18.1701	29.4544	29.0841	58.4217	26.1586	30.0878	23.554	23.237	25.0467		31.3124
FRP_l1	38.0824	38.4527	34.4248	33.1683	26.7395		40.9361	59.5135		38.6943	34.745	39.6103	43		40.5491
FRP_l23	38.1575	38.1055	34.432	28.637	32.3438		38.6212	68.2243		36.929	32.5204	38.2701	40.2844		39.2774
MO_l1	41.2419	37.1418	35.1782	35.3819	38.4075	42.3423	40.4126	66.5743	34.8604	38.6745	37.297	36.7706	43.5629	39.5506	43.5083
MO_l23	38.3303		35.933	31.0779	35.6246	39.1148	40.4286	74.3148	34.1368	37.0971	36.1978	38.6081	39.6631	37.0133	39.7441
MO_l5	35.9497	37.4695	31.538	24.0753	29.8308	34.972	35.18	71.8505	30.3059	34.4467	32.4026	33.0513	34.4708	33.4407	35.7592
MO_l6	30.8515	33.2925	23.11	23.5658	23.2008	29.3152	31.1182	61.4442	25.4184	30.6292	25.394	26.3024	29.6531	26.5082	30.0342
SS_l1	41.506		35.8303	35.9064	35.5087	38.6039	41.7154	80.1944	36.2281	39.5248	35.7888	35.9099	43.6729	39.6531	42.8441
SS_l23	38.8451		37.0264	32.8682	33.7668	38.4138	40.044	89.305	35.169	36.1159	35.2942	38.0774	39.6771	36.7624	39.9773
SS_l5	36.4149		32.8027	30.6811	28.4158	36.4486	38.7035	90.32	33.9387	36.1988	31.1176	35.2258	35.2998	35.9924	39.028
SS_l6	31.4306		24.2327	28.2833	21.7319	26.7768	31.4163	72.2454	27.3162	31.5747	25.0755	26.9177	30.5681	29.0395	32.5169
PTLp_l1	38.5663		35.8333	34.3913	34.5667	35.5347	40.5021	63.1917	37.5968	39.2462	33.4264	35.7048	42.1196		43.5253
PTLp_l23	39.2118		35.2069	33.8523	32.3171	37.0816	38.2491	63.0635	35.6107	38.0833	34.2378	35.7719	37.7721		39.5028
PTLp_l5	38.4298		35.1579	31.5578	28.8565	32.9766	38.5632	61.8927	35.0905	35.8473	35.5811	38.5634	38.5385		39.5448
PTLp_l6	34.8032		26.0892	29.1656	19.9765	24.4636	30.4615	52.8344	27.7962	31.8057	26.6406	29.8136	31.9696		35.6356
VIS_l1	41.819	42	36.6173	35.3326	37.9961	36.0594	41.3458	65.694	39.3804	39.9312	35.3422	36.4003	43.28		43.0932
VIS_l23	39.3239	39.7576	35.8558	33.3268	33.8971	35.9531	37.3834	73.4515	39.5888	40.3879	32.084	33.0436	39.5044		41.1766
VIS_l5	39.3224		35.1329	32.0087	28.5303	32.4879	38.9135	78.029	35.6186	36.5375	33.6094	35.148	38.0199		38.7102
VIS_l6	33.6312		26.0545	29.48	18.6246	23.2408	31.907	64.3541	25.5114	33.9826	24.3998	26.1676	31.5746		32.8974
RSP_l1	36.218	42.4928	29.157	33.3896	34.07	27.1987	39.342	71.6401	35.7946	39.8828	32.168	32.4604	37.6737		39.9211
RSP_l23	34.2722	39.4951	30.4478	29.5819	27.5596	24.7345	33.6154	69.1347	31.6605	38.9676	29.4811	28.0157	35.5399		34.5028
RSP_l5	35.1136		29.3207	31.1722	26.5836	29.0185	36.0946	60.5631	27.6656	34.5843	32.6336	29.6923	35.3575		32.0249
RSP_l6	28.4483		21.7965	23.2881	15.5537	20.2414	27.0502	48.866	16.3519	26.1227	21.9028	23.0144	27.9832		25.6893
CA1_so	45.4488		34.942	35.309	33.6048	28.5903	42.7963	57.8314	36.1688	36.98	34.7761	35.7564	45.6181	28	43.2331
CA1_sp	10.2429		8.43871	9.35088	6.7013	7.392	13.8649	23.7658	9.8662	10.6719	7.48031	10.2747	12.0432	4.64444	11.2406
CA1_sr	41.7354		35.238	32.5292	33.8594	30.3895	43.1958	57.2334	34.6961	34.6995	37.7282	36.5296	45.057	28.3377	40.862
CA1_slm	46.1026		34.4276	38.4892	33.5079	33.3705	48.4532	73.4391	42.7835	44.7422	39.8523	34.6679	49.9101	55.1211	46.9208
CA2_so	25.9855	15.25	15.8923	26.4314	18.0984	12.8551	25.9836	52	27.5978	21.378	19.1311	18.0811	40.0548	22.9818	29.8654
CA2_sp	4.64706	2.66667	3.85714	5.05556	2.67742	3.15625	4.5	11.7805	5.6	5.78378	3.45946	3.35897	6.37143	3.53571	4.125
CA2_sr	25.1698	12.4444	12.8507	25.8864	16.5918	14.1786	23.0864	46.9726	25.5227	26.3067	19.65	16.2118	36.6628	24.4902	25.8358
CA2_slm	28.0571	23	16.2963	32.6154	19.7407	13.125	31.3023	55.963	31.5938	28.4	22.1379	19	39.9167	27.7778	32.9167
CA3_so	18.5301	21.2931	11.1419	20.9013	11.9597	11.847	19.2061	36.4036	19.041	20.0258	13.2692	13.6728	27.3488	20.4595	25.2201
CA3_sp	9.11494	7.06557	5.10638	9.70536	6.84615	3.67073	5.78082	17.3804	6.19355	7.01149	6.5	5.83871	9.87805	4.4878	8.86487
CA3_sr	25.609	26.3642	15.1525	22.9091	19.1575	16.0116	25.0336	42.75	26.6606	27.7576	18.8819	19.213	36.3813	22.8852	30.494
CA3_slm	29.8974	24.4074	15.1622	30.0938	20.1944		26.4138	42.1786	30.44	29.6129	22.7241		41.381	23.8636	34.3617
DG_gr	2.84038	3.35849	2.03814	3.23871	3.34197	1.60753	4.53589		2.68182	5.05019	3.37156		5.92275	3.77586	6.6962
DG_Hil	14.6794	16.0171	10.7156	13.8162	10.8443	8.27072	15.0622		17.4375	16.2404	11	10.9223	22.244	2.18	17.4839
DG_mo	37.704	42.7305	25.2063	35.9073	27.2241	16.8404	40.3152	44.5479	37.4949	39.0455	31.5969	23.0804	46.7268	23.9355	42.1371
SUB_mo	28.0312		21.0423	24.5435	22.2533	27.1754	30.28	69.1053	28.3562	33.3415	27.6	26.7216	32.9375		29.5534
SUB_pys	26.7973		21.84	22.2786	22.1719	28.0915	32.6172	74.823	23.5093	29.3333	24.8459	31.1009	31.4456		29.1308
BST	30.3805	34.5133	21.2143	23.0504	18.7397	18.1676	32.5213	40.4072	30.8443	22.6029	24.2775	32.2152	28.4185	25.3188	30.0839
Cau	30.7854	35.0936	25.0597	27.6836	31.3519	24.4389	30.3508	53.1443	29.5661	31.0367	26.234	31.1434	31.9854	28.4132	27.0779
Put	30.5483	33.7058	24.4309	27.7325	20.6146	30.8724	31.3616	56.1936	25.1867	31.0493	26.7603	28.3752	30.1653	25.0421	30.9052
EPal	22.6122	31.1908	20.3995	23.5998	14.0103	25.7709	31.1691	51.5778	22.4602	27.8253	20.694	24.093	25.5332	24.3073	29.121
IPal	14.406	6.86918	9.37363	2.15892	8.70963	2.32045	3.02177	14.1555	11.4085	2.45967	14.0304	13.6909	6.92947	12.3415
VStr	27.805	36.2393	22.5867	33.1704		28.5444	32.9406	51.971	24.6772	28.729	20.8669	25.0146	27.4636		34.0439
VPal	5.53789	7.20656	3.38501	4.22372		2.73052	7.5927	17.1592	6.4121		4.26885	5.50875	3.91884		7.69463
Tustr1	18.1857	24.5986	19.737	25.7101			26.5872	41.7179	19	19.8743	16.7516	21.6083	24.6176		30.3714
Tustr2	13.5904	19.3725	13.6099	12.6409			18.0789	27.872	15.3669	11	9.57419	15.9106	14.6096		25.0945
Tustr3	15.6128	22.4328	14.1443	15.0872			24.0508	29.9211	18.4463	22.77	7.44086	18.6973	21.3902		24.6997
TuPal1	22.8465	31.9438	26.6477	32.8953			31.3886	44.6764	29.3765	30.9543	16.2318	27.3465	26.6687		38.0432
TuPal2	18.12	22.9032	18.9414	22.9125			25.7297	28.7868	21.8505	23.4793	10.6959	19.2584	16.7302		27.6107
TuPal3	16.4306	16.7426	15.1887	21.534			27.8907	44.6423	15.6589	14.8048	8.78013	12.6364	16.076		19.6069
HDB	7.99028	10.7984	5.78913	8.36998			11.9636	26.6004	4.93333	6.93146	6.13709	6.87032	8.05142		9.96481
SIB	6.88953	7.52391	4.37332	5.41498		4.675	8.86749	20.0361	4.38751	6.0403	5.23523	5.32417	5.95278		7.23641
OB_gl	13.3291	17.5816	8.725	16.7551						14.0236	9.09227	9.6129	16.5124		18.9447
OB_gr	5.28053	5.92254	5.51731	6.10781						7.34248	6.5	6.57548	7.97004		9.22454
OB_ipl	9.06211	10.0174	7.96697	7.97468				14.8196		13.1778	9.55448	8.77453	11.8359		13.2914
OB_mtr	8.78603	9.25714	6.23843	5.55385						8.48475	7.14804	7.15418	8.34398		8.02817
OB_opl	20.2019	21.628	15.1687	15.4766				33.6212		26.8675	19.152	18.3474	24.9548		24.8054
AON1	23.6582	28.0097	16.8389	22.1551		30.3593	31.9898	44.9561	21.1891	22.1736	22.8676	19.2222	24.9788		28.3508
AON2	32.6225	34.1524	26.0114	32.8722		27.3198	29.592	50.8571	26.5789	33.9167	26.9216	27.2734	32.0501		35.773
AON3	26.1464	30.4444	26.1282	31.1321		31.8906	33.5938	50.5882	25.9286	32.9444	27.7069	33.3333	37.8		34.72
LPrP1	34.4518	37.5889	26.1471	31.9161		37.8023	36.5366	60.128	34.2645	34.878	30.7077	31.7027	35.4645		39.5751
LPrP2	32.5019	34.6481	24.3614	30.7621		32.1261	30.3036	47.8282	27.6578	30.75	27.291	28.4	30.6456		32.6738
LPrP3	26.838	33.4035	23.0854	30.6799		27.5987	30.023	46.8061	20.3268	29.7978	24.8062	27.3173	30.2258		33.6958
Bec	22.5942	24.2126	15.5639	22.4918		15.8261	24.7069	39.1111	17.3884	19.3099	20.4878	16.451	22.2143		26.935
Cla	23.03	29.8854	20.1565	29.2158		29.0156	26.6234	50.4074	21.125	26.9924	19.9524	22.9588	24.6762		30.0199
Ven	6.30894	19.1294	11.875	17.3057		20.2429	15.1619	38.0394		17.4382	13.7452	14.5477	21.1477		21.7751
VPrP1	18.3487	19.7943	13.9671	22.4458		25.8028	19.8978	47.6276	19.1491	23.6864	15.1455	19.9828	19.9851		32.1248
VPrP2	23.7982	22.5182	15.99	21.7989		13.6386	14.9289	38.4529	22.1579	23.131	16.4668	20.4013	22.1253		26.8991
VPrP3	16.1637	19.8391	13.5123	20.1705		22.0934	15.7194	44.5204	21.5152	25.1022	19.7081	18.0744	19.9858		29.1492
PHyA	5.64017	5.04911	4.49783	4.30114	4.84069	4.52295	6.74257	20.8872	4.59672	6.34156	4.5351	5.26372	5.11118		6.13762
THyA	6.30851	6.91909	5.07889	6.63079			10.0789	20.3067	3.59773	7.00066	5.06549	5.11179	6.33535		7.63916
Rt	7.97866	7.75824	6.68429	5.99534	5.37961	6.0538	7.83624	32.3064	4.70142	7.76578	6.17206	7.97423	8.97412	7.86354	8.23364
VPL	12.0011	18.0284	10.2848	14.2835	10.9463	10.7705	17.8915	54.1231	13.8324	15.5667	10.8908	13.9076	16.3114	16.1681	17.3238
ZI	5.75803	6.2644	5.48399	5.26087	5.71854	5.83497	7.38697	16.8505	4.54954	7.1978	5.77673	6.14458	7.32998	7.12406	6.95545
p3Tg	6.83806	8.40449	6.30556	5.87234	6.4025	5.5873	8.248	17.3851	4.17222	7.16203	6.03448	6.51442	8.11801		7.82168
p3SNC	4.54206	2.15238	2.94667	1.81553	1.80672	2.06731	4.08738	6.56863	2.15924	3	3.51316	2.46032	3.77707		3.11258
p3SNR	2.03268	2.58228	1.27599	2.96341	1.56652	1.05993	2.47248	7.86307	1.65066	2.14234	1.33516	1.54225	2.0131		2.32828
LD	18.1027	25.8846	15.0349	21.1345	18.9007	12.4882	22.4707	73.5907	20.0322	21.5239	18.0979	18.7958	25.1669	22.9942	23.8324
LP	20.2932	22.1759	13.0712	19.1848	13.9596	12.64	23.3084	57.4449	17.7223	24.6843	17.4337	18.9091	24.5882	20.2777	22.5034
Po	20.0465	27.1854	17.6306	20.511	14.0882	13.3129	25.4407	71.1695	18.9318	21.6697	17.5315	19.1468	26.3582	22.3695	25.3149
VPM	16.9339	26.1922	16.3093	20.3723	16.1037	10.5766	23.1481	64.4906	20.0412	19.0438	14.9665	18.7384	24.5108	20.9946	21.353
SPF	7.76834	10.5598	6.75862	9.17143	6.92885	8.02479	9.39185	30.5658	7.41076	11.8955	7.35533	8.80753	10.8114	10.0062	9.7786
p2LimRt	4.20513	5.175	3.86458	4.02151	3.42857	3.68	5.65217	12.4159	3.04819	6.51695	4.39264	5.54305	6.14045	4.78519	5.0679
PR	4.09848	5.24242	3.58621	3.61538	3.21477	4.29143	5.82743	12.4643	2.99528	5.3	4.17365	4.8287	7.44615	8.43609	5.30072
p2SNC	3.06122	2.84259	2.09244	2.52667	2.5493	1.36957	3.97917	8.875	2.19192	3.45926	1.91667	2.73529	4.27907		2.73333
p2SNR	1.86857	2.45693	1.69318	2.47458	1.69328	1.14122	2.61111	8.58466	1.60606	2.17812	1.25287	1.38037	2.31973		2.45977
APT	6.58528	6.78596	4.60413	6.29622	4.95167	5.19124	6.9451	23.4058	5.98755	12.249	5.35982	6.35748	7.58594	6.59353	7.47842
JcP	6.80148	7.25879	5.24138	6.55765	5.00802	6.3619	6.6093	24.4441	6.40104	7.70183	5.94019	6.58451	7.8499	6.72809	7.84694
LT	7.54657	7.85227	6.16354	7.59825	5.90766	7.16222	7.37302	23.7004	6.65217	7.68557	6.41841	7.42163	8.594	8.11765	8.82143
p1LimRt	6.55828	6.3	5.18518	5.38542	5.64045	5.46154	6.51485	17.4746	4.59055	7.21053	5.39259	6.54751	7.19355	7.81633	6.16346
p1BRt	5.07042	5.46667	3.96356	5.09417	4.83212	5.125	5.20755	20.0876	4.22594	5.59195		4.28075	5.69945	6.20175	5.21591
p1SNC	4.04412	4.59302	3.048	4.03571	3.78947	2.91525	5.48333	14.3214	3.31343	3.62195	2.64198	3.87654	4.32624		3.74713
p1SNR	2.19159	2.72014	1.68485	2.3169	1.47737	1.3843	2.74884	9.224	1.39394	2.32399	1.44105	1.59887	2.14789		2.30804
TG	8.58883	9.35343	6.98004	8.08667	6.71772	9.52524	8.4632	26.9791	7.62	9.81865	8.52338	9.04444	10.563	10.7572	10.3827
SC	14.0683	7.59562	9.3318	9.26058	10.5735	10.0887	12.6298	29.1478	9.63255	11.7702	12.6093	10.3627	14.9399	9.70429	10.0288
IC	12.4036	8.8596	8.80465	8.86007	7.80929	8.83849	13.0822	25.6713	8.40178	9.55434	12.0125	9.58116	12.701	8.69732	7.80559
m1LimRt	6.35685	6.39175	4.83333	3.5	5.81383	4.57812	6.12281	16.4135	5.80347	4.74324	6.36818	6.11486	6.75845	7.16456	5.47403
m1BRt	5.46591	6.00752	4.61754	4.45455	4.41479	3.79134	6.38583	16.7706	4	5.74595	3.91694	4.22727	7.51724	6.46071	5.55939
m1SNC	5.73134	4.9125	4.54545	3.34091	5.36667	3.25714	9.88889	15.55	3.39048	4.83607	4.81707	4.26744	5.41667		4.35789
m1SNR	1.77	2.61674	1.35754	2.13653	1.71605	1.27	2.40284	8.23673	1.77165	2.25382	1.46377	1.5122	2.57042		2.01899
m2A	7.94778	8.59547	6.47292	4.72657	7.60367	8.0818	7.3017	17.8129	5.24528	6.54782	7.61711	6.80404	9.11391	8.29874	5.42264
SCnf	6.02069	5.20755	4.10714	3.36538	4.98246	4.17241	5.71795	16.942	5.36364	5.11842	5.63687	5.7	7.25444	6.56989	4.52083
m2BRt	6.02041	5.20482	5.00532	3.77193	4.85294	2.90678	6.13889	15.0155	3.47191	5.16279	4.73633	5.3642	6	7.14615	4.84266
m2SNC	3.91228	4.02667	3.5914	3.70455	3.83051	1.98148	2.92453	11.5962	3.79221	4.26531	3.53846	2.80597	5.94262		4.93827
m2SNR	2.14189	2.66942	1.56186	2.54023	1.92647	1.51807	2.65354	8.28662	1.47872	2.47009	1.37162	1.34711	2.71174		2.23077
CB_gr	16.0544	18.6084	18.0837	19.8467	11.6986	12.6276	18.0794	25.7545	19.0011	17.6306	17.4892	17.8865	19.4311	18.4757	24.824
CB_mo	15.8136	17.2419	17.1438	18.3375	12.486	18.2219	16.5782	31.6321	21.3631	17.7499	17.6266	20.8772	24.2344	23.1586	17.6575
CBN	4.22289		3.49862	3.02224	3.38338	2.84615	3.26652	10.0617	4.09415	4.14677	5.8006	4.94869	5.87435	5.57955	3.53342
isA	6.816	3.88129	5.26353	5.35529	5.82573	6.15467	5.77305	18.5766	4.05004	6.07107	7.37224	6.49221	9.46039	6.48353	5.70995
isLimRt	4.52885	3.63636	3.05761	3.26437	2.45517	1.77391	3.68649	21.44	4.37688	3.78462	4.20161	4.96316	6.91393	4.89773	4.33333
isBRt	3.92366	3.54118	3.14286	2.95745	3.51206	2.16842	4.08407	14.8584	2.49468	4.57237	3.4	3.73935	5.36	5.61417	3.68212
isSNC	2.56	2.58537	2.58242	2.55319	2.84615	2.42105	3.09375	9.12903	2.76842	3.53086	2.1791	1.85185	4.82828		2.97895
isSNR	2.52113	2.73684	2.16883	2.27	2.65753	1.7732	2.28155	8.62319	2.37762	2.53403	1.50847	1.98592	2.64748	3.09281	2.39521
r1	5.26476	3.67876	3.89669	4.5615	4.30969	4.43233	3.87814	16.4182	4.02316	5.65295	3.59271	3.42162	6.25856	6.30706	5.20632
r2	6.13192	4.34067	5.09321	4.08104	5.42503	5.34986	5.71159	11.113	3.39435	7.10943	5.398	6.01409	7.28952	7.63223	4.55562
r3	4.47139	3.70968	4.7407	3.67789	5.36624	6.31246	6.9567	11.161	2.99449	6.90155	4.99156	5.6725	7.1343	8.39174	4.31997
r4	4.24733	3.19819	3.625	3.64923	5.03079	4.49004	6.20618	12.9674	4.25529	5.59259	4.77633	4.63532	6.18909	8.09615	4.32891
r5	5.34127	3.48537	3.91774	4.59003	3.3983	4.19151	4.00679	12.8472	4.20347	4.53044	4.66399	4.02441	6.15206	6.16561	5.63708
r6	5.99218	3.15602	5.0212	5.36785	1.93657	4.70164	5.7472	16.7466	4.89673	5.88956	5.4538	5.17923	7.40033	5.9893	6.89304
r7	5.61747		4.79054	5.0384	1.98492	4.96854	6.01167	18.25	4.35343	5.72517	5.18784	5.14743	7.03543	6.82319	6.81954
r8	5.2357		4.4717	4.62679	2.20397	6.21599	7.11351	18.3075	4.30568	6.1492	4.75244	4.71363	6.91964	7.129	6.56819
r9	5.75297		4.74332	5.22938	2.05579	6.68981	7.61828	18.1186	4.2452	5.68409	4.73768	5.1627	6.35448	7.16611	6.9625
r10	5.57324		5.48709	5.47823	2.2961	7.62358	8.85145	18.1025	5.32856	5.98133	4.74377	5.52772	6.92191	7.29139	8.51914
r11	7.3872		7.29355	6.45744	2.99586		8.34829	23.6131	6.63092	5.9	5.15261	6.8631	7.50869	9.26847	11.5428

## Sheet: Subtype 09
	CFS0168	CFS0173	CFS0174	CFS0176	CFS0181	CFS0221	CFS0222	CFS0223	CFS0175	CFS0177	CFS0191	CFS0193	CFS0194	CFS0195	CFS0207
region	Subtype 09	Subtype 09	Subtype 09	Subtype 09	Subtype 09	Subtype 09	Subtype 09	Subtype 09	Subtype 09	Subtype 09	Subtype 09	Subtype 09	Subtype 09	Subtype 09	Subtype 09
ORB_l1	10.3821	9.88864	10.3915	8.21053	11.8319	10.802	10.5281	16.6255	7.52371	11.0967	10.6295	11.6344	9.39321		9.59921
ORB_l23	9.98553	10.0353	10.7827	7.46785	11.7039	9.97218	10.0955	17.526	7.96918	10.7909	10.414	11.2969	9.20052		9.09653
ORB_l5	8.74085	9.06416	9.34224	6.2781	8.68536	8.5096	9.15794	16.4839	7.09299	9.60736	8.97812	9.57005	7.80844		8.19389
ORB_l6	6.31685	6.70766	6.83509	5.47284	4.64959	6.52152	6.9287	12.8994	6.2	8.13957	6.16637	6.42908	5.48		6.55717
FRP_l1	8.47059	12.3986	11.6863	8.22277	10.9244		11.9269	15.4378		11.4922	10.0604	12.5588	9.66879		9.54335
FRP_l23	9.04762	11.1651	11.165	7.11481	10.8086		11.3823	18.0841		10.6213	10.0714	12.4598	8.94954		9.49032
MO_l1	8.75516	12.9046	11.4885	8.71097	10.6038	11.7361	11.3606	18.0337	10.3434	10.7013	10.8346	12.5353	9.25725	8.92987	10.0059
MO_l23	8.86439		12.0539	7.80692	10.7294	12.4889	11.5003	20.5085	10.1712	10.7056	10.7714	12.728	9.15817	9.99021	9.76805
MO_l5	8.52357	11.2934	10.2242	5.83802	8.61776	10.3804	9.14819	17.8193	8.3039	9.85705	9.48534	10.4383	7.9488	8.96494	8.38203
MO_l6	6.89791	8.69595	6.94866	5.28248	5.96289	6.87986	6.7	13.0383	6.34708	8.18538	6.77249	7.19382	6.35004	6.59149	6.31201
SS_l1	8.72402		11.4267	9.22085	9.91837	11.8802	11.1133	20.4815	10.499	9.82256	10.4579	12.4286	9.42113	9.75625	9.96101
SS_l23	9.24939		12.054	9.30177	10.3565	13.2033	11.8144	25.5447	10.7889	10.2405	10.7341	13.1796	9.09809	10.3847	10.2945
SS_l5	8.49687		10.1301	8.29408	8.36554	11.1321	10.2319	22.7507	9.64368	10.1007	9.17332	11.0935	8.02838	9.75541	9.06178
SS_l6	6.65477		6.83735	7.24852	5.77702	7.34251	6.97999	15.6757	7.08732	8.5999	6.67871	7.62864	6.47288	7.50212	7.04404
PTLp_l1	9.24096		12.15	10.5109	10.4	12.9931	10.6371	15.55	11.1935	9.60769	9.49612	12.6476	9.34783		9.55556
PTLp_l23	9.45813		11.8207	10.5839	10.0244	13.7619	10.7684	16.996	10.6464	9.88889	10.2317	12.9357	9.34694		9.97175
PTLp_l5	9.06808		10.5965	10.1429	8.2488	10.9398	9.12635	15.2747	9.82381	8.28571	10.2027	11.8099	7.96703		8.42759
PTLp_l6	7.46586		7.4586	7.94904	5.52113	6.75909	6.47115	11.465	7.25478	7.76	7.01382	8.5339	6.89565		7.28814
VIS_l1	9.28042	9.63895	11.2383	11.1389	10.4194	13.1413	10.4557	15.696	11.9967	9.12698	9.399	12.4257	9.12789		9.75208
VIS_l23	8.73168	9.17838	11.0904	10.4868	9.34399	13.8622	9.87372	18.6408	11.9797	9.85714	8.71218	11.807	8.81932		10.0321
VIS_l5	7.98364		10.4779	9.50995	7.34769	11.763	8.8022	18.6785	10.132	8.71371	8.40833	10.5702	7.69154		8.62384
VIS_l6	6.44008		7.06814	7.91172	4.66261	7.15471	6.87302	13.7282	6.71498	7.32752	6.23059	7.81622	6.4337		6.67949
RSP_l1	7.84494	9.10145	9.12287	10.0909	9.22464	11.6442	9.26366	18.2314	10.2459	9.60417	8.33604	10.717	9.12211		8.79389
RSP_l23	7.68683	9.26214	8.85875	8.76157	7.54849	9.88938	8.08933	16.5659	9.04031	9.25184	7.65606	9.69134	8.2061		7.78373
RSP_l5	6.58449		8.17931	9.00331	6.94052	10.7275	7.45946	12.9378	7.5828	8.11925	8.29129	8.30273	7.52514		6.98892
RSP_l6	4.81034		5.52212	6	3.97175	6.63793	5.00913	8.42268	4.32716	5.24907	5.05668	6.41346	5.66387		4.99643
CA1_so	12.8395		14.2295	12.6629	11.7667	12.9704	13.0394	20.2314	13.0234	13.0222	12.8234	14.8701	12.9221	9.10811	12.8145
CA1_sp	3.04286		4.09677	3.28947	2.64935	3.984	4.92568	8.72785	3.43662	3.9375	3.07874	4.93956	3.15827	1.91111	3.47368
CA1_sr	14.0015		15.7837	13.0159	12.6632	15.6678	15.6166	22.338	14.0031	14.7237	14.3101	16.3202	14.3507	10.8506	14.4464
CA1_slm	13.2527		13.0177	12.5455	11.5748	15.3633	14.2086	25.0886	13.5709	15.0732	13.5823	14.9389	12.7603	18.0897	12.5736
CA2_so	7.36232	7.875	6.53846	8.35294	6.68852	6.82609	7.7377	16.4918	9.58696	8.56098	7.11475	8.24324	10.2466	7.89091	8.07692
CA2_sp	1.14706	1.27778	1.62857	1.80556	1	2	1.84375	3.73171	2.31111	2.86486	1.51351	2.15385	2	1.53571	1.20833
CA2_sr	8.07547	7.80556	6.08955	8.52273	7.5102	7.60714	8.69136	18.5616	9.92045	11.5333	7.25	8.55294	11.0116	8.4902	9.1194
CA2_slm	8.2	11.3333	9	9.53846	8.62963	7	10.2791	17.5556	9.65625	11.6286	7.24138	9.11905	10.5833	8.44444	9.55556
CA3_so	7.42623	9.76437	6.44516	8.55921	6.09677	8.06557	8.63636	14.9096	8.22131	10.7887	6.52308	7.46296	10.8198	9.24324	10.3836
CA3_sp	5.16092	4.01639	3.8617	5.125	3.84615	2.90244	3.16438	10.4239	3.30645	4.44828	4.63043	4.96774	5.40244	2.29268	4.72072
CA3_sr	11.5705	13.404	8.58192	10.5697	9.3937	11.2717	12.6309	22.5064	12.3853	14.6909	10.0236	12.1852	14.4532	11.7213	13.2202
CA3_slm	11.359	11.1111	8.35135	10.4375	10.1111		13.2414	16.3929	11.8	14.9032	9.82759		14.4286	11.6818	12.5532
DG_gr	0.915493	1.01887	1.09746	1.29677	1.15544	0.790323	1.23923		0.914141	1.43243	1.34404		1.47639	1.08621	1.92405
DG_Hil	7.66029	8.64103	6.64889	7.82353	6.54918	5.83978	7.41627		8.57692	9.00961	6.65517	6.92718	10.6131	1.18	8.65591
DG_mo	14.3261	16.9341	13.8693	14.4819	12.7345	12.0221	15.5424	18.2089	15.2872	16.1276	14.3739	14.0526	15.3077	10.4903	14.349
SUB_mo	6.07812		5.78873	6.42391	5.82667	8.21053	6.34667	14.9298	7.0411	8.5122	7.55	8.20619	7.16667		6.12621
SUB_pys	6.94521		7.31692	7.62463	5.73333	8.30282	7.10345	16.6416	8.07162	8.13636	7.47744	9.68196	7.47409		7.05085
BST	8.22896	8.92776	6.41429	5.79832	5.90411	5.04469	7.10427	10.0876	6.63473	6.63603	7.60287	10.2848	7.34361	7.08696	6.86452
Cau	7.55121	8.69945	7.24716	6.18644	8.49177	6.86352	6.84047	12.4789	7.01293	8.72874	7.6755	9.06159	7.50662	7.49572	6.47723
Put	8.18347	8.24584	7.1879	5.76293	6.755	7.64639	7.15256	13.2363	5.63114	8.71618	8.23944	8.32981	7.69177	6.51459	7.22789
EPal	6.41998	7.99618	6.1324	5.10728	4.85366	7.60482	7.18369	13.0569	4.83401	8.25403	6.74241	7.16575	7.14263	6.82292	6.99538
IPal	3.11429	1.48029	2.24908	0.473514	2.67704	0.573269	0.699844	2.57622	2.32797	0.611872	3.4363	2.67324	1.65239	3.2439
VStr	8.76017	8.39716	7.29622	7.26401		8.23955	8.32779	13.0063	5.33333	8.76908	7.00167	8.14931	7.73458		8.39295
VPal	1.17745	1.49421	0.770017	0.938438		0.636364	1.54916	2.9843	1.25793		0.921311	1.22476	0.869326		1.58191
Tustr1	5.54008	5.89437	5.87407	6.11884			6.60426	8.34359	4.02994	5.62295	5.18471	5.91244	6.38971		6.41587
Tustr2	4.60106	4.78431	4.92308	3.70134			4.78947	6.552	3.22485	3.81065	3.42581	5.6748	4.33155		5.87065
Tustr3	4.56615	5.09583	4.43127	3.42674			6.11299	5.62254	3.82947	6.70913	2.27742	5.30024	5.48062		5.56169
TuPal1	6.37795	6.79688	7.80201	7.34884			8.13315	9.91586	5.61728	9	5.26823	7.80233	7.29721		8.42162
TuPal2	6.46	5.42473	6.41841	5.1			7.56757	6.88372	4.70093	7.17752	4.15464	6.13858	4.79137		6.56489
TuPal3	5.25225	3.67279	4.76613	4.79245			8.28808	9.64226	3.2291	4.25342	2.88477	3.87183	4.49179		4.34253
HDB	1.79741	1.99344	1.45666	2.05708			2.37061	4.1777	1.16028	1.74217	1.46865	1.55486	1.74823		1.99757
SIB	1.43528	1.57811	1.08078	1.37854		1.06562	1.57935	3.0012	1.0592	1.49013	1.14358	1.18669	1.33519		1.42478
OB_gl	3.69455	4.23404	3.1125	4.54082						3.33333	2.70014	2.62903	3.37534		4.24454
OB_gr	2.0836	2.4325	3.05367	2.579						3.06536	2.92147	3.07882	2.95965		3.07812
OB_ipl	3.77019	3.97222	4.19155	3.5443				4.16514		5.30794	3.89831	3.55532	4.07945		4.06981
OB_mtr	3.01747	3.32143	2.96528	1.95385						3.11525	2.47734	2.64758	2.65789		2.19014
OB_opl	4.2043	4.68097	4.1611	3.31776				6.29801		5.4988	4.33226	4.13411	4.51475		4.29378
AON1	6.27848	7.73834	6.08893	5.59283		7.64444	7.77133	9.67544	5.05798	7.12016	7.11419	6.55051	6.8075		6.77814
AON2	9.27854	8.62286	8.7101	7.36111		7.42442	7.32	12.0084	6.12171	9.95833	9.0094	8.51079	8.38663		8.14724
AON3	7.79055	7.33333	8.10256	7.39623		7.39062	9	13.2353	6.14286	9.22222	8.77586	10.9333	10.3273		7.56
LPrP1	9.98193	8.98889	8.36765	7.13548		8.22093	8.66667	13.656	7.93651	10.4228	9.39231	9.54054	8.94839		8.43523
LPrP2	9.71698	8.88153	8.64257	7.13826		7.84685	7.72321	10.8855	6.15534	9.26786	8.31579	9.34694	8.29126		8.03584
LPrP3	6.92835	8.08276	7.97154	7.11151		6.42105	7.02874	10.2347	4.45251	8.44321	7.3427	8.18269	7.8853		7.45627
Bec	5.12319	4.55906	4.3985	4.43443		2.84783	5.03448	6.63889	3.23141	5.35211	4.70732	4.15686	4.86607		5.89431
Cla	5.82	6.95541	6.1913	6.23741		6.20312	5.55844	11.2222	4.54412	6.74046	5.31746	6.51546	5.9619		6.39735
Ven	1.8374	4.43824	3.96121	3.80868		4.91525	3.45692	7.67025		5.2988	4.20463	4.44813	5.63758		4.48097
VPrP1	5.921	5.3419	4.72158	5.70197		6.8169	5.45985	10.151	4.44135	7.7365	5.10053	6.40451	5.77833		7.39961
VPrP2	6.84211	5.46205	5.29	5.0019		4.04819	4.03766	8.55882	4.87914	6.70827	5.43274	6.48756	5.97567		6.2055
VPrP3	4.39376	4.37931	4.14386	4.53638		5.52198	3.78806	9.29252	4.73893	7.36253	5.77778	5.44665	5.10816		6.34817
PHyA	1.32183	1.12872	1.19935	1.16974	1.3223	1.32313	1.30459	3.60776	1.22467	1.81214	1.05928	1.1426	1.25618		1.3661
THyA	1.54331	1.56763	1.4086	1.87527			2.05095	3.84027	1.16579	1.89795	1.35593	1.26699	1.62107		1.72233
Rt	1.60192	1.69524	1.63444	1.41045	1.46699	1.41297	1.30139	4.60126	1.17212	2.18396	1.50197	1.97055	2.02795	1.94456	1.76579
VPL	3.16541	4.10787	3.15333	3.71743	3.24463	3.64813	3.25267	8.43412	3.16376	4.54699	3.42653	3.99572	4.05826	4.03621	3.68302
ZI	2.04283	2.10733	1.88612	1.97254	1.81007	2.31041	1.6945	4.40378	1.4644	2.89377	1.9434	1.80482	2.36419	2.30827	1.93729
p3Tg	2.04453	2.16105	1.87654	2.02128	1.82	1.88095	1.732	3.86335	1.35556	2.28354	1.65517	2.04808	2.1677		1.96853
p3SNC	0.915888	0.571429	0.926667	0.660194	0.630252	0.548077	0.854369	1.47059	0.694268	0.870057	1.02632	0.507937	1.02548		0.794702
p3SNR	0.392157	0.424051	0.25448	0.678862	0.424893	0.355805	0.559633	2.23651	0.244541	0.489051	0.307692	0.28169	0.50655		0.515152
LD	4.20018	5.68799	4.4482	5.55744	5.23569	4.52055	4.43659	13.5099	4.61133	6.00683	4.63208	5.20721	5.40096	5.51326	4.74588
LP	4.70954	4.81922	4.28944	5.25645	4.29293	4.51418	4.69165	10.6592	4.23634	6.62476	4.44318	5.04959	5.31075	4.92154	4.8691
Po	5.49154	6.15512	5.48988	5.37669	4.74031	5.67358	5.33487	12.7975	4.76039	6.17518	5.18782	5.72273	6.34578	5.94036	5.57949
VPM	5.05925	6.44354	5.38219	5.62369	5.23253	4.6644	5.35115	11.9067	5.13795	6.32875	5.2532	6.1617	6.42116	6.28494	5.30222
SPF	1.80309	2.41691	1.76724	2.76571	1.67589	2.19835	1.89028	5.23158	2.03399	3.24859	1.97462	1.9205	2.94737	2.32817	2.40959
p2LimRt	1.28205	1.3	1.63542	1.50538	1.05442	1.29231	1.28458	3.11062	0.975904	1.79661	1.39264	1.72185	1.9382	1.68148	1.46914
PR	1.43182	1.51515	1.49425	1.43077	1.03356	1.59429	1.32301	3.05804	1.05189	1.75455	1.48503	1.62037	2.66154	2.46617	1.50725
p2SNC	0.765306	0.592593	0.554622	0.706667	0.549296	0.456522	0.864583	1.68056	0.575758	1.11852	0.597222	0.691176	1.27907		0.588889
p2SNR	0.468571	0.655431	0.4375	0.648305	0.453782	0.370229	0.419192	2.13738	0.325758	0.684375	0.287356	0.411043	0.527211		0.417625
APT	1.70569	1.80877	1.37043	1.94036	1.42193	1.64143	1.46884	4.46859	1.58299	3.46693	1.50552	1.61575	1.95625	1.59353	1.67986
JcP	2.08534	2.01759	1.70417	1.95059	1.64729	1.85238	1.50853	4.99671	1.83073	2.37615	1.7799	2.00704	2.05848	1.78876	1.82653
LT	2.33743	2.05398	1.73424	2.20306	1.83108	1.89322	1.72381	4.95506	1.8133	2.35052	1.94979	2.12853	2.46	2.01471	2.12302
p1LimRt	2.54601	1.75	1.87243	1.53646	1.51124	1.80128	1.61386	3.23729	1.07874	1.92105	1.74815	2.07692	2.20645	2.14966	1.44231
p1BRt	1.79577	1.52667	1.45344	1.60987	1.5073	1.44792	1.12736	3.78866	1.10879	1.56322		1.63369	1.67213	2.08333	1.14773
p1SNC	1.36029	1.02326	0.776	1.06429	0.715789	0.728814	1.1	2.91071	1	1.29268	0.938272	1.02469	1.5461		1.02299
p1SNR	0.528037	0.542662	0.369697	0.693662	0.403292	0.438017	0.618605	2.404	0.312121	0.657321	0.366812	0.344633	0.559859		0.508929
TG	2.18956	2.15243	1.81929	2.38667	1.74179	2.70668	1.74955	5.43619	1.93	2.93523	2.11745	2.15417	2.60822	2.26004	2.26852
SC	2.68082	2.0239	2.16656	2.52667	2.34856	2.71148	2.14906	5.90132	2.36313	3.16647	2.676	2.29667	3.08518	2.18669	2.24704
IC	3.17493	2.36246	2.70824	2.95063	2.26688	3.2189	3.05686	6.77612	2.46438	3.03615	3.19233	2.75714	3.23507	2.14792	2.26064
m1LimRt	2.20332	1.89175	1.57317	1.41791	1.48936	1.55078	1.64474	3.69173	1.63584	1.48649	1.9	1.89189	1.66667	2.13924	1.4026
m1BRt	1.59659	1.77068	1.82807	1.61157	1.34727	1.5748	1.5315	3.60092	1.34404	1.58919	1.34219	1.61932	2.32759	1.84286	1.40613
m1SNC	1.51493	1.2625	1.30303	1.18182	1	1.21429	1.17778	4.475	1.12381	1.37705	1.07317	1.30233	1.325		1.10526
m1SNR	0.52	0.678414	0.458101	0.653137	0.473251	0.375	0.611374	2.28163	0.429134	0.69419	0.410628	0.365854	0.637324		0.556962
m2A	2.77556	2.31981	2.22589	1.92393	2.59633	2.63272	1.50549	4.85276	1.63679	1.98701	2.28349	1.90261	2.9159	2.36583	1.38318
SCnf	2.1931	1.32075	1.66071	0.942308	1.36842	1.37931	1.29487	4.15942	1.49495	1.51316	2.15084	1.85	2.11834	1.86022	1.17361
m2BRt	2.16327	1.45382	1.64362	1.15789	1.57941	1.12288	1.47222	3.5567	1.23034	1.75969	1.47267	1.69753	1.91909	2.09231	1.3042
m2SNC	1.2807	1.09333	1.30108	0.909091	0.983051	0.407407	0.660377	2.90385	1.19481	1.26531	1.26923	0.985075	1.60656		1.2716
m2SNR	0.641892	0.719008	0.474227	0.706897	0.632353	0.36747	0.748031	2.29936	0.473404	0.773504	0.412162	0.545455	0.701068		0.653846
CB_gr	3.15555	4.14883	4.29881	5.17823	2.791	4.47198	3.88014	5.81295	4.67043	3.64021	4.10206	4.30735	4.69491	4.66537	5.59333
CB_mo	2.59031	3.24194	3.56459	4.27412	2.41901	4.19982	2.98823	6.50499	4.56243	3.32132	3.5913	3.96066	4.7425	4.41012	3.40692
CBN	0.971386		0.90884	0.977759	0.75067	1.11401	0.925373	2.38175	0.944365	0.989466	1.37103	1.49127	1.41136	1.49495	0.738966
isA	1.91209	0.940645	1.57548	1.90893	1.4658	1.665	1.38156	4.1217	1.21587	1.71808	2.02494	1.80507	2.49165	1.58311	1.45895
isLimRt	1.46154	0.8	0.950617	0.988506	0.668966	0.686957	0.908108	4.98	1.27638	1.20769	1.30242	1.47895	1.92213	1.27841	0.976608
isBRt	1.12977	0.952941	0.881988	1	0.814471	0.621053	0.876106	2.73009	0.643617	1.28289	0.941026	0.962406	1.58545	1.64567	0.940397
isSNC	0.64	0.682927	0.868132	0.851064	0.487179	0.526316	0.90625	2.6129	0.736842	0.851852	0.61194	0.648148	1.14141		0.715789
isSNR	0.894366	0.631579	0.649351	0.78	0.849315	0.628866	0.912621	2.22464	0.531469	0.879581	0.627119	0.788732	0.719424	0.748503	0.598802
r1	1.44418	0.88047	1.24275	1.60271	1.14879	1.42857	0.981481	3.84676	1.21456	1.66217	1.05192	1.00696	1.68148	1.63941	1.31246
r2	2.19105	0.903824	1.73201	1.60999	1.59032	1.9454	1.71224	3.45893	1.2906	2.40266	1.78753	2.1744	2.15664	2.1722	1.33785
r3	1.71958	0.978495	1.98796	1.56368	1.65737	2.79766	2.15503	3.59384	1.10143	2.66767	1.95068	2.13952	2.33781	2.38298	1.29238
r4	1.60798	0.809147	1.48326	1.48019	1.5676	2.10023	1.9281	3.59191	1.32498	2.16035	1.6788	1.61841	2.04156	2.56795	1.13687
r5	1.7291	0.725334	1.28366	1.64496	1.04718	2.00894	1.09416	3.39562	1.29422	1.61756	1.52909	1.30261	1.75267	2.23949	1.29823
r6	2.05016	0.709798	1.73109	1.9926	0.60011	2.09896	1.5824	4.59731	1.54275	2.09262	1.98791	1.91883	2.38213	2.27467	1.74366
r7	1.72432		1.63908	1.92894	0.545503	1.94906	1.59922	4.67507	1.26677	1.77613	1.79642	1.86227	2.17042	2.17015	1.77698
r8	1.38616		1.48172	1.68095	0.518652	1.80867	1.79025	4.17333	1.11136	1.64222	1.50948	1.40654	2.06961	2.02786	1.54887
r9	1.54164		1.46225	1.72793	0.464689	1.94289	1.59543	3.9376	1.17986	1.60455	1.33484	1.50194	1.82799	1.98429	1.55486
r10	1.53239		1.64689	1.72734	0.479725	2.27891	1.88678	3.82238	1.48778	1.69514	1.43767	1.57906	1.99014	2.1457	1.90009
r11	1.86546		2.16092	1.99398	0.60596		1.71688	5.16345	1.83707	1.66159	1.68517	1.88757	2.20162	2.4335	2.57479

## Sheet: Subtype 10
	CFS0168	CFS0173	CFS0174	CFS0176	CFS0181	CFS0221	CFS0222	CFS0223	CFS0175	CFS0177	CFS0191	CFS0193	CFS0194	CFS0195	CFS0207
region	Subtype 10	Subtype 10	Subtype 10	Subtype 10	Subtype 10	Subtype 10	Subtype 10	Subtype 10	Subtype 10	Subtype 10	Subtype 10	Subtype 10	Subtype 10	Subtype 10	Subtype 10
ORB_l1	1.45611	2.01336	0.293135	2.54316	0.116379	0.660066	0.875	1.65589	2.36853	1.86557	0.631818	0.522849	1.50495		1.83104
ORB_l23	1.47745	1.86673	0.373077	2.09644	0.424658	0.630933	0.906073	2.17603	2.66096	2.03128	0.776744	0.634251	1.66538		2.13557
ORB_l5	0.84104	1.08229	0.254453	1.1019	0.314644	0.391632	0.579365	1.36168	1.26829	1.30149	0.402626	0.309179	0.930802		1.24658
ORB_l6	0.258242	0.520161	0.0684211	0.626198	0.0922131	0.158228	0.243144	0.64939	0.837931	0.6	0.0973451	0.0574506	0.348889		0.52657
FRP_l1	1.45882	1.02027	0.437909	2.75248	0.0672269		0.840183	1.57297		1.8601	0.563758	1.05882	2.0828		1.69942
FRP_l23	1.55678	1.8578	0.480583	2.67778	0.242188		1.11263	2.44393		2.51479	0.658163	1.01724	1.87156		1.99355
MO_l1	2.46018	0.811856	0.57652	3.11603	0.786792	0.349904	1.07063	1.71683	1.99245	2.04874	1.05451	0.570588	2.71954	1.87273	2.28487
MO_l23	2.20303		0.839052	3.36551	0.794587	0.424387	1.44684	2.97068	2.46467	3.07132	1.52568	0.899774	2.75057	2.66904	2.79149
MO_l5	1.16497	1.08216	0.35462	1.40586	0.469755	0.303935	0.758726	1.76123	1.32293	1.78888	0.712704	0.416955	1.52977	1.13606	1.33422
MO_l6	0.436195	0.581503	0.0920945	0.658239	0.157945	0.133295	0.238636	0.650372	0.570852	0.661963	0.171665	0.0814607	0.561655	0.331522	0.470819
SS_l1	2.25894		0.874794	2.32155	0.85277	0.0709046	0.898659	1.28704	1.99796	3.36842	1.03738	0.369048	2.97395	1.56562	1.96491
SS_l23	2.45732		1.0018	3.09081	1.03067	0.131063	1.30668	1.77752	2.50263	4.16008	1.34153	0.762851	3.12388	2.21782	2.50989
SS_l5	1.16678		0.359598	1.61433	0.57979	0.0791191	0.758855	1.26867	1.36782	2.22115	0.562924	0.310769	1.74097	1.07516	1.08693
SS_l6	0.428239		0.077821	0.737426	0.143916	0.0173293	0.208806	0.515337	0.539437	0.752226	0.148594	0.0608919	0.605702	0.362482	0.447154
PTLp_l1	1.8494		0.608333	1.45652	1	0.0486111	0.810127	0.9	2.76613	2.94615	0.682171	0.342857	2.53261		2.48485
PTLp_l23	1.94581		0.696552	1.85906	0.77561	0.0816327	0.880702	0.912698	1.71786	3.98148	0.920732	0.502924	2.37755		2.61017
PTLp_l5	1.37872		0.532164	1.54422	0.382775	0.0434783	0.570397	0.497854	0.9	2.24138	0.59009	0.225352	1.82418		1.3931
PTLp_l6	0.618474		0.10828	0.55414	0.164319	0.0181818	0.197115	0.184713	0.426752	0.851429	0.225806	0.0847458	0.795652		0.745763
VIS_l1	1.75964	2.21298	0.49531	1.18737	1.14563	0.035313	0.726592	0.714	1.70598	1.86596	0.684474	0.35785	1.68357		1.16306
VIS_l23	1.60165	1.29381	0.482239	1.14244	0.809853	0.0382775	0.565415	0.78932	1.69712	2.84505	0.614496	0.264995	1.41593		1.38363
VIS_l5	1.18961		0.353147	0.972637	0.441026	0.0269517	0.427198	0.513296	0.846964	1.54555	0.5	0.183673	0.98806		0.945529
VIS_l6	0.511364		0.122658	0.371034	0.106383	0.00637959	0.201814	0.205882	0.164495	0.532886	0.165701	0.0486486	0.461326		0.383191
RSP_l1	0.858427	1.26087	0.273038	0.87987	1.03865	0.00961538	0.513064	0.465296	0.513514	1.39323	0.392954	0.136691	0.886316		0.656489
RSP_l23	0.775801	1.15534	0.245586	0.516014	0.36089	0.0154867	0.44665	0.332335	0.500775	1.66716	0.351889	0.105512	0.834543		0.645102
RSP_l5	0.753463		0.206897	0.596026	0.3829	0.039261	0.494595	0.21755	0.273885	0.896082	0.507508	0.0744417	0.793296		0.32133
RSP_l6	0.264368		0.0265487	0.169492	0.0451977	0.00431034	0.16895	0.0618557	0.0679012	0.275093	0.178138	0.00480769	0.378151		0.132143
CA1_so	0.904651		0.181159	1.28652	0.435714	0.0107817	0.25463	0.154286	1.23117	1.44222	0.248756	0.169374	1.24372	0.027027	1
CA1_sp	0.0714286		0.0129032	0.0877193	0.012987	0	0.0472973	0.0189873	0.161972	0.117188	0.0393701	0.0494506	0.057554	0.00740741	0.0601504
CA1_sr	1.62462		0.476052	2.25133	0.9375	0.0286678	0.820555	0.527875	2.20472	2.34572	0.75784	0.534143	2.30872	0.246753	1.48701
CA1_slm	0.164835		0.0176678	0.497835	0.0629921	0	0.0899281	0.0442804	0.377953	0.662021	0.0464135	0.0114504	0.625468	0.0313901	0.207547
CA2_so	0.0144928	0.03125	0.0153846	0.0980392	0	0	0.0163934	0.0327869	0.173913	0.0487805	0	0	0.109589	0	0.0192308
CA2_sp	0	0	0	0.0277778	0	0	0	0	0	0	0	0	0	0	0
CA2_sr	0.0188679	0	0.0149254	0.181818	0.0204082	0	0.0246914	0.0273973	0.193182	0.08	0.0333333	0	0.244186	0.0392157	0.0746269
CA2_slm	0	0	0	0.0769231	0	0	0	0	0	0.0285714	0	0	0	0	0
CA3_so	0.0491803	0.103448	0.00645161	0.157895	0.016129	0	0.0424242	0.0783133	0.0819672	0.108247	0.00769231	0.00617284	0.151163	0.036036	0.119497
CA3_sp	0.0114943	0.0491803	0.0212766	0.116071	0	0	0.0273973	0.0543478	0.0806452	0.0689655	0.0434783	0	0.146341	0	0.0720721
CA3_sr	0.0961538	0.205298	0.0169492	0.30303	0.0944882	0.00578035	0.0805369	0.108974	0.330275	0.290909	0.0314961	0.0185185	0.446043	0.0819672	0.279762
CA3_slm	0.0512821	0	0	0.0625	0		0.0344828	0	0.04	0.0322581	0		0.142857	0	0.0425532
DG_gr	0	0	0	0.00645161	0.0103627	0	0		0	0.00772201	0		0.0257511	0	0.00843882
DG_Hil	0.0430622	0.0769231	0.0177778	0.25	0.0163934	0	0.0526316		0.173077	0.201923	0.0413793	0.0194175	0.35119	0	0.139785
DG_mo	0.135057	0.155689	0.0346457	0.643145	0.0998117	0.00339559	0.08	0.055794	0.380952	0.530792	0.0926244	0.0216383	0.541601	0.0451613	0.15374
SUB_mo	0.046875		0.084507	0.25	0.16	0	0.146667	0.0789474	0.246575	0.195122	0.125	0.0206186	0.3125		0.0873786
SUB_pys	0.827397		0.353846	1.12903	0.466667	0.0305164	0.67931	0.557522	0.95756	1.0671	0.409774	0.311927	1.11917		0.806295
BST	0.154882	0.34981	0.0428571	0.361345	0.0410959	0.0111732	0.260664	0.365979	0.520958	0.257353	0.0956938	0.0632911	0.237885	0.119565	0.393548
Cau	0.249712	0.409153	0.0913433	0.701507	0.677331	0.0303286	0.270028	0.621021	0.671456	0.530792	0.159676	0.124797	0.482781	0.199222	0.390099
Put	0.24948	0.488984	0.114013	0.838051	0.113182	0.138316	0.304186	0.690173	0.678131	0.57037	0.178908	0.141943	0.413345	0.281145	0.534504
EPal	0.129968	0.391858	0.0743322	0.513704	0.0346598	0.0462157	0.216309	0.567198	0.349528	0.340726	0.0708661	0.104052	0.197731	0.122396	0.310249
IPal	0.0526316	0.0197133	0.021978	0.0118919	0.0251852	0	0.00311042	0.0243902	0.1167	0.00913242	0.0372041	0.0259336	0.0125945	0
VStr	0.190214	0.610322	0.119201	0.860426		0.101045	0.297506	0.510572	0.600151	0.331107	0.0769874	0.173611	0.191268		0.531384
VPal	0.00184843	0.046332	0.00340715	0.042042		0	0.00983146	0.0347534	0.0965418		0.00655738	0.00403769	0.00412655		0.0157274
Tustr1	0.172996	0.464789	0.122222	0.75942			0.387234	0.430769	0.461078	0.26776	0.101911	0.165899	0.209559		0.663492
Tustr2	0.0744681	0.245098	0.0934066	0.302013			0.2	0.216	0.236686	0.177515	0.0258065	0.0487805	0.0962567		0.422886
Tustr3	0.11284	0.357032	0.0704467	0.39186			0.248588	0.208451	0.376842	0.305133	0.0193548	0.11138	0.129199		0.410714
TuPal1	0.133858	0.53125	0.114094	0.883721			0.415761	0.527508	0.864198	0.442922	0.0286458	0.239535	0.23839		0.691892
TuPal2	0.075	0.349462	0.0627615	0.4375			0.318919	0.22093	0.280374	0.254438	0.0257732	0.131086	0.0719424		0.541985
TuPal3	0.0738739	0.270221	0.066129	0.562264			0.324503	0.430962	0.314381	0.143836	0.0344371	0.0745156	0.0944559		0.308046
HDB	0.00486224	0.0852459	0.00388098	0.0919662			0.0286086	0.0706402	0.058156	0.0234987	0.0042508	0.00498753	0.00443262		0.0558252
SIB	0.00906843	0.0414453	0.00611995	0.0738866		0.003125	0.0308166	0.0492788	0.0516685	0.0205592	0.00203666	0.00578871	0.00833333		0.0265487
OB_gl	0.0109091	0.0141844	0.003125	0.163265						0.0347924	0.0027137	0	0.023919		0.0291121
OB_gr	0.0753694	0.108441	0.0200064	0.296468						0.120261	0.0543024	0.030859	0.171394		0.190386
OB_ipl	0.0838509	0.121528	0.0171731	0.367089				0.0458716		0.269841	0.0363196	0.0250522	0.219344		0.227749
OB_mtr	0.0349345	0.0571429	0.00694444	0.107692						0.122034	0.0151057	0.0220264	0.139098		0.0788732
OB_opl	0.0155317	0.0443491	0.00979083	0.186916				0.018543		0.104819	0.0226354	0.0105597	0.0856102		0.0908714
AON1	0.0886076	0.346503	0.0327181	0.353376		0.162963	0.156997	0.188596	0.495986	0.176235	0.103806	0.0686869	0.28125		0.328962
AON2	0.342466	0.457143	0.0798046	0.919444		0.215116	0.208	0.344538	0.5625	0.446429	0.119122	0.151079	0.484487		0.840491
AON3	0.173309	0.148148	0.0512821	1.16981		0.125	0.3125	0.235294	0.380952	0.611111	0.12069	0.2	0.272727		0.8
LPrP1	0.192771	0.6	0.0661765	1.16129		0.267442	0.292683	0.536	1.13228	0.300813	0.0923077	0.101351	0.43871		0.487047
LPrP2	0.267925	0.61324	0.0843373	1.05788		0.288288	0.285714	0.281938	0.686893	0.503571	0.164087	0.146939	0.383495		0.663082
LPrP3	0.168224	0.444828	0.0609756	0.989209		0.131579	0.229885	0.280612	0.360335	0.362881	0.0674157	0.0625	0.308244		0.555133
Bec	0.0434783	0.125984	0.0150376	0.254098		0.0217391	0.155172	0.138889	0.181818	0.0704225	0.0243902	0.0196078	0.0535714		0.170732
Cla	0.05	0.248408	0.0173913	0.510791		0.15625	0.0909091	0.419753	0.308824	0.198473	0.031746	0.0309278	0.133333		0.357616
Ven	0.00813008	0.158824	0.0172414	0.325444		0.0847458	0.0835509	0.16129		0.0756972	0.027027	0.0290456	0.167785		0.183391
VPrP1	0.0520231	0.205656	0.0313015	0.527094		0.338028	0.126521	0.200521	0.44334	0.140103	0.0238095	0.0583554	0.118306		0.356725
VPrP2	0.140351	0.308581	0.0216667	0.516129		0.120482	0.117155	0.229412	0.539961	0.187207	0.0340357	0.0895522	0.208029		0.544954
VPrP3	0.0331384	0.204023	0	0.35343		0.120879	0.107463	0.20068	0.433566	0.223844	0.037037	0.0471464	0.131206		0.429319
PHyA	0.00611354	0.0186012	0.00379198	0.0291193	0.00367647	0.00090009	0.0246389	0.0415525	0.0486182	0.0175522	0.000780031	0.00596659	0.00910273		0.0324123
THyA	0.0136778	0.0592959	0.0114255	0.0940841			0.0579421	0.0837493	0.0541012	0.0318091	0.00385208	0.00394564	0.0163438		0.0576293
Rt	0.00213447	0.014652	0.00453172	0.0177239	0.00485437	0	0.00609756	0.0451207	0.0326959	0.00748663	0.000789266	0.00245399	0.015528	0.00426439	0.0149254
VPL	0.00537057	0.0397405	0.0047619	0.0642606	0.0178998	0.00317712	0.0160142	0.0269978	0.0571705	0.0159774	0.00714286	0.00684346	0.034384	0.0241411	0.0245339
ZI	0.00214133	0.0235602	0.0160142	0.0320366	0.00457666	0	0.0305499	0.0292096	0.0433437	0.003663	0	0.00481928	0.0261569	0.0112782	0.019802
p3Tg	0.00809717	0.0374532	0.00308642	0.0496454	0.0025	0	0.024	0.0124224	0.0666667	0.0101266	0	0.0144231	0.0124224		0.0104895
p3SNC	0.00934579	0	0.0133333	0.00970874	0	0	0	0.0196078	0.0127389	0.00564972	0	0	0.0191083		0
p3SNR	0	0	0	0.0162602	0	0	0	0	0	0	0	0.00704225	0.00436681		0.0151515
LD	0.0149254	0.099844	0.0116414	0.160574	0.107744	0.00373599	0.0341463	0.0897666	0.129987	0.0511945	0.0153302	0.019019	0.0840336	0.0253749	0.0837912
LP	0.0760719	0.203583	0.0308422	0.164756	0.0383838	0.00863132	0.0982801	0.105811	0.125554	0.167297	0.0473485	0.0283353	0.168817	0.107098	0.183536
Po	0.137421	0.161951	0.0860324	0.184122	0.0513566	0.0171326	0.0943613	0.1124	0.161721	0.0850851	0.0681115	0.049949	0.215111	0.0660277	0.141538
VPM	0.0626598	0.169578	0.0455487	0.111444	0.114664	0.0150339	0.110642	0.0675422	0.132972	0.0747744	0.0689655	0.0675039	0.104547	0.11081	0.061169
SPF	0.023166	0.110787	0.00574713	0.0942857	0.0197628	0.00275482	0.0470219	0.0947368	0.0481586	0.059322	0.0152284	0.0041841	0.0438596	0.0340557	0.0664207
p2LimRt	0	0.0125	0	0.0215054	0.00680272	0	0.027668	0.0353982	0	0	0	0.013245	0.0168539	0	0.0246914
PR	0.0151515	0.034632	0	0.0384615	0.00671141	0	0.0176991	0.0267857	0.00943396	0.0272727	0	0.00925926	0.0230769	0.0075188	0.0253623
p2SNC	0.0102041	0.0185185	0	0.0133333	0	0	0.0208333	0	0.010101	0.0148148	0	0.0147059	0.0232558		0
p2SNR	0	0.00374532	0	0	0	0	0	0.00319489	0	0.009375	0	0	0.00340136		0.00383142
APT	0.00668896	0.0210526	0.00476948	0.0417495	0.00371747	0	0.0133531	0.039267	0.0228216	0.0544747	0	0.00472441	0.01875	0.0125899	0.00719424
JcP	0.00185529	0.0326633	0.00362976	0.0235294	0.00400802	0	0.020155	0.0197368	0.0130208	0.00458716	0	0.00176056	0.0350877	0.00224719	0.037415
LT	0.00351494	0.0454545	0.00511073	0.0524017	0	0	0.00952381	0.0149813	0.0306905	0.0515464	0.00209205	0.0031348	0.028	0.00630252	0.0436508
p1LimRt	0.0122699	0.02	0.00411523	0.0208333	0.00561798	0	0.039604	0.0508475	0.00787402	0.0131579	0.0148148	0	0.0258065	0	0.0576923
p1BRt	0	0.0266667	0.00404858	0.044843	0.0182482	0	0.0283019	0.0463918	0.0460251	0.0229885		0	0.0273224	0.0175439	0.0340909
p1SNC	0	0.0232558	0.008	0.0357143	0.0210526	0	0.0166667	0.0178571	0.00746269	0.0121951	0	0	0.0141844		0.0114943
p1SNR	0	0.00341297	0	0.00704225	0.00411523	0	0.00465116	0	0.00606061	0.00623053	0	0	0		0
TG	0.0192308	0.0519263	0.00776053	0.0516667	0.0164114	0	0.0251346	0.0765661	0.036	0.0673575	0.0148233	0.0125	0.0712329	0.0210325	0.0925926
SC	0.0505596	0.0458167	0.00885246	0.0447578	0.0282855	0.000914495	0.0247538	0.0538259	0.0252774	0.0750293	0.0197612	0.00375536	0.0758769	0.0106126	0.0580936
IC	0.163886	0.0601719	0.0321349	0.0782809	0.0302539	0.000494682	0.0586406	0.0876055	0.0458355	0.112082	0.112846	0.00869565	0.133862	0.0251285	0.0775623
m1LimRt	0	0.0515464	0.0121951	0.0298507	0.00531915	0	0.0131579	0.0300752	0.0346821	0	0	0	0.0241546	0.0126582	0.012987
m1BRt	0	0.0338346	0.00350877	0.0247934	0.00321543	0	0.0314961	0.0229358	0.0137615	0.0216216	0	0	0.0241379	0.0214286	0.0114943
m1SNC	0.00746269	0.025	0	0	0.0111111	0	0.0222222	0	0	0.0327869	0	0	0.00833333		0.0526316
m1SNR	0	0.0132159	0	0	0	0	0.00473934	0	0.00393701	0	0	0	0.00352113		0.00316456
m2A	0.0633333	0.0608592	0.00660502	0.030871	0.0293578	0	0.016983	0.0444785	0.0125786	0.0165289	0.0181504	0.00475059	0.0718654	0.00838574	0.0103842
SCnf	0	0.0251572	0	0.0192308	0	0	0	0.0144928	0	0	0	0	0.0295858	0	0.00694444
m2BRt	0	0.0321285	0.00531915	0	0.00588235	0	0.0198413	0.0206186	0.0224719	0.0155039	0	0	0.02589	0	0.00699301
m2SNC	0	0	0	0	0	0	0	0	0	0	0	0	0.0245902		0
m2SNR	0	0.0165289	0	0.00574713	0	0	0	0.00636943	0.00531915	0	0	0	0.00355872		0.0034965
CB_gr	0.465876	0.355091	0.292263	0.45357	0.307958	0.00272294	0.212766	0.145723	0.230191	0.68611	0.402982	0.0632653	0.538941	0.143516	0.97157
CB_mo	0.0817829	0.0806452	0.0472627	0.0889207	0.0784737	0.00154389	0.0313429	0.0511769	0.0444178	0.153251	0.0641885	0.0113194	0.102794	0.0144578	0.112993
CBN	0.00451807		0.00414365	0.00576606	0.00536193	0	0.00426439	0.00899743	0.00142653	0.00842697	0.000992064	0	0.00172117	0.00252525	0.00504414
isA	0.00764401	0.0141935	0.0078534	0.0223182	0.00570033	0.00142552	0.00933489	0.0239401	0.0100071	0.0136665	0.008	0.00311526	0.0329764	0.00643696	0.0177215
isLimRt	0	0.0181818	0	0.0114943	0	0	0.0108108	0.02	0.00502513	0.00769231	0	0	0.00409836	0	0.0116959
isBRt	0	0.0117647	0.00621118	0	0.00185529	0	0.00442478	0.0132743	0	0	0.0025641	0	0.00363636	0	0
isSNC	0	0	0.010989	0	0	0	0	0	0.0105263	0.0123457	0	0	0.020202		0
isSNR	0	0.0263158	0	0.03	0	0	0.00970874	0	0	0.0052356	0	0	0	0	0
r1	0.00584454	0.0202775	0.00305344	0.0172202	0.00951557	0	0.00477897	0.0165877	0.00897921	0.00567779	0.00247219	0	0.0159054	0.00446097	0.0131187
r2	0.0045489	0.02781	0.00548321	0.0166425	0.0106257	0	0.00911458	0.00912647	0.00380228	0.0133011	0.00153965	0.000587199	0.00969932	0.00246002	0.00824014
r3	0.00805802	0.0291859	0.00547046	0.0231579	0.00286123	0.00275293	0.0195531	0.0118413	0.00606395	0.0154923	0.000648929	0.00233508	0.00619835	0.0100125	0.0157687
r4	0.00498931	0.0225861	0.00470711	0.0174326	0.00937082	0.000586166	0.0196078	0.0354862	0.0109632	0.00841751	0.000650195	0.00696517	0.00727273	0.00128205	0.0160615
r5	0.00740741	0.0192308	0.00295094	0.025941	0.0100541	0	0.00860118	0.0262774	0.00751445	0.00629811	0.00150451	0.00252525	0.00724085	0.00127389	0.0180519
r6	0.00828348	0.0149095	0.00374065	0.0345168	0.003861	0.000744048	0.00457782	0.0385557	0.006244	0.00477403	0	0.00123609	0.00372208	0.00237812	0.0262794
r7	0.0123967		0.00619369	0.0464183	0.00646204	0.000749064	0.0129702	0.0525937	0.00678222	0.0121951	0.000542888	0.0029098	0.0095613	0.00665399	0.0503597
r8	0.0108696		0.0153302	0.039881	0.00842359	0	0.012955	0.0483333	0.00298954	0.00948104	0.0034463	0.00414365	0.0130164	0.0123839	0.0474876
r9	0.0260623		0.0127758	0.0434153	0.0112994	0.00111982	0.00806452	0.0655226	0.010761	0.01875	0.00226629	0.00830105	0.0111184	0.0145903	0.0541667
r10	0.0309859		0.030007	0.0549607	0.0168324	0.00113379	0.00996377	0.0570397	0.00926706	0.0265837	0.00277008	0.0157426	0.0128886	0.0198676	0.0849673
r11	0.0582445		0.0397878	0.0954428	0.0306291		0.00641026	0.118621	0.0149626	0.0396341	0.00747065	0.0376984	0.0254925	0.0295567	0.14111

[truncated: 27 more sheets: Subtype 11, Subtype 12, Subtype 13, Subtype 14, Subtype 15, Subtype 16, Subtype 17, Subtype 18, Subtype 19, Subtype 20, Subtype 21, Subtype 22, Subtype 23, Subtype 24, Subtype 25, Subtype 26, Subtype 27, Subtype 28, Subtype 29, Subtype 30 …]
