# Supplementary material for: Developmental disruption and restoration of brain synaptome architecture in the murine Pax6 neurodevelopmental disease model
Source: Nat Commun. 2022 Nov 11;13:6836. doi: 10.1038/s41467-022-34131-w (PMC9652404; doi:10.1038/s41467-022-34131-w)
Supplement: Supplementary file 13 — Supplementary Dataset 10 [file 41467_2022_34131_MOESM13_ESM.xlsx]

## Sheet: Subtype 01
	CFS0080	CFS0081	CFS0083	CFS0085	CFS0086	CFS0089	CFS0211	CFS0213	CFS0216	CFS0219	CFS0220	CFS0084	CFS0087	CFS0088	CFS0090	CFS0091	CFS0092
region	Subtype 01	Subtype 01	Subtype 01	Subtype 01	Subtype 01	Subtype 01	Subtype 01	Subtype 01	Subtype 01	Subtype 01	Subtype 01	Subtype 01	Subtype 01	Subtype 01	Subtype 01	Subtype 01	Subtype 01
ORB_l1	20.422	7.45763	11.5773	6.01377	7.67288	15.7732	8.25726		5.66598	10.1262	7.93703	14.1741		6.86577	5.20446	9.91298
ORB_l23	19.1156	7.47777	10.5232	5.32886	6.38369	16.4581	7.76654		4.53805	9.9043	7.74786	13.491		5.36556	8.61255	11.3703
ORB_l5	25.6717	10.3674	11.1852	8.21475	9.32043	21.1342	8.23961		3.28287	9.3	8.30238	17.9614		8.43775	11.1781	13.1364	17.3688
ORB_l6	27.3413	12.4258	8.15446	9.9888	11.3554	24.5053	7.76248		1.86531	5.99777	8.4277	20.8457		11.3061	10.003	14.4457	20.6394
FRP_l1	19.8854	6.32597	9.43939	8.72472	6.50382	12.7328			6.26404	11.3846	7.85616	18.5969		7.53425	0.00617284	9.14876
FRP_l23	15.832	5.91192	9.74468	6.0791	5.29412	11.2262			5.01159	10.6194	8.07143	16.7411		6.57042	0.0546448	8.88182
MO_l1	18.0179	4.0041	10.7848	3.94559	6.3079	12.4842	9.86703	9.73377	6.65538	11.1794	7.85309		11.798	4.90497	6.61072	10.295	9.35328
MO_l23	14.4073	4.57268	11.059	3.47609	5.35077	13.3729	9.48225	9.30309	5.59861	12.3847	8.06333		20.1722	5.16947	7.61034	9.19815	10.3564
MO_l5	20.8861	8.78277	11.1856	7.26648	8.90173	21.0164	8.9839	8.79167	4.10703	11.0718	9.51397		18.1039	7.64282	12.1096	13.4748	17.2091
MO_l6	27.7677	11.6024	8.69015	10.029	11.3342	25.3806	6.58444	7.12086	2.3136	6.70988	7.70679		23.3353	11.0204	13.3622	16.9992	21.5367
SS_l1	12.4576	7.65854	10.4053	1.49036	4.97079	20.1622	10.8386	9.19223	6.21236	12.3662	8.35378		11.1966	4.21429	12.1139	18.413
SS_l23	10.5255	5.95099	10.4854	2.09765	5.00277	20.2636	10.7881	9.54506	5.32762	13.4653	8.3309		14.8678	5.16496	14.068	17.825
SS_l5	23.2953	9.0287	11.6339	6.47473	9.48653	27.4836	9.9052	10.056	4.27799	12.1479	8.93182		14.6543	9.17693	16.2654	22.0613	25.3
SS_l6	30.7433	11.427	9.07628	10.6369	10.9756	28.7973	7.64654	8.84128	2.02407	8.34995	7.74491		14.0579	12.826	14.8747	24.6477	27.9073
PTLp_l1	15.2409	11.3889	9.42188	1.71852	4.71429	23.9462	11.0732	8.67308	5.54245	12.7647			0	2.41772	6.1092	23.6875
PTLp_l23	14.6756	7.52564	9.53774	2.62102	5.94958	25.2	10.5759	8.6494	4.41509	13.3846	8.2619		0	5.13681	20.1047	22.7463
PTLp_l5	22.9965	10.1896	10.8736	6.23792	11.1057	28.8278	10.2774	9.24609	4.15493	14.7178	7.70647		0	11.6466	30.9605	25.8113	27.3463
PTLp_l6	31.6047	10.9292	9.5	10.4852	11.5459	30.0333	8.13807	7.82456	2.4918	8.38764	7.15244		0	13.9937	23.124	29.2148	29.8721
VIS_l1	19.8576	11.1612	8.90549	3.00196	9.77483	27.2971	10.189	9.38523	4.74	13.2166	8.32543	20.5526	0	2.53976	8.26303	31.8984	23.6226
VIS_l23	26.1852	8.12422	8.04569	4.53152	9.22276	26.3887	9.29386	9.03216	3.42634	12.8689	7.66968	19.2965	0	7.81176	16.0238	31.6008	24.0115
VIS_l5	31.196	9.12399	8.9714	8.33666	12.7971	30.7989	9.98791	9.62274	3.80164	14.8324	8.15172		0	14.3026	23.6814	31.6481	29.1256
VIS_l6	32.6334	10.2538	7.99688	11.2013	14.4336	31.3657	7.65342	7.94604	2.19761	8.19737	7.24375		0	15.9626	24.499	28.5115	30.6256
RSP_l1	28.4176	10.5364	8.45178	11.6154	17.9113	28.8352	10.8125	9.95528	4.19749	10.0815	7.07473		0	12.8045	30.0272	32.5833	31.9401
RSP_l23	30.2532	4.02232	7.39818	10.9262	14.4861	29.0312	8.76496	9.30496	3.02285	9.4	6.34118		0	13.8624	31.5822	33.1837	30.6869
RSP_l5	33.3104	9.60211	7.65179	11.6786	14.4485	33.5413	10.3863	9.26415	3.92953	11.9211	7.69492		0.00879765	15.1351	30.883	35.2214	32.1783
RSP_l6	32.7957	10.3812	6.20536	13.4848	15.6667	29.0227	6.75352	7.46203	2.18132	7.47177	6		0	17.8	24.685	30.2838	27.7857
CA1_so	22.8221	8.60476	6.55351	4.63495	9.51423	28.4963	9.48148	9.03815	4.10417	8.65156	7.70898	16.3887	3.74795	8.72158	16.6276	20.8249	27.5643
CA1_sp	11.75	5.87578	1.95139	4.20645	5.39344	13.1364	1.70714		0.518519	1.35833	2.44248	9.00901	3.4322	5.85616	17.0398	10.1727	13.9739
CA1_sr	13.9106	4.47764	7.22368	2.56485	6.50522	28.0601	10.5415	9.95635	5.05263	10.3186	7.4431	10.7103	3.08799	3.74681	16.5106	13.7024	17.9852
CA1_slm	45.365	13.3129	8.72911	10.5939	17.658	51.0431	10.3063	12.3697	5.88024	11.108	7.95669	33.9845	4.21862	19.9957	18.9506	41.1423	43.9582
CA2_so	13.8841	9	3.97656	7.42424	7.16667	16.6494	6.25676	5.55405	2.62963	2.62264	7.25862	11.3667	13.747	9.9	12.2317	12.0299	22
CA2_sp	6	4	1.39024	3.41667	2.5	2.35897	1.03704	1.65306	0.790698	0.804878	1.81081	7.07843	12.1	5.70588	14.2093	3.23333	4.72093
CA2_sr	16.7831	9.63855	5.35484	8.26596	7.95833	18.0805	5.23438	6.92	2.23256	2.56	6.25	13.75	8.66038	9.98361	15.0568	12.9855	22.0397
CA2_slm	20.9091	8.80952	4.67347	8.0303	9.07895	24	5.54545		2.55172	1.54545	5.0303	16.2727	8.46341	11.1852	5.28	20.0741	24.6111
CA3_so	22.1125	12.9602	6.03226	9.08876	10.4074	24.9172	7.45699	4.72321	2.13174	3.90071	6.44974	18.2329	9.22137	12.9151	13.3474	19.2471	27.9661
CA3_sp	14.9375	7.77037	3.13043	7.13433	10.0935	15.3871	5.0381	3.8022	2.16216	2.67123	2.7375	16	8.3211	11.5875	13.8553	11.2778	12.9717
CA3_sr	22.7901	12.7677	7.99492	9.22297	12.52	28.2812	8.68874	6.7095	3.20721	5.86029	8.23256	18.9231	9.1345	14.5565	14.6917	24.2874	28.8413
CA3_slm	21.0833	10.3333	4.56	8.66667	9.2	25.1379	5.84615	4.47368	1.85714	3.30303	4.90323	17.12	12.3913	12.1034	9.21739	22.7308	25.7143
DG_gr	3.26531	3.35526	0.904918	2.27468	2.04975	3.77679	1.01293	0.970464	0.107595	0.58156	1.39572	1.94776	14.9847	2.31604	18.7256	2.82759	4.01449
DG_Hil	15.686	13.037	4.87356	8.21168	10.4091	11.4222	5.775	3.86147	2.16	3.78571	6.44615	14.7297	10.6709	13.9712	17.0261	16.0455	15.6273
DG_mo	16.7038	5.94028	6.96933	4.26208	6.97836	22.3461	7.54752	7.34438	3.01892	4.46813	6.06335	9.45468	12.3422	7.65014	17.9683	12.7193	19.9653
SUB_mo	33.45	10.2647	7.48889	8.78261	12.9518	32.0291	10.2558	10.2394	4.05085	7.23913	7.58824		0.291667	15.5714	16.0286	30.55	31.1474
SUB_pys	22.9076	8.10513	8.18605	8.24272	14.5114	26.776	10.5242	11.429	3.24084	10.967	8.12782		0	12.9627	17.0509	22.1875	22.34
BST	31.0913	9.6127	6.56436	9.09738	15.6273	18.246	7.59821		2.73991	5.54074		14.2155	7.84175	19.9309	2.9209	13.6284	21.1494
Cau	25.5791	9.14501	7.08066	7.9052	10.4829	24.8988	7.58547		2.46979	7.72544	6.27171	14.5194		12.9429	7.84644	16.3031	21.4243
Put	26.3659	8.85868	6.88263	7.86578	10.9583	25.6026	6.52597		2.39697	7.03611	6.58896	20.2629	10.7116	13.5549	9.19148	14.0969	20.985
EPal	22.7514	10.6318	5.76228	9.03534	15.0284	28.1942	6.49431		2.4816	6.29827		23.3513	12.3099	20.3234	7.82681	16.6071	22.6474
IPal	8.67628	5.27094	3.9122	4.12857	15.3839	9.93045	5.89277		1.25187	0.77176	0.887597	19.619	14.5099	21.658	6.35902	5.81967	14.9944
VStr	25.3939	10.5289	6.65556	7.75783	13.2498	26.7252	6.36602	5.31897	3.00083	6.44921	6.54846	20.5654	7.89175	17.1523	8.90133	12.8496	19.9472
VPal	9.41177	6.67191	2.03548	6.40581	7.23036	9.21474	2.14176		0.636519	1.51115	1.89558	8.77393	8.82708	8.84291	10.3412	6.9081	10.4464
Tustr1	21.5171	8.90295		8.98462	11.8333	21.9759	6.2511		2.98658	4.78261	6.69058	15.5371			2.33876	9.10526	12.6446
Tustr2	14.5	6.13312		8.40904	10.0714	15.7557	4.85217		1.81529	2.16505	5.0678	12.5459			2.07675	7.73057	11.8819
Tustr3	19.8089	8.18459		6.93989	12.0219	19.7399	4.43434		1.89326	2.47957	5.67105	13.7285			6.2552	7.66053	12.6479
TuPal1	1.38839	8.97667	6.96757	8.69006	19.0056	26.8429	6.34277		4.39496	4.5	6.3198	17.9306			0.00341297	10.7393	18.8867
TuPal2	16.452	8.06641	5.61076	7.41935	13.8069	19.9638	4.72596		2.37374	3.25253	4.7052	15.4021			0.0318021	8.10924	15.2297
TuPal3	9.89401	8.42905	3.8231	7.99683	11.1817	15.8461	5.61024		1.56127	4.96903	6.1	17.2683			4.95272	9.13577	14.6361
HDB	14.0296	9.4991	2.1231	9.90482	10.0366	15.0378	2.78791		0.836594	3.4736	2.8507	12.9117	12.5303	13.0851	4.90882	11.0949	12.3112
SIB	11.8553	9.21616	2.10035	7.54984	9.76727	12.4005	2.61213	1.96044	0.57361	2.01537	2.34225	10.9449	9.91487	12.7437	9.12677	8.70612	12.4721
OB_gl	7.66165		2.01802	7.44356	7.10793	7.00344	2.15698		0.845455	3.09392		13.8879	3.59565	9.67733
OB_gr	7.14067		2.46903	4.86127	3.92449	4.60832			1.15495	2.94166		5.59319	5.2145
OB_ipl	8.09451		2.45833	6.41489	2.58111	5.3007			1.40331	3.45247		8.5814	3.70903
OB_mtr	6.01544		0.970588	4.42922		4.10602			2.06438	2.81884		6.06633	3.39387
OB_opl	12.2085		3.89216	9.95323	7.52772	9.01783			2.81305	5.15008		13.5151	3.18638	1.78906
AON1	12.9562	7.27273	5.9828	8.52424	6.57279	8.26875	5.54514		1.19	5.50881	7.11085	10.0902	5.42516	6.7402	1.65896	7.95319	10.0962
AON2	18.2057	7.75	6.22581	6.82031	6.12288	12.5482	5.664		2.07419	7.01	5.89375	11.4724	5.26042	6.40294	5.58566	8.34946	7.64641
AON3	17.9474	8.08421	7.6	6.12727	5.68493	14.4769	4.66667		1.33962	6.68421	6.64646	13.4483	6.93567	6.2971	12.2277	8.51351	9.41275
LPrP1	21.163	8.81818	8.67391	7.86916	8.00847	19.0092	8.22785		3.29921	7.5198	8.05714	13.1258	10.0924	7.96	0.25	10.9764	13.6593
LPrP2	19.0924	7.92473	7.91118	6.64228	6.58039	17.24	8.00394		3.02358	6.84556	7.55556	13.6957	9.09524	7.00621	6.24444	8.44578	11.5291
LPrP3	22.4662	8.47904	7.1369	7.13669	7.08833	18.0021	7.08744		2.16505	7.46535	8.1018	17.2269	8.54455	7.67883	7.96196	9.6553	13.2475
Bec	24.9449	11.5571	3.29268	9.36111	11.1799	18.9286	3.875		1.88119	5.40952	7.07843	14.6108	9.4186	11.2719	7.88462	12.8592	17.3279
Cla	25.4667	10.8152	4.50714	8.90141	9.33333	21.1484	5.78523		1.73554	6.6875	8.12281	16.8563	8.52857	10.4825	8.12844	11.759	15.8333
Ven	16.6806	10.7527	1.7284	9.69231	9.48042	14.6262	2.20287		1.54091	5.18579	5.92473	11.6096	6.06771	7.67536	10.5161	11.2987	11.8132
VPrP1	16.743	9.02478	6.51042	9.63576	9.13823	13.542	6.03226		2.10989	5.98678	7.47781	13.2101	1.30804		9.61983	10.8106	8.78431
VPrP2	15.7367	8.17963	3.65116	7.18717	7.35008	13.4832	5.88361		2.23291	4.8159	4.61328	13.0536	3.39915	8.06286	10.0356	7.52186	9.40445
VPrP3	17.4251	10.7379	1.80906	9.71779	9.1042	14.1019	5.93131		1.92835	5.67857	5.96703	12.6896	3.81923	9.10044	9.49485	9.24716	12.106
PHyA	9.70871	5.29479	2.69176	7.64051	8.89198	9.18464	2.66325	2.75217	0.80886	0.775495	1.43304	9.62918	11.4337	11.5267	7.10894	8.31138	9.30265
THyA	10.3801	8.64643	2.04489	7.57072	8.5376	12.5627	2.82801	2.70561	0.764495	2.722	2.70248	13.1695	10.6261	12.9055	5.3	10.0409	13.5666
Rt	14.5903	8.99199	2.37844	7.67061	8.92246	12.6219	3.41463	0.759259	0.777778	1.61462	2.44165	11.6451	9.67644	13.0465	10.9001	10.7808	14.5306
VPL	10.4972	7.85968	3.41879	7.96486	10.6111	7.60542	4.06557	2.04243	1.62784	1.95277	2.94975	11.9228	9.46512	9.67641	10.7093	9.09437	8.48665
ZI	14.3299	10.1927	2.93421	7.59551	7.94933	13.0332	2.95	2.98399	1.0251	2.30769	2.14634	11.2136	8.79528	11.4519	5.59134	11.6063	15.2069
p3Tg	14.0438	6.40826	2.54587	4.87898	7.36022	8.47586	3.35475	3.68817	0.696078	2.29167	2.33624	9.77291	13.3604	11.2132	6.31174	9.0614	14.4324
p3SNC	4.62857	2.41111	1.27119	3.40594	5.18518	5.125	2.79339	2.46364	0.584906	0.785714	1.04545	5.74242	13.6471	5.13043	5.60976	5.74627	11.7054
p3SNR	3.6257	3.23913	0.493056	2.72034	3.39506	5.38806	0.976923	1.11111	0.195021	0.470588	0.703833	2.83505	12.7846	3.70988	4.58036	3.97321	4.68038
LD	12.7116	8.9363	3.45847	9.38135	9.6217	10.9488	4.96829	4.65403	2.18789	2.98736	4.48712	11.2532	11.2562	10.7434	10.8303	12.4194	10.0324
LP	13.5297	9.10617	3.71475	9.29495	11.2834	11.0874	5.1237	4.92175	2.00813	3.07331	4.45423	13.4651	6.31261	12.3907	14.76	13.1693	14.1782
Po	11.5448	8.5124	3.7029	8.35923	10.5127	9.4981	4.87279	4.30635	2.17191	2.96104	3.9453	14.9126	9.96609	10.8556	10.4818	11.2881	9.1467
VPM	9.49785	8.18319	3.61861	7.57841	8.93379	7.68772	4.66251	3.9306	2.38228	2.67738	3.6664	10.1438	6.91189	8.79456	8.87393	9.43762	6.88021
SPF	11.1163	9.18284	2.7375	7.87279	7.66667	10.1455	3.89224	3.78109	1.53903	2.33714	2.94262	10.4406	9.31325	9.18657	12.3041	11.5652	9.80488
p2LimRt	10.8476	8.08203	2.65693	6.76721	8.39344	11.5415	2.99643	2.80976	0.630252	1.70391	2.08487	8.81984	10.0255	10.5478	8.43377	9.01967	11.9247
PR	9.49819	5.4717	1.74667	4.5431	6.59825	7.27559	3.11111	2.99668	0.703947	1.74627	1.58885	8.9335	12.7204	7.27547	8.08854	6.60753	11.3684
p2SNC	4.28571	2.90789	0.902778	3.58442	5.02778	5.7193	1.65789	1.46739	0.44898	0.790698	1.2	4.55	10.439	6.15217	5.97368	5.44737	12.4299
p2SNR	4.68826	3.77419	0.662069	2.78992	3.52459	5.55274	0.895105	1.02688	0.123762	0.521008	0.843478	3.61905	11.6149	4.29231	4.15232	3.67073	5.8151
APT	11.6209	8.50112	2.25213	7.58646	9.11788	10.1194	2.73333	2.98113	0.821263	2.0071	2.45673	13.6492	4.07955	11.26	13.7848	10.8331	18.0067
JcP	12.6933	9.74797	2.70141	6.92405	9.82209	11.4848	2.84814	3.21043	0.799058	2.24355	2.61408	11.9407	3.96992	11.3908	14.3899	10.1513	18.8609
LT	12.7624	9.75623	2.83124	7.50539	8.9574	10.6482	3.04401	3.15564	0.969741	2.50804	2.97394	11.0497	3.80165	10.3297	15.0696	10.7223	19.3828
p1LimRt	11.543	9.07407	2.99526	5.96018	8.34545	12.2562	3.15	2.936	0.727273	1.86905	2.33333	8.4037	5.42353	9.93981	11.198	9.74713	17
p1BRt	10.0717	6.32399	2.16883	5.44419	6.5993	9.59113	2.33333	2.23894	0.605128	1.70721	2.0823	7.33762	11.8492	7.21975	7.74035	7.32753	17.7619
p1SNC	5.66667	5.28571	1.13559	3.94667	6.44186	6.40909	2.04202	2.12048	0.217391	0.859155	1.65854	5.32203	10.9535	7.43478	6.32558	4.1	12.8723
p1SNR	4.98387	4.34836	0.863636	3.71429	3.11043	5.69543	0.772455	0.909871	0.106383	0.542253	0.748792	4.66667	12.2759	4.17112	5.18	3.79429	6.95101
TG	13.2283	11.7155	2.98312	8.22111	8.62082	11.4172	3.44801	4.08632	1.33253	2.64921	2.94292	11.4916	4.13768	11.8289	14.6987	12.432	17.9215
SC	15.6512	11.4469	3.54876	9.52402	11.0668	15.1189		4.59254	1.22849	3.0466	3.37224	16.3812	1.49197	14.5121	18.1277	15.59	18.3815
IC	14.4189	11.517	3.57467	11.0013	12.2576	12.3639	5.7139	5.25983	2.13994	4.44226	4.22065	19.5049	5.01829	15.2652	21.9661	19.3864	16.4266
m1LimRt	12.5254	7.93023	2.45017	6.04023	7.62162	10.1927	3.12563	3.44033	0.770115	2.01053	2.28448	7.90491	4.89381	10.2282	11.5533	9.90184	17.2845
m1BRt	11.0466	6.97665	1.77612	5.91466	6.94215	10.3209	2.38958	2.29577	0.609053	1.78231	1.95139	6.89339	8.34509	7.53137	9.31408	8.54342	18.9121
m1SNC	8.56338	4.42857	0.941176	3.64516	4.95122	5.6875	2.19277	2.42466	0.304348	1.62319	1.64179	5.08197	10.2558	5.41026	8.71739	3.74074	15.8289
m1SNR	5.22344	3.91915	0.766423	3.56164	3	5.51759	0.93617	1.08738	0.127168	0.78481	0.696517	4.30612	12.0116	4.74675	13.1316	3.86179	6.85498
m2A	12.0384	9.41406	2.61981	7.81485	10.5915	9.63885	4.76121	3.68792	1.01067	2.76935	2.69887	13.76	5.44217	12.5578	13.8093	13.0134	12.8564
SCnf	10.5725	7.15476	2.28986	5.71533	8.38384	7.46465	2.81982	2.78472	0.472527	1.65169	2.09677	8.20096	5.375	10.1812	10.5882	9.21978	16.4912
m2BRt	10.6965	6.4433	2.25784	5.80675	6.53333	9.07018	2.04348	2.13525	0.488235	1.29004	1.88406	6.87645	6.69714	8.19157	10.5129	8.37898	13.9032
m2SNC	7.58824	4.08696	1.09091	4	3.97222	5.79167	1.03448	1.52459	0.269841	1.72414	1.27119	5.23881	7.52381	4.56818	16.0545	3.55556	14.5574
m2SNR	4.86066	4.12308	1.0915	3.55484	4.08333	5.51744	1.08621	1.33945	0.216216	0.977444	0.698718	4.33708	10.4491	4.44186	16.3761	3.87097	7.62304
CB_gr	7.13314	4.88813	2.94356	4.85663		7.04602	2.57224	2.86905	1	3.21268	2.30155	6.31347	7.41773	8.55449	13.6551	8.75615	7.38956
CB_mo	13.7599	14.5807	2.17251	12.4526			4.28604	4.90183	0.769231	3.68807	3.69666	13.1226	7.82507	16.0255	12.2225	16.2898	15.8316
CBN	6.28791	4.78198	0.813615	3.38583		1.96187	1.39567	1.67898	0.471631	1.09932	1.26208		4.80534	5.21828		5.87487	9.07358
isA	11.3102	8.25859	1.68331	7.07028	7.66983	7.35832	3.60153	3.15776	0.92612	2.04239	1.55802	8.9795	8.15667	10.3774	11.0785	9.30919	8.51925
isLimRt	8.33906	4.75817	1.83929	5.00437	6.78082	6.305	3.00585	2.72458	0.404762	1.29771	1.39759	6.33793	5.43195	10.0971	11.1818	7.1	15.2913
isBRt	9.05917	5.86145	1.77839	4.86735	5.90234	6.20382	2.29539	2.75203	0.551724	1.17007	1.34298	6.22697	6.37975	7.63636	10.7373	6.84655	14.7455
isSNC	9.44737	5.27273	1.42553	5.36709	3.37037	5.86567		1.34783	0.468085	1.56667	1.01887	3.57658	8.17647	5.17073	16.1733	5.03636	14.4035
isSNR	5.2913	5.23684	1	3.49701	1.90123	6.51064	0.802198	1.49398	0.289256	1.55238	1.01961	5.21569	8.88235	5.08696	15.7946	4.61719	7.89516
r1	9.35978	7.20578	1.86613	5.74971	6.77357	8.89661	1.84491	2.10405	0.796034		1.43874	6.45553	8.27434	7.46929	9.15577	8.67996	10.4768
r2	7.58026	5.7822	2.31065	5.88326	7.67829	9.32049	2.04574	2.95912	0.820433		2.39677	8.33799	8.06909	9.18392	12.6129	10.3268	9.18718
r3	7.75557	5.83964	2.48641	5.28672	7.47222	9.23937	3.00362	2.93322	0.872165		2.11517	7.81227	8.60079	10.7244	11.0706	9.70847	7.50432
r4	7.11261	6.59991	2.01686	4.77314	5.86278	8.19436	2.90034	1.91759	0.821494		2.12009	6.55756	7.52396	8.16287	13.4779	6.67195	8.37195
r5	7.67985	6.8817	2.1713	5.40325	4.88032	7.56424	1.77271	1.86909	0.718876		1.40936	4.87616	9.85176	7.97926	14.0347	6.1266	8.2579
r6	9.60476	7.51985	2.42491	5.81455	6.36309	10.1519	2.45984	2.30282	0.851569		1.85813	4.76732	8.80632	8.77847	21.1819	8.44501	10.5159
r7	9.15551	7.15536	2.3234	6.23533	6.50723	9.6216	2.5371	2.89864	0.890988		1.73789		6.10267	10.6301	25.9743	7.51174	9.63621
r8	7.82349	6.2706	2.08189	5.59553	6.42333	8.37851	2.3873	2.68228	0.983916		1.57001		7.20611	9.77557	22.5511	5.80887	8.375
r9	7.63413	6.42271	2.05673	5.77362	6.13582	8.94574	2.28651	2.47397	0.836132		1.80415		0.932056	9.53679	16.847	6.91145	8.48804
r10	7.61744	6.45632	2.06781	5.45927	6.49861	9.50632	2.81903	2.72752	0.908155		1.97063		0	9.64323	13.7741	7.78709	9.03501
r11	8.02685	7.18583	2.39459	4.81825	6.23277	9.92214	3.0754	3.76713	1.24633		2.49751		0	10.3627	9.15007	6.72347	8.28737

## Sheet: Subtype 02
	CFS0080	CFS0081	CFS0083	CFS0085	CFS0086	CFS0089	CFS0211	CFS0213	CFS0216	CFS0219	CFS0220	CFS0084	CFS0087	CFS0088	CFS0090	CFS0091	CFS0092
region	Subtype 02	Subtype 02	Subtype 02	Subtype 02	Subtype 02	Subtype 02	Subtype 02	Subtype 02	Subtype 02	Subtype 02	Subtype 02	Subtype 02	Subtype 02	Subtype 02	Subtype 02	Subtype 02	Subtype 02
ORB_l1	1.26593	0.819209	0.028866	0.745267	0.771879	1.20302	0.0290456		0	0.0213592	0.0869565	1.29138		0.758389	0.0111524	0.731563
ORB_l23	1.27644	0.907585	0.0139211	0.871737	0.68736	1.30412	0.0404412		0	0.0194175	0.0377358	1.4479		0.794444	0.014902	0.682729
ORB_l5	0.714512	0.820423	0.012218	0.61316	0.430203	0.784	0.021256		0	0.00342466	0.046815	0.851931		0.612245	0.0174419	0.381457	0.930386
ORB_l6	0.168254	0.324487	0.00266312	0.2208	0.137339	0.210191	0.0151286		0.00184502	0	0.0224033	0.206125		0.242382	0.0295567	0.198758	0.327138
FRP_l1	1.3949	0.972376	0.0378788	0.797753	0.961832	1.2069			0	0	0.0753425	1.32143		0.89726	0	0.61157
FRP_l23	1.976	1.48705	0.0212766	1.06215	0.957983	1.58333			0	0	0.047619	1.3125		0.873239	0	0.909091
MO_l1	1.67338	1.21926	0.045208	1.32458	1.01362	1.75352	0.0236794	0.0681818	0.00199203	0.00676819	0.0784641		0.626263	1.08639	0.02331	1.02212	1.40734
MO_l23	2.375	1.77158	0.050996	1.7623	1.14668	2.29482	0.035499	0.0617761	0	0.0122921	0.078056		0.392405	1.11992	0.0241379	1.56736	2.02025
MO_l5	1.35243	1.34157	0.0282008	0.979545	0.626162	1.21852	0.0244156	0.0385802	0	0.00478698	0.0352726		0.548961	0.747874	0.0369458	1.03474	1.2
MO_l6	0.308411	0.414104	0.00575126	0.253828	0.137699	0.285714	0.00307062	0.00143885	0	0	0.0138889		0.909366	0.230056	0.0492454	0.216069	0.277615
SS_l1	2.41996	0.928049	0.0436893	1.34047	1.1191	1.38682	0.00783699	0.0640777	0	0.00657895	0.0654397		0.334869	0.900621	0.0831826	1.12516
SS_l23	2.88349	1.59134	0.0446097	1.74082	1.14958	1.81726	0.0195804	0.0841202	0	0.00289575	0.0632603		0.282723	1.07103	0.0535069	1.52256
SS_l5	1.32414	1.17015	0.0251866	0.975331	0.514568	0.96794	0.0117836	0.0468085	0	0.00317965	0.0285205		0.238234	0.661814	0.0525127	0.950528	0.985279
SS_l6	0.273377	0.389659	0.00785193	0.287684	0.0945406	0.372752	0.00402576	0.00825688	0	0	0.00533463		0.231687	0.174988	0.0575342	0.381636	0.273627
PTLp_l1	2.70073	0.666667	0.03125	1.33333	1.16667	1.25385	0.0162602	0.0641026	0	0			0	1.1519	0.0574713	1.60156
PTLp_l23	2.87111	1.05556	0.072327	1.51592	1.07563	1.36604	0.00892857	0.0717131	0	0	0.0333333		0	1.4886	0.052356	1.57463
PTLp_l5	1.29577	0.884758	0.0223048	0.877323	0.430412	0.705556	0.00342466	0.015625	0	0	0.0497512		0	0.614458	0.118421	1.02516	0.790244
PTLp_l6	0.405316	0.358333	0.0147059	0.443787	0.08	0.22	0.0125523	0.00877193	0.00409836	0	0.0182927		0	0.128527	0.0775194	0.318519	0.331395
VIS_l1	1.35988	0.662468	0.0518293	1.17417	0.826159	0.920635	0.00656168	0.0496644	0	0.00296736	0.028436	1.36184	0	1.19277	0.400474	0.898352	0.799574
VIS_l23	1.42276	0.721294	0.0446521	1.03066	0.703344	0.951289	0.00328947	0.0251256	0	0	0.036129	1.21446	0	1.3076	0.462657	0.720661	1.01796
VIS_l5	0.690302	0.683738	0.0303293	0.576966	0.650958	0.694054	0.00431779	0.014827	0	0.00112486	0.0183908		0	0.862661	0.401316	0.479167	0.683099
VIS_l6	0.214076	0.302376	0.00832466	0.267327	0.205752	0.201389	0.00136986	0.00719424	0	0	0.01875		0	0.146707	0.0647619	0.158664	0.222962
RSP_l1	0.626471	0.48301	0.0203046	0.441026	0.422043	0.505747	0.0115741	0.0121951	0	0	0.0142349		0	0.858357	0.735922	0.637821	1.05689
RSP_l23	0.792735	0.584821	0.0155642	0.47541	0.404568	0.587798	0.0106838	0.0184397	0	0	0.00294118		0	0.907303	0.672189	0.613008	0.586283
RSP_l5	0.534351	0.544014	0.0119048	0.35034	0.509235	0.690367	0.00488998	0.00707547	0	0	0.019774		0	1.15904	0.609294	0.381679	0.295652
RSP_l6	0.0752688	0.255605	0.00892857	0.0909091	0.235772	0.142045	0	0	0	0	0.0211864		0	0.22439	0.07	0.0675676	0.047619
CA1_so	0.382883	0.321429	0.00184502	0.219417	0.13852	0.0861423	0	0	0	0	0.00309598	0.210031	0.00547945	0.294664	0.0132325	0.16849	0.251462
CA1_sp	0.0657895	0.0745342	0	0.0451613	0.00819672	0	0		0	0	0	0	0.0169492	0.0410959	0.00568182	0.00719424	0
CA1_sr	0.673344	0.680511	0.0157895	0.403068	0.250522	0.372028	0.00136054	0.0141207	0	0	0.00689655	0.492958	0.00846024	0.763206	0.0141844	0.491497	0.584871
CA1_slm	0.106464	0.267742	0	0.143345	0.0649351	0.0246154	0	0	0	0	0.00393701	0.0463918	0.00809717	0.218884	0.00760456	0.0615385	0.0962343
CA2_so	0.0144928	0.0298507	0	0.030303	0	0	0	0	0	0	0	0.0222222	0.0481928	0	0.0365854	0.0149254	0.0258621
CA2_sp	0	0.0294118	0	0.0833333	0	0	0	0	0	0	0	0.0196078	0.05	0.0882353	0.139535	0.0333333	0
CA2_sr	0.0481928	0.0722892	0	0.0319149	0	0.0344828	0	0	0	0	0	0.0294118	0.0283019	0.0163934	0.0681818	0.0289855	0.047619
CA2_slm	0	0.0238095	0	0.030303	0	0	0		0	0	0	0.0181818	0	0	0	0	0
CA3_so	0.0875	0.170455	0	0.136095	0.0444444	0.0318471	0	0	0	0	0	0.0616438	0	0.0990566	0.0105263	0.0470588	0.101695
CA3_sp	0.151786	0.281481	0	0.253731	0.201439	0.169355	0	0	0	0	0	0.148936	0	0.2125	0	0.101852	0.113208
CA3_sr	0.17284	0.388889	0	0.337838	0.136	0.171875	0.00662252	0	0	0	0	0.205128	0.0233918	0.234783	0.0676692	0.218391	0.307692
CA3_slm	0	0.037037	0	0	0	0	0	0	0	0	0	0	0	0	0	0	0.0357143
DG_gr	0.00816326	0.0526316	0	0.0386266	0	0.00446429	0	0	0	0	0	0.00373134	0.0152672	0.00471698	0.0511628	0	0
DG_Hil	0.0909091	0.251852	0.0153257	0.167883	0.0909091	0.0277778	0	0	0	0	0.00384615	0.128378	0.0316456	0.125	0.0457516	0.0363636	0.163636
DG_mo	0.0557185	0.130556	0.00438116	0.121523	0.0540958	0.0424077	0	0.00236686	0	0	0	0.0402878	0.0378682	0.104816	0.0413793	0.0806723	0.0763889
SUB_mo	0.025	0.161765	0.0111111	0.217391	0.361446	0.0582524	0	0	0	0	0		0	0.628571	0	0.2	0.115789
SUB_pys	0.516807	0.661538	0.00697674	0.326861	0.238636	0.349727	0.00371747	0.0181269	0	0	0.00501253		0	0.66805	0.0231481	0.486607	0.408571
BST	0.493776	0.346032	0.0148515	0.262172	0.236364	0.266129	0		0	0		0.112069	0.713805	0.480263	0.00282486	0.275862	0.287356
Cau	0.44888	0.347113	0.00927909	0.316648	0.257789	0.506193	0.00569801		0.00104167	0.00455433	0.038247	0.156522		0.534107	0.0149813	0.452122	0.350753
Put	0.611816	0.476629	0.00736842	0.444894	0.32522	0.594657	0.0156636		0	0.0164713	0.039705	0.656572	0.489032	0.631679	0.00788091	0.441877	0.617301
EPal	0.459526	0.400306	0.0140296	0.404967	0.250356	0.484922	0.00930714		0	0.00866337		0.552688	0.409731	0.569159	0.00195695	0.446864	0.430241
IPal	0.0144231	0.00492611	0.0170732	0.0102041	0.11236	0.0401855	0.013986		0.0149626	0	0	0.190476	0.298013	0.211594	0.00327869	0.0134128	0.161017
VStr	0.513449	0.471618	0.00869565	0.426931	0.322867	0.402036	0.0178273	0	0	0.0257511	0.0279361	0.45604	1.75483	0.604938	0.00142315	0.262767	0.4301
VPal	0.0115718	0.0256835	0.00262812	0.0419806	0.0106157	0.0192308	0.0046225		0	0.000969932	0.002457	0.0222772	1.71875	0.00675676	0.00473934	0.0108696	0.020649
Tustr1	0.746575	0.270042		0.695385	0.361111	0.329317	0.0396476		0	0	0.0493274	0.485714			0	0.229102	0.442149
Tustr2	0.294872	0.178571		0.366165	0.0909091	0.221591	0.0173913		0	0	0.0211864	0.296471			0.00219298	0.15544	0.377953
Tustr3	0.332461	0.193548		0.10929	0.177596	0.209115	0.023569		0	0.00645161	0.0338346	0.284701			0.0034642	0.171779	0.329577
TuPal1	0.0178571	0.346667	0.0108108	0.625731	0.451253	0.562827	0.0471698		0	0.00704225	0.0203046	0.930556			0	0.209402	0.32
TuPal2	0.284	0.207031	0.0126582	0.301075	0.23166	0.272981	0.0288462		0	0.010101	0.0289017	0.381443			0	0.155462	0.358108
TuPal3	0.0138249	0.192568	0.00982801	0.190476	0.20915	0.212121	0.0177165		0	0.0265487	0.0708333	0.432927			0.00429799	0.154745	0.251908
HDB	0.0362239	0.0664273	0.00691563	0.0761421	0.0199667	0.0312243	0.00798176		0.00575374	0.0248447	0.00375587	0.0601336	0.917508	0.0387985	0	0.0316206	0.0365359
SIB	0.0298786	0.040393	0.00704225	0.0501629	0.0345455	0.0230906	0.00551471	0	0.0087241	0.00204918	0.00557414	0.0401438	0.153017	0.0345912	0.00265957	0.0193878	0.020765
OB_gl	0.00601504		0	0.0205245	0.0220264	0.014433	0		0	0.00110497		0.0848485	0.0208696	0.12
OB_gr	0.026034		0	0.0906175	0.0446974	0.0336347			0	0.00135685		0.0224014	0.00391773
OB_ipl	0.0228659		0	0.0815603	0.0193705	0.0402098			0	0.00380228		0.0465116	0.00334448
OB_mtr	0.0154394		0	0.0593607		0.026506			0	0.0108696		0.0153061	0.00707547
OB_opl	0.0107276		0.00326797	0.0225806	0.00382409	0.00688817			0	0.000815661		0.0381558	0.0767455	0.0390625
AON1	0.0558659	0.130435	0.00215054	0.131059	0.125595	0.021875	0.0104167		0.00166667	0.00195695	0.00923788	0.0714286	1.62261	0.171569	0.0134875	0.0829787	0.115385
AON2	0.158228	0.175	0	0.195312	0.192797	0.24197	0.008		0	0.03	0.00625	0.169179	1.62708	0.25	0.00796813	0.102151	0.24502
AON3	0.140351	0.294737	0	0.136364	0.0821918	0.184615	0.0070922		0	0	0.020202	0.137931	1.29825	0.202899	0	0.027027	0.114094
LPrP1	0.26087	0.159091	0	0.261682	0.059322	0.100917	0.0126582		0	0.0148515	0.0428571	0.45283	0.605042	0.32	0	0.133858	0.274074
LPrP2	0.228916	0.274194	0.00657895	0.325203	0.164706	0.212308	0.015748		0	0.011583	0.0396825	0.4	0.839286	0.385093	0.0444444	0.216867	0.354651
LPrP3	0.0878378	0.230539	0	0.21223	0.160883	0.160944	0.00448431		0	0.00330033	0.011976	0.196217	1.11551	0.30292	0.0108696	0.246212	0.191419
Bec	0.0787402	0.191781	0.00609756	0.111111	0.143885	0.0612245	0		0	0	0	0.0658683	0.906977	0.175439	0	0.183099	0.0491803
Cla	0.116667	0.184783	0.00714286	0.239437	0.119658	0.109375	0		0	0.0104167	0	0.126437	1	0.20979	0.0550459	0.120482	0.177778
Ven	0.0626866	0.0981818	0	0.182051	0.0704961	0.0646154	0		0	0	0.0129032	0.0438247	1.67188	0.0710901	0.00846024	0.115312	0.107143
VPrP1	0.153631	0.14723	0	0.241722	0.0950324	0.115321	0		0	0.00660793	0.0234987	0.0797101	0.276786		0.00826446	0.116279	0.120448
VPrP2	0.0761035	0.228916	0.00332226	0.187166	0.100471	0.134328	0.0137825		0	0.0230126	0.015625	0.177708	1.24841	0.0971429	0.0124555	0.142077	0.26178
VPrP3	0.0627178	0.134409	0	0.179448	0.105882	0.123967	0.0020202		0	0.00549451	0.018315	0.0687204	1.54231	0.152838	0.0137457	0.110795	0.130977
PHyA	0.007922	0.0133418	0.0192157	0.0221019	0.0355257	0.0128006	0.0133029	0.00288739	0.0106645	0	0.00434783	0.0431611	0.178265	0.0421175	0.00351406	0.0141535	0.0189496
THyA	0.0323974	0.0676403	0.0149648	0.0583127	0.0243902	0.0314825	0.00659564	0.0046729	0.00429492	0.00953137	0.00991736	0.0893108	0.168657	0.0490057	0.00285714	0.02526	0.0798677
Rt	0.0164835	0.0104167	0.00367422	0.0364892	0.0336503	0.00565371	0.0012837	0	0.00987654	0.000902527	0.00503018	0.0313152	0.0410317	0.0423317	0.00768156	0.0142643	0.00837089
VPL	0.0124858	0.035503	0.000796178	0.0200803	0.0205314	0.00612423	0.00163934	0	0	0	0.00367647	0.0308642	0.0377907	0.025974	0.00819001	0.0154265	0.0198105
ZI	0.0257732	0.0294785	0	0.0449438	0.0293333	0.00829876	0.004	0	0	0	0	0.0427136	0.104987	0.0208333	0.00188324	0.0183727	0.0221675
p3Tg	0.0218978	0.0550459	0	0.0191083	0.0215054	0.00689655	0.0027933	0	0	0.0166667	0	0.0239044	0.153153	0.0304569	0	0.00877193	0.00900901
p3SNC	0	0	0	0	0.0740741	0.0125	0	0	0	0	0	0.030303	0.0588235	0	0	0.0149254	0.00892857
p3SNR	0	0.0108696	0	0	0.00617284	0	0	0	0	0	0	0	0.0461538	0	0	0.00892857	0.00316456
LD	0.0176322	0.0444712	0.000847458	0.0300518	0.0164084	0.0065703	0.00566251	0.00122249	0.00247219	0	0.0163934	0.00886076	0.00328407	0.0464015	0.00756757	0.021398	0.0445344
LP	0.0371287	0.118519	0.00564061	0.0716804	0.0182517	0.042503	0.002079	0.00132626	0	0	0.0115875	0.027907	0.00863558	0.0641399	0.0116279	0.0653333	0.0684211
Po	0.0962464	0.110193	0.0108696	0.102477	0.0160233	0.0371429	0.00252738	0.00435161	0	0.00108225	0.00940171	0.0787487	0.0234783	0.053203	0.00470035	0.069209	0.0529514
VPM	0.0340776	0.0529922	0.00237624	0.125671	0.0335968	0.0174811	0.00166251	0.00195503	0.000515198	0	0.00633914	0.0344828	0.0100532	0.0783049	0.0034188	0.0426829	0.00718735
SPF	0.0290698	0.0522388	0	0.04947	0.0340136	0.0454545	0	0	0.00371747	0.0142857	0.00819672	0.048951	0	0.00746269	0	0.0237154	0
p2LimRt	0.00952381	0.015625	0	0.0622951	0.0273224	0.0592885	0.00714286	0	0	0	0.0110701	0.0574413	0.044586	0.0869565	0.00993378	0.00655738	0.0430108
PR	0.0288809	0.0235849	0.00888889	0.0344828	0.0131004	0.0472441	0	0.00332226	0	0	0	0.0358056	0.0501792	0.0264151	0.00520833	0.0215054	0.0526316
p2SNC	0	0.0131579	0	0	0	0	0	0.0108696	0	0	0	0.0333333	0	0	0	0.0263158	0.0280374
p2SNR	0	0	0	0.0252101	0.010929	0.00843882	0	0	0	0	0	0	0.0496894	0.00512821	0	0	0.00520833
APT	0.0118483	0.0178971	0.00170358	0.018732	0.0137525	0.0124378	0	0	0.0046225	0	0.00240385	0.0134409	0.0227273	0.0189753	0.0141093	0.00585652	0.0740741
JcP	0	0.0325203	0	0.00949367	0.0163599	0.00277008	0	0	0	0	0	0.0240113	0.0075188	0.0131363	0.0168067	0.00840336	0.093985
LT	0.00276243	0.0498615	0	0.0123267	0.0179372	0.00753769	0	0	0	0.00160772	0	0.0338983	0.00826446	0.0125589	0.0196429	0.00802568	0.0526316
p1LimRt	0	0.031746	0	0.0353982	0.00454545	0.0165289	0	0	0	0	0	0.0148148	0.0588235	0.0138889	0.0152284	0.00383142	0.0776699
p1BRt	0.0477816	0.0685358	0	0.0372093	0.0209059	0.0147783	0	0	0	0.0045045	0	0.0289389	0.0738462	0.00955414	0.00701754	0.0383275	0.0873016
p1SNC	0	0.0204082	0	0.0133333	0	0	0	0	0	0	0	0	0	0	0	0	0.170213
p1SNR	0	0.00409836	0	0	0	0	0	0	0	0	0	0.018018	0.0402299	0.00534759	0	0	0.0144092
TG	0.010101	0.0366197	0.00281294	0.0251256	0.0196464	0.0113636	0	0	0	0	0	0.032563	0	0.0376214	0.0131827	0.0112	0.0680628
SC	0.0186824	0.0341786	0.000288517	0.0297767	0.0200281	0.0130354		0	0.000235073	0	0.00252757	0.0281042	0.000802568	0.0305687	0.166984	0.0108696	0.0481928
IC	0.0380423	0.0661732	0.00336559	0.0952257	0.029929	0.0340673	0.00189292	0.000702247	0.00291545	0.0012285	0.00217391	0.112601	0.00764401	0.0694367	0.412429	0.0537732	0.047619
m1LimRt	0.0149254	0.0465116	0	0.00574713	0.0135135	0.0104167	0	0	0	0	0	0.00920245	0	0.0124481	0.00507614	0.00613497	0.0344828
m1BRt	0.0273973	0.0233463	0.00426439	0.0175055	0.00550964	0.00697674	0	0	0.00411523	0	0	0.00639659	0.00755668	0	0.0216607	0.00992556	0.0879121
m1SNC	0	0	0	0	0.0487805	0	0	0	0	0	0	0	0	0	0	0	0.0131579
m1SNR	0.003663	0.00851064	0	0	0.00787402	0	0	0	0	0	0.00497512	0.0102041	0.0520231	0	0.0175439	0	0.00302115
m2A	0.0284495	0.0605469	0.00133869	0.0495156	0.0461957	0.0115108	0.00208551	0	0.00152439	0.00309598	0.00161031	0.040201	0.00409417	0.0441001	0.0358035	0.0212528	0.0325203
SCnf	0.00724638	0.0119048	0	0.0218978	0	0	0	0	0	0	0	0.0287081	0	0.00724638	0.00980392	0.010989	0.0526316
m2BRt	0.0248756	0.0206186	0	0.0184049	0.00701754	0.0105263	0	0	0	0.004329	0	0	0.00571429	0	0.012931	0	0.0430108
m2SNC	0	0.0217391	0	0.0394737	0	0	0	0	0	0	0	0.0149254	0	0	0	0	0.0491803
m2SNR	0	0.0153846	0	0.0193548	0	0	0	0	0	0	0	0.011236	0.0179641	0.00775194	0.0275229	0	0
CB_gr	0.0787852	0.20044	0.00133029	0.169666		0.0660952	0.00231029	0.00127551	0.000548546	0.000883392	0.00412797	0.10303	0.0199285	0.136172	0.817491	0.135997	0.080427
CB_mo	0.00780742	0.0139002	0.0131387	0.0185887			0	0	0	0	0.00146461	0.0109779	0.0106015	0.00770108	0.789588	0.0342704	0.00831774
CBN	0.00692841	0.00944767	0.000660939	0.00527506		0	0	0	0	0	0.00120773		0.00172265	0.00186567		0.00106952	0.00975177
isA	0.0223102	0.0391919	0.00299043	0.0293594	0.0171359	0.0130019	0.00278649	0.00178063	0.0069808	0.00156986	0.00260756	0.0155423	0.0148291	0.0152303	0.0555269	0.0198864	0.0122066
isLimRt	0	0.0261438	0	0.00873362	0	0.01	0	0	0	0	0	0.00344828	0	0	0.1	0.00909091	0
isBRt	0.00591716	0	0	0.0170068	0.0078125	0.00318471	0	0	0	0	0.00413223	0.00328947	0.00421941	0	0.029661	0.00255754	0.00909091
isSNC	0	0	0	0	0	0		0	0	0	0	0.00900901	0	0	0	0	0
isSNR	0	0.0175439	0	0.0299401	0	0	0	0	0	0	0	0.0196078	0.00840336	0.026087	0.0178571	0.03125	0
r1	0.0168478	0.0253421	0.00236518	0.0231214	0.0128074	0.0145396	0.00142721	0.00102512	0.00509915		0	0.00808625	0.0202276	0.00862069	0.0130756	0.00609081	0.0184295
r2	0.00813449	0.0198953	0.00109769	0.0199693	0.0220183	0.00730223	0.00115808	0.000498504	0.00619195		0.0011534	0.0284573	0.0345444	0.00838264	0.0167448	0.0141593	0.0339744
r3	0.00685323	0.018018	0.00118203	0.037257	0.0228395	0.0188335	0.000517331	0.000861698	0.00412371		0.000629327	0.0419274	0.0458354	0.0092545	0.0863192	0.0140038	0.0117139
r4	0.0125125	0.0406091	0.00259403	0.0217786	0.0101107	0.0181044	0.000851789	0.000925926	0		0.00226586	0.0348475	0.0595626	0.0116732	0.15672	0.0165017	0.0244156
r5	0.0183993	0.0283114	0.00129282	0.0298103	0.0119681	0.0139022	0.00402685	0	0.00100402		0	0.0218221	0.0614871	0.0083612	0.186588	0.00868373	0.0247652
r6	0.0175538	0.0189371	0.00232829	0.0231214	0.0136711	0.00982615	0.000701508	0	0.00169635		0	0.0386579	0.0573363	0.00845196	0.621918	0.00696056	0.0381488
r7	0.029318	0.0295405	0.00218023	0.0267806	0.0180668	0.0112657	0.000328299	0.000544959	0		0.00119142		0.091718	0.00823271	0.921744	0.0130412	0.0307309
r8	0.023761	0.0256125	0.0055517	0.0310174	0.0279299	0.0165289	0.00285714	0.001693	0.0020979		0.00259291		0.0424088	0.0111046	0.702343	0.0114679	0.0247396
r9	0.0184162	0.0253623	0.00218182	0.0358306	0.0271647	0.00478723	0.00186289	0.000542299	0.00470114		0.00506912		0	0.0123935	0.262533	0.0233918	0.0175439
r10	0.0361351	0.0389892	0.00616438	0.0355286	0.0263158	0.00684932	0.00133067	0.00110314	0.00158353		0.000978953		0	0.0172027	0.142857	0.0237826	0.0504202
r11	0.0234899	0.0346457	0.0030888	0.0291698	0.0151261	0.0212355	0	0.000699301	0.00238379		0.00436409		0	0.0155258	0.0989376	0.00714286	0.0348331

## Sheet: Subtype 03
	CFS0080	CFS0081	CFS0083	CFS0085	CFS0086	CFS0089	CFS0211	CFS0213	CFS0216	CFS0219	CFS0220	CFS0084	CFS0087	CFS0088	CFS0090	CFS0091	CFS0092
region	Subtype 03	Subtype 03	Subtype 03	Subtype 03	Subtype 03	Subtype 03	Subtype 03	Subtype 03	Subtype 03	Subtype 03	Subtype 03	Subtype 03	Subtype 03	Subtype 03	Subtype 03	Subtype 03	Subtype 03
ORB_l1	1.26813	1.22599	0.014433	0.998279	1.07747	1.75594	0.0435685		0	0.0135922	0.0569715	1.76034		1.04027	0.0111524	0.926254
ORB_l23	1.82628	1.32084	0.012761	1.15585	1.1077	1.83003	0.0551471		0	0.00554785	0.0668954	2.04509		1.15889	0.0290196	0.98484
ORB_l5	0.932593	1.1338	0.00469925	0.840926	0.824873	1.12889	0.0251208		0	0.00410959	0.0460476	1.35408		1.03367	0.0152616	0.602649	1.19473
ORB_l6	0.268254	0.626055	0.00133156	0.3664	0.303863	0.409766	0.00453858		0	0	0.0173116	0.254417		0.429363	0.0295567	0.333851	0.460967
FRP_l1	1.40127	1.34254	0.0530303	0.938202	1.42748	1.69828			0	0	0.0273973	1.34184		0.869863	0	0.85124
FRP_l23	2.16	1.55959	0.0212766	1.12994	1.23529	2.30952			0	0	0.0952381	1.41964		0.929577	0	1.3
MO_l1	2.02908	1.51639	0.034358	1.59475	1.57221	2.55458	0.0273224	0.038961	0	0.00676819	0.0767947		0.570707	1.2635	0.025641	1.25664	2.07336
MO_l23	2.99792	1.79672	0.0326693	2.02664	1.5051	2.97439	0.0341594	0.046332	0.000773395	0.00578453	0.0795287		0.346835	1.37166	0.0344828	2.03849	2.72025
MO_l5	1.64084	1.54757	0.0174845	1.23068	0.990704	1.52739	0.0192208	0.0324074	0	0.00287219	0.027027		0.495549	0.976488	0.0431034	1.378	1.49617
MO_l6	0.453939	0.777194	0.00359454	0.498791	0.285474	0.469003	0.00204708	0.0028777	0	0	0.00462963		0.984894	0.32282	0.0277998	0.393136	0.504399
SS_l1	2.89266	1.23293	0.0412621	1.73233	1.59326	2.0152	0.0109718	0.038835	0	0.00438596	0.0429448		0.201229	1.23292	0.0470163	1.18148
SS_l23	3.9321	1.77976	0.0446097	2.06535	1.57525	2.57639	0.0118881	0.0738197	0	0.00772201	0.0638686		0.212042	1.40331	0.044107	1.91402
SS_l5	1.8027	1.64494	0.0214552	1.41998	0.891149	1.50068	0.011248	0.0382979	0	0.000794913	0.0271836		0.171412	1.01008	0.0468662	1.37665	1.36294
SS_l6	0.381179	0.78678	0.00280426	0.524816	0.233023	0.562943	0	0.00366972	0	0	0.00727449		0.218626	0.326248	0.0376712	0.513429	0.414941
PTLp_l1	3.08029	1.08333	0.046875	1.64444	1.75	1.39231	0.00813008	0.0448718	0	0.00980392			0	1.81013	0.0804598	1.26562
PTLp_l23	3.12	1.38889	0.0566038	1.81529	1.54622	1.97736	0	0.0756972	0	0	0.0190476		0	1.78176	0.0497382	1.27612
PTLp_l5	1.89789	1.39405	0.0371747	1.49442	0.82732	1.05556	0.00342466	0.046875	0	0	0.0646766		0	1.11647	0.0631579	1.05031	1.2878
PTLp_l6	0.465116	0.733333	0.0110294	0.757396	0.164706	0.313333	0	0.00877193	0	0	0.0182927		0	0.197492	0.0387597	0.459259	0.593023
VIS_l1	1.68913	0.809824	0.0731707	1.60274	1.26821	1.1542	0.00656168	0.0402685	0.00133333	0	0.0221169	2.24178	0	1.86506	0.630332	0.781593	1.37527
VIS_l23	1.7093	1.04906	0.0799585	1.48893	1.12945	1.47469	0	0.0211055	0	0	0.0283871	2.15272	0	1.90439	0.729676	0.772727	1.68954
VIS_l5	0.983316	1.25517	0.0337955	1.10299	1.00719	0.983784	0.000863558	0.0263591	0	0	0.0298851		0	1.18133	0.534774	0.655093	1.04343
VIS_l6	0.249267	0.546436	0.00832466	0.562706	0.431416	0.233796	0.00273973	0.0107914	0	0	0.0075		0	0.290419	0.0495238	0.127349	0.372712
RSP_l1	0.814706	0.847087	0.0304569	0.674359	0.620968	0.616858	0.00462963	0.00406504	0	0	0.0177936		0	1.59207	0.974757	0.461538	1.13174
RSP_l23	0.855769	1.40179	0.0168612	0.717213	0.626427	0.80506	0	0.00851064	0	0	0.0176471		0	1.39326	0.972781	0.508943	0.977876
RSP_l5	0.62341	1.01056	0.0267857	0.707483	0.970976	0.646789	0	0.0141509	0	0.00202429	0.019774		0	1.76688	0.827883	0.534351	0.430435
RSP_l6	0.107527	0.515695	0	0.287879	0.463415	0.119318	0	0	0	0	0		0	0.463415	0.075	0.027027	0.0714286
CA1_so	0.975225	1.33095	0.00922509	0.869903	0.590133	0.376404	0.00231481	0.00803213	0	0	0.00309598	0.742947	0.00273973	1.09049	0.0094518	0.691466	0.748538
CA1_sp	0.105263	0.180124	0	0.116129	0.057377	0.0227273	0		0	0	0	0.036036	0	0.116438	0.0113636	0.0791367	0.0347826
CA1_sr	1.65948	1.52556	0.0315789	1.08508	1.08351	1.01538	0.00408163	0.0218228	0	0	0.0258621	1.37626	0.00169205	1.7122	0.012766	1.28912	1.54059
CA1_slm	0.129278	0.806452	0.00288184	0.627986	0.298701	0.0707692	0	0.00352113	0	0	0	0.170103	0.00404858	0.437768	0.0114068	0.115385	0.25523
CA2_so	0.0144928	0.0746269	0	0.0909091	0	0	0	0	0	0	0	0.0333333	0.0120482	0.0285714	0.0487805	0.0298507	0.0172414
CA2_sp	0.0512821	0	0	0.0833333	0	0	0	0	0	0	0	0	0	0	0.0232558	0	0
CA2_sr	0.0722892	0.204819	0	0.170213	0.0416667	0	0	0	0	0	0	0.0147059	0.0188679	0.0163934	0.0227273	0.15942	0.015873
CA2_slm	0	0.0238095	0	0	0	0	0		0	0	0	0	0.0243902	0	0	0	0
CA3_so	0.05	0.1875	0	0.142012	0.0592593	0.044586	0	0	0	0	0	0.0616438	0	0.0896226	0.0210526	0.0529412	0.161017
CA3_sp	0.125	0.125926	0	0.186567	0.129496	0.0403226	0	0	0	0	0	0.0638298	0.00917431	0.1625	0.0657895	0.0648148	0.0754717
CA3_sr	0.0864198	0.560606	0	0.371622	0.088	0.09375	0	0	0	0	0.00581395	0.0641026	0.0116959	0.286957	0.0601504	0.091954	0.350962
CA3_slm	0.0416667	0.0740741	0	0.0416667	0.0333333	0	0	0	0	0	0	0.16	0	0	0	0	0.0714286
DG_gr	0	0.00877193	0	0.00429185	0	0.00892857	0	0	0	0	0.00534759	0	0.019084	0.00471698	0.0232558	0	0.00483092
DG_Hil	0.0413223	0.155556	0	0.19708	0.0727273	0.0111111	0	0	0	0	0.00384615	0.0743243	0	0.0576923	0.0196078	0.0181818	0.0272727
DG_mo	0.085044	0.305556	0.00219058	0.297218	0.122102	0.0547196	0	0	0	0	0.00301659	0.0776978	0.00981767	0.185552	0.0165517	0.112605	0.148611
SUB_mo	0.55	0.485294	0	0.449275	1.12048	0.0679612	0	0.0140845	0	0	0.0117647		0	1.05714	0	0.275	0.157895
SUB_pys	1.51681	1.37436	0.0209302	0.97411	0.704545	0.956284	0.00371747	0.0120846	0	0.00471698	0.0350877		0	1.54772	0.0185185	1.15179	1.15714
BST	0.406639	0.380952	0	0.284644	0.304545	0.278226	0		0	0		0.0775862	1.17508	0.401316	0	0.321839	0.241379
Cau	0.441176	0.519685	0.00499643	0.500948	0.440704	0.547657	0.0121083		0	0.00195185	0.0426295	0.137391		0.70537	0.0160027	0.534551	0.426926
Put	0.617693	0.775291	0.00447368	0.64825	0.503107	0.69234	0.0156636		0	0.00791891	0.0308187	0.69218	0.883226	0.765413	0.00554583	0.590427	0.733387
EPal	0.372854	0.554622	0.00623539	0.472779	0.246088	0.486128	0.0041365		0	0.00742574		0.540502	0.6863	0.476636	0.00195695	0.424216	0.398625
IPal	0.00641026	0.00492611	0.0097561	0.00612245	0.088015	0.0185471	0.004662		0.00124688	0	0	0.179272	0.596026	0.115942	0.00163934	0.00298063	0.0960452
VStr	0.399283	0.474801	0.00241546	0.478601	0.395222	0.320611	0.0144847	0.00431034	0.000829876	0.0171674	0.0205245	0.426733	2.19485	0.609053	0.000474383	0.236769	0.425418
VPal	0.00867888	0.00994201	0.00262812	0.0258342	0.00636943	0.00961538	0.00154083		0	0	0.0012285	0.0189769	2.20521	0.00844595	0.00118483	0.00395257	0.013766
Tustr1	0.414384	0.316456		0.612308	0.461111	0.433735	0.0176211		0	0.0144928	0.0336323	0.531429			0	0.195046	0.640496
Tustr2	0.171795	0.0876623		0.307068	0.220779	0.159091	0.00869565		0	0.0194175	0.0169492	0.343529			0.00219298	0.0880829	0.322835
Tustr3	0.225131	0.222222		0.0409836	0.265027	0.193029	0		0	0.00645161	0.018797	0.305978			0	0.0777096	0.340845
TuPal1	0.0133929	0.366667	0	0.578947	0.423398	0.413613	0.0377358		0	0.00704225	0.0253807	1.05556			0	0.179487	0.586667
TuPal2	0.144	0.167969	0.00949367	0.27957	0.212355	0.178273	0.0288462		0	0.010101	0	0.350515			0.00353357	0.0798319	0.391892
TuPal3	0.00691244	0.155405	0.004914	0.180952	0.175163	0.138182	0.00393701		0	0.00442478	0.05	0.445122			0	0.0817518	0.282443
HDB	0.0153677	0.045781	0.00138313	0.0837563	0.0133111	0.0147905	0.00342075		0	0.0015528	0	0.0764662	1.58081	0.0187735	0.00149477	0.0158103	0.0135318
SIB	0.0149393	0.0305677	0	0.0397394	0.0145455	0.0106572	0.00183824	0	0.00109051	0.00204918	0.00222965	0.0341522	0.337284	0.0141509	0.000886525	0.00408163	0.0153005
OB_gl	0.00451128		0	0.018244	0.0429515	0.00962199	0.0232558		0	0		0.19697	0.0217391	0.312
OB_gr	0.0117573		0	0.0617482	0.0335924	0.0394213			0.000193686	0.0027137		0.0188172	0.00685602
OB_ipl	0.00609756		0	0.0496454	0.0169492	0.0629371			0	0		0.0116279	0.0167224
OB_mtr	0.00356295		0	0.0273973		0.0168675			0	0		0.0204082	0.00471698
OB_opl	0.00652985		0	0.0403226	0.0210325	0.0178282			0	0.000815661		0.00317965	0.0750144	0.0625
AON1	0.0642458	0.175889	0	0.170557	0.172217	0.0375	0		0	0.00195695	0.00923788	0.0676692	1.9793	0.30719	0	0.110638	0.147436
AON2	0.164557	0.325	0	0.244792	0.258475	0.252677	0.004		0	0.01	0.0125	0.313233	1.88958	0.361765	0.00796813	0.182796	0.373506
AON3	0.175439	0.284211	0	0.327273	0.30137	0.153846	0		0	0	0	0.241379	1.74854	0.413043	0	0.216216	0.295302
LPrP1	0.141304	0.409091	0	0.504673	0.279661	0.201835	0.0126582		0	0.00495049	0.0285714	0.654088	1.07563	0.626667	0	0.291339	0.459259
LPrP2	0.240964	0.473118	0	0.390244	0.333333	0.298462	0.019685		0	0.00772201	0.015873	0.445652	1.29167	0.42236	0	0.301205	0.424419
LPrP3	0.158784	0.398204	0.00297619	0.330935	0.302839	0.263949	0.0112108		0	0.0132013	0.011976	0.236407	1.46535	0.394161	0	0.272727	0.283828
Bec	0.0866142	0.173516	0	0.236111	0.208633	0.0714286	0		0	0	0	0.0658683	1.44186	0.236842	0	0.112676	0.196721
Cla	0.1	0.271739	0	0.253521	0.307692	0.171875	0		0	0	0	0.0804598	1.55714	0.307692	0	0.253012	0.188889
Ven	0.0597015	0.0654545	0	0.151282	0.114883	0.0476923	0.00204918		0	0.00273224	0.00215054	0.0756972	1.97917	0.0853081	0.00338409	0.0964083	0.112637
VPrP1	0.0837989	0.173469	0	0.284768	0.170626	0.105437	0.0129032		0	0.00440529	0.0078329	0.0845411	0.428571		0.00550964	0.136213	0.142857
VPrP2	0.0745814	0.309967	0	0.128342	0.171115	0.160448	0.00918836		0	0.00627615	0.00390625	0.219769	1.48408	0.371429	0.00355872	0.120219	0.378272
VPrP3	0.0662021	0.158602	0	0.16411	0.134454	0.157025	0.010101		0	0.00274725	0.00732601	0.0663507	2.26154	0.266376	0.0103093	0.0994318	0.220374
PHyA	0.00426569	0.0108005	0.0027451	0.0234551	0.0182429	0.00271528	0.0022805	0.000962464	0.000410172	0.000761035	0.0026087	0.0340426	0.187321	0.0262751	0.00301205	0.00381056	0.00920411
THyA	0.012239	0.0499616	0.00440141	0.0496278	0.0193089	0.0171723	0.00152207	0	0	0.00476569	0.00247934	0.0914205	0.485821	0.0348011	0.00428571	0.0111441	0.0420605
Rt	0.00941915	0.0152244	0.00244948	0.0414201	0.026335	0.00706714	0.00385109	0	0.0037037	0.00180505	0.00100604	0.0250522	0.0433763	0.018737	0.0027933	0.00525526	0.00515132
VPL	0.00681044	0.0152156	0.000796178	0.0351406	0.02657	0.00437445	0.000819672	0	0	0	0	0.0298354	0.00726744	0.00974026	0.001638	0.00453721	0.0129199
ZI	0.0103093	0.0294785	0.00164474	0.047191	0.0346667	0.00829876	0.002	0	0	0	0.00174216	0.0351759	0.0997375	0.0128205	0	0.0104987	0.0246305
p3Tg	0	0.0275229	0	0.0254777	0.0215054	0	0	0.00358423	0	0	0	0.0438247	0.0900901	0	0.00404858	0	0.00900901
p3SNC	0	0.0111111	0	0	0	0	0	0	0	0	0	0	0.0588235	0	0	0	0.00892857
p3SNR	0	0	0	0	0	0	0	0	0	0	0	0	0.0153846	0	0	0	0
LD	0.00881612	0.0637019	0	0.053886	0.0200547	0.00788436	0	0	0.00123609	0	0.00234192	0.0367089	0.00656814	0.0265152	0.00540541	0.0114123	0.0404858
LP	0.0445545	0.141975	0.0016116	0.0869565	0.0422671	0.0365998	0.0010395	0	0	0	0.00695249	0.0372093	0.00518135	0.0553936	0.00634249	0.0613333	0.0661654
Po	0.0692974	0.077135	0.00362319	0.0686937	0.01748	0.0266667	0.00336984	0	0	0	0.0025641	0.0550162	0.0104348	0.0304017	0.00352526	0.0579096	0.0451389
VPM	0.0278104	0.042942	0.00118812	0.0880773	0.0306324	0.0194676	0.00207814	0.00244379	0.0010304	0.000535906	0.00198098	0.0204945	0.00236546	0.0428374	0.00128205	0.0253283	0.00670819
SPF	0.0406977	0.0708955	0.00416667	0.0459364	0.00680272	0.0318182	0	0.00995025	0	0	0	0.013986	0.0240964	0.0298507	0.00460829	0.0158103	0.0243902
p2LimRt	0.0190476	0.0390625	0	0.0426229	0.0491803	0.0316206	0	0	0	0	0	0.0208877	0.0191083	0.00869565	0.00662252	0.0131148	0.0430108
PR	0.00361011	0.00943396	0.00444444	0.0431034	0.0393013	0	0	0.00332226	0	0	0	0.0204604	0.0537634	0.00754717	0	0	0.0175439
p2SNC	0	0.0131579	0	0	0	0.0175439	0	0	0	0	0	0	0.0487805	0.0217391	0	0	0.0280374
p2SNR	0	0.00921659	0	0	0	0	0	0	0	0	0	0.0190476	0.0186335	0.00512821	0	0	0
APT	0.0118483	0.0469799	0	0.0317003	0.0176817	0.00497512	0	0	0.00154083	0	0.00480769	0.0215054	0	0.0189753	0.00529101	0.00439239	0.043771
JcP	0.00257732	0.0460705	0	0.0411392	0.0143149	0.00554017	0	0	0	0.00143266	0	0.0268362	0	0.0114943	0.010084	0.00168067	0.0714286
LT	0.00828729	0.0443213	0	0.03698	0.0156951	0.00251256	0	0	0	0	0	0.0158192	0.00826446	0.0172684	0.00714286	0	0.0526316
p1LimRt	0.013245	0.031746	0	0.0309735	0.00454545	0	0	0	0	0	0	0.0185185	0.0235294	0.00462963	0.0152284	0.00766284	0.0582524
p1BRt	0.0102389	0.0373832	0	0.0209302	0.010453	0.00492611	0	0	0	0	0	0.022508	0.0246154	0.00636943	0	0.00696864	0.0714286
p1SNC	0.015873	0.0408163	0	0	0	0	0.00840336	0	0	0	0	0.0169492	0	0	0	0	0.0319149
p1SNR	0	0.00819672	0	0.0075188	0	0	0	0	0	0	0	0.00900901	0.0344828	0	0	0	0
TG	0.0161616	0.0816901	0.00140647	0.0592965	0.0294695	0.00324675	0	0	0	0.00104712	0.00219539	0.0262605	0	0.0485437	0.0094162	0.0032	0.0628272
SC	0.0238446	0.076075	0.00144259	0.0773742	0.0344343	0.0198634		0	0.000470146	0.000441696	0.000459559	0.0485437	0.000802568	0.0658768	0.303889	0.00968809	0.0481928
IC	0.0429579	0.136608	0.00273454	0.168536	0.0475162	0.029705	0.000270416	0.000468165	0.000530082	0.000819001	0.00217391	0.164433	0.003549	0.0750139	0.619807	0.0483507	0.0369291
m1LimRt	0.00597015	0.0232558	0	0.0201149	0.00900901	0.0104167	0	0	0	0	0	0.00920245	0	0	0.0152284	0.00306748	0.0431034
m1BRt	0.00547945	0.0389105	0	0.0306346	0.00275482	0.00465116	0.00248139	0	0	0	0	0	0.00755668	0.00738007	0.0108303	0	0.021978
m1SNC	0.0140845	0.0408163	0	0.016129	0	0.0208333	0	0	0	0	0	0	0.0697674	0	0	0	0.0131579
m1SNR	0	0.00425532	0	0	0	0	0	0	0	0	0	0	0.0231214	0	0	0	0.00302115
m2A	0.0227596	0.0644531	0	0.0613563	0.0398551	0.0057554	0	0	0	0.00154799	0	0.0477387	0.00102354	0.0143027	0.0274771	0.00782998	0.0135501
SCnf	0.0144928	0.0119048	0	0.0218978	0	0.010101	0	0	0	0	0	0	0	0	0.0196078	0	0.0175439
m2BRt	0.00497512	0.0257732	0	0.0306748	0.00701754	0	0	0	0	0	0	0.003861	0	0	0.00862069	0.00318471	0.0107527
m2SNC	0	0	0	0	0	0	0	0	0	0	0.0169492	0	0	0	0.0181818	0	0.0327869
m2SNR	0	0.00384615	0	0	0	0	0	0	0	0	0	0	0.011976	0	0.0275229	0	0.0052356
CB_gr	0.222931	0.335778	0.0022805	0.399249		0.127679	0.000355429	0.000212585	0.000274273	0.000220848	0.00165119	0.35666	0.01814	0.151039	0.976403	0.1543	0.201186
CB_mo	0.0516157	0.132298	0.0231144	0.14492			0	0	0	0	0.000488202	0.101834	0.00737497	0.0318026	0.92423	0.0374289	0.0459555
CBN	0.00153965	0.00508721	0.000660939	0.00602864		0	0	0	0	0	0		0.000861326	0.00373134		0	0.00620567
isA	0.0111551	0.0331313	0.00149522	0.0280249	0.0119339	0.00497132	0.00208986	0.000712251	0.0017452	0	0.00130378	0.0168651	0.00773694	0.00780089	0.040031	0.00662879	0.00657277
isLimRt	0.00429185	0.0261438	0	0.0262009	0.00456621	0	0	0	0	0	0	0	0	0	0.0272727	0.00454545	0.00970874
isBRt	0	0.0120482	0.00277008	0.0170068	0.00390625	0.00636943	0	0	0	0	0	0.00328947	0.00421941	0	0.00423729	0	0
isSNC	0	0	0	0.0126582	0	0		0	0	0	0	0	0	0	0	0	0
isSNR	0	0.00877193	0	0.0179641	0	0.0159574	0	0	0	0	0	0.00980392	0.00840336	0	0.0178571	0.0078125	0
r1	0.0048913	0.0182463	0.00141911	0.0277457	0.00717213	0.00282714	0.00142721	0.000512558	0.000566572		0.00104712	0.00808625	0.00884956	0.00323276	0.00909608	0.00609081	0.0168269
r2	0.0016269	0.0141361	0	0.0266257	0.0183486	0.00567951	0.000579039	0.00149551	0		0	0.0294558	0.0345444	0.00394477	0.0127261	0.00471976	0.0147436
r3	0.00342661	0.0171171	0	0.0275378	0.0222222	0.0054678	0.00103466	0	0.00103093		0.000629327	0.034418	0.0566782	0.00462725	0.0559175	0.00318269	0.00924784
r4	0.00800801	0.0281495	0	0.0217786	0.0120366	0.00585729	0.00127768	0	0		0.000377644	0.0410703	0.0702652	0.00389105	0.134406	0.00660066	0.0161039
r5	0.00781969	0.0242669	0	0.0260163	0.0124113	0.00239693	0.000447427	0	0.00100402		0.000531632	0.0294599	0.105815	0.00234114	0.158759	0.00228519	0.0187874
r6	0.00962627	0.0232132	0.00116414	0.022158	0.0164857	0.00377929	0	0	0		0	0.0291758	0.101129	0.00311388	0.569863	0.00417633	0.0300188
r7	0.0165711	0.0229759	0	0.025641	0.0140018	0.00596421	0	0	0		0.000397141		0.1718	0.00493963	0.757878	0.00730308	0.0215947
r8	0.0149355	0.0228285	0.000693963	0.0204715	0.0213582	0.00495868	0.000634921	0	0		0.000864304		0.0559796	0.00292227	0.604366	0.00611621	0.0169271
r9	0.0171885	0.0241546	0	0.019544	0.0141483	0.00478723	0.000745156	0.000542299	0.00134318		0.000921659		0.00174216	0.00774593	0.233509	0.0133668	0.0287081
r10	0.0267086	0.0288809	0.000684932	0.0355286	0.0249307	0.0152792	0	0.000551572	0		0.00195791		0	0.00598355	0.151701	0.01812	0.0686275
r11	0.033557	0.0354331	0.0015444	0.0306657	0.0277311	0.0173745	0	0	0.000794597		0.000623441		0	0.0084686	0.120186	0.0132653	0.0682148

## Sheet: Subtype 04
	CFS0080	CFS0081	CFS0083	CFS0085	CFS0086	CFS0089	CFS0211	CFS0213	CFS0216	CFS0219	CFS0220	CFS0084	CFS0087	CFS0088	CFS0090	CFS0091	CFS0092
region	Subtype 04	Subtype 04	Subtype 04	Subtype 04	Subtype 04	Subtype 04	Subtype 04	Subtype 04	Subtype 04	Subtype 04	Subtype 04	Subtype 04	Subtype 04	Subtype 04	Subtype 04	Subtype 04	Subtype 04
ORB_l1	39.0769	27.5518	1.00206	23.8881	26.5868	38.4363	2.95643		0.0228216	1.31262	2.65667	41.2138		23.9279	1.16543	21.5265
ORB_l23	47.3278	30.1935	1.28306	25.9314	27.2648	42.2416	3.34926		0.0141593	1.07351	2.97427	45.8477		25.6644	2.09961	23.6015
ORB_l5	32.387	26.6561	0.820489	22.5257	23.0755	32.6658	2.17778		0.00773481	0.35274	2.05295	37.485		27.0837	2.53706	18.3126	31.2888
ORB_l6	13.2857	19.0929	0.221039	13.8256	12.2077	18.6444	0.770045		0.00553506	0.0824053	1.36151	12.7373		14.3629	2.42167	10.8851	17.0502
FRP_l1	35.9045	27.7845	1.18182	19.4101	31.3893	39.3966			0.0280899	0.384615	2.58219	32.5816		19.6027	0	21.1157
FRP_l23	50.184	33.1244	1.38298	26.3051	28.6723	43.7024			0.0173913	0.36129	3	35.2679		21.507	0	28.1545
MO_l1	51.6734	31.707	1.80108	30.8856	33.4632	54.868	1.87978	2.71429	0.0298805	0.642978	3.83806		14.5152	27.7991	2.63636	26.9853	47.7394
MO_l23	60.3042	36.3049	2.38805	37.1803	32.2934	61.0525	2.41527	3.73552	0.0208817	0.898771	4.04197		9	28.1764	2.3681	40.4654	51.9577
MO_l5	45.5943	33.8899	1.32375	30.1256	26.342	38.9757	1.33091	2.06327	0.0234326	0.292006	1.46358		13.178	23.993	3.9803	31.1869	35.515
MO_l6	21.3057	21.8582	0.328541	15.8042	12.9412	20.9714	0.273286	0.482014	0.00584795	0.0281052	0.829475		31.6798	12.6562	3.26608	15.5468	19.6325
SS_l1	70.6761	28.5793	2.32767	34.2998	35.7843	52.3682	1.00157	3.41553	0.050193	0.578947	2.94479		7.1828	29.4907	5.10669	28.5782
SS_l23	75.0764	36.7817	3.31333	39.7408	35.9889	60.3811	1.49301	4.20343	0.0252708	0.752896	3.43856		5.98233	31.7853	4.10195	43.5384
SS_l5	50.5092	38.3235	1.76959	35.6516	26.182	44.0512	1.05142	2.63404	0.0182019	0.199523	1.97059		5.20453	25.6176	4.77357	39.0963	42.2137
SS_l6	20.8279	23.4733	0.593382	19.7325	10.3045	23.546	0.268921	0.856881	0.00633312	0.0227519	0.966052		6.74219	12.6975	4.26918	20.2586	20.8605
PTLp_l1	71.0657	25.8403	3.13281	33.4	36.7857	42.8846	0.691057	3.65385	0.0235849	0.127451			0	34.8608	4.89655	30.4922
PTLp_l23	68.3644	36.2094	4.60063	38.8439	35.2227	50.9698	0.638393	3.93625	0.00943396	0.269231	2.38095		0	38.5928	3.34817	37.9478
PTLp_l5	54.4155	40.4981	3.10037	39.2082	25.5309	42.1778	0.719178	2.74219	0.0140845	0.123762	2.93532		0	26.8635	4.03684	38.6981	44.161
PTLp_l6	22.1595	26.1625	1.02206	24.9349	8.44471	20.0133	0.301255	0.807018	0.0204918	0.0280899	1.57317		0	10.6238	2.46512	18.1037	23.75
VIS_l1	47.147	21.5579	3.3628	35.8239	34.4785	37.7732	0.384514	2.29664	0.016	0.0801187	1.78041	59.2599	0	40.6434	15.782	25.761	46.3177
VIS_l23	49.0341	27.3643	4.19315	35.5937	31.1278	44.3582	0.266447	1.96583	0.00782269	0.0508806	2.36129	59.2786	0	40.4525	24.7138	27.4934	52.728
VIS_l5	37.292	32.0934	2.54939	33.4308	28.123	36.0908	0.310017	1.74794	0.0172131	0.0573678	2.0931		0	28.4646	19.3684	28.1944	37.2007
VIS_l6	16.4238	19.6631	0.944849	20.9901	15.8883	15.6343	0.135616	0.561151	0.00851789	0.0263158	1.04875		0	14.6183	3.06095	10.9478	21.6539
RSP_l1	29.1912	22.1578	1.49746	19.5026	18.9543	22.5594	0.409722	0.569106	0.00470219	0.0185185	1.15302		0	37.8414	30.965	17.7468	42.1437
RSP_l23	30.4765	33.3125	1.63294	22.1421	18.8418	26.1845	0.440171	0.944681	0.0140598	0.0395349	1.5		0	34.0843	29.8462	20.626	35.8706
RSP_l5	27.1959	28.7482	1.54762	25.7313	26.8496	23.4977	0.498778	0.875	0.0100671	0.0323887	1.27401		0.00293255	40.5839	25	22.0191	22.6696
RSP_l6	11.7312	20.7085	0.491071	13.8485	17.0407	10.517	0.0985916	0.240506	0.00274725	0.00806452	0.381356		0	17.8244	4.31	5.16216	10.5238
CA1_so	42.3649	33.4405	1.39299	22.8117	20.6528	21.5112	0.388889	1.43574	0.0104167	0.0339943	1.56656	30.0251	0.235616	28.2831	1.13233	31.0394	42.2105
CA1_sp	4.44079	6.45342	0.0486111	4.08387	2.32787	2.19697	0		0	0.00833333	0.159292	2.17117	0.194915	3.58219	1.14773	3.64748	4.51304
CA1_sr	46.6888	32.5751	2.87763	24.2985	24.3925	37.0867	1.17007	3.22465	0	0.103918	3.21207	38.9779	0.235195	33.0765	1.07092	38.1973	51.7103
CA1_slm	18.7186	33.7226	0.123919	29.5154	23.1775	10.8523	0.0405405	0.0598592	0.00598802	0.0227273	0.114173	16.0464	0.323887	28.867	1.41445	15.4692	24.3724
CA2_so	2.10145	4.26866	0.0234375	4.30303	3.12963	1.66234	0.027027	0.0540541	0	0	0.137931	1.24444	1.48193	1.98571	5.97561	1.50746	4.51724
CA2_sp	0.512821	1.23529	0	0.638889	0.25	0.025641	0	0	0	0	0.0540541	0.509804	1.375	0.647059	5.25581	0.1	0.116279
CA2_sr	5.19277	8.48193	0.16129	5.79787	2.52083	2.06897	0.015625	0.12	0	0	0.23913	2.57353	0.59434	2.96721	3.23864	3.66667	4.80159
CA2_slm	0.666667	5.16667	0.102041	3.30303	1.21053	0.333333	0		0.0344828	0	0	0.727273	0.585366	1.88889	0.12	0.333333	1.05556
CA3_so	4.6	7.19318	0.0709677	4.11243	3.28889	4.71338	0.0698925	0.0357143	0	0.0070922	0.238095	2.86986	0.541985	3.99528	3.36316	2.94706	7.44492
CA3_sp	2.3125	3.37778	0.0217391	3.45522	2.88489	1.67742	0.00952381	0.021978	0	0	0.1	3.31915	0.614679	3.225	3.15789	0.972222	2.57547
CA3_sr	6.66049	11.6869	0.253807	8.68243	5.088	6.02604	0.172185	0.0782123	0	0.0147059	0.703488	7.38462	0.730994	7.66087	3.3609	6.26437	12
CA3_slm	2.16667	4.92593	0	5.875	2.7	1.65517	0	0.0263158	0	0	0.129032	3.12	0.869565	3.2069	0.652174	2.73077	2.39286
DG_gr	0.228571	0.342105	0.00655738	0.609442	0.174129	0.0848214	0.00431034	0	0	0.0070922	0.0374332	0.0708955	1.78626	0.169811	1.87442	0.108374	0.188406
DG_Hil	1.80992	5.05185	0.0383142	3.64964	1.89091	1.08333	0.0166667	0.00865801	0.0133333	0.00714286	0.357692	2.80405	0.696203	2.68269	1.34641	1.12727	2.20909
DG_mo	5.84897	10.2361	0.285871	10.1083	5.37713	4.39261	0.133333	0.130178	0.00810811	0.00996016	0.497738	4.2777	1.42076	6.85977	1.40414	6.21176	9.07222
SUB_mo	22.825	21.7794	0.377778	22.0435	32.6506	8.53398	0.511628	0.661972	0	0.0217391	0.8		0.05	32.0286	1.6	16.075	22.0947
SUB_pys	49.2395	31.6564	2.55349	25.356	21.4318	37.2022	1.34201	3.01208	0.0157068	0.0943396	2.96742		0	35.2739	1.30093	40.5491	46.0486
BST	14.2863	10.7873	0.326733	11.3745	9.11364	8.54435	0.4375		0.0179372	0.0740741		2.25287	26.8148	13.6414	0.163842	9.76628	10.6092
Cau	16.6961	15.6476	0.450393	15.8354	12.8618	18.8966	0.695869		0.00520833	0.262199	1.59522	5.3229		18.358	1.70378	15.7498	17.8804
Put	19.622	21.3856	0.351053	19.6101	14.6844	22.9524	0.701566		0.00841043	0.554324	1.59444	20.4576	24.2368	19.4344	0.465266	17.9451	23.7755
EPal	11.6255	15.7189	0.214341	14.8386	8.1266	16.0549	0.434333		0.00766871	0.496287		18.2014	18.251	13.8579	0.19863	14.5244	14.3876
IPal	0.524038	0.418719	0.0780488	0.565306	3.34831	0.539413	0.207459		0.00872818	0.00386847	0.00904393	6.39496	20	4.76522	0.152459	0.265276	3.32768
VStr	12.523	12.9825	0.274396	15.1289	11.2457	9.70356	0.655153	0.215517	0.0124481	0.959466	0.885405	13.6969	44.8116	16.7778	0.178368	7.77809	12.3826
VPal	0.557377	1.10853	0.022339	1.44672	0.805732	0.389957	0.0338983		0.00341297	0.0213385	0.0528256	1.27063	48.2	0.608108	0.207346	0.287549	0.923304
Tustr1	10.4452	7.3038		16.6523	10.25	13.9558	0.889868		0.033557	0.391304	1.19507	13.3143			0.00977199	5.68421	17.8967
Tustr2	4.23077	2.95455		8.87949	5.37013	5.02273	0.426087		0.00636943	0.23301	0.644068	7.44706			0.0438596	2.68394	8.46457
Tustr3	6.90052	4.93011		2.79781	6.5929	5.98928	0.538721		0.0168539	0.212903	0.772556	7.85512			0.105081	2.2454	9.12113
TuPal1	0.301339	9.41	0.394595	14.0117	13.156	15.9398	0.95283		0.0336134	0.739437	0.989848	29.3889			0	4.61538	18.36
TuPal2	3.882	4.16406	0.189873	8.67742	5.25483	6.14763	0.596154		0	0.282828	0.687861	10.0825			0.00353357	2.03782	10.0203
TuPal3	0.465438	4.91554	0.117936	5.70794	4.17908	4.12	0.734252		0.00980392	0.690265	1.05833	11.561			0.0601719	2.46569	7.45802
HDB	0.950604	2.25763	0.0165975	3.86548	0.853577	0.861134	0.0490308		0.00460299	0.180124	0.086385	3.25167	42.1566	1.06133	0.121076	0.724638	1.59811
SIB	0.836601	1.50983	0.00528169	1.97524	1.19818	0.756661	0.0386029	0.0131868	0.00545256	0.0389344	0.0590858	2.003	12.3955	1.22013	0.272163	0.397959	1.19781
OB_gl	0.252632		0.018018	1.31585	1.47247	0.892096	0.313953		0	0.0464088		7.06061	1.38522	8.4
OB_gr	0.684023		0.0147493	1.52125	1.14964	1.44521			0.00193686	0.191995		1.08692	0.735553
OB_ipl	0.891768		0	2.44326	0.704601	1.97203			0.0110497	0.250951		1.45349	0.966555
OB_mtr	0.472684		0	1.31507		1.40482			0	0.108696		0.882653	0.778302
OB_opl	0.766325		0.00980392	3.50726	1.70746	2.47771			0.00176367	0.0921697		1.14149	2.23197	1.44531
AON1	3.54004	5.81818	0.113978	5.31957	5.6746	2.25312	0.579861		0.005	0.313112	0.817552	3.57143	42.6115	8.18301	0.0789981	3.24043	4.78205
AON2	8.55063	9.43333	0.177419	9.19792	8.78602	7.99786	0.812		0	0.97	0.63125	10.5477	42.3896	9.95882	0.442231	5.25806	10.507
AON3	11.0877	9.21053	0	10.8	9.79452	10.5231	0.617021		0	0.842105	1.05051	8.75862	37.7018	10.0797	1.51485	6.21622	8.39933
LPrP1	12.9457	14.375	0.15942	17.5607	11.5254	12.7706	0.848101		0.023622	0.30198	1.52857	19.8113	32	15	0.0454545	8.97638	16.0741
LPrP2	10.1004	10.7097	0.213816	10.8293	9.21176	11.4677	1.48031		0.0141509	0.540541	1.35714	15.037	35.6488	9.90062	0.522222	6.61446	12.186
LPrP3	10.4865	10.8323	0.136905	11.1619	10.3123	10.5236	0.724215		0.012945	0.528053	0.862275	10.2624	36.7855	10.6642	0.36413	7.86364	9.91419
Bec	4.85827	6.7032	0.0365854	8.31944	8.07914	5.13265	0.130952		0.029703	0.161905	0.607843	4.77246	36.3023	8.64035	0.182692	5.67606	7.44262
Cla	7.29167	10.0163	0.0142857	10.1127	9.81197	6.91406	0.241611		0.00826446	0.229167	0.614035	5.1092	36.5571	10.0699	0.12844	8.77108	8.1
Ven	2.2	3.17455	0.0246914	6.47692	4.25326	2.36615	0.133197		0	0.377049	0.393548	2.57371	44.8438	3.10427	0.257191	3.29679	4.18956
VPrP1	3.64804	5.50292	0.137153	8.04967	5.67603	4	0.670968		0.00549451	0.552863	0.75718	4.52899	8.54464		0.347107	4.93023	5.43417
VPrP2	3.75647	7.84337	0.0531561	4.12567	5.22292	5.41418	0.914242		0.0042735	0.514644	0.292969	8.64564	33.1125	10.3714	0.30427	3.09563	9.98037
VPrP3	3.70906	4.84274	0.0161812	6.38957	5.42353	5.40634	0.735354		0.00311526	0.552198	0.446886	2.92891	47.6692	7.86463	0.329897	3.95739	6.38462
PHyA	0.471054	0.751588	0.0384314	2.02436	1.25252	0.430178	0.054352	0.018768	0.0102543	0.00837138	0.0413043	1.84559	6.60772	1.20325	0.253514	0.336418	0.609096
THyA	0.801296	2.06072	0.0369718	2.66315	1.08435	1.01088	0.093861	0.0205607	0.00501074	0.108022	0.11405	4.49648	16.3597	1.65341	0.291429	0.669391	1.90454
Rt	1.04082	1.3133	0.0251072	2.74063	1.11485	0.592226	0.042362	0.00823045	0.0037037	0.00722022	0.027163	2.05428	1.77608	1.24774	0.386872	0.627628	0.920798
VPL	0.754824	1.42857	0.0302548	2.43273	1.74275	0.356081	0.045082	0.0169731	0.0120482	0.00726612	0.0171569	2.22839	1.03198	1.24675	0.340704	0.683303	0.787252
ZI	1.09536	2.21769	0.0345395	2.83596	1.74667	0.869295	0.034	0.00873362	0.0027894	0.00699301	0.0278746	2.61055	2.2336	1.02564	0.103578	0.71916	1.33498
p3Tg	0.817518	1.47248	0.0275229	1.29299	1.02688	0.744828	0.0726257	0.00716846	0	0.025	0.0567686	2.08765	3.37838	0.974619	0.121457	0.526316	1.20721
p3SNC	0.157143	0.144444	0.0338983	0.49505	0.259259	0.0875	0.0330578	0.00909091	0.0188679	0.0357143	0.0227273	0.575758	2.41176	0.217391	0.219512	0.208955	0.946429
p3SNR	0.0837989	0.277174	0.00694444	0.161017	0.123457	0.039801	0.00769231	0	0	0.00735294	0.0174216	0.206186	1.93846	0.0740741	0.0535714	0.0803571	0.132911
LD	1.17884	3.64784	0.0288136	4.04663	1.97448	0.620237	0.10419	0.0488998	0.0383189	0.00722022	0.185012	2.94557	0.850575	2.32765	0.380541	1.39087	1.7834
LP	1.5755	5.04691	0.116841	4.15864	2.68876	1.23731	0.102911	0.0994695	0.00665188	0.0175953	0.260718	1.74419	0.404145	3.08746	0.754757	1.676	3.95564
Po	1.63715	3.23324	0.167572	4.0473	2.17189	0.822857	0.117102	0.120104	0.0134831	0.0194805	0.136752	2.95469	1.08174	1.83713	0.310223	1.5113	1.30382
VPM	0.919311	1.63956	0.104158	3.61654	1.6558	0.45888	0.130507	0.104106	0.0252447	0.0241158	0.12401	1.56994	0.298048	1.57347	0.200427	0.966698	0.253953
SPF	1.17442	3.47015	0.0833333	2.67491	1.42177	1.06364	0.0560345	0.0199005	0.0148699	0.02	0.131148	2.09091	1	1.23881	0.193548	1.08696	1.46341
p2LimRt	0.971429	2.08594	0.0510949	2.04262	1.30601	1.25296	0.05	0.00487805	0	0.0167598	0.0258303	1.97389	1.52229	1.28696	0.218543	0.619672	1.77957
PR	0.779783	1.20755	0.0622222	1.20259	1.02183	0.503937	0.0340136	0.00332226	0	0.0199005	0.0348432	1.81074	2.69892	0.626415	0.390625	0.33871	1.22807
p2SNC	0.128571	0.315789	0.0138889	0.480519	0.25	0.263158	0.0175439	0	0	0	0.0117647	0.333333	1.09756	0.173913	0.131579	0.0789474	1.46729
p2SNR	0.11336	0.460829	0.00689655	0.420168	0.174863	0.0843882	0	0.00537634	0	0.00840336	0	0.371429	2.04348	0.0871795	0.0596026	0.0304878	0.184896
APT	0.793839	2.89038	0.0289608	1.82421	1.20236	0.636816	0.0287879	0.00566038	0.00770416	0.0035524	0.0649038	1.76478	0.159091	1.11575	0.80776	0.500732	3.56566
JcP	1.10309	3.18157	0.0212014	1.86076	1.39059	0.509695	0.00646204	0.00558659	0.00627944	0.00573066	0.0338028	1.59746	0.135338	1.26437	0.905882	0.438655	3.59023
LT	1.3453	3.3518	0.0287253	2.36826	1.18386	0.610553	0.0333839	0.00194553	0.00144092	0.00643087	0.0358306	1.72316	0.0991736	1.57143	0.878571	0.624398	3.21053
p1LimRt	0.781457	3.04233	0.028436	1.75664	1.21364	0.834711	0.00625	0	0	0	0.00694444	1.24074	0.494118	0.731481	0.588832	0.490421	2.75728
p1BRt	0.849829	1.49221	0.0227273	1.32326	0.808362	0.70197	0.0140351	0.00884956	0	0.018018	0.0411523	1.24116	1.81538	0.464968	0.354386	0.268293	2.44444
p1SNC	0.222222	0.918367	0	0.68	0.883721	0.136364	0.0168067	0	0	0	0.0121951	0.474576	1.37209	0.304348	0.0232558	0.0333333	1.37234
p1SNR	0.137097	0.45082	0	0.473684	0.141104	0.142132	0	0.00429185	0	0.00704225	0.0144928	0.486486	2.45402	0.0855615	0.106667	0.0571429	0.299712
TG	1.6303	5.14648	0.0464135	3.40402	2.11395	0.73539	0.0462131	0.0282051	0.00840336	0.00732984	0.0933041	2.12605	0.115942	2.78884	0.826742	0.808	2.46073
SC	2.52507	4.9129	0.0793422	5.30476	2.97294	1.53786		0.0262757	0.00470146	0.0103799	0.110524	4.82729	0.0505618	5.71422	11.4334	1.35728	3.13052
IC	3.21158	6.36451	0.1809	8.31542	3.29404	1.9408	0.0508383	0.0278558	0.00556586	0.0118755	0.147826	9.10992	0.260169	5.04601	22.4643	4.02711	2.93197
m1LimRt	1.20299	2.40116	0.0206186	1.5431	1.08559	0.697917	0.0351759	0.00823045	0.00766284	0.00526316	0.0431034	1.05521	0.20354	0.804979	0.624366	0.45092	2.52586
m1BRt	1.07945	1.84825	0.0127932	1.21444	0.410468	0.54186	0.0173697	0.00704225	0.00823045	0.00680272	0.0173611	0.530917	0.858942	0.302583	0.67148	0.186104	2.41758
m1SNC	0.549296	0.734694	0	0.209677	0.0487805	0.25	0.0240964	0.0136986	0	0	0	0.311475	1.44186	0.0769231	0.586957	0.037037	2.01316
m1SNR	0.139194	0.425532	0.00729927	0.376712	0.15748	0.0904523	0.0070922	0	0	0	0.0149254	0.55102	2.06358	0.214286	0.842105	0.0650406	0.220544
m2A	1.85349	3.35449	0.0522088	2.64047	1.8904	0.776978	0.0281543	0.0100671	0	0.00619195	0.0193237	3.07286	0.186285	1.57926	2.36137	0.723714	1.23035
SCnf	0.905797	1.97619	0.0144928	1.60584	0.858586	0.59596	0.00900901	0	0.010989	0.011236	0.0215054	1	0.1	0.471014	1.26471	0.384615	2.03509
m2BRt	0.820895	1.41237	0.0139373	1.4908	0.424561	0.417544	0.00931677	0	0.0117647	0.004329	0.0144928	0.517375	0.388571	0.252874	0.586207	0.283439	1.63441
m2SNC	0.191176	0.413043	0	0.394737	0.138889	0.166667	0	0	0	0	0	0.343284	1.2619	0.0909091	1.12727	0.111111	1.44262
m2SNR	0.102459	0.415385	0.00653595	0.387097	0.101852	0.0755814	0	0	0	0.0075188	0.00641026	0.393258	1.59281	0.155039	1.49541	0.0483871	0.382199
CB_gr	9.7456	9.34458	0.399088	11.7799		6.45906	0.0511818	0.0718537	0.00164564	0.024735	0.404334	12.2064	1.44277	7.63423	22.8219	8.55855	7.83796
CB_mo	6.4537	9.41014	1.92968	9.48944			0.0160923	0.0265455	0.00348068	0.00594157	0.118796	8.93355	0.979027	5.84512	21.2311	5.31949	5.58973
CBN	0.30408	0.509448	0.0138797	0.712133		0.06	0.00254453	0.00509554	0.00236407	0.00136054	0.0144928		0.146426	0.121269		0.174332	0.606383
isA	1.31558	1.87152	0.0319976	1.76157	0.860465	0.384321	0.0163706	0.011396	0.00407213	0.00941915	0.0182529	1.31647	0.753707	0.860698	1.24974	0.477746	0.564319
isLimRt	0.656652	1.10458	0.0357143	1.12227	0.575342	0.29	0.0175439	0.00423729	0	0.00763359	0.0120482	0.42069	0.301775	0.61165	1.51364	0.186364	1.12621
isBRt	0.473373	1.07831	0.0193906	0.70068	0.304688	0.187898	0.00813008	0	0	0	0.0206612	0.476974	0.333333	0.217172	0.690678	0.14578	1.51818
isSNC	0.394737	0.666667	0	0.518987	0.166667	0.134328		0	0	0.0333333	0.0188679	0.126126	1.15686	0.0243902	0.893333	0.0727273	1.5614
isSNR	0.265217	0.552632	0.0227273	0.562874	0.111111	0.196809	0.010989	0	0	0.0190476	0.0294118	0.931373	1.02521	0.2	0.973214	0.164062	0.580645
r1	0.652174	1.51039	0.0241249	1.31618	0.782787	0.53433	0.00999049	0.00717581	0.00396601		0.0125654	0.876011	0.989254	0.255927	0.375782	0.428571	1.06971
r2	0.35141	1.01466	0.0230516	1.81567	1.40306	0.513185	0.00868558	0.00348953	0.00619195		0.0242215	2.22466	1.91483	0.41716	0.647019	0.678466	1.05321
r3	0.393489	1.00045	0.0265957	1.62797	1.49815	0.590522	0.0284532	0.00603188	0.00309278		0.0251731	2.70275	3.30705	0.652956	1.96797	0.513686	0.65783
r4	0.536036	1.5916	0.0252918	1.56019	1.08763	0.5836	0.028109	0.00462963	0.00182149		0.0547583	2.61792	4.0698	0.406893	3.92372	0.507591	1.08935
r5	0.715731	1.42467	0.0303814	1.70298	0.949468	0.432886	0.0116331	0.00199104	0.00401606		0.0175439	2.07692	6.50429	0.411037	4.90009	0.425046	1.22374
r6	1.03171	1.58766	0.0384168	1.49566	1.23764	0.507937	0.00736584	0.00372539	0.00593723		0.0127051	2.04741	6.75846	0.357206	15.9233	0.476566	1.76173
r7	1.45315	1.79431	0.0421512	1.56581	1.23532	0.5666	0.0101773	0.00490463	0.00145349		0.0131056		6.70021	0.521954	21.2789	0.545123	2.00415
r8	1.12288	1.41815	0.056211	1.40447	1.14622	0.498347	0.00920635	0.00677201	0.0020979		0.0125324		4.81849	0.474576	16.5005	0.41896	1.87109
r9	1.36341	1.50906	0.0567273	1.50977	1.29202	0.720213	0.0115499	0.00921909	0.00201478		0.0235023		0.345819	0.553834	7.73879	0.769424	2.0319
r10	1.96072	1.88375	0.0821918	1.65511	1.46814	1.17018	0.0113107	0.00606729	0.0023753		0.0494371		0	0.586387	5.04762	1.14496	3.29272
r11	2.44743	2.30472	0.11583	1.58115	1.62269	1.29151	0.013465	0.00909091	0.00913786		0.0741895		0	0.913903	4.66534	0.888776	3.12772

## Sheet: Subtype 05
	CFS0080	CFS0081	CFS0083	CFS0085	CFS0086	CFS0089	CFS0211	CFS0213	CFS0216	CFS0219	CFS0220	CFS0084	CFS0087	CFS0088	CFS0090	CFS0091	CFS0092
region	Subtype 05	Subtype 05	Subtype 05	Subtype 05	Subtype 05	Subtype 05	Subtype 05	Subtype 05	Subtype 05	Subtype 05	Subtype 05	Subtype 05	Subtype 05	Subtype 05	Subtype 05	Subtype 05	Subtype 05
ORB_l1	22.7363	23.8795	0.315464	21.9466	22.3558	25.2981	1.11411		0	0.508738	1.3928	28.6276		21.8389	0.228625	15.5649
ORB_l23	30.8708	28.2921	0.331787	26.478	24.7345	29.6623	1.29596		0.00176991	0.307906	1.47684	34.4519		26.4989	0.421961	16.4927
ORB_l5	15.3941	20.642	0.234023	17.0615	15.356	17.6818	0.716908		0	0.0849315	1.01151	21.6245		20.8082	0.404797	9.28344	18.9323
ORB_l6	4.09048	10.2413	0.0479361	7.608	5.3382	6.87367	0.14826		0	0.013363	0.51222	4.45936		7.47507	0.413793	4.60248	7.02602
FRP_l1	22.0446	26.674	0.401515	15.8652	29.3664	26.8621			0	0.115385	1.26027	21.0051		17.6644	0	17.2149
FRP_l23	37.448	36.8238	0.439716	27.1525	30.3613	34.8571			0.00289855	0.109677	1.66667	24.9911		21.4648	0	25.2545
MO_l1	32.3669	35.7848	0.61302	38.2645	32.248	37.4771	0.659381	1.18831	0.00398406	0.128596	1.8581		9.11111	30.0583	0.72028	21.2035	35.6564
MO_l23	49.1177	46.8459	0.87012	50.5635	35.3457	50.5122	0.817816	1.53282	0.00154679	0.237166	2.04786		4.53671	32.3508	0.537931	36.5367	46.0307
MO_l5	27.3261	32.2165	0.454597	26.304	20.1401	23.7566	0.441558	0.773148	0.00443319	0.0641455	0.654604		6.56973	20.4737	0.889163	21.182	23.0704
MO_l6	8.31108	13.2776	0.0575126	8.64142	5.51385	7.96927	0.0562948	0.120863	0	0.00453309	0.229938		14.7432	5.94434	0.5695	6.49688	7.9306
SS_l1	49.7382	25.5402	0.837379	44.6488	37.6472	28.2922	0.241379	1.27961	0.00579151	0.116228	1.32311		3.74962	28.205	1.14828	18.5607
SS_l23	65.4151	42.8644	1.24588	55.5294	38.88	41.0479	0.469231	1.84893	0.00180505	0.158301	1.69343		2.87369	33.2423	0.864787	31.2598
SS_l5	28.6232	34.5494	0.536847	31.1679	18.0599	22.5682	0.271023	0.984397	0.00330943	0.0397456	0.790553		2.50843	18.477	0.994918	21.2434	21.5726
SS_l6	7.00357	13.7783	0.13797	10.625	3.86729	8.6703	0.0676328	0.222936	0	0.00325027	0.273036		3.04884	5.27138	0.836986	8.08869	7.28803
PTLp_l1	49.1168	16.6667	1.04688	37.1037	37.1548	22.3615	0.195122	1.71795	0	0.00980392			0	37.8101	1.14943	18.4688
PTLp_l23	51.9111	32.5513	1.84277	47.9841	36.2311	30.0226	0.138393	1.55378	0	0.0320513	1.04286		0	39.3192	0.863874	25.1119
PTLp_l5	29.743	31.8513	0.802974	31.8959	16.2294	18.7944	0.136986	0.882812	0	0.00990099	1.1393		0	16.6667	1.24211	19.805	21.3122
PTLp_l6	8.04983	14.8542	0.286765	14.2367	3.00706	6.06667	0.0502092	0.192982	0	0	0.420732		0	3.67398	0.829457	6.11111	8.00581
VIS_l1	28.5207	13.8123	1.30488	38.8376	27.7434	18.2766	0.120735	0.959732	0	0.00593472	0.71722	34.3405	0	39.8313	8.32464	12.386	22.3518
VIS_l23	28.1221	22.2015	1.70405	33.8177	24.6791	23.6399	0.066886	0.690452	0	0.00587084	0.896774	34.3063	0	33.2696	11.5367	13.0289	29.1751
VIS_l5	16.2398	23.8518	0.779029	21.8738	19.0495	15.747	0.066494	0.560132	0.000819672	0.00112486	0.83908		0	18.3433	8.4765	10.8819	16.0704
VIS_l6	4.75513	10.2981	0.21436	10.4439	7.1792	4.24074	0.0232877	0.201439	0	0	0.32625		0	4.73204	0.868571	3.16284	6.55241
RSP_l1	13.2235	15.4709	0.624366	10.5359	9.23656	9.81992	0.143519	0.160569	0.0015674	0.0037037	0.558719		0	22.915	14.3748	7.85897	20.1557
RSP_l23	14.0737	31.7857	0.521401	11.8525	10.261	11.9167	0.147436	0.299291	0.00175747	0	0.523529		0	20.8357	13.632	8.53984	15.9093
RSP_l5	10.4224	19.4701	0.541667	12.6224	14.7018	10	0.161369	0.21934	0	0	0.511299		0	24.854	11.4699	7.53817	7.79565
RSP_l6	1.89247	10.0224	0.0803571	4.18182	7.13821	2.66477	0.0211268	0.056962	0	0	0.114407		0	6.54146	1.43	0.810811	2.02381
CA1_so	21.7815	24.219	0.278598	20.1456	12.6869	6.79588	0.0324074	0.218875	0	0	0.297214	16.8119	0.0684932	24.1903	0.298677	15.3698	17.6433
CA1_sp	1.53947	3.76398	0.0347222	2.27097	0.967213	0.537879	0		0	0	0.0353982	0.63964	0.0932203	1.4863	0.227273	1.40288	1.2
CA1_sr	33.1371	32.5767	0.896053	27.1325	19.6827	17.6517	0.190476	0.844673	0	0.0153322	0.903448	29.6982	0.0761421	35.7195	0.30922	25.7347	30.6919
CA1_slm	5.03802	17.7516	0.0345821	16.6246	8.7619	1.83077	0	0.00352113	0	0	0.019685	4.65979	0.0809717	12.6781	0.395437	4.08462	6.62761
CA2_so	0.565217	1.38806	0	2.04545	0.796296	0.220779	0	0.0135135	0	0	0	0.266667	0.26506	0.942857	1.45122	0.253731	0.810345
CA2_sp	0.282051	0.764706	0	0.666667	0.107143	0	0	0	0	0	0	0.196078	0.4	0.441176	1.04651	0.0666667	0.0232558
CA2_sr	1.75904	4.93976	0	3.31915	0.854167	0.494253	0	0	0	0	0.076087	0.808824	0.216981	1.11475	0.659091	1.30435	1.21429
CA2_slm	0.0606061	1.7619	0	0.939394	0.342105	0	0		0	0	0	0.181818	0.146341	0.444444	0.16	0.111111	0.194444
CA3_so	1.61875	3.88068	0.0193548	2.7574	1.22222	1.28025	0.0215054	0	0	0	0.042328	1.36986	0.160305	2.0566	0.589474	0.864706	2.4322
CA3_sp	1.24107	2.45926	0.0326087	3.80597	2.06475	0.758065	0.0190476	0	0	0	0.0125	1.87234	0.165138	2.3375	0.723684	0.537037	1.34906
CA3_sr	2.90123	9.09091	0.0659898	7.2027	3.192	2.22917	0.013245	0.00558659	0	0	0.139535	2.83333	0.169591	4.93043	0.75188	3.04023	5.30769
CA3_slm	0.541667	1.7037	0	2.54167	1.06667	0.344828	0	0.0263158	0	0	0.129032	0.48	0.173913	1.51724	0.0869565	0.884615	0.464286
DG_gr	0.0408163	0.214912	0.00327869	0.356223	0.0597015	0.0446429	0	0	0	0	0	0.0335821	0.400763	0.0943396	0.604651	0.0492611	0.057971
DG_Hil	0.809917	3.81481	0.0114943	3.64964	1.43636	0.35	0.00833333	0.004329	0	0	0.123077	1.83784	0.259494	1.73077	0.437909	0.672727	1.07273
DG_mo	2.40909	6.86806	0.0777656	7.04978	2.77743	1.45144	0.0212766	0.0248521	0	0	0.117647	1.97554	0.419355	4.08924	0.462069	2.93613	3.89861
SUB_mo	6.9	10.0441	0.1	10.8551	18.7229	1.53398	0.0697674	0.197183	0	0	0.141176		0	16.1143	0.285714	4.175	4.95789
SUB_pys	24.5462	28.3282	0.732558	18.8576	10.7614	16.5601	0.260223	0.758308	0	0.0235849	0.932331		0	24.8548	0.324074	19.9911	21.0829
BST	5.85477	5.67937	0.143564	6.06367	4.03182	3.375	0.214286		0	0.0296296		1.27011	20.303	6.45724	0.0338983	4.44444	3.85632
Cau	6.76961	8.73228	0.132049	9.16799	6.25528	7.68336	0.245726		0	0.0956409	0.731474	2.83188		9.98694	0.299285	7.3692	7.01417
Put	8.62852	13.5782	0.144474	12.6506	7.43371	9.64767	0.367683		0	0.228381	0.754396	9.95807	14.2729	11.0414	0.104495	9.12191	10.8788
EPal	5.43581	8.91215	0.124708	8.86151	3.76245	7.05609	0.235781		0.00153374	0.216584		8.48746	9.06146	7.14393	0.0313112	7.06707	6.02337
IPal	0.160256	0.158867	0.0609756	0.253061	1.34457	0.228748	0.0932401		0.0137157	0	0.00129199	2.41176	8.72185	2.01449	0.0344262	0.0968703	1.63277
VStr	6.01255	8.01379	0.133816	9.76722	5.71877	4.59288	0.407242	0.112069	0.00165975	0.507392	0.482896	6.42673	41.3207	9.893	0.0379507	3.88765	6.24281
VPal	0.137898	0.381939	0.0157687	0.540366	0.272824	0.138889	0.01849		0	0.013579	0.0429975	0.403465	42.375	0.226351	0.0545024	0.125494	0.289086
Tustr1	5.86301	3.99156		10.8369	4.97222	5.91566	0.669604		0	0.304348	0.829596	7.26857			0.00651466	3.41486	8.29752
Tustr2	2.48718	1.99351		5.58053	2.82468	2.10795	0.191304		0	0.126214	0.415254	4.34118			0.0197368	1.62176	4.39764
Tustr3	3.37435	2.93548		1.31148	2.87705	2.6756	0.279461		0	0.174194	0.541353	3.98176			0.0381062	1.35174	4.65352
TuPal1	0.171875	5.41667	0.156757	9.19883	5.81337	7.39267	0.660377		0.0168067	0.429577	0.741117	13.5278			0	2.51709	7.12667
TuPal2	2.344	2.47656	0.056962	5.52688	2.74903	2.961	0.389423		0	0.252525	0.549133	4.27835			0.00353357	1.31513	5.0473
TuPal3	0.147465	2.66892	0.0909091	3.1746	2.15948	2.21333	0.466535		0.00245098	0.402655	0.654167	5.40244			0.0143266	1.64234	3.51654
HDB	0.317234	0.815978	0.00968188	1.49365	0.352745	0.261298	0.0490308		0.00115075	0.0729814	0.0460094	1.22123	26.9276	0.372966	0.0508221	0.322793	0.44249
SIB	0.247432	0.562227	0.0140845	0.684691	0.358182	0.243339	0.0110294	0	0.00763359	0.0338115	0.0490524	0.583583	5.72306	0.319182	0.0576241	0.193878	0.35082
OB_gl	0.0571429		0	0.405929	0.768722	0.195189	0.0581395		0	0.0121547		2.61212	0.483478	5.24533
OB_gr	0.334873		0.00147493	1.36488	0.921433	0.865099			0.000387372	0.116011		0.508065	0.163565
OB_ipl	0.390244		0	2.28014	0.605327	1.1049			0	0.0760456		0.534884	0.280936
OB_mtr	0.190024		0	0.949772		0.568675			0.00429185	0.0543478		0.306122	0.228774
OB_opl	0.171642		0.00980392	1.12903	0.471319	0.503241			0	0.0367047		0.278219	1.69533	0.984375
AON1	1.25326	3.01779	0.0150538	2.83303	3.17127	0.785937	0.128472		0	0.125245	0.281755	1.24436	40.4697	4.91667	0.0558767	1.51489	2.08333
AON2	3.13924	5.81667	0.0322581	5.41146	4.9322	3.73233	0.216		0	0.36	0.33125	4.76717	39.8875	6.69118	0.159363	2.46237	5.89044
AON3	3.45614	5.28421	0	6.10909	5.56164	4.76923	0.134752		0	0.421053	0.424242	3.13793	30.614	6.57246	0.366337	3.43243	4.01678
LPrP1	4.76087	7.73864	0.0507246	11.1402	5.78814	4.37615	0.341772		0	0.113861	0.8	10.9245	18.6891	9.77333	0	3.88189	7.82963
LPrP2	3.82329	6.54839	0.0394737	7.21951	4.98039	5.08	0.425197		0	0.185328	0.714286	7.94783	24.7857	7.38509	0.177778	4.14458	6.69186
LPrP3	3.23986	5.96108	0.014881	6.86331	5.12303	4.103	0.179372		0	0.181518	0.329341	4.20567	27.6964	6.31387	0.130435	4.01515	4.15842
Bec	1.26772	2.86758	0.00609756	4.30556	3.53957	1.61224	0.0297619		0	0.0190476	0.215686	1.2515	25.907	3.62281	0.0384615	2.08451	2.11475
Cla	2.23333	4.52174	0	5.25352	4.65812	2.70312	0.0604027		0	0.0416667	0.333333	1.51149	26.6143	4.63636	0.0825688	3.9759	3.7
Ven	0.8	1.65455	0	3.38974	1.77285	1.02308	0.0512295		0	0.117486	0.219355	0.940239	40.5938	1.46682	0.0507614	1.5482	1.95055
VPrP1	1.39665	3.04665	0.0260417	5.19868	2.68683	1.69522	0.225806		0.00274725	0.244493	0.391645	1.79952	7.59375		0.101928	2.39535	2.56022
VPrP2	1.36073	4.82147	0.00332226	2.63369	2.7708	2.65858	0.280245		0	0.205021	0.183594	3.78864	32.2017	5.85714	0.0800712	1.72951	5.73298
VPrP3	1.22125	2.19624	0	3.46933	2.45714	2.39532	0.228283		0	0.211538	0.285714	1.09716	49.9462	3.84279	0.0893471	2	3.14969
PHyA	0.118221	0.273825	0.0317647	0.611186	0.411426	0.113654	0.0418092	0.00481232	0.0045119	0.00380517	0.0186957	0.503343	3.22736	0.507342	0.064759	0.126837	0.142393
THyA	0.24694	0.861645	0.0475352	1.07568	0.305894	0.437894	0.0695079	0.00747664	0.00286328	0.0746624	0.0743802	1.67511	9.42985	0.602273	0.121429	0.278603	0.796786
Rt	0.216641	0.336538	0.011635	1.04734	0.428676	0.151237	0.0154044	0.00411523	0.00493827	0	0.0150905	0.546973	0.73388	0.351839	0.102654	0.166667	0.188023
VPL	0.22588	0.434489	0.00477707	0.732932	0.521739	0.0857393	0.0122951	0.00141443	0.00133869	0.00181653	0.00490196	0.604938	0.347384	0.420996	0.0859951	0.196007	0.254953
ZI	0.340206	0.85034	0.0131579	1.02472	0.624	0.253112	0.018	0.00436681	0	0	0.0139373	0.932161	1.58005	0.25	0.039548	0.254593	0.418719
p3Tg	0.19708	0.53211	0.0229358	0.624204	0.365591	0.227586	0.0335196	0.00716846	0	0.025	0.0174672	0.772908	1.24324	0.228426	0.0566802	0.22807	0.486486
p3SNC	0.1	0.0888889	0	0.148515	0.407407	0.05	0.0247934	0	0	0	0.0113636	0.151515	0.803922	0.0652174	0.0243902	0.0895522	0.25
p3SNR	0.00558659	0.119565	0.00694444	0.110169	0.0432099	0.00995025	0.00769231	0	0	0	0	0.0515464	0.484615	0.0246914	0.0178571	0.0357143	0.0474684
LD	0.303526	1.42067	0.0059322	1.49845	0.576117	0.207622	0.0271801	0.0134474	0.00618047	0.00180505	0.0679157	0.797468	0.20197	0.706439	0.112432	0.476462	0.781377
LP	0.705446	2.10494	0.0539887	1.68625	0.822286	0.644628	0.0530146	0.0450928	0.000739098	0.00146628	0.172654	0.35814	0.101036	1.13411	0.168076	0.798667	1.37744
Po	0.989413	1.63177	0.108696	1.86149	0.613984	0.471429	0.0379107	0.0557006	0.00224719	0.0021645	0.0717949	1.04207	0.275652	0.641694	0.0916569	0.908192	0.638889
VPM	0.495887	0.760621	0.0324752	1.8319	0.609684	0.246325	0.0448878	0.0278592	0.00618238	0.00482315	0.0594295	0.453155	0.0644589	0.853063	0.0444444	0.464822	0.0905606
SPF	0.412791	1.39552	0.0541667	1.06714	0.353741	0.395455	0.0387931	0.00995025	0.00371747	0.00571429	0.045082	0.622378	0.409639	0.283582	0.0506912	0.343874	0.585366
p2LimRt	0.238095	0.761719	0.0145985	0.87541	0.47541	0.41502	0.0142857	0	0	0	0.0147601	0.718016	0.458599	0.426087	0.0397351	0.183607	0.548387
PR	0.212996	0.476415	0.0311111	0.538793	0.31441	0.208661	0.0204082	0.00332226	0	0.00497512	0.0209059	0.603581	1.11111	0.184906	0.114583	0.107527	0.421053
p2SNC	0.0142857	0.0921053	0	0.220779	0.0833333	0.0877193	0.0350877	0	0	0	0	0.166667	0.365854	0.0652174	0.0526316	0	0.429907
p2SNR	0.0161943	0.142857	0	0.159664	0.0765027	0.0421941	0	0	0	0	0	0.104762	0.658385	0.0102564	0.013245	0	0.0651042
APT	0.220379	1.00224	0.0153322	0.688761	0.396857	0.169154	0.00909091	0.00188679	0	0.0035524	0.0264423	0.431452	0.0227273	0.297913	0.234568	0.111274	1.15152
JcP	0.198454	1.13279	0.00176678	0.675633	0.464213	0.157895	0.00161551	0	0	0	0.0140845	0.522599	0.0075188	0.298851	0.284034	0.0907563	1
LT	0.328729	1.13296	0.005386	0.859784	0.396861	0.130653	0.00151745	0.00194553	0	0	0.0130293	0.484746	0.00826446	0.488226	0.2625	0.120385	0.947368
p1LimRt	0.119205	1.00529	0.028436	0.712389	0.404545	0.297521	0.01875	0	0	0	0.0208333	0.507407	0.0941176	0.217593	0.172589	0.153257	1.06796
p1BRt	0.211604	0.523364	0.00974026	0.648837	0.296167	0.270936	0.0105263	0.00442478	0	0.00900901	0.0123457	0.369775	0.593846	0.111465	0.2	0.135889	0.634921
p1SNC	0.0793651	0.244898	0	0.146667	0.116279	0.0227273	0.00840336	0	0	0	0.0365854	0.254237	0.325581	0.108696	0.0465116	0	0.62766
p1SNR	0.0403226	0.20082	0	0.18797	0.104294	0.0609137	0	0	0	0.00704225	0	0.18018	0.844828	0.026738	0.0466667	0.0171429	0.0691643
TG	0.375758	1.78028	0.0154712	1.10955	0.561886	0.155844	0.00898588	0.00683761	0	0	0.0472009	0.65021	0.0434783	0.798544	0.195857	0.1904	0.743455
SC	0.542527	1.36641	0.0199077	1.44981	0.76915	0.342955		0.0053313	0.000940292	0.000441696	0.0413603	1.04522	0.0120385	1.25071	5.36508	0.26914	1.00402
IC	0.950844	2.40354	0.0900294	3.09836	0.929343	0.624636	0.0159546	0.0107678	0.00132521	0.0036855	0.0652174	2.86059	0.0816271	1.54071	11.5414	1.23023	1.06608
m1LimRt	0.364179	0.860465	0.00687285	0.640805	0.337838	0.166667	0.00502513	0.00411523	0.00383142	0	0.0215517	0.352761	0.0707965	0.211618	0.167513	0.159509	0.689655
m1BRt	0.317808	0.688716	0.00852878	0.461707	0.129477	0.151163	0	0	0	0	0.0104167	0.147122	0.27204	0.0701107	0.245487	0.044665	0.802198
m1SNC	0.0422535	0.44898	0	0.193548	0.195122	0.0208333	0	0	0	0	0.0298507	0.131148	0.325581	0.0769231	0.23913	0	0.381579
m1SNR	0.003663	0.191489	0.00729927	0.19863	0.0472441	0.0251256	0	0	0	0	0.00995025	0.163265	0.786127	0.038961	0.289474	0.00813008	0.0725076
m2A	0.58037	1.26758	0.021419	0.907427	0.785326	0.23741	0.00834202	0.00111857	0.00152439	0.00309598	0.0193237	0.942211	0.0450358	0.451728	0.89592	0.212528	0.365854
SCnf	0.362319	0.77381	0.0144928	0.59854	0.40404	0.191919	0.00900901	0	0	0	0	0.277512	0.125	0.115942	0.313726	0.0989011	0.315789
m2BRt	0.18408	0.639175	0.00348432	0.570552	0.0982456	0.112281	0.00310559	0	0	0.004329	0.0338164	0.11583	0.108571	0.0689655	0.150862	0.0605096	0.537634
m2SNC	0.0441176	0.304348	0	0.210526	0.111111	0.0625	0	0	0	0	0	0.0746269	0.238095	0	0.545455	0	0.409836
m2SNR	0.0409836	0.138462	0	0.187097	0.0740741	0.0465116	0	0	0	0	0	0.235955	0.508982	0.0155039	0.422018	0	0.115183
CB_gr	3.98878	5.02641	0.0676549	6.57149		2.30972	0.00693087	0.0119048	0	0.00132509	0.0724458	5.11392	0.415176	2.68204	15.2796	2.94942	3.51412
CB_mo	0.994578	2.08389	0.549148	2.39884			0.000804613	0.00213789	0.000696136	0.000165044	0.0146461	1.67702	0.199816	0.829293	14.319	0.800537	0.874194
CBN	0.08699	0.137355	0.00330469	0.162773		0.0125	0.00127226	0	0	0.00136054	0.00603865		0.0387597	0.0373134		0.0459893	0.14805
isA	0.366679	0.624242	0.0131579	0.650356	0.307222	0.114723	0.00835946	0.00391738	0.0069808	0.00156986	0.0195567	0.392196	0.209542	0.225483	0.64282	0.124527	0.161502
isLimRt	0.0987124	0.529412	0	0.331878	0.178082	0.075	0	0.00423729	0	0	0.0120482	0.137931	0.0236686	0.0970874	0.868182	0.0363636	0.252427
isBRt	0.142012	0.337349	0.00554017	0.309524	0.0664062	0.0796178	0	0	0	0	0.00826446	0.131579	0.101266	0.0353535	0.241525	0.0306905	0.345455
isSNC	0.0921053	0.121212	0	0.202532	0	0.0149254		0	0	0	0	0.0540541	0.176471	0	0.226667	0.0363636	0.350877
isSNR	0.0478261	0.201754	0.00757576	0.317365	0.0246914	0.0585106	0	0	0	0.00952381	0	0.470588	0.252101	0.104348	0.3125	0.0625	0.137097
r1	0.177717	0.531678	0.0108798	0.579769	0.278689	0.142569	0.00523311	0.00205023	0.00169972		0.00418848	0.264151	0.262326	0.0835129	0.0886868	0.142303	0.373397
r2	0.0845987	0.362827	0.00603732	0.687148	0.556575	0.127383	0.00405327	0.000997009	0.00619195		0.0161476	0.765851	0.520548	0.103057	0.163429	0.2059	0.385897
r3	0.116505	0.414865	0.0130024	0.761879	0.562963	0.17983	0.0067253	0	0.00412371		0.0182505	1.00313	1.1449	0.19126	0.882736	0.145767	0.225647
r4	0.174174	0.652976	0.0175097	0.736237	0.412133	0.182109	0.0106474	0.00185185	0.000910747		0.0302115	0.934039	1.31643	0.114508	1.83653	0.173597	0.37974
r5	0.221711	0.608696	0.0200388	0.701355	0.369681	0.149089	0.00581655	0	0		0.00584795	0.747954	1.8756	0.114381	2.34626	0.133912	0.441076
r6	0.334655	0.654246	0.0128056	0.668593	0.457579	0.151172	0.00140302	0.000532198	0.000848176		0.00582319	0.835157	1.58871	0.109431	7.89205	0.154524	0.637899
r7	0.511791	0.715536	0.0174419	0.74188	0.495032	0.176938	0.00426789	0.00217984	0		0.00555997		2.31348	0.143249	10.5373	0.175274	0.656977
r8	0.361847	0.551225	0.0263706	0.652605	0.492881	0.156198	0.00412698	0.001693	0.0020979		0.00907519		1.13571	0.127995	8.59904	0.147554	0.50651
r9	0.436464	0.589372	0.024	0.667752	0.544426	0.201596	0.00558867	0.0010846	0		0.00691244		0.0522648	0.167312	3.62005	0.225564	0.676236
r10	0.609584	0.780505	0.0267123	0.715771	0.639889	0.368282	0.00332668	0.00165472	0.00158353		0.0239843		0	0.140613	2.28639	0.462061	1.17507
r11	0.780761	0.870079	0.0725869	0.700823	0.641176	0.420849	0.00179533	0.0013986	0.00397298		0.0299252		0	0.222301	2.02191	0.292857	1.06096

## Sheet: Subtype 06
	CFS0080	CFS0081	CFS0083	CFS0085	CFS0086	CFS0089	CFS0211	CFS0213	CFS0216	CFS0219	CFS0220	CFS0084	CFS0087	CFS0088	CFS0090	CFS0091	CFS0092
region	Subtype 06	Subtype 06	Subtype 06	Subtype 06	Subtype 06	Subtype 06	Subtype 06	Subtype 06	Subtype 06	Subtype 06	Subtype 06	Subtype 06	Subtype 06	Subtype 06	Subtype 06	Subtype 06	Subtype 06
ORB_l1	15.8396	5.12429	10.8144	4.07057	5.50359	12.5832	7.78423		7.0249	9.73786	6.6057	10.7224		4.74161	7.15613	7.73156
ORB_l23	13.7598	5.1517	9.529	3.49664	4.53254	12.609	6.62868		6.00619	9.39112	5.86449	10.1232		3.58556	11.1851	8.89767
ORB_l5	21.6178	7.68779	10.8609	6.08604	7.35089	18.3502	8.05024		4.24751	9.90959	6.86262	15.0923		6.18163	14.5698	11.8066	14.0047
ORB_l6	27.4619	11.2051	9.43143	9.2864	11.7202	24.5786	8.96369		2.69004	7.78619	7.73422	23.6408		10.7632	13.0847	15.4084	20.4796
FRP_l1	16.2102	3.87845	8.38636	6.52809	4.99237	9.7931			8.45506	11.0769	6.67808	15.4847		5.68493	0.00617284	7.28099
FRP_l23	10.96	4.18135	7.77305	4.0904	3.42857	8.34524			6.17101	10.1032	5.53175	13.4018		4.6831	0.0437158	6.81818
MO_l1	13.2908	2.59426	9.80108	2.82552	4.31063	9.21479	9.80874	8.38636	8.70119	10.4704	6.52254		11.4141	3.34125	8.34965	7.83776	6.69305
MO_l23	9.81042	3.05246	8.93386	2.3388	3.6148	9.57714	8.57535	7.23166	7.13225	10.6045	6.01399		21.0734	3.50842	9.4431	6.28439	7.39816
MO_l5	15.4892	5.85243	10.2047	5.12727	6.56839	16.6844	8.78649	7.91049	5.41545	10.618	8.63262		18.4718	5.48174	15.0597	10.6476	13.3617
MO_l6	26.476	10.1748	9.61826	8.80902	11.8254	25.3698	8.21494	7.88201	3.42836	8.29284	8.05864		21.7704	10.7792	17.7188	16.7863	20.6901
SS_l1	8.67043	6.01951	9.55097	1.20343	3.57079	16.0051	10.942	7.73204	8.50386	11.3947	6.94479		11.3886	3.17391	13.5172	14.6308
SS_l23	7.13657	3.86887	8.53797	1.42217	3.25485	14.4871	9.53077	7.29185	7.06137	11.9633	6.60158		15.6263	3.47356	16.9234	12.7573
SS_l5	17.0876	6.29479	10.9137	4.55957	7.37658	22.176	9.90895	8.99078	5.7027	11.8911	8.11185		15.9088	6.75532	19.2185	17.4842	20.5959
SS_l6	29.6093	10.0336	10.2916	9.2886	12.0413	28.3651	8.91304	9.21927	3.0247	9.48646	8.21047		15.3191	13.0593	17.6205	23.624	26.4392
PTLp_l1	11.3066	8.90278	9.19531	1.27407	3.13095	20.0846	11.3333	7.10256	7.70755	13.0784			0	1.59494	6.64943	18.1641
PTLp_l23	9.69333	5.47436	7.99686	1.64331	4.06723	18.6604	9.67411	7.10359	6.14151	13.0449	7.07619		0	3.52117	21.5262	15.8433
PTLp_l5	17.8063	7.0855	10.4387	4.36431	8.9768	24.1667	10.0685	8.58984	5.7493	14.0743	6.9005		0	9.35341	32.0711	20.4088	20.878
PTLp_l6	29.3322	10.1875	10.3529	9.15976	12.7812	30.78	9.25941	9.12281	3.84016	9.45506	7.68293		0	14.1787	26.2985	26.3259	28.1744
VIS_l1	15.4028	9.38413	8.31707	2.35421	7.64238	23.5964	10.4606	8.60268	6.87067	13.7567	8.42496	15.9293	0	1.6988	6.41232	25.3242	18.4861
VIS_l23	19.6885	6.00313	6.94185	3.22487	6.63484	20.639	9.66557	8.2392	5.21773	13.2368	7.20258	14.5085	0	5.40261	12.5697	25.2438	17.2065
VIS_l5	26.2117	6.89039	8.82322	6.23256	10.0495	26.6941	10.5915	9.36244	5.38852	15.1125	7.76782		0	11.4324	22.7039	27.485	23.9143
VIS_l6	32.5235	9.48488	9.58793	10.4571	14.0221	33.7662	9.01096	9.2536	3.42419	9.76974	7.91		0	16.003	30.0781	28.6242	29.5025
RSP_l1	24.6618	9.71117	9.17766	10.5436	16.5753	28.3793	11.5069	10.3841	5.81348	10.9741	7.71886		0.0166667	10.3229	27.2913	30.1987	27.521
RSP_l23	26.3472	2.73214	7.99352	9.31831	13.9021	27.4985	9.36111	9.97163	4.03691	10.1767	6.93824		0	12.0463	28.0757	30.4732	27.0398
RSP_l5	30.2621	7.64437	8.76488	9.77721	11.9367	31.9817	10.8435	9.6533	5.37919	13.2328	8.61582		0	12.0566	29.5611	32.4695	31.013
RSP_l6	34.5269	9.60987	8.66071	14.3939	15.4065	32.5455	8.79577	8.77215	3.28022	9.94355	7.30085		0	18	28.31	34.4865	29.5595
CA1_so	17.1712	6.65952	6.30996	3.86408	8.1518	25.6704	9.16898	8.74096	5.72569	9.61473	8.02167	13.5517	4.64384	7.30626	20.0681	16.5077	20.6462
CA1_sp	11.0987	5.59627	2.34722	4.43226	6.18033	13.9848	2.12857		0.948148	1.5	2.88496	10.2613	4.15254	6.39041	21.5511	10.7482	13.0957
CA1_sr	9.04931	3.0623	6.00132	1.96653	4.78914	21.7035	8.88299	7.79974	6.98465	9.55877	6.91724	7.40443	3.76142	2.74317	19.3092	8.78401	12.5701
CA1_slm	36.4221	10.7806	9.83862	8.69283	16.1039	45.7723	12.0495	13.8028	7.8503	13.2841	9.25591	29.7732	4.92308	16.3777	22.6236	31.4269	36.4017
CA2_so	17.0145	9.28358	4.72656	7.62121	8.18519	20.961	7.54054	7.5	2.88889	3.0566	6.96552	13.3778	16.5783	9.98571	14.1463	13.5075	23.5172
CA2_sp	6.35897	3.55882	1.36585	3.25	3.03571	2.69231	1.14815	2.4898	0.837209	1.12195	1.67568	6.47059	15.325	6.05882	15.6512	3.8	4.81395
CA2_sr	17.0723	8.72289	5.63441	7.10638	9.125	18.1034	6.79688	8.34	3.74419	3.08	7.27174	14.9118	11.8868	9.98361	18.9886	13.7391	20.7222
CA2_slm	25.6061	9.30952	6.69388	9.9697	12.7895	33.1333	7.84848		3.48276	2.27273	7.75758	18.8727	11.0488	10.7778	5.48	27.4444	28.25
CA3_so	22.1875	13.3523	5.93548	10.4556	12.6593	26.7325	7.34946	4.74107	2.82036	4.03546	6.91534	18.3425	11.2443	13.3726	16.2316	20.3412	26.3432
CA3_sp	11.8571	7.25185	2.28261	6.36567	8.33094	12.7903	4.04762	3.18681	1.51351	2.0137	1.7625	12.3191	9.90826	8.625	16.0789	8.64815	10.3868
CA3_sr	18.4506	9.63131	7.13198	7.65541	12.192	22.6406	7.82781	6.56983	3.71171	6.04412	7.5407	16.6538	11.7602	11.2174	16.5038	18.2069	21.6683
CA3_slm	25.7083	10.4444	4.92	9.125	12.1667	29.1724	7.34615	6.21053	3.89286	3.75758	6.77419	17.28	17	10.3448	12.7826	25.6154	29.8929
DG_gr	4.13469	4.27193	1.25902	2.63948	2.8209	5.43304	1.31034	1.22785	0.177215	0.702128	1.88235	2.73507	18.0076	3.18396	21.1535	3.32512	5.21739
DG_Hil	14.1074	11.2	3.73563	8.14599	8.86364	11.2667	5.58333	2.94372	1.75333	3.25	5.66923	13.5	13.3797	11.7981	18.9412	12.9636	13.3818
DG_mo	15.195	5.1	7.43373	3.70571	6.88253	23.3256	8.34468	8.31243	3.98108	5.26295	8.25943	8.4446	14.4081	5.95609	20.6814	10.679	16.7889
SUB_mo	30.775	8.38235	9.36667	7.69565	10.6145	33.0583	10.7674	11.8592	6.16949	8.63043	8.77647		0.316667	14.1143	19.5714	30.075	30.4
SUB_pys	19.2311	6.18205	7.72791	6.42071	13.0114	24.6831	10.0929	10.0121	4.63351	10.7689	7.46867		0	10.888	20.1806	18.2545	18.9371
BST	32.1286	9.66032	7.64356	9.63296	17.3682	19.2379	8.13393		3.58296	7.51111		18.0603	7.11785	19.2401	3.32768	13.0575	20.6379
Cau	24.4566	8.11877	8.36188	7.02465	10.2357	24.545	8.26068		3.68229	8.64411	6.58606	15.9177		11.2192	9.74362	14.7231	19.9743
Put	24.6393	7.2822	7.69105	6.64333	10.6432	24.7593	7.17024		3.49327	8.19702	6.86009	19.9661	9.33677	11.9137	11.1994	12.7211	18.9593
EPal	22.8806	10.0512	7.318	8.73639	18.2361	28.2998	7.62048		3.59509	7.92698		24.9391	11.2522	20.2523	9.40411	16.1507	21.8887
IPal	10.726	6.5936	5.82683	5.12653	20.3165	12.1561	7.67366		2.21696	1.08124	1.18217	25.5686	13.7815	25.8261	6.80328	7.74814	18.209
VStr	26.0974	10.1029	7.34058	6.87735	14.1529	30.2506	7.37772	6.62931	4.24979	7.75727	7.43558	22.4732	5.64775	17.7202	10.2059	13.9944	20.7793
VPal	11.6779	8.21955	2.99606	7.42411	9.19321	11.6143	2.89831		0.994881	2.09602	2.54054	10.7145	6.64896	10.7162	11.9621	8.96146	12.8505
Tustr1	22.8664	8.35443		8.30769	12.5111	22.8635	7.6652		4.05369	4.55072	7.19731	17.1971			4.23127	9.72446	13.876
Tustr2	16.2718	6.67532		8.00463	11.4416	18.0455	5.64348		2.41401	2.35922	5.69068	14.8188			3.25658	8.56477	13.0709
Tustr3	22.589	9.04659		7.75137	13.418	22.7641	5.54545		2.8118	2.63441	6.42481	15.9726			8.1097	9.36196	13.6141
TuPal1	1.73884	9.77	7.87027	8.34503	20.8886	28.0759	7.76415		6.14286	5.80282	7.66497	18.1389			0	12.5043	20.4333
TuPal2	18.432	9.13281	6.11076	7.46237	14.8494	22.3398	5.63462		3.43434	3.78788	5.46821	18.5361			0.0600707	9.7437	16.1757
TuPal3	13.2788	9.60473	4.34152	8.3873	12.8196	18.3333	6.70472		2.04902	6.11947	6.60417	20.0915			5.90258	10.9562	16.5038
HDB	17.2689	11.1625	2.91978	11.0964	12.9933	18.4232	3.68301		1.17491	4.15994	3.67887	16.4098	10.1953	16.4068	5.94619	14.2319	14.8512
SIB	14.6639	10.9083	3.03521	8.49772	12.5364	15.524	3.70772	2.68132	0.82988	2.71516	2.91081	13.4164	10.0582	15.4245	10.1144	11.2133	14.9891
OB_gl	10.1609		3.3491	9.0821	8.79185	9.91753	2.40698		1.43636	4.73481		16.1303	4.23826	10.04
OB_gr	6.99244		2.5354	4.56616	3.8337	4.92514			1.1842	2.78087		6.02061	6.45446
OB_ipl	7.14024		3.08333	5.66312	2.76513	5.7028			1.53591	3.27376		8.5	4.56522
OB_mtr	5.95131		0.970588	3.94064		4.60723			2.13734	2.96014		7.5102	4.14151
OB_opl	14.7229		5	10.4435	8.52964	11.2727			4.50265	6.47716		17.6836	3.53029	2.28125
AON1	14.0112	7.86759	7.1914	9.02693	7.00476	10.8859	6.42014		1.57833	7.21331	7.80139	12.7406	4.13535	6.65686	2.00771	9.77447	11.5449
AON2	17.462	7.06667	6.66935	5.97917	5.36653	12.9893	6.612		2.87097	8.65	5.83125	11.8794	3.74375	5.43529	6.06773	9.51613	7.00797
AON3	16.0175	8.27368	8.1	4.56364	4.9726	14.8769	5.92908		2.26415	7.52632	7.13131	15.3448	5	5.42754	14.495	7.7027	9.37919
LPrP1	19.7609	7.10227	8.94928	6.02804	7.61017	18.8165	8.55696		4.30315	9.04951	7.1	12.9371	8.76471	6.4	0.181818	11.3701	12.2222
LPrP2	18.6426	6.32796	8.20395	5.43089	5.93725	17.6215	7.76772		4.19811	7.76448	6.86508	12.8109	7	5.97516	6.7	8.75904	10.2733
LPrP3	21.8547	7.3503	8.2381	5.60432	6.85174	18.3884	8.27354		2.95146	8.18482	7.92216	19.0449	6.48845	6.84672	9.90761	9.46591	13.3828
Bec	28.0079	12.3379	4.72561	10.0278	10.9928	23.5612	5.95833		2.60396	7.06667	6.66667	19.6287	7.13953	12.3246	11.25	15.0141	20.0328
Cla	25.6417	10.4783	6.08571	8.98592	9.15385	23.1484	7.54362		2.56198	8.16667	7.91228	22.2529	6.65714	10.1259	10.7431	11.6988	16.5333
Ven	18.4209	11.5855	2.34568	9.8641	10.9896	17.1677	2.80738		2.13182	5.91257	6.52903	14.6932	4.11458	8.63981	12.4179	12.6163	12.9011
VPrP1	17.1816	9.56414	7.00868	8.49007	10.0518	15.9143	7		2.78846	6.68062	6.65796	15.529	0.830357		11.3802	11.9535	9.7451
VPrP2	16.0594	7.42059	4.49834	6.90374	7.75196	14.4907	6.75651		3.13462	5.24895	4.53125	13.898	2.33121	7.92571	12.2189	8.25683	8.71597
VPrP3	18.4443	11.5968	2.33657	9.28374	10.0538	15.3815	7.01212		2.68224	7.0522	6.0696	15.1659	2.81923	9.07424	11.3402	9.62784	12.4636
PHyA	12.5125	6.51715	3.56039	8.81913	11.0307	11.8638	3.49829	3.62705	1.16161	1.13546	1.8613	11.6705	12.1954	13.9536	7.41867	11.0098	11.8571
THyA	12.4039	10.0046	2.97535	8.31638	10.3506	14.7853	3.86352	3.78505	1.13386	3.54488	3.45372	16.2068	9.36119	15.402	5.83786	12.4361	16.1578
Rt	17.7606	10.6442	3.41825	8.54339	11.4565	15.2163	4.51348	1.04321	1.51605	2.42329	3.00402	14.739	11.9027	15.7918	11.5908	13.771	16.9627
VPL	13.8104	9.26627	4.71258	9.23795	13.5495	10.9116	5.82049	2.93777	2.49398	3.01544	4.44118	15.0442	12.4244	11.96	12.0303	11.7042	11.2007
ZI	15.75	11.2653	3.84211	8.31011	9.22933	14.3776	3.976	3.88355	1.5258	3.07343	2.76655	12.5754	11.3465	12.9054	7.29755	13	15.9606
p3Tg	15.3942	7.20183	3.39908	6.04459	9.11828	9.51724	4.31844	4.78495	1.21569	3.20833	3.17031	11.9801	16.9279	13.0863	7.53036	10.8158	16.1892
p3SNC	5.81429	2.8	2.20339	4.86139	8.74074	6.1625	3.50413	3.1	0.622642	1.05357	1.40909	6.78788	17.2353	6.08696	6.60976	7.79104	12.2589
p3SNR	5.48603	4.59239	0.819444	4.05085	4.96296	6.89552	1.38462	1.28148	0.248963	0.838235	0.958188	3.79381	15.4769	5.31482	6.26786	5.5	6.19304
LD	16.4118	10.25	4.89661	10.0259	11.2844	15.4336	6.79955	6.28851	2.72435	4.29783	5.91335	14.4139	13.5649	12.9801	13.4605	14.9444	12.5304
LP	18.0111	9.90123	5.00242	10.3478	13.2507	14.9433	7.19127	6.80106	3.29933	4.44282	6.01275	16.2	8.02159	14.3455	16.9715	16.2067	16.6481
Po	15.5053	9.98255	4.8587	9.40766	12.4654	13.0029	7.17102	5.98259	3.32135	4.00866	5.65727	18.4455	11.6922	13.4419	11.9459	13.7952	12.1493
VPM	12.9929	10.2759	4.90455	8.7304	11.0843	10.8665	6.61388	5.47898	3.48583	3.7074	5.53526	13.3702	9.98758	10.8079	10.6064	11.8133	9.82367
SPF	13.843	10.2948	4.17917	8.39223	9.42177	12.7455	5.02155	5.08458	2.36431	3.42857	3.72541	13.0979	9.31325	11.4328	13.7327	14.3083	11.1463
p2LimRt	13.3619	8.92969	3.68613	7.32459	9.34973	13.5692	3.625	3.27805	0.941176	2.35754	2.63469	10.5535	11.3567	11.9913	9.31788	10.3541	12.2366
PR	10.8773	6.15094	2.35111	5.28879	7.83843	8.42913	4.03175	3.76744	1.01316	2.26866	2.19861	10.4143	15.0072	8.39245	10.1042	8.08602	12.3246
p2SNC	5.7	4.56579	1.27778	4.75325	6.27778	7.68421	2.48246	2.15217	0.510204	1.25581	1.64706	6.66667	11.3659	8.43478	6.47368	6.92105	13.8785
p2SNR	6.09312	4.81567	1.04138	3.95798	4.55191	7.19409	1.34266	1.19892	0.188119	0.831933	1.17826	5.90476	14.2733	5.56923	5.72848	5.32317	7.14844
APT	14.0924	10.0537	3.04089	8.6196	11.0354	12.8383	3.65	3.9283	1.58243	2.88632	3.23558	16.8306	5.13068	13.4137	15.1764	13.672	18.4108
JcP	14.0567	11.1084	3.54417	8.08861	12.0654	13.1302	3.83683	4.18808	1.39089	3.30802	3.24225	14.9675	4.87218	13.67	15.9042	12.1126	19.8271
LT	15.1464	11.4183	3.90664	8.88752	11.0471	12.4824	3.96358	4.22763	1.68444	3.55466	3.5114	13.3921	5.52893	12.5824	16.7357	12.5682	20.1818
p1LimRt	13.6358	10.8201	3.74408	7.18142	9.61364	14.2479	4.1375	3.344	1.15341	2.83929	2.82639	9.85556	6.52941	10.9583	11.7513	10.9195	17.9417
p1BRt	11.1911	6.64486	2.9026	6.37442	7.45645	11.7365	2.78596	2.70796	0.923077	2.13964	2.65432	8.791	13.6431	8.51911	8.96491	8.77352	19.8095
p1SNC	6.42857	6.59184	1.52542	5.25333	10.1395	8.22727	2.98319	2.77108	0.543478	1.29577	1.96341	6.74576	14.5116	9.95652	8.95349	7.2	15.0957
p1SNR	6.47581	5.52459	1.11039	4.93985	4.39877	6.94924	1.08383	1.29185	0.180851	0.584507	0.927536	5.86486	14.5517	5.68449	6.85333	5.85714	8.64553
TG	15.5495	13.1211	4.42616	9.73769	10.1415	13.7062	4.49294	5.29402	2.02401	3.53822	3.78485	13.4664	5.50725	13.6456	16.8606	14.8896	19.2775
SC	18.9373	13.2609	5.2187	10.8322	13.2558	18.54		6.32064	2.01646	4.41387	4.54458	19.8431	1.76645	17.1813	18.1369	18.7502	19.6225
IC	16.274	12.1572	4.57446	11.2374	14.4813	13.8993	7.19037	6.45623	3.15425	5.6552	5.25707	21.0965	5.80835	17.1514	18.8302	20.5305	17.7862
m1LimRt	14.2657	9.27326	3.66323	6.54885	8.72973	11.776	4.30653	4.18107	1.00383	2.83684	2.88362	8.94172	6.21239	11.6017	12.8376	10.9233	19.7328
m1BRt	12.6493	7.97276	2.60981	6.75492	8.29477	11.4535	3.20596	2.83099	0.925926	2.5068	2.43056	8.2452	9.90932	9.34686	10.4152	10.3226	21.5604
m1SNC	10.2676	5.89796	1.70588	4.5	6.58537	7.70833	2.79518	2.87671	0.623188	2.44928	1.9403	6.68852	13.3023	7.41026	11.7609	4.85185	17.75
m1SNR	6.65568	5.04681	1.17518	5.0411	4.32283	7	1.22695	1.44175	0.202312	1.09494	0.900497	6.36735	13.8208	5.75325	15.5088	5.3252	8.60725
m2A	13.3983	10.125	3.49933	8.62756	12.2473	10.7252	5.75704	4.54027	1.52439	3.78638	3.42512	16.1131	6.39304	14.5876	14.7993	15.2148	15.6152
SCnf	12.3551	7.71429	3.21739	6.37226	9.65657	8.80808	3.54054	3.61806	0.945055	2.16854	2.53763	9.44498	6.475	11.0362	12.9902	11.6593	18.6316
m2BRt	12.0796	7.19072	3.07666	6.82209	8.2807	10.1509	2.70807	2.88934	0.582353	1.84416	2.56039	8.16602	8.50286	9.68582	11.1552	10.7452	16.6989
m2SNC	9.16177	4.65217	1.45455	4.63158	4.80556	7.27083	1.32759	1.88525	0.365079	1.51724	1.69492	7.19403	9.16667	5.61364	15.7818	5.38889	18.1639
m2SNR	6.44672	5.42308	1.2549	4.86452	5.86111	7.34302	1.38793	1.55963	0.222973	1.42857	0.794872	5.67416	11.6946	5.22481	18.3486	5.66935	9.57592
CB_gr	8.45467	5.574	4.4027	5.34487		8.34243	3.61081	3.97364	1.4435	4.64907	3.30753	7.06059	8.65483	9.88681	11.762	10.2015	8.21708
CB_mo	18.0588	17.911	2.86058	14.8181			7.65495	8.20827	1.39158	6.44628	6.02783	16.7475	9.45448	20.8093	10.4611	21.171	20.425
CBN	7.93072	5.95349	1.17449	4.37905		2.55625	2.09288	2.69809	0.826241	1.74558	2.10507		5.67011	6.53825		7.53048	10.8307
isA	13.4448	9.62869	2.30562	8.04048	9.38984	9.03289	4.87391	4.13996	1.39791	2.89796	1.90743	11.6015	9.62734	12.2975	14.0594	11.3646	10.3643
isLimRt	9.41202	6.09804	2.55952	5.96507	8.3379	8.28	3.91228	3.47034	0.68254	1.79389	2.33735	7.92759	6.85799	11.4175	14.2091	8.74091	17.9806
isBRt	9.71006	7.48795	2.5097	5.7619	8.47266	8.48089	3.01084	3.42683	0.781609	1.79592	1.79752	7.625	8.10548	9.18182	12.1144	8.61893	18.2
isSNC	10.1579	5.72727	1.85106	5.86076	5.16667	7.97015		1.76087	0.489362	2.1	1.83019	4.76577	10.7843	7	17.4267	6.67273	16.3333
isSNR	7.05217	6.10526	1.44697	4.85629	2.25926	7.91489	1.49451	1.87952	0.371901	1.99048	1.16667	6.69608	9.81513	5.93913	17.5625	6.10938	9.76613
r1	11.131	8.32235	2.60265	6.40173	8.26434	10.4762	2.36441	2.73039	1.13598		1.88691	7.85606	9.97724	8.80065	12.0739	10.072	12.351
r2	8.62039	6.4911	3.10209	6.46749	8.95229	9.86897	2.73943	3.88235	1.17492		2.88005	9.28407	9.69446	10.105	15.5392	11.2855	10.4699
r3	8.4289	6.3955	3.15544	5.64309	8.15617	9.68712	3.76151	3.48815	1.19381		2.37445	8.37046	9.8344	11.4751	13.4957	10.3978	8.61529
r4	7.998	7.42178	2.55901	5.2559	6.70486	8.7934	3.52087	2.30463	1.16029		2.35989	7.52085	8.59423	8.63647	15.0581	7.53465	9.16468
r5	8.75897	7.76542	2.90821	6.0206	5.75355	8.43624	2.30828	2.33101	1.04518		1.85593	6.14948	11.521	9.03712	15.4138	7.26737	9.80316
r6	10.889	8.89737	3.2241	6.59634	7.42501	11.3122	3.19677	2.88132	1.35284		2.37851	5.71845	11.1038	9.93194	20.3003	10.0422	12.1194
r7	10.4047	8.28118	3.0189	6.88604	7.78591	11.055	3.34701	3.55313	1.27108		2.29905		7.28474	11.8963	23.9554	9.36202	10.8015
r8	9.05295	7.36414	2.70645	6.30645	7.63417	10.3298	3.37587	3.39447	1.43916		2.0981		8.99067	11.4611	21.8775	7.33333	9.65885
r9	9.13567	7.46437	2.61091	6.59202	7.62535	11.1484	3.14456	3.30477	1.32707		2.3894		1.2378	11.1216	17.3259	8.79198	9.89633
r10	9.01178	7.19856	2.73699	6.32669	7.56579	11.3983	3.73453	3.59349	1.34521		2.4885		0	11.4996	13.7932	9.65798	10.2857
r11	9.51342	8.17795	3.0278	5.40389	7.17479	12.0489	3.94524	4.71399	1.98927		3.05549		0	11.8454	9.13147	8.19592	9.58636

## Sheet: Subtype 07
	CFS0080	CFS0081	CFS0083	CFS0085	CFS0086	CFS0089	CFS0211	CFS0213	CFS0216	CFS0219	CFS0220	CFS0084	CFS0087	CFS0088	CFS0090	CFS0091	CFS0092
region	Subtype 07	Subtype 07	Subtype 07	Subtype 07	Subtype 07	Subtype 07	Subtype 07	Subtype 07	Subtype 07	Subtype 07	Subtype 07	Subtype 07	Subtype 07	Subtype 07	Subtype 07	Subtype 07	Subtype 07
ORB_l1	3.14066	1.03578	1.20825	1.00344	1.04878	2.01296	0.66805		0.589212	0.957282	0.718141	2.37069		0.988255	0.501859	1.23009
ORB_l23	2.88142	1.07934	1.09513	0.971663	0.932685	2.15625	0.606618		0.49469	0.900139	0.70669	2.34469		0.838889	0.861961	1.36654
ORB_l5	3.12926	1.27465	1.11654	1.10195	1.02411	2.46222	0.641546		0.310497	0.79726	0.665388	2.50358		1.06122	1.0625	1.46358	2.16369
ORB_l6	3.06667	1.32931	0.832224	1.1968	1.12704	2.42569	0.633888		0.173432	0.498886	0.700611	2.44052		1.14543	1.03153	1.62422	2.33643
FRP_l1	3.16561	1.1326	0.893939	1.10674	1.23664	2.08621			0.730337	1	0.664384	2.81122		0.952055	0	1.2314
FRP_l23	3.216	1.08808	1.11348	1.15254	0.915966	1.7619			0.46087	1.12258	0.801587	2.71429		1.0493	0.0382514	1.00909
MO_l1	3.39374	0.897541	1.06329	0.893058	1.12807	2.33099	0.941712	0.701299	0.715139	1.04907	0.682805		1.82828	0.952484	0.86014	1.43363	1.92857
MO_l23	3.07708	1.00328	1.02629	0.934426	1.03571	2.38039	0.818486	0.722008	0.568446	1.13666	0.684831		2.98734	0.961348	0.828448	1.48325	2.05276
MO_l5	3.27965	1.2397	1.01128	1.21023	1.1421	2.48504	0.764675	0.584877	0.433186	0.956438	0.837838		2.67656	1.08554	1.41071	1.66584	2.37491
MO_l6	3.23698	1.25731	0.857656	1.14343	1.07725	2.50889	0.593654	0.443165	0.214912	0.545784	0.575617		3.63444	1.11688	1.36934	1.86037	2.39101
SS_l1	3.51789	1.13415	0.995146	0.642398	1.13258	2.91892	0.981191	0.724272	0.583012	1.16886	0.723926		2.00461	0.978261	1.48282	2.47935
SS_l23	3.07407	1.07575	0.941052	0.817181	0.952909	2.82744	0.910489	0.778541	0.561372	1.33108	0.686131		2.09817	0.95738	1.51482	2.65427
SS_l5	3.64767	1.28249	1.07882	1.19916	1.13854	2.80355	0.793787	0.701418	0.400993	0.994436	0.691176		1.88495	1.23796	1.74308	2.77441	3.17665
SS_l6	3.50208	1.27132	0.858665	1.22886	1.03773	2.57166	0.661836	0.56422	0.220393	0.643554	0.575655		1.76945	1.34058	1.50137	2.71143	2.85599
PTLp_l1	4.54015	1.35417	1.11719	0.703704	0.940476	3.70769	1	0.75	0.542453	1.40196			0	0.822785	1.04598	3.17969
PTLp_l23	4.03111	1.2906	0.940252	0.812102	1.02941	3.23396	1.01786	0.581673	0.419811	1.28205	0.790476		0	1.03257	1.98168	3.69403
PTLp_l5	3.82746	1.28253	1.02602	1.19331	1.16495	2.74444	0.828767	0.625	0.357746	1.16832	0.567164		0	1.55422	2.67105	3.20126	3.03415
PTLp_l6	3.81063	1.29167	0.933824	1.31361	1.07059	2.69333	0.794979	0.570175	0.204918	0.640449	0.682927		0	1.51097	1.87984	3.40741	2.8314
VIS_l1	3.51608	1.28212	0.737805	0.851272	1.28808	3.51701	1.06693	0.70604	0.478667	1.35608	0.829384	3.80757	0	0.872289	1.13033	3.79808	2.97655
VIS_l23	4.68771	1.12839	0.795431	1.01959	1.19687	3.0468	0.935307	0.687437	0.372881	1.36399	0.730323	3.31844	0	1.4139	1.79907	3.58182	2.87684
VIS_l5	4.08863	1.12668	0.843154	1.13953	1.49121	2.9027	0.848877	0.722405	0.371311	1.27334	0.677011		0	2.00966	2.43515	3.23727	3.05516
VIS_l6	3.61437	1.04752	0.779396	1.28713	1.4646	2.66898	0.653425	0.640288	0.192504	0.534539	0.58375		0	1.68263	2.12762	2.84969	2.8802
RSP_l1	3.48529	1.42718	0.923858	1.60769	2.00269	2.86207	1.03241	0.831301	0.440439	0.988889	0.615658		0.00555556	1.99717	3.21165	4.03846	3.57784
RSP_l23	3.63034	0.709821	0.728923	1.40847	1.61827	2.76935	0.871795	0.73617	0.363796	0.883721	0.517647		0	1.91292	3.30414	3.84553	3.07854
RSP_l5	3.30534	1.19366	0.803571	1.35034	1.35092	2.86697	0.833741	0.709906	0.42953	0.987854	0.638418		0.0058651	2.06536	3.10327	3.80534	3.22174
RSP_l6	2.83871	1.15695	0.776786	1.33333	1.4187	2.46023	0.471831	0.468354	0.211538	0.487903	0.466102		0	1.85854	2.13	2.74324	2.34524
CA1_so	4.27027	1.44524	0.785978	0.953398	1.29791	3.55431	1.21759	0.919679	0.677083	1	0.848297	2.54545	0.435616	1.59397	1.46125	3.78556	4.92982
CA1_sp	2.00658	0.78882	0.361111	0.503226	0.770492	1.84848	0.328571		0.140741	0.225	0.345133	1.07207	0.347458	0.938356	1.59659	1.74101	2.35652
CA1_sr	3.25886	1.13738	0.823684	0.736402	1.23382	4.12587	1.18095	0.996149	0.85307	1.17036	0.867241	2.4326	0.362098	1.2623	1.42837	3.16497	4.16421
CA1_slm	5.94677	1.87097	0.956772	1.38225	1.87013	5.05538	1.24324	1.15845	0.808383	1.25	0.704724	4.02577	0.453441	2.6824	1.61597	5.10385	5.4728
CA2_so	1.97101	0.776119	0.679688	0.575758	0.740741	1.55844	0.851351	0.581081	0.5	0.339623	0.810345	1.06667	1.36145	0.985714	1.68293	1.43284	2.68966
CA2_sp	0.948718	0.676471	0.243902	0.444444	0.5	0.25641	0.0740741	0.285714	0.186047	0.390244	0.27027	1.47059	1.225	0.735294	1.62791	0.6	0.697674
CA2_sr	2.40964	1.26506	0.924731	0.787234	0.75	2.49425	0.84375	0.74	0.395349	0.28	0.858696	1.55882	1.07547	1.27869	1.55682	1.50725	3.1746
CA2_slm	2.21212	0.97619	0.591837	0.69697	1.13158	2.3	0.878788		0.37931	0.454545	0.545455	1.83636	1.12195	1.51852	0.28	2.33333	3.97222
CA3_so	3.15625	1.69318	1	1.05917	1.2	2.63057	1.01075	0.5	0.57485	0.397163	0.846561	3.30137	0.900763	1.94811	1.51579	2.61765	3.7161
CA3_sp	2.73214	1.54074	0.663043	1.50746	1.68345	2.12097	0.695238	0.527473	0.459459	0.835616	0.35	3.38298	0.724771	2.3	1.28947	2.06481	2.42453
CA3_sr	3.76543	2.34848	1.41117	1.43243	1.896	4.28646	1.05298	0.75419	0.873874	0.977941	1.14535	2.92308	0.988304	2.85217	1.30075	4.44253	4.96154
CA3_slm	3.20833	1.44444	1.04	1.04167	1.03333	3.58621	1.11538	0.578947	0.535714	0.515152	0.741935	2.96	1.17391	1.68966	0.782609	4.61538	4.89286
DG_gr	0.510204	0.758772	0.131148	0.502146	0.288557	0.28125	0.159483	0.122363	0.0253165	0.106383	0.219251	0.302239	1.6374	0.377358	1.66977	0.448276	0.560386
DG_Hil	2.67769	2.08148	0.739464	1.55474	1.91818	1.57778	1.1	0.393939	0.426667	0.764286	0.765385	2.89189	1.05063	2.50962	1.65359	2.72727	2.61818
DG_mo	3.17009	1.17361	1.20701	0.775988	1.05719	3.29412	1.34894	1.21893	0.708108	0.904382	1.01357	1.71511	1.45722	1.40227	1.45655	2.25378	3.93611
SUB_mo	4.075	0.970588	0.688889	1.26087	1.46988	2.19417	0.651163	0.732394	0.525424	0.478261	0.435294		0.025	2.14286	1.68571	3.025	2.98947
SUB_pys	2.96639	1.21026	0.711628	1.13269	1.59091	2.42896	0.583643	0.667674	0.39267	0.542453	0.446115		0	1.77593	1.33333	2.69196	2.41714
BST	3.93361	1.1746	0.584158	1.00749	1.69545	1.87097	0.660714		0.38565	0.392593		1.66092	1.31987	2.70395	0.169492	1.9387	2.41379
Cau	3.09454	1.07743	0.831549	0.939704	1.07136	2.4098	0.722934		0.238542	0.792453	0.511554	2.04116		1.74407	0.808308	2.07502	2.69619
Put	3.41045	1.18521	0.798158	1.07492	1.24858	2.72386	0.674361		0.263246	0.715236	0.529968	3.10216	1.41677	1.85868	0.743724	1.87527	2.6406
EPal	3.16108	1.39343	0.733437	1.16141	1.58464	3.0392	0.743537		0.319018	0.669554		3.54839	1.66965	2.74953	0.666341	2.35279	2.81787
IPal	0.916667	0.581281	0.441463	0.546939	1.77528	0.744977	0.4662		0.119701	0.0502901	0.0645995	2.5098	1.80795	2.58551	0.547541	0.703428	1.82486
VStr	3.70831	1.47905	0.892271	1.18006	1.71809	3.15967	0.657382	0.581897	0.409959	0.594659	0.648803	2.8985	1.47396	2.12757	0.739089	1.78552	2.72642
VPal	0.960463	0.917978	0.194481	0.959096	0.932059	0.794872	0.135593		0.0648464	0.0882638	0.120393	1.05363	1.55625	1.08784	0.863744	0.902174	1.15044
Tustr1	2.78082	1.10127		1.35385	1.46667	2.81526	0.625551		0.342282	0.289855	0.598655	2.48286			0.201954	1.33437	1.90083
Tustr2	2.19231	0.961039		1.28969	1.48052	1.71591	0.486957		0.235669	0.320388	0.457627	1.88941			0.171053	1.02073	1.64961
Tustr3	2.6178	1.05018		1.02186	1.52459	2.42895	0.367003		0.255618	0.191398	0.50188	1.95947			0.489607	1.06953	1.66761
TuPal1	0.225446	1.47	0.962162	1.44444	2.69081	3.0733	0.591195		0.529412	0.542253	0.654822	2.11111			0	1.44872	2.71333
TuPal2	2.326	1.19531	0.699367	1.27957	1.86486	2.31476	0.543269		0.353535	0.373737	0.526012	2.18557			0.00353357	1.21429	2.10135
TuPal3	0.995392	1.19257	0.496314	1.15556	1.53072	1.84121	0.490157		0.247549	0.482301	0.629167	2.37195			0.382521	1.27153	1.77863
HDB	1.54775	1.23968	0.193638	1.44416	1.19301	1.23829	0.188141		0.0874568	0.271739	0.177465	1.63103	1.77609	1.50063	0.515695	1.35178	1.5548
SIB	1.26331	1.21397	0.184859	0.938762	1.22909	1.02131	0.178309	0.136264	0.0512541	0.13832	0.152731	1.31636	1.17026	1.53459	0.847518	1.1551	1.30164
OB_gl	1.22707		0.337838	1.17446	0.862335	0.801375	0.104651		0.118182	0.363536		1.61515	0.401739	1.04
OB_gr	1.2427		0.317109	0.878107	0.601888	0.647378			0.140422	0.266621		0.898746	0.55142
OB_ipl	1.33841		0.25	1.21277	0.317191	0.784965			0.187845	0.296578		1.19767	0.384615
OB_mtr	0.948931		0.147059	0.917808		0.554217			0.296137	0.246377		0.841837	0.379717
OB_opl	1.29804		0.405229	1.05645	0.610899	0.745543			0.320988	0.307504		1.51033	0.400462	0.289062
AON1	1.62197	0.749012	0.698925	1.02693	0.708849	0.939062	0.545139		0.133333	0.502935	0.616628	1.40226	1.27548	0.679739	0.169557	0.934043	1.21154
AON2	2.19304	0.8375	0.556452	0.786458	0.637712	1.59529	0.544		0.283871	0.58	0.5375	1.59296	1.32083	0.576471	0.462151	0.774194	0.895418
AON3	2.07018	0.821053	0.7	0.736364	0.69863	1.44615	0.361702		0.150943	0.315789	0.757576	1.27586	1.2807	0.681159	1.13861	0.783784	1.10738
LPrP1	2.81522	0.727273	1.15942	1.05607	0.830508	1.98165	0.607595		0.38189	0.638614	0.514286	1.78616	1.53782	1.02667	0.0454545	1.29134	1.45185
LPrP2	2.61847	0.887097	0.769737	0.943089	0.666667	1.86154	0.681102		0.377358	0.779923	0.753968	1.68478	1.30952	0.807453	0.633333	1	1.44186
LPrP3	2.52703	0.889222	0.803571	0.81295	0.697161	1.87124	0.59417		0.220065	0.739274	0.640719	2.03073	1.37954	0.821168	0.956522	1.09091	1.44554
Bec	2.49606	1.28767	0.341463	1.19444	1.18705	1.82653	0.339286		0.108911	0.361905	0.764706	1.76647	1.04651	1.10526	0.798077	1.4507	1.70492
Cla	2.825	1.18478	0.607143	1.07042	0.863248	2.05469	0.442953		0.165289	0.572917	0.578947	1.93678	1.14286	0.986014	1.00917	1.49398	2.03333
Ven	1.86866	1.24	0.17284	1.21795	1.13838	1.62	0.153689		0.177273	0.401639	0.604301	1.3745	1.19792	0.808057	0.873096	1.4707	1.46429
VPrP1	2.2067	1.10204	0.618056	1.37417	1.22246	1.60956	0.425806		0.236264	0.469163	0.72846	1.71498	0.245536		0.674931	1.38538	1.19608
VPrP2	1.94673	0.92333	0.38206	1.14973	0.89011	1.62127	0.500766		0.277778	0.447699	0.523438	1.53312	0.823779	0.708571	0.829181	1.10383	1.16099
VPrP3	1.9547	1.15995	0.168285	1.25307	1.05714	1.57713	0.521212		0.23676	0.513736	0.567766	1.54265	0.996154	0.777293	0.907216	1.23295	1.50104
PHyA	0.947593	0.623888	0.314902	0.815968	1.12866	0.705974	0.203345	0.221848	0.0885972	0.0319635	0.0943478	1.22796	1.59581	1.35433	0.626506	0.980947	0.98105
THyA	1.22606	1.2598	0.235035	1.12283	1.25	1.07956	0.21309	0.257009	0.0722978	0.17077	0.204132	1.65963	1.82463	1.51136	0.598571	1.23551	1.65028
Rt	1.26452	0.879808	0.236375	0.701183	1.07169	0.751943	0.27086	0.0596708	0.0790123	0.0956679	0.131791	1.32463	1.0891	1.38168	0.979749	1.08108	1.16162
VPL	1.06016	0.743872	0.363854	0.645582	1.13285	0.592301	0.346721	0.220651	0.151272	0.200727	0.322304	1.2963	1.05087	1.0368	0.959869	0.987296	0.922481
ZI	1.26031	1.31973	0.319079	1.05843	0.970667	1.04357	0.22	0.222707	0.0920502	0.136364	0.114983	1.41206	1.05249	1.21314	0.495292	1.30971	1.47291
p3Tg	1.16788	0.894495	0.270642	0.732484	0.817204	0.875862	0.265363	0.258065	0.0784314	0.191667	0.139738	1.32271	1.65766	1.28934	0.518219	1.03509	1.18018
p3SNC	0.371429	0.344444	0.220339	0.534653	0.518519	0.35	0.165289	0.2	0.0943396	0.0535714	0.0454545	0.545455	1.76471	0.543478	0.560976	0.61194	1.20536
p3SNR	0.402235	0.472826	0.0486111	0.491525	0.444444	0.432836	0.0461538	0.0666667	0.00829876	0.0441176	0.0487805	0.443299	1.46923	0.37037	0.464286	0.4375	0.455696
LD	1.30101	0.867788	0.384746	0.679793	0.799453	0.897503	0.417894	0.344743	0.269468	0.294224	0.391101	1.22152	0.873563	1.11553	0.88	1.37375	1.17004
LP	1.51361	0.944444	0.453666	0.857814	1.0586	0.988194	0.527027	0.44695	0.201035	0.318182	0.427578	1.53488	0.625216	1.53207	1.11205	1.55333	1.4594
Po	1.43792	0.899908	0.469203	0.717342	0.974508	0.833333	0.486942	0.413403	0.217978	0.319264	0.452137	1.76268	1.06	1.27362	0.888367	1.32627	1.03819
VPM	1.1649	0.857469	0.47604	0.690655	0.913702	0.736194	0.497091	0.438416	0.263782	0.341372	0.429477	1.19031	0.799527	1.11331	0.729487	1.12007	0.839003
SPF	1.11047	1.05224	0.258333	0.85159	0.965986	0.813636	0.288793	0.273632	0.122677	0.228571	0.270492	1.1958	0.831325	0.88806	1.1659	1.32016	0.804878
p2LimRt	1.15714	1.03516	0.255474	0.865574	0.79235	0.869565	0.2	0.2	0.0420168	0.0893855	0.151292	0.989556	1.21019	1.0087	0.645695	0.947541	1.26882
PR	0.924188	0.688679	0.222222	0.737069	0.820961	0.629921	0.22449	0.299003	0.0592105	0.114428	0.087108	1.04092	1.32258	0.867925	0.776042	0.704301	1.15789
p2SNC	0.371429	0.302632	0.180556	0.532468	0.444444	0.403509	0.157895	0.119565	0.0204082	0.0232558	0.0470588	0.6	1.02439	0.630435	0.342105	0.578947	1.28037
p2SNR	0.518219	0.658986	0.0827586	0.571429	0.508197	0.468354	0.0559441	0.0860215	0.0148515	0.0168067	0.073913	0.72381	1.34783	0.574359	0.390728	0.493902	0.570312
APT	1.08531	0.98434	0.212947	0.799712	1.00196	0.69403	0.192424	0.196226	0.0816641	0.120782	0.129808	1.52285	0.397727	1.27514	1.23104	1.14202	1.7138
JcP	1.17784	1.14363	0.219081	0.811709	1.08998	0.739612	0.219709	0.197393	0.0675039	0.0931232	0.121127	1.37853	0.451128	1.23317	1.26555	1.01681	1.81955
LT	1.29282	1.10249	0.258528	0.801233	0.973094	0.628141	0.22003	0.194553	0.0878963	0.136656	0.149837	1.23164	0.495868	1.15542	1.23214	1.11557	1.88038
p1LimRt	0.980132	1.10053	0.28436	0.862832	0.963636	0.760331	0.25	0.128	0.0454545	0.125	0.104167	0.985185	0.576471	1.12037	0.86802	1.0613	1.62136
p1BRt	0.904437	0.797508	0.198052	0.748837	0.682927	0.931035	0.164912	0.207965	0.0769231	0.121622	0.185185	0.967846	1.26154	0.735669	0.635088	0.839721	1.6746
p1SNC	0.555556	0.612245	0.0847458	0.693333	0.953488	0.386364	0.159664	0.0963855	0.0217391	0.0985916	0.0853659	0.745763	0.976744	0.847826	0.418605	0.333333	1.26596
p1SNR	0.564516	0.737705	0.0844156	0.706767	0.527607	0.502538	0.0658683	0.0643777	0.00531915	0.028169	0.0193237	0.846847	1.35057	0.513369	0.373333	0.422857	0.740634
TG	1.33535	1.31831	0.254571	0.98191	0.888016	0.767857	0.278562	0.277778	0.108043	0.165445	0.160263	1.32983	0.376812	1.28277	1.25989	1.2496	1.8377
SC	1.44862	1.33774	0.335545	1.19468	1.19642	1.11763		0.274181	0.110484	0.171378	0.197151	1.69699	0.147673	1.71256	1.85134	1.3906	1.75904
IC	1.51015	1.52243	0.372318	1.61518	1.34712	1.01703	0.420768	0.371255	0.174927	0.303849	0.28125	2.29669	0.427518	1.86392	2.79362	1.98509	1.80175
m1LimRt	1.26866	0.994186	0.285223	0.775862	0.891892	0.697917	0.19598	0.279835	0.0689655	0.131579	0.107759	0.865031	0.566372	1.17012	1	0.981595	1.69828
m1BRt	1.18356	0.898833	0.17484	0.849015	0.727273	0.755814	0.218362	0.193662	0.0658436	0.108844	0.166667	0.754797	0.846348	0.715867	0.870036	0.836228	1.67033
m1SNC	0.929577	0.612245	0.147059	0.5	0.609756	0.479167	0.13253	0.246575	0.0289855	0.0724638	0.0895522	1.01639	1.2093	0.666667	0.913043	0.518519	1.51316
m1SNR	0.600733	0.595745	0.109489	0.691781	0.448819	0.452261	0.0851064	0.0970874	0.017341	0.0822785	0.0447761	0.806122	1.36416	0.558442	1.36842	0.406504	0.685801
m2A	1.35704	1.23535	0.26506	0.974166	1.2346	0.569784	0.312826	0.250559	0.0792683	0.167183	0.181965	1.69095	0.563971	1.38737	1.86095	1.25056	1.20867
SCnf	0.869565	1.04762	0.231884	0.737226	0.818182	0.494949	0.243243	0.166667	0.021978	0.0674157	0.150538	1	0.6	0.876812	0.882353	0.857143	1.38596
m2BRt	1.20896	0.783505	0.15331	0.699386	0.736842	0.705263	0.161491	0.147541	0.0647059	0.0779221	0.0917874	0.687259	0.668571	0.773946	0.87931	0.984076	1.44086
m2SNC	0.882353	0.456522	0.0545455	0.578947	0.305556	0.583333	0.0517241	0.0819672	0.015873	0.103448	0.135593	0.507463	0.904762	0.522727	1.6	0.361111	1.5082
m2SNR	0.602459	0.634615	0.176471	0.670968	0.425926	0.447674	0.103448	0.100917	0	0.142857	0.0448718	0.741573	1.00599	0.488372	1.45872	0.516129	0.591623
CB_gr	1.06492	0.757015	0.268719	0.88511		0.867133	0.317931	0.353741	0.162095	0.358216	0.262951	0.966199	0.74093	1.17773	1.7855	1.24385	1.10012
CB_mo	1.46584	1.68798	0.261071	1.60675			0.415985	0.442366	0.071354	0.295923	0.287714	1.51495	0.728048	1.67884	1.59835	1.76421	1.66396
CBN	0.538876	0.422965	0.0760079	0.299171		0.105625	0.0750636	0.0929936	0.0200946	0.0530612	0.0724638		0.544358	0.41791		0.500535	0.700355
isA	1.26376	0.976162	0.154306	0.826957	0.870563	0.46501	0.242424	0.211538	0.101803	0.11146	0.0964798	1.08499	0.815603	1.05646	1.1968	0.978693	0.824413
isLimRt	0.811159	0.562092	0.232143	0.716157	0.634703	0.495	0.204678	0.186441	0.0238095	0.0381679	0.0963855	0.610345	0.56213	1.24272	1.25	0.763636	1.24272
isBRt	0.863905	0.795181	0.185596	0.591837	0.644531	0.442675	0.162602	0.211382	0.0689655	0.0782313	0.107438	0.657895	0.603376	0.737374	0.932203	0.769821	1.56364
isSNC	0.881579	0.969697	0.0425532	0.797468	0.277778	0.58209		0.0217391	0.0212766	0.266667	0.0754717	0.432432	0.705882	0.463415	1.46667	0.763636	1.54386
isSNR	0.647826	0.798246	0.159091	0.658683	0.197531	0.595745	0.120879	0.0963855	0.0330578	0.190476	0.0686275	0.931373	1.07563	0.730435	1.13393	0.710938	0.879032
r1	0.941848	0.880385	0.192526	0.713873	0.760758	0.62399	0.127022	0.147617	0.0696884		0.0858639	0.794609	0.879899	0.748922	0.920978	0.951274	1.06651
r2	0.796095	0.664921	0.22393	0.776754	0.910092	0.699797	0.15055	0.211864	0.0828173		0.158016	1.0659	0.926147	0.871302	1.01808	1	1
r3	0.858367	0.698649	0.23818	0.732721	0.832099	0.693803	0.238489	0.220595	0.071134		0.164884	0.958698	1.11927	1.00977	0.953855	0.880331	0.776202
r4	0.728228	0.79557	0.223735	0.624924	0.654791	0.679979	0.226576	0.169444	0.0765027		0.191088	0.785314	1.02978	0.775987	1.42657	0.667987	0.853507
r5	0.764949	0.79272	0.224305	0.713821	0.503103	0.639022	0.133333	0.141862	0.064257		0.101542	0.563011	1.33889	0.715385	1.43932	0.596435	0.85696
r6	1.0402	0.910812	0.288708	0.719171	0.749095	0.842782	0.184497	0.185205	0.0754877		0.111699	0.570387	1.12325	0.818061	2.58411	0.76891	1.12758
r7	1.11154	0.898796	0.273256	0.82963	0.69738	0.833002	0.17958	0.191826	0.059593		0.118348		0.87885	0.952799	3.32458	0.672405	1.06977
r8	0.851324	0.809577	0.248439	0.705955	0.701533	0.789256	0.172063	0.20316	0.0902098		0.101556		0.851569	0.927528	2.92971	0.537462	0.951823
r9	0.87477	0.77657	0.247273	0.703583	0.719298	0.753723	0.187034	0.133948	0.062458		0.129032		0.097561	0.84818	2.11873	0.657477	0.888357
r10	0.851532	0.823827	0.230137	0.639515	0.693906	0.89568	0.212908	0.188086	0.0807601		0.14978		0	0.84742	1.58435	0.774632	1.13305
r11	0.942953	0.896063	0.274131	0.62902	0.701681	1.0193	0.224417	0.269231	0.107668		0.17207		0	0.892025	1.03453	0.641837	1.07257

## Sheet: Subtype 08
	CFS0080	CFS0081	CFS0083	CFS0085	CFS0086	CFS0089	CFS0211	CFS0213	CFS0216	CFS0219	CFS0220	CFS0084	CFS0087	CFS0088	CFS0090	CFS0091	CFS0092
region	Subtype 08	Subtype 08	Subtype 08	Subtype 08	Subtype 08	Subtype 08	Subtype 08	Subtype 08	Subtype 08	Subtype 08	Subtype 08	Subtype 08	Subtype 08	Subtype 08	Subtype 08	Subtype 08	Subtype 08
ORB_l1	118.756	74.8004	40.9052	68.3855	78.0517	103.808	43.0353		22.9461	36.5631	40.5442	116.269		73.9799	24.9182	71.736
ORB_l23	122.675	74.5057	38.4107	66.8106	73.8646	106.79	39.4154		18.0699	32.7656	38.5832	123.397		72.6933	41.6604	73.1538
ORB_l5	121.109	71.7606	37.907	67.812	71.0406	108.307	38.429		11.6343	29.8808	38.2548	122.197		78.6398	52.5756	70.6411	98.3434
ORB_l6	103.79	66.152	28.0226	58.4448	60.2438	99.8896	33.351		6.94465	19.6793	36.4175	101.571		64.5886	47.4039	65.0606	94.9758
FRP_l1	110.357	78.9834	35.6742	74.073	89.6947	103.121			28.2584	37.859	40.1438	113.607		73.8836	0	77.8678
FRP_l23	117.888	83.8446	34.9291	79.6667	80.2521	104.048			20.4696	34.1677	38.1349	115.08		72.3451	0.0655738	87.2
MO_l1	122.246	78.8197	42.1953	80.4765	91.3406	119.896	41.4827	45.237	32.0976	38.0237	43.0434		54.5707	78.1404	33.0326	85.1298	111.73
MO_l23	128.259	80.3213	43.7267	82.6257	82.4094	125.924	40.7368	42.9923	24.3241	39.8373	40.9168		78.0025	78.2854	35.2948	94.397	113.813
MO_l5	123.25	80.5169	39.8669	72.1733	74.9788	114.81	35.2629	36.2824	16.5465	32.1048	35.9936		84.9525	71.3872	59.4655	85.0372	101.04
MO_l6	118.443	67.7584	30.0374	62.357	63.6415	107.364	28.4217	30.1108	8.99488	22.1777	33.3349		133.828	64.9041	63.8229	80.397	94.8358
SS_l1	120.335	80.1427	42.5316	78.3083	90.582	137.98	40.6897	47.068	28.1486	39.1491	42.816		45.9831	70.3292	57.6438	107.529
SS_l23	125.663	79.4468	42.2469	81.7012	84.1644	141.367	40.2685	44.9262	22.556	41.5483	40.6356		53.9215	73.9629	60.8988	117.807
SS_l5	127.517	80.1952	42.4604	75.5903	72.7185	139.954	38.2148	43.9333	16.4004	34.7464	39.668		52.8768	67.5241	69.4483	120.047	126.704
SS_l6	120.204	66.8454	32.9248	66.3961	54.0635	122.815	31.2617	35.9835	8.02977	24.8602	34.388		53.9177	62.0183	65.2048	106.203	107.838
PTLp_l1	115.27	85.6042	44.6562	76.5259	83.4762	142.677	40.2602	44.9487	26.8538	35.8137			0	64.6582	22.2011	123.242
PTLp_l23	121.142	85.2735	43.6855	82.2834	82.4874	147.189	38.9241	43.5777	20.9057	36.391	42.6714		0	70.5212	55.4607	131.254
PTLp_l5	132.592	88.2974	45.5725	79.6989	68.9201	146.256	40.3973	46.3672	17.0535	37.3861	42.199		0	60.747	78.1526	133.591	133.307
PTLp_l6	121.316	70.8208	35.8382	69.8994	45.1906	129.153	32.908	36.0351	9.67623	22.4045	36.128		0.00896861	50.9248	61.8721	117.281	125.564
VIS_l1	112.544	81.005	42.1494	77.8004	85.4404	145.973	38.9908	47.2054	22.752	31.9436	41.9242	120.043	0	62.7084	37.6256	138.668	146.793
VIS_l23	139.555	75.7557	40.1308	79.3348	75.7702	145.763	35.5548	44.2744	16.4902	29.9335	40.8555	116.453	0	66.041	70.002	143.091	151.541
VIS_l5	134.043	78.2219	37.6664	76.4385	64.5879	147.106	39.7832	44.7496	15.1697	32.1204	40.3012		0	57.7103	93.3064	136.907	139.262
VIS_l6	119.696	65.2559	33.0843	69.6568	56.5144	136.153	31.3247	36.2212	8.90801	20.4243	34.55		0	58.7859	81.6114	110.551	135.664
RSP_l1	131.082	74.8131	35.8832	71.5333	77.2285	131.598	43.6343	42.2215	18.3934	24.2185	33.9004		0.00555556	85.5779	114.763	127.279	162.144
RSP_l23	138.357	77.0179	32.9377	71.7049	77.7863	136.048	36.9188	42.2085	11.3515	23.4163	34.5235		0.00163399	90.177	111.108	131.722	146.73
RSP_l5	134.249	77.8187	33.6964	67.415	78.2454	143.076	40.7579	39.5684	13.8859	28.1781	35.6667		0.00293255	92.1264	116.707	130.897	132.27
RSP_l6	114.731	67.3274	27.875	56.8333	60.1667	117.176	27.5986	32.057	8.16483	20.4435	27.5593		0	68.1512	84.51	106.851	115.095
CA1_so	144.122	119.279	29.3856	81.3651	96.6357	138.944	40.213	44.9237	20.0903	25.6884	45.0031	125.643	8.48767	95.7239	43.2174	128.131	163.895
CA1_sp	50.5395	45.8696	9.27778	29.2516	30.9836	56.1742	7.57857		3.2	4.44167	13.9558	40.964	8.05932	31.3288	46.0398	49.2878	61.6783
CA1_sr	115.841	92.0543	28.9961	74.6206	87.2797	143.78	41.5551	42.8601	26.2982	27.598	43.331	115.68	6.63113	80.7869	39.7645	108.594	130.994
CA1_slm	169.954	116.171	37.2651	96.1229	125.874	194.982	48.5631	58.1549	27.1078	34.5398	42.622	170.763	9.4251	132.103	47.673	159.038	174.276
CA2_so	71.3478	53.2239	17.7969	46.1061	46.3519	80.9351	29.6081	33.5811	11.8333	9.11321	33.9138	52.1444	34.2771	50.1714	66.1707	59.6716	94.1034
CA2_sp	17	14.5882	3.92683	10	6.89286	7.97436	4.07407	7.28571	2.67442	2.4878	7.27027	18.0196	30.55	16.1176	68.186	10.3	13.7907
CA2_sr	67.988	60.5542	20.8925	48.2979	44.6875	65.3678	23.9375	35.72	11.0233	7.4	31.8261	60.8824	22.5377	43.9836	65.3977	62.1449	82.2381
CA2_slm	106.758	72.5952	24.3469	64.2121	63	134.567	29.4242		11.8966	5.54545	35.3333	92.0545	20.3659	67.4074	15.4	106.667	119.667
CA3_so	75.875	64.1705	15.8839	49.213	53.4148	97.0701	23.1882	18.0179	8.56287	7.16312	25.2698	58.6301	20.4656	50.7594	62.2579	69.8706	93.2924
CA3_sp	31.9911	25.4593	6.54348	24.0373	26.8417	35.6452	11.3429	10.6044	4.17568	5.54795	7.125	36.6809	18.3303	28.7625	58.3289	25.0833	27.9623
CA3_sr	70.0556	57.1212	21.5279	48.6081	55.152	79.3854	27.3046	23.9721	12.6216	12.9853	31.4884	82.8462	21.193	53.8609	60.3008	73.592	86.2596
CA3_slm	109.708	79.3704	19.44	68	74.1333	115.345	26.1538	26.0263	12.3929	9.48485	35.6452	101.6	29.0435	75.1034	38.1304	105.385	122.679
DG_gr	13.3265	12.7281	4	9.5794	8.43781	16.3661	4.04741	3.93671	0.518987	1.86525	6.29947	6.98134	46.0496	9.20283	43.307	9.46305	15.058
DG_Hil	40.2479	38.0815	11.0421	32.2993	28.4455	33.1722	15.3	9.22944	5.77333	7.57857	20.0846	42.9257	25.6456	37.375	39.2026	35.6182	38.3818
DG_mo	91.9663	68.0431	32.7437	59.1947	62.6801	119.197	38.7816	39.568	15.7351	16.3406	45.8733	61.2748	38.9944	61.221	44.6372	73.1311	115.287
SUB_mo	117.725	60.9853	30.2667	55.8841	75.6145	122.883	35.1395	42.3803	17.9153	21.2174	32.4941		1.24167	86.4857	43.2857	115.55	134.2
SUB_pys	103.387	53.0103	25.1744	49.2168	51.9091	107.317	33.3569	34.9879	12.6911	23.4764	28.7694		0	66.1328	44.463	99.2679	109.751
BST	154.452	64	29.4604	73.5393	100.8	86.3831	35.2411		11.2242	21.6444		53.6523	73.0572	111.691	7.96328	73.8582	97.3276
Cau	126.004	63.5066	31.3926	62.8146	70.9191	128.246	34.1246		11.1115	27.8803	34.7709	70.0823		85.6681	34.3241	88.6032	105.864
Put	125.421	72.5991	27.5371	71.2716	74.4772	133.316	29.8899		10.3402	29.324	37.6642	119.597	61.1768	90.6943	24.6935	86.8621	117.19
EPal	105.173	78.505	26.7007	76.4623	90.2319	137.549	32.0796		10.5077	28.7661		134.834	64.0947	113.279	18.9628	100.024	110.543
IPal	22.3205	12.5357	14.3366	11.2959	53.7884	26.3648	22.3846		5.41771	1.86267	2.59432	78.2717	66.7417	79.7942	13.1934	15.7675	48.9661
VStr	118.659	76.9867	24.8502	66.2876	82.6922	121.978	30.2162	26.0129	12.7568	30.7496	35.2605	110.474	79.8408	116.856	19.7889	70.2739	104.862
VPal	22.7059	16.8558	6.62812	16.4316	18.2463	22.891	6.4453		2.54437	4.56741	6.95577	23.2739	87.4677	20.2213	24.2986	16.6749	25.9233
Tustr1	94.1096	39.0084		64.3569	54.6278	96.8313	29.5154		12.0805	12.7536	29.5987	79.16			9.80782	39.935	85.0496
Tustr2	58.7462	24.6526		49.664	43.7532	67.8409	21.687		6.1465	10.1359	23.7627	62.5576			6.72149	30.1917	65.1102
Tustr3	84.9895	34.4642		23.7186	53.6066	81.7748	20.0236		7.69382	8.68387	26.8327	60.5724			15.7506	28.3088	63.7915
TuPal1	5.62277	53.2733	29.5784	65.1345	94.7103	124.942	33.8396		18.958	24.493	31.4416	118.819			0	51.2564	119.56
TuPal2	61.454	39.1602	22.1361	46.2688	61.3822	90.1142	24.7452		10	15.9394	22.289	82.7835			0.0565371	36.3529	89.6081
TuPal3	26.818	37.1385	12.5135	34.0254	44.6497	61.8073	25.6535		6.35784	23.677	29.3083	86.939			12.1905	35.7708	68.6947
HDB	37.1153	24.3411	6.00968	30.269	25.7454	40.5333	7.95667		2.55581	11.6724	9.69765	40.3207	86.6886	32.5006	11.6173	29.6113	30.5751
SIB	28.6013	20.5262	5.80106	18.4977	23.2418	31.0648	7.7739	5.01319	1.79716	4.95594	7.04905	26.8945	51.8351	31.0472	19.2491	21.049	29.2306
OB_gl	28.197		9.2545	35.7355	34.9361	35.0543	10.0523		4.3	17.2829		61.903	14.0739	47.888
OB_gr	18.3596		6.31121	13.4114	11.7915	12.4575			2.95971	8.43487		16.1326	19.1871
OB_ipl	18.3216		8.125	17.1099	8.31719	14.9668			4.09392	10.4259		23.2907	13.1538
OB_mtr	14.7862		2.92647	11.8584		12.2048			5.897	9.14855		20.3418	13
OB_opl	46.3246		14.0784	37.6032	32.0392	33.7172			13.515	22.3744		54.3323	14.1137	9.10156
AON1	50.9777	37.9466	21.6817	47.4183	40.0809	36.1797	26.8229		4.32167	23.7515	36.9908	47.015	79.1258	46.9101	4.158	42.8404	49.75
AON2	77.8228	44.0542	21.0323	47.8724	44.7436	57.0642	28.808		8.18064	33.56	29.0125	59.8593	73.6771	48.5735	13.5179	45.6021	47.2659
AON3	79.6842	45.6105	27.1	45.6091	44.3699	57.8462	23.4894		6.16981	29.8947	36.899	61.5862	69.0877	47.8623	34.9109	48.8108	48.4195
LPrP1	92.663	60.3068	30.4058	59.4206	53.7542	93.3578	42.8987		12.252	27.7822	39.7	91.4277	71.9748	67.4267	0.545455	56.063	81.7852
LPrP2	86.2811	46.1559	28.2566	47.748	48.549	79.7477	37.4724		12.5283	26.0425	33.9206	78.687	72.2381	51.6211	15.9	43.988	66.1512
LPrP3	88.527	49.0928	25.3958	49.0504	49.205	76.2597	33.8744		8.12945	27.9208	34.4551	78.3286	71.7987	53.5	18.4348	49.5947	62.7195
Bec	92.2283	48.3333	11.9207	49.9444	50.5971	76.3367	19.5357		6.62376	20.5048	28.6078	66.9641	67.3256	58.7281	19.5096	56.9296	81.3771
Cla	86.3667	50.1793	17.5286	50.6056	52.359	77.1094	25.5705		6.97521	22.9896	32.7895	75.9195	71.1429	53.3846	19.1009	51.6988	67.4556
Ven	47.2239	32.3891	5.08025	40.8897	33.389	43.18	8.56352		5.16364	16.918	22.2968	36.251	76.9271	27.737	25.9577	37.8299	40.783
VPrP1	53.4972	40.5044	23.5382	42.9305	40.8899	53.6079	22.5226		6.84341	22.0881	27.1097	55.4783	17.5312		24.3554	44.9435	39.2661
VPrP2	53.1476	39.414	11.4851	28.869	33.3517	51.9291	27.4227		8.37607	19.0021	16.3906	59.4816	59.1295	50.2	24.6228	31.1858	47.7435
VPrP3	56.1202	38.3105	5.56311	41.3236	36.5681	53.219	26.6384		6.7757	21.0769	23.1392	41.6209	76.2538	47.7948	22.5326	36.8295	45.5426
PHyA	24.0305	12.3304	7.14549	19.3157	20.4431	24.0621	7.13417	6.74639	2.57465	2.19026	4.22739	22.4383	53.1325	29.1495	14.4232	20.5384	23.2669
THyA	23.2923	18.9962	5.47535	18.6042	18.1992	30.6766	7.69508	6.51682	2.57051	7.84273	8.42975	39.9409	72.9216	33.7713	12.1864	23.4963	34.8067
Rt	39.2661	21.9704	7.01041	28.9852	23.2736	33.7399	10.7214	2.76749	3.67037	4.54061	7.07445	31.0553	38.2251	33.7703	22.7151	29.0113	37.3876
VPL	41.5868	30.399	14.8153	34.4398	29.7645	33.853	19.4566	9.9901	7.1245	8.78292	18.5478	41.0566	38.8154	36.5866	23.4087	36.4864	35.5814
ZI	29.0129	22.9048	7.13322	17.3438	17.4453	29.1266	7.786	7.2722	3.19944	5.72727	6.06272	26.0352	41.5591	23.2452	12.9962	24.1286	32.3177
p3Tg	28.0365	14.1284	5.95413	11.5669	15.1559	18.2414	7.84916	8.62366	2.2549	5.35	6.15721	22.9761	52.3874	22.533	13.7571	19.8772	30.8649
p3SNC	9.94286	4.93333	4.11864	10.1089	12.3333	12.4375	6.79339	5.58182	1.79245	2.19643	3.31818	12.697	42.2745	10.8261	11.7317	13.6567	22.8214
p3SNR	8.96089	9.07065	1.625	8.4661	8.2284	11.5622	2.88462	2.33333	0.585062	1.52941	2.13937	7.15464	34.2692	8.96296	10.2232	10.0446	11.2468
LD	56.8665	41.3185	17.3102	38.8497	33.6354	51.1025	24.88	22.72	8.11619	12.3773	24.0913	50.1582	28.4877	47.8371	25.5892	50.398	43.3077
LP	58.2005	37.3938	17.1313	38.2526	38.1268	47.7119	24.2983	23.8316	9.98004	12.0953	24.1634	45.7814	15.2021	50.8207	33.9567	52.7173	61.1737
Po	56.2425	39.9927	18.4647	39.3131	37.59	46.4095	25.9857	21.9678	10.6056	12.0952	23.635	64.9871	28.1922	44.5798	22.4207	49.428	43.1415
VPM	45.0776	37.3239	18.4273	39.4495	36.0481	37.5415	25.436	20.6188	11.0082	12.7122	23.6319	44.3549	31.822	38.4192	19.5577	41.8049	31.2583
SPF	31.8488	24.8806	9.30417	20.9329	17.7415	32.5591	11.0603	10.7264	5.75093	6.90857	10.2623	29.9301	17.8916	25.4104	27.0645	30.6917	28.4878
p2LimRt	24.3619	17.4844	6.61314	14.3541	17.6503	31.1146	7.36429	5.7561	2.2521	4.25698	5.1845	26.3133	24.9363	24.3391	17.2252	20.1902	26.1774
PR	19.5199	10.7972	4.06667	10.0302	13.5852	17.2598	7.56009	6.47176	2.13158	4.30846	3.82927	20.6215	35.2688	14.4415	18.4635	13.8978	24.0175
p2SNC	8.91429	8.19737	2.61111	9.22078	11.1111	15.2807	4.53509	4.68478	0.857143	2.48837	3.4	12.2833	22.5122	14.1957	13.2105	13.2632	27.3458
p2SNR	10.3887	9.51152	2.29655	8.44538	8	11.7848	2.14685	2.06989	0.445545	1.70588	2.45217	9.35238	29.6708	9.25641	9.23179	8.97561	12.8724
APT	28.737	20.1969	6.16184	17.5807	20.3929	27.1692	7.21515	7.32264	3.45763	5.13854	7.61058	34.4462	8.67614	26.2372	29.2751	25.2533	44.7104
JcP	28.6057	22.9024	7.02297	16.0459	22.2147	28.8199	7.63651	7.32775	3.0157	5.53009	7.4338	29.5141	7.93985	26.8719	31.2151	22.9025	44.5226
LT	31.0608	24.4681	7.63734	18.6102	21.222	26.9296	8.11988	8.35603	3.57493	6.21865	8.15635	27.2746	9.23967	24.7473	33.425	24.3499	45.1675
p1LimRt	25.7616	20.3968	7.42654	14.0531	18.5182	32.595	7.18125	6.104	2.46591	5.2619	5.79861	19.0333	12.5176	19.7083	21.6294	19.5287	38.233
p1BRt	20.2082	12.028	5.48052	12.1581	13.5854	23.9212	5.50877	4.57522	2.08205	3.74324	5.32922	17.0193	27.0523	13.6338	16.9158	15.1707	43.2698
p1SNC	11.6667	11.8776	3.20339	10.1067	17.2326	15.1364	6.17647	5.06024	1.04348	2.83099	4.4878	12.2712	26.2093	17.3478	14.4186	10.2	29.617
p1SNR	10.6653	10.627	2.31169	10.1654	6.76687	12.7157	2.16168	2.20172	0.457447	1.33803	1.88406	9.98198	30.0575	9.04278	12.2667	9.17714	15.3862
TG	34.0646	29.4394	8.82419	21.1809	21.2259	30.7792	9.15148	10.6701	4.35534	6.26178	8.89243	27.7342	10.3116	29.4939	33.9096	28.816	40.6702
SC	47.2429	32.1022	11.7351	28.9012	30.305	46.0227		14.2049	4.8103	8.20031	11.7121	49.4458	3.0634	45.1154	64.3205	43.1706	44.0622
IC	37.9034	28.8728	9.33803	30.2121	31.8877	32.4693	16.6685	13.3937	7.83302	9.58845	12.3402	56.7578	11.5886	39.9021	98.3845	49.8145	39.0845
m1LimRt	27.7821	16.1105	6.17526	13.342	18.2613	23.3594	7.70352	7.67078	2.47893	5.08421	5.95259	18.5491	10.9912	21.5685	25.4772	20.4509	40.8448
m1BRt	22.7616	14.0661	5.01493	13.8797	16.5675	22.7209	6.01985	4.91901	2.17284	5.19388	5.35764	17.081	18.8388	15.8118	20.0722	18.933	44.3626
m1SNC	18.7606	10	2.89706	8.87097	10.1951	12.4583	6.36145	6	1.10145	4.65217	4.86567	11.4098	24.2326	11.2051	21.587	8.62963	35.5526
m1SNR	10.8425	10.2213	1.91971	9.9589	6.74016	11.1457	2.2766	2.24272	0.479769	2.07595	1.84577	10.602	27.7225	9.12987	29.2456	7.87805	15.7341
m2A	27.7326	21.6807	6.97858	18.0355	23.3533	22.8647	12.1126	8.55705	3.53354	7.34675	7.78261	32.5729	12.4186	28.6949	52.9917	30.0336	31.5583
SCnf	22.9493	15.1667	6.17391	11.4891	19.9899	16.6162	7.36036	6.44444	1.94505	4.78652	5.67742	21.0478	9.775	21.0797	30.5196	20.7143	41.1754
m2BRt	21.1343	13.6443	5.62718	13.3252	16.1754	20.3263	5.7236	5.19262	1.47059	3.42424	5.11111	16.8069	15.1771	16.1188	23.1121	19.2197	34.5484
m2SNC	14.1618	8.13043	2.83636	8.35526	8.05556	12.9167	2.43103	4.18033	0.730159	3.51724	3.61017	11.1045	19.2857	8.20455	31.1455	8.08333	36.5246
m2SNR	10.5697	9.85385	2.40523	9.8129	8.85185	11.8779	2.67241	2.62385	0.452703	2.59399	2.02564	9.98876	22.4072	9.27132	37.0367	8.81452	17.6754
CB_gr	55.3222	41.1573	14.519	45.4975		49.0007	16.5664	18.6786	5.12123	19.8196	17.7983	53.7718	22.2299	56.828	73.3477	59.953	52.5817
CB_mo	59.7148	60.2824	19.7316	50.845			24.6147	25.9884	3.97738	18.6291	19.7268	55.9067	22.2994	69.3371	66.207	71.4259	68.9784
CBN	18.147	13.9688	2.81692	11.2547		5.38875	4.60178	5.63822	2.08156	3.48163	5.29106		10.9612	13.8284		15.5123	25.3351
isA	26.57	18.762	4.64653	15.9546	16.8736	17.8467	9.88157	8.25926	3.10995	5.6719	4.12777	22.3135	18.0123	23.2233	49.7924	21.7694	21.5653
isLimRt	16.1674	10.5359	4.47619	10.7467	17.347	15.895	8.05263	6.33475	1.55556	3.48092	4.15663	19.231	12.1006	20.8835	53.0364	15.6364	40.0485
isBRt	17.1243	12.6566	4.61219	10.9014	17.3984	15.2675	5.84553	6.5813	1.59195	2.70408	3.43388	17	14.2996	16.2323	25.1017	15.6471	38.3455
isSNC	17.9211	10.7879	3.02128	11.3165	8.53704	12.8358		2.6087	1.31915	3.66667	3.03774	7.77477	19.3725	13.8049	35.08	11.6727	32.7018
isSNR	11.4087	10.7193	2.87879	9.27545	3.60494	14.7926	2.0989	3.21687	0.768595	4.14286	2.40196	11.7941	18.9664	10.5043	34.9018	11.1406	18.371
r1	20.9223	16.5119	4.93519	12.4468	15.1895	21.62	4.77402	5.43465	2.44816		3.72984	14.7919	19.5272	15.5663	34.9756	19.0565	26.3245
r2	16.0797	13.7859	6.03348	14.3999	18.2813	21.8819	5.4117	7.57378	2.57585		6.00115	19.5032	22.816	18.6159	35.566	23.7481	22.3692
r3	16.1965	13.7518	6.32979	13.5772	18.3377	21.0103	7.82307	7.24688	2.64845		5.26054	18.8073	25.2612	22.8895	33.0706	21.8409	19.1905
r4	15.2838	15.5814	5.14916	11.709	14.5681	19.106	7.56303	4.59491	2.47905		5.36707	17.4605	26.9832	17.6304	42.3425	16.0343	21.5335
r5	18.0189	17.1102	6.18875	14.4157	12.2332	18.4756	4.78881	4.46391	2.35542		4.14407	14.8423	40.2784	18.4027	44.9512	15.5864	23.0043
r6	23.8381	19.4429	6.63213	16.514	16.9449	25.1497	7.03823	5.6413	3.13486		5.59185	14.3042	42.2248	20.387	93.0806	22.1049	28.6354
r7	21.5692	17.2856	5.80959	16.1043	17.0443	23.3532	7.27052	7.08937	2.52108		5.1942		37.7988	23.5714	123.994	20.0814	24.9859
r8	18.2858	15.2461	5.26787	14.8133	17.0904	21.7835	7.45936	6.91027	3.02937		4.67459		34.6667	21.6669	106.223	15.2469	21.7409
r9	19.4764	16.0465	5.32727	15.8127	16.7799	26.0112	6.83979	6.70065	2.74077		5.53088		4.28136	21.5902	67.0792	18.6675	23.2775
r10	19.8979	15.1791	5.93562	15.9385	17.16	25.9963	7.98137	7.52289	2.96358		5.77925		0	23.7981	48.4054	20.9287	24.7913
r11	21.038	17.6953	6.83861	14.3171	16.558	27.4273	8.64183	9.95455	4.31228		7.39838		0	24.8991	39.99	17.5755	22.5864

## Sheet: Subtype 09
	CFS0080	CFS0081	CFS0083	CFS0085	CFS0086	CFS0089	CFS0211	CFS0213	CFS0216	CFS0219	CFS0220	CFS0084	CFS0087	CFS0088	CFS0090	CFS0091	CFS0092
region	Subtype 09	Subtype 09	Subtype 09	Subtype 09	Subtype 09	Subtype 09	Subtype 09	Subtype 09	Subtype 09	Subtype 09	Subtype 09	Subtype 09	Subtype 09	Subtype 09	Subtype 09	Subtype 09	Subtype 09
ORB_l1	37.8549	17.8456	13.0701	16.7384	17.4075	27.9784	10.9378		7.38589	9.93786	11.2609	33.6966		16.8641	5.43866	17.9381
ORB_l23	42.574	19.3226	12.761	17.2975	17.534	30.9192	10.4154		6.03274	9.84466	11.5317	38.4038		17.4	9.61961	18.5452
ORB_l5	36.7423	17.8967	11.2829	16.3478	15.4518	28.8311	9.4599		3.54033	8.15685	10.6285	33.269		17.6163	12.319	17.4556	26.9868
ORB_l6	29.4143	15.269	7.78562	13.232	11.7047	24.8694	7.84569		1.87638	4.7706	9.54888	24.3074		14.0374	11.6256	15.7717	24.184
FRP_l1	37.9745	19.2265	10.9318	16.9438	21.687	27.4138			8.30899	11.359	11.3904	34.3265		17.0342	0.0123457	18.4959
FRP_l23	46.688	22.4197	11.6525	20.5085	19.5546	30.8333			6.06957	11.2581	11.9762	36.6964		17.7817	0.0437158	21.7545
MO_l1	45.4944	18.9447	12.8807	19.3415	21.4278	35.3609	11.8051	12.3994	8.98606	12.4315	12.0217		15.3586	18.635	8.56643	22.6003	32.4556
MO_l23	48.6719	21.0186	14.1968	21.778	20.236	39.1855	11.7522	12.2471	7.32019	13.4432	12.2607		24.3797	19.0258	9.23793	26.3314	35.3245
MO_l5	40.5755	20.5925	11.9797	18.1403	17.2981	31.9068	9.38961	9.11883	4.76694	9.95452	10.6505		25.9555	16.5138	15.5659	22.6923	29.5561
MO_l6	33.6649	15.7584	8.3307	13.7607	12.3056	26.0243	6.34084	6.16978	2.44956	5.63463	7.78781		39.9698	13.7236	15.5449	19.9275	25.042
SS_l1	48.9831	18.5037	11.9636	17.3233	20.5236	40.0574	11.8699	12.6388	7.95946	13.7697	11.1166		15.3733	16.2453	16.8861	31.5144
SS_l23	52.3287	20.359	12.8019	19.8539	19.7202	45.6075	12.3406	13.4112	7.05325	15.3378	11.868		17.9274	17.5864	17.0296	40.1189
SS_l5	43.0337	19.6302	11.8237	17.7906	15.9379	38.5614	10.5517	11.2135	4.7187	11.2385	10.1907		16.6734	16.1193	18.8933	36.8549	38.7726
SS_l6	35.3169	15.1199	8.42457	14.2206	10.6232	29.1717	7.66667	8.04312	2.0874	6.59155	7.76916		15.82	14.2378	16.9034	29.5815	30.5356
PTLp_l1	54.7591	18.9375	12.7422	16.6148	19.5238	43.0385	12.5691	12.9295	7.12264	14.4118			0	14.9494	7.62069	40.5469
PTLp_l23	54.1111	20.812	13.3302	19.4268	19.6134	48.9283	13.2946	12.9163	6.03774	14.7756	12.0619		0	17.7036	16.7644	48.6866
PTLp_l5	45.2993	19.4721	12.2007	16.9777	15.2526	38.2167	11.4897	10.6523	4.5493	12.401	9.59702		0	15.3695	23.1947	41.956	40.7854
PTLp_l6	37.1827	15.3667	8.74632	15.0414	9.81882	29.6533	8.09205	7.64035	2.56148	6.29213	7.84756		0	13.348	15.3643	33.0074	32.9593
VIS_l1	44.3461	17.9295	11.6006	17.5577	20.6623	43.6077	12.1378	12.6148	5.848	13.4629	10.8831	42.2878	0	14.8578	13.3009	48.0865	43.5842
VIS_l23	55.1993	18.3831	11.082	17.8816	18.0178	45.8883	11.5581	12.0623	4.60626	13.045	11.0194	40.4135	0	17.4127	23.3344	48.2413	48.0827
VIS_l5	43.3222	17.7089	9.35702	15.6357	15.6494	38.48	10.3774	10.8666	4.17049	12.757	9.83448		0	17.617	27.6805	38.9664	40.0892
VIS_l6	35.0513	13.27	7.93861	14.2739	13.4646	31.794	8.0411	8.14388	2.20784	6.03454	7.5575		0	15.4251	19.741	29.2839	34.8319
RSP_l1	39.3559	16.9684	9.30457	15.0718	18.7823	34.4176	12.8079	10.8171	4.93417	8.92222	8.30249		0	21.3739	34.5728	39.1763	47.2934
RSP_l23	41.516	16.8125	8.38781	14.7172	17.832	35.9077	10.5641	11.3248	3.85589	8.13256	8		0	21.6334	33.8249	40.735	41.8053
RSP_l5	36.112	16.5581	7.51488	13.801	18.1161	34.6216	10.3619	9.08726	4.49329	9.57895	8.31638		0.0117302	22.4902	33.1291	36.5992	35.1435
RSP_l6	28.914	13.6457	5.94643	12.1515	14.4878	25.9318	5.85915	6.44304	2.48626	5.52016	5.72034		0	17.2976	20.59	26.4595	27.3929
CA1_so	63.4707	32.6762	11.1661	20.0796	25.1575	51.9625	16.6134	15.4478	8.61458	11.2663	13.969	43.3166	2.22466	31.0348	10.4499	54.1007	71.4883
CA1_sp	21.0592	12.3106	3.40972	8.00645	8.26229	20.1742	3.47143		1.54074	2.01667	4.13274	13.8739	2.22881	10.6301	11.0966	20.3165	26.3739
CA1_sr	53.5824	28.4617	12.8197	19.7476	25.1837	61.7944	17.766	17.3877	11.6601	13.8467	15.2259	44.3421	1.84433	29.3206	10.1645	49.9269	61.6568
CA1_slm	73.9772	33.429	13.6196	26.2184	34.4156	73.2	17.3514	19.2183	11.0719	16.4375	11.9016	57.3196	2.84615	43.5966	11.6312	68.2769	73.6151
CA2_so	21.2174	12.8209	7.33594	9.93939	9.7037	21.8052	10.6216	9.81081	7.05556	5.58491	13.431	13.7	7.63855	14.1714	19.9634	17.6866	33.181
CA2_sp	7.76923	4.58824	1.80488	3.77778	2.60714	2.20513	1.18519	2.32653	1.11628	1.80488	2.72973	7.90196	7.15	6.47059	21.0698	4.8	5.04651
CA2_sr	26.9518	17.6386	8.4086	12.8298	10.5833	26.6782	8.90625	10.54	6.97674	5.8	10.3478	18.4265	5.71698	14.7541	17.4659	22.7391	36.3254
CA2_slm	32	15.7619	9.38776	10.8182	14.7368	38.2667	11.4545		6.2069	4.27273	9.48485	23.4364	5.56098	15.5556	4.32	35.0741	40.6667
CA3_so	31.7812	22.1136	8.97419	12.3491	14.7852	34	11.1398	7.77679	5.43114	4.8156	10.2011	26.8425	4.67176	20.2406	17.4684	29.7824	43.4534
CA3_sp	20.8929	12.3333	4.38043	11.291	15.4029	20.3387	7.22857	6.48352	3.37838	4.56164	3.675	26.9149	4.21101	17.175	15.4342	15.1204	18.5755
CA3_sr	36.7346	25.0556	12.6142	18.5068	19.968	42.8333	14.0132	11.1061	8.53153	9.34559	14.4419	34.3462	5.33918	26.6435	16.3534	41.3966	49.7885
CA3_slm	42.0833	21.6667	10.72	16.25	18.9333	42.5517	13.8846	8.78947	7.14286	5.69697	12.4839	35.76	7.86957	23.2069	10.9565	45.7692	51.9286
DG_gr	4.16735	3.4386	1.2918	3.29185	2.11443	3.97321	1.53448	0.987342	0.322785	0.808511	1.71123	2.02985	13.9924	2.64151	11.4651	3.33005	4.4058
DG_Hil	20.6529	18.9852	6.44061	12.5985	13.8091	15.6444	9.44167	5.04762	4.2	5.58571	9.82308	23.1892	6.91772	17.8654	9.88889	20.6818	20.8091
DG_mo	38.4677	19.4986	15.1566	14.1376	16.9784	46.2175	18.2468	16.697	8.45676	9.89641	15.5309	22.2	11.8597	21.2096	10.8455	31.116	48.8806
SUB_mo	34.625	14.5588	7	12.913	18.759	28.165	8.4186	10.2254	5.28814	6.26087	6.55294		0.275	20.1714	10.4857	30.4	34.3789
SUB_pys	31.9706	14.5615	6.92326	12.2265	15.3636	25.9891	9.0223	9.58006	3.66492	6.92925	7.11779		0	19.4606	10.9352	29.9911	30.0514
BST	47.2573	14.5079	8.70792	13.7341	21.2682	21.8024	9.75893		3.27354	5.27407		14.5489	19.3502	32.8618	2.38701	20.6437	28.4195
Cau	36.4601	14.8661	8.57102	12.4369	14.7312	30.475	9.10684		3.30833	7.85882	7.88446	21.3397		22.2085	8.96595	24.0953	30.2108
Put	38.4234	17.1525	8.05921	15.0032	16.204	33.3219	7.89242		3.27208	7.30884	8.47098	31.9864	15.8394	24.0449	7.55809	22.5329	33.175
EPal	35.0319	18.5432	6.9431	15.469	19.3542	37.0314	8.59152		3.07822	6.62252		36.5828	17.5365	33.3374	7.31115	27.831	33.6082
IPal	6.36859	3.70443	2.6	3.5102	10.7491	5.71097	4.35664		1.20698	0.441006	0.629199	16.8655	17.6689	19.2957	6.46066	3.98063	12.1667
VStr	36.9665	17.8164	7.98116	14.7416	19.0662	33.2767	8.05181	6.88362	4.21245	6.72437	8.23432	28.0958	21.2522	29.0412	8.78463	16.9656	29.3445
VPal	5.82353	4.81856	1.35217	4.97847	4.42675	4.89423	1.37134		0.6843	0.85548	1.40663	5.54125	22.8198	5.31757	10.1967	4.13439	6.20157
Tustr1	24.2089	9.34599		14.4462	12.9556	23.6867	6.7533		3.59732	3.62319	6.66144	19.0143			1.50163	9.27864	18.8306
Tustr2	16.9462	6.56169		11.9548	10.7727	16.8125	5.70435		2.32484	2.06796	5.80085	15.7176			1.50439	7.39378	15.9606
Tustr3	22.9712	8.16308		6.5082	12.1694	19.563	4.633		2.39045	1.96774	6.0282	14.6059			4.96074	6.92025	15.5465
TuPal1	1.60045	12.89	7.66487	14.6433	23.117	31.2356	7.83019		4.52941	5.19718	7.15736	27.625			0.00682594	12.2009	27.9933
TuPal2	17.514	10.3906	6.78797	11.3011	17.0347	23.0056	6.12019		3.58586	3.35354	6.03468	19.4845			0.0176678	8.94538	22.4865
TuPal3	6.62212	9.05743	3.89681	8.28254	11.1869	15.1297	6.12992		1.82353	5.73451	7.3625	19.6707			4.47708	8.75474	17.3155
HDB	9.2865	6.94255	1.46611	8.37437	6.20799	8.30978	1.67617		0.703107	2.35093	1.95587	9.58203	21.8872	8.21777	4.05531	7.3083	8.02165
SIB	7.14472	6.18886	1.37852	5.16808	5.65091	6.1794	1.54228	1.16703	0.484188	1.01332	1.39019	6.95147	14.57	7.75157	8.52925	5.49898	7.14098
OB_gl	10.6135		3.26802	10.6978	9.32599	8.80344	2.1686		1.35455	4.8442		16.1273	3.80261	10.5627
OB_gr	8.20575		2.84661	5.55012	4.50833	4.78409			1.52857	3.38602		6.15502	4.95886
OB_ipl	9.60366		3.25	8.29078	2.99516	5.54895			1.9337	4.22814		9.04651	3.87291
OB_mtr	6.48931		1	5.19178		3.72048			2.71674	2.89855		6.2449	3.50236
OB_opl	11.966		4.56863	9.61371	6.85564	6.95543			3.8836	4.43393		12.0779	3.96192	2.29688
AON1	15.2588	8.83399	7.01075	11.0449	8.82493	8.59375	6.60069		1.47667	5.83757	8.8545	11.5789	20.6146	10.5572	1.5684	9.41489	12.2115
AON2	22.4462	10.4083	6.31452	10.7266	9.20551	14.8051	7.388		2.85806	8.03	7.29375	15.7739	19.2479	11.0471	4.88048	10.1344	12.238
AON3	23.9825	10.3579	8.4	11.4182	9.38356	15.9692	5.77305		2.07547	7.57895	9.24242	16.1034	17.9825	10.4493	12.604	10.7297	12.1812
LPrP1	27.4674	12.6932	10.4565	13.5794	10.8305	21.1927	10.2911		4.70472	7.16337	10.1286	24.327	18.479	14.5067	0.227273	12.1181	20.4889
LPrP2	26.5944	11.9462	9.71382	11.5203	9.83529	20.3508	9.81102		4.19811	6.91506	9.42857	21.3522	19.1488	12.5342	5.15556	11.5964	17.6802
LPrP3	26.5473	11.506	7.49405	11.1115	9.57729	18.6052	7.91256		2.53722	7.11551	8.97605	18.2506	19.0825	12.1423	6.52174	12.0303	15.637
Bec	23.5669	11.9087	2.7439	11.4722	10.6906	16.6327	3.61905		2.12871	4.3619	7.11765	13.8862	17.907	12.8333	4.78846	13.8169	17.9344
Cla	25.9167	11.3804	4.65	11.2817	9.99145	18.6484	5.33557		1.93388	5.45833	8.91228	16.4023	18.2857	12.3706	5.42202	14.6867	16.7
Ven	13.7821	8.85455	1.4321	10.2615	7.81984	10.3477	2.03074		1.64545	3.76776	6.1871	9.11155	19.5885	6.49526	9.83587	10.4688	11.2033
VPrP1	15.9972	10.1356	7.15278	11.7119	9.62635	12.9176	5.65161		2.68956	5.33921	7.36554	14.2077	4.13839		7.71901	11.196	10.451
VPrP2	15.5951	9.92662	3.47841	8.39305	7.88069	13.1325	6.69832		2.86538	4.79916	4.74219	15.0946	15.4437	11.1086	8.69217	8.30055	12.7317
VPrP3	16.1603	9.78226	1.49191	10.4294	8.09412	13.3223	6.58384		2.27103	5.37363	6.34066	10.455	19.6192	10.441	8.08935	9.5	12.5031
PHyA	6.3248	3.9263	1.93529	5.14073	5.82861	4.9422	1.57621	1.69827	0.700164	0.433029	0.974348	6.57629	16.4242	7.95479	6.4995	5.24007	5.68489
THyA	7.07127	6.73405	1.2632	5.99318	5.4685	7.46537	1.66058	1.71589	0.621331	1.695	1.86777	10.1477	24.6358	8.9375	4.79	6.75854	8.90974
Rt	9.56515	6.70112	1.75015	6.85996	6.28749	6.62191	2.46213	0.436214	0.755556	0.923285	1.55231	8.1023	9.89097	8.77169	9.69344	6.98574	9.23761
VPL	10.7276	7.79797	3.90207	7.67771	7.66304	6.63867	4.41148	2.38755	1.84203	2.4614	3.78186	10.1317	9.94913	9.6158	8.85258	9.451	8.86477
ZI	11.1314	9.26304	2.4227	6.57753	6.672	8.95021	1.93	2.31732	0.930265	1.71678	1.68118	9.06281	10.2257	8.13141	3.69492	8.26509	12.6404
p3Tg	9.51095	5.33028	1.72477	3.74522	4.72043	5.26207	2.14525	2.4767	0.656863	1.225	1.54585	6.76892	12.7838	7.28426	3.46964	5.94737	11.9099
p3SNC	3.17143	1.46667	0.762712	2.82178	2.77778	2.2375	1.93388	1.44545	0.811321	0.571429	0.704545	3.36364	11.8824	2.04348	3.46341	3.19403	7.55357
p3SNR	2.4581	2.56522	0.326389	2.41525	2.24691	2.9403	0.576923	0.511111	0.178423	0.272059	0.428571	1.69072	8.25385	2.33333	2.59821	2.125	3.10127
LD	12.7796	9.88582	4.19407	8.2943	8.1969	9.99212	5.53001	4.55868	3.09518	3.38087	4.76815	11.8873	6.80624	11.5341	6.49946	13.3381	11.247
LP	13.4394	9.12099	4.30218	8.64982	9.72334	9.43447	5.33784	4.91114	2.59128	3.46774	4.80881	11.2	4.30225	12.9708	9.2019	13.692	14.618
Po	13.5833	9.66299	5.29076	8.39077	9.53897	9.57333	5.84499	5.06876	3.08427	3.99784	4.87265	15.7745	8.75826	11.8567	7.35723	13.3842	10.7023
VPM	12.0701	9.58109	5.40752	8.24651	9.06818	8.46325	6.40441	5.587	3.38279	4.33012	5.27338	11.3208	8.05855	10.9719	6.40385	11.6735	8.47628
SPF	8.72093	7.26119	1.9625	6.053	5.54422	6.79091	2.53017	2.57711	1.17844	1.65714	2.29098	8.66434	6.89157	6.79104	12.1982	7.9249	8.36585
p2LimRt	7.45238	6.32422	1.78832	5.01639	6.15847	6.47431	2.33214	2.41463	0.495798	1.27374	1.32103	8.06527	6.67516	6.94783	7.6457	7.02951	8.68817
PR	7.13357	4.30189	1.17333	3.75862	5.22271	4.45276	2.30159	2.50166	0.552632	1.19901	1.05575	6.76982	10.3441	5.33962	4.9375	4.55914	7.67544
p2SNC	2.84286	2.17105	0.472222	2.68831	2.83333	2.7193	0.894737	0.945652	0.22449	0.55814	0.858824	2.61667	7.17073	3.84783	2.86842	2.42105	7.95327
p2SNR	2.87449	3.13364	0.37931	2.63866	2	2.88608	0.517483	0.462366	0.118812	0.394958	0.547826	2.50476	8.23602	2.49231	2.27152	1.96341	3.70052
APT	7.76777	6.7226	1.65417	5.23487	6.37132	6.02239	2.05152	2.22264	0.881356	1.48668	1.72837	8.82796	2.5	7.77799	10.2822	7.58858	14.0774
JcP	8.88402	7.52846	1.86396	5.33861	6.67689	7.00831	2.24233	2.34264	0.712716	1.83524	1.89577	7.74576	2.45113	9.11494	10.2908	7.9042	14.5827
LT	9.40055	7.35734	2.04847	5.64715	6.7287	6.64824	2.36571	2.66926	0.840058	2.04502	2.02606	7.72768	2.8595	7.97802	10.3268	7.63884	14.2727
p1LimRt	8.72185	6.32275	2.42654	5.21239	7.10909	7.45455	2.575	2.28	0.630682	2	1.49306	6.76667	3.91765	7.96759	8.96954	8.36782	10.6505
p1BRt	6.60068	4.19626	1.85065	4.63721	5.35192	5.44335	1.90526	1.88938	0.446154	1.34685	1.58848	5.71704	7.82154	5.47452	5.11228	5.38676	10.5238
p1SNC	3	3.28571	0.830508	3.10667	4.72093	2.93182	1.46218	1.22892	0.26087	0.521127	1	2.9661	7.95349	4.45652	3.16279	2.76667	7.01064
p1SNR	3.29032	3.32787	0.538961	3.2406	2.08589	2.7665	0.491018	0.562232	0.0957447	0.352113	0.434783	3.42342	8.2931	2.51872	2.66	2.06286	4.64553
TG	9.0101	8.46197	2.14627	6.10251	6.61297	7.01299	2.34018	2.9265	1.05522	1.81571	1.9539	8.30567	2.97826	8.79976	10.6196	8.3696	12.1152
SC	10.9958	8.79162	2.52712	7.62125	8.2319	9.66605		3.385	1.09379	1.98697	2.35823	11.9359	0.999197	11.4344	20.8048	11.1824	12.5422
IC	10.5416	9.89435	2.64682	9.58283	8.64116	8.18405	4.47107	3.99508	1.92579	3.07002	3.03207	15.9491	4.25334	11.3583	36.6278	15.2345	11.7658
m1LimRt	7.95522	5.73256	1.97594	4.9454	7.72072	6.32812	2.27638	3.20576	0.586207	1.82105	1.81897	7.54601	3.20354	9.07469	7.63452	7.95706	10.2414
m1BRt	8.26849	4.93774	1.59275	5.02407	7.27548	6.57674	2.36725	2.23239	0.609053	1.58503	1.59028	6.61834	5.20907	6.22509	6.3935	6.98511	11.6374
m1SNC	5.95775	3.67347	0.529412	2.82258	3.53659	2.875	1.10843	1.75342	0.231884	1.18841	1.04478	2.98361	6.37209	3.66667	5.3913	1.74074	9.6579
m1SNR	3.31136	3.55745	0.510949	3.56849	2.12598	2.84925	0.546099	0.665049	0.127168	0.525316	0.402985	2.81633	8.15607	2.75974	7.53509	2.18699	4.83686
m2A	9.28592	8.75879	2.20348	5.72121	7.55435	6.5036	3.89364	3.15213	0.894817	1.87461	1.79549	9.67588	5.01842	8.58045	19.7003	8.75056	8.68022
SCnf	8.06522	5.97619	1.85507	4.31387	9.10101	5.50505	2.18018	2.72917	0.791209	1.1236	1.82796	8.94737	4.025	7.88406	7.7451	7.05494	10.7895
m2BRt	8.39303	4.96392	1.81185	4.5184	6.69123	5.94035	2.01863	2.0123	0.382353	0.917749	1.52657	6.78764	4.40571	6.46743	7.96983	6.20064	8.15054
m2SNC	6.47059	3.28261	0.781818	2.56579	2.11111	2.58333	0.931035	1.29508	0.269841	0.758621	0.949153	2.74627	5.11905	2.45455	10.2727	2.16667	8.77049
m2SNR	3.21311	3.41154	0.653595	3.4129	2.52778	2.90116	0.810345	0.816514	0.141892	0.842105	0.474359	2.80899	7.17365	2.72093	9.72477	2.02419	4.90052
CB_gr	14.1725	9.89895	2.7615	10.9314		12.5709	4.42758	4.84779	2.13302	4.68198	3.79917	13.358	7.31834	15.2107	21.8762	16.1181	14.8546
CB_mo	13.2828	15.2553	4.23114	12.6858			4.88306	5.27062	0.806474	3.6166	3.55655	13.2651	7.22586	15.7089	19.9348	17.0502	16.3167
CBN	6.12779	4.57631	0.756114	2.96006		1.52562	1.35751	1.61401	0.353428	0.97415	1.24758		5.29285	4.8806		5.42246	7.41401
isA	8.12918	6.82869	1.19109	5.08674	5.48501	4.30134	2.46778	2.54345	0.823735	1.20722	1.06128	6.21958	6.14958	6.86181	12.6529	6.20928	5.90235
isLimRt	6.57082	4.18954	1.36905	3.76856	5.89498	3.33	2.45029	2.34746	0.412698	0.885496	1.0241	6.26897	3.45562	8.72816	13.6773	4.76818	11.068
isBRt	7.49112	4.51205	1.27978	3.44558	5.125	3.61146	1.99458	2.27236	0.477012	0.860544	0.81405	5.35526	4.22785	5.43434	8.25847	4.24041	9.24545
isSNC	6.22368	3.87879	0.893617	3.91139	2.44444	2.80597		0.826087	0.319149	1.03333	0.830189	2.53153	6.37255	4.39024	10.4667	3.34545	8.85965
isSNR	2.98696	3.57895	0.939394	3.59281	1.33333	4.06383	0.89011	1.3253	0.22314	1.35238	0.980392	4.27451	5.7479	4.0087	10.1071	3.24219	4.19355
r1	6.99402	6.40649	1.50662	4.3341	5.5625	6.13288	1.28354	1.64787	0.666856		1.02094	4.72129	6.23388	5.00754	8.80443	6.4856	7.23077
r2	7.42516	5.79791	2.41273	5.49309	7.81529	8.61014	1.64331	2.97208	0.791022		1.98962	7.38642	7.2561	7.30325	8.52981	9.30501	7.04679
r3	8.00514	6.07387	2.47872	5.50756	7.38704	8.39064	2.88826	3.44808	0.848454		1.99622	7.4781	7.72942	9.93573	8.14387	9.06174	7.32367
r4	6.52352	6.30134	1.88846	4.4507	5.93885	7.00319	2.96891	2.07176	0.78051		2.07666	6.11823	8.10517	7.58032	12.0789	5.98086	7.43688
r5	6.91674	6.32255	2.0627	4.92575	4.5594	6.45686	1.69799	2.09009	0.697791		1.39819	4.37643	11.5715	7.03512	12.4772	5.10832	7.32963
r6	9.06399	7.52963	2.22119	5.8685	5.99719	9.05064	2.50684	2.76051	0.804071		1.77978	4.66156	11.3521	8.71575	29.3518	7.46311	9.7536
r7	7.92097	6.96225	2.04797	5.67293	5.67705	7.69848	2.36802	2.93515	0.709302		1.66442		10.0219	8.92865	38.8613	5.95618	8.40199
r8	6.30957	5.652	1.71617	4.84864	5.27273	6.85455	1.98222	2.56038	0.81958		1.39931		8.43087	7.65634	31.1688	4.14144	6.99479
r9	6.29098	5.62862	1.56945	4.80212	5.12733	7.11117	2.08197	2.18167	0.817999		1.52074		1.06098	7.16576	18.566	5.02506	6.93939
r10	6.42341	5.42888	1.68288	4.68544	5.49515	7.22866	2.5835	2.49972	0.910531		1.6094		0	7.62977	13.415	6.13817	8.14006
r11	6.56152	6.38819	1.99305	4.10845	5.44706	7.95946	2.77558	3.35315	1.00834		2.02681		0	8.09527	10.425	4.9	7.22787

## Sheet: Subtype 10
	CFS0080	CFS0081	CFS0083	CFS0085	CFS0086	CFS0089	CFS0211	CFS0213	CFS0216	CFS0219	CFS0220	CFS0084	CFS0087	CFS0088	CFS0090	CFS0091	CFS0092
region	Subtype 10	Subtype 10	Subtype 10	Subtype 10	Subtype 10	Subtype 10	Subtype 10	Subtype 10	Subtype 10	Subtype 10	Subtype 10	Subtype 10	Subtype 10	Subtype 10	Subtype 10	Subtype 10	Subtype 10
ORB_l1	16.5714	12.2844	0.556701	11.7659	11.3802	14.8467	1.00207		0.00414938	0.526214	1.11694	18.5259		11.0503	0.349442	9.00443
ORB_l23	21.111	13.4324	0.62993	13.2946	12.4001	16.8803	1.17279		0.00442478	0.431345	1.18182	22.1894		12.9389	0.668235	9.29561
ORB_l5	11.6138	10.0364	0.343985	9.8402	8.16497	10.5013	0.680193		0.00441989	0.170548	0.795088	14.8534		11.1622	0.717297	6.05828	11.3151
ORB_l6	3.96032	5.80941	0.0798935	5.2416	3.37597	4.87473	0.236006		0	0.0200445	0.49389	4.13545		4.92105	0.814778	3.44876	4.98885
FRP_l1	16.242	13.5138	0.424242	9.16292	14.7252	16.7845			0.00561798	0.0897436	1.05479	13.9031		8.68493	0	8.92562
FRP_l23	24.768	16.171	0.631206	13.6836	14.5966	18.5119			0	0.2	1.5	16.9732		10.5	0	13.6
MO_l1	23.5392	16.0307	0.710669	16.6398	16.2561	23.2923	0.679417	1.1039	0.0119522	0.302876	1.56761		6.60101	14.0086	0.948718	12.326	22.3533
MO_l23	30.1104	17.5235	1.10279	19.5444	16.0077	26.2723	0.931011	1.44015	0.00464037	0.522777	1.77909		3.76203	14.5927	0.902586	18.5659	24.6994
MO_l5	18.7109	14.1371	0.517766	13.0506	10.1667	13.5121	0.411948	0.62963	0.00443319	0.158449	0.576271		5.16914	10.3152	1.37808	11.9553	13.7254
MO_l6	6.95594	7.08552	0.12509	5.70991	3.65407	5.57251	0.0829069	0.16259	0	0.0099728	0.253858		11.9879	4.27582	1.00397	4.90718	5.95601
SS_l1	34.2938	12.4463	0.900485	17.9572	17.5663	19.9662	0.377743	1.23301	0.00965251	0.309211	1.15337		3.30568	13.4783	2.04521	12.0488
SS_l23	38.6489	16.8708	1.40202	20.4097	17.06	24.568	0.614685	1.63262	0.00812274	0.451737	1.49392		2.48757	14.7979	1.46999	19.722
SS_l5	20.4375	14.474	0.645056	14.367	9.31776	14.2115	0.335297	0.829078	0.0104799	0.128776	0.712121		2.0645	9.94457	1.60926	14.6418	15.1152
SS_l6	6.67004	7.26493	0.213685	6.71599	2.64403	6.20109	0.0958132	0.277982	0.00126662	0.0195016	0.286615		2.52357	3.88532	1.43904	6.32979	6.16382
PTLp_l1	34.7591	9.48611	1.33594	17.0815	17.619	16.9923	0.365854	1.39744	0.00471698	0.107843			0	15.1646	1.93678	13.0312
PTLp_l23	35.2044	15.2137	2.04088	19.5892	15.8361	20.6679	0.272321	1.58167	0	0.141026	0.97619		0	16.2313	1.25654	18.0149
PTLp_l5	22.5775	14.9331	1.16729	15.5985	8.0232	12.7222	0.277397	0.757812	0.0028169	0.0792079	1.03483		0	8.66265	1.51842	14.7547	15.1512
PTLp_l6	7.36877	7.98333	0.330882	8.1361	1.89176	5.07333	0.0878661	0.175439	0	0.00561798	0.469512		0	3	0.775194	5.68148	6.59302
VIS_l1	21.7121	8.08186	1.22561	17.0783	13.755	13.9501	0.166667	0.919463	0.00133333	0.0563798	0.767772	23.7961	0	16.3904	5.80095	10.3462	17.3838
VIS_l23	22.9718	12.0595	1.77155	16.3049	11.8673	16.8682	0.131579	0.728643	0.00130378	0.0313112	0.896774	23.4045	0	14.8118	8.49174	10.7851	20.9442
VIS_l5	13.8989	12.319	0.811092	12.0786	8.50958	10.9492	0.132988	0.555189	0.00163934	0.0438695	0.725287		0	8.65021	6.17481	9.05324	12.0974
VIS_l6	5.04545	6.2419	0.278876	6.65512	3.92367	3.89583	0.0712329	0.176259	0	0.00164474	0.30625		0	3.82186	0.857143	3.22547	5.94343
RSP_l1	10.9735	9.12136	0.558376	7.11795	5.54301	7.341	0.210648	0.235772	0.0015674	0.0037037	0.52669		0	13.966	10.1903	6.66667	15.0419
RSP_l23	11.265	16.2768	0.568093	7.67623	6.10114	8.24554	0.175214	0.37305	0.00175747	0.0209302	0.511765		0	12.2303	9.02604	7.20813	12.375
RSP_l5	8.06616	10.8134	0.440476	7.78061	8.01847	6.62156	0.185819	0.332547	0.00167785	0.0202429	0.355932		0	13.7778	7.55938	6.72901	6.36522
RSP_l6	2.70968	6.10762	0.0803571	2.68182	4.0813	2.32386	0.028169	0.0886076	0	0.00403226	0.131356		0	4.81951	1.295	1.25676	2.35714
CA1_so	22.5541	18.5071	0.51845	14.3748	11.2922	7.65543	0.143519	0.451807	0	0.0141643	0.582043	16.1881	0.0684932	16.9234	0.400756	16.2254	20.8947
CA1_sp	2.46711	3.93168	0.0416667	2.47742	1.10656	0.734848	0		0	0	0.0619469	1.05405	0.0677966	1.87671	0.397727	1.78417	2.3913
CA1_sr	25.9183	19.9601	1.18026	16.2218	14.4802	15.5944	0.472109	1.2837	0	0.110733	1.2069	23.6016	0.0575296	20.5811	0.320567	22.0765	26.4465
CA1_slm	10.9202	17.3516	0.092219	15.2423	11.3463	5.10769	0.00900901	0.0352113	0	0	0.0866142	9.01031	0.105263	15.6524	0.391635	9.69615	13.0209
CA2_so	0.884058	1.9403	0.0078125	2.19697	1.53704	0.272727	0.0135135	0.027027	0	0	0.0172414	0.5	0.409639	1.04286	2.40244	0.447761	1.75
CA2_sp	0.461538	0.676471	0.0243902	0.555556	0.142857	0	0	0	0	0	0	0.294118	0.4	0.352941	1.95349	0.0666667	0.0465116
CA2_sr	2.19277	4.54217	0.0430108	3.47872	0.9375	0.724138	0	0.08	0	0	0.076087	0.897059	0.160377	1.42623	1.14773	1.52174	1.81746
CA2_slm	0.515152	3.45238	0.0204082	2.18182	0.605263	0.2	0		0	0	0.030303	0.836364	0.268293	1.51852	0.08	0.259259	0.777778
CA3_so	1.7625	2.84659	0.0580645	1.78698	1.14074	1.85987	0.0322581	0.0267857	0	0	0.126984	1.69863	0.236641	2.0566	1.24737	1.22941	2.95763
CA3_sp	1.53571	2.01481	0.0326087	2.12687	1.98561	1.15323	0.0285714	0.0549451	0	0	0.075	2.34043	0.192661	2.6	1.35526	0.861111	1.50943
CA3_sr	3.53704	6.99495	0.15736	4.60135	2.632	2.98958	0.0662252	0.0726257	0	0.0147059	0.273256	3.88462	0.233918	4.73913	1.24812	3.63793	5.87981
CA3_slm	1	2.33333	0	2.91667	1.06667	0.758621	0.0384615	0.0263158	0	0	0.0322581	1.72	0.0434783	2.17241	0.0434783	1.26923	0.928571
DG_gr	0.126531	0.166667	0.00327869	0.364807	0.0547264	0.0535714	0.00431034	0	0	0	0.0160428	0.0597015	0.732824	0.0990566	0.586047	0.118227	0.0966184
DG_Hil	1.00826	2.9037	0.0344828	2.07299	1.1	0.583333	0.00833333	0.004329	0	0	0.192308	2.04054	0.303797	1.86538	0.437909	0.809091	1.44545
DG_mo	3.8695	7.60556	0.177437	7.24597	3.44977	2.23256	0.0836879	0.0792899	0	0.0059761	0.230769	3.16547	0.56662	5.41076	0.496552	4.48403	6.9125
SUB_mo	7.25	8.83823	0.177778	7.15942	10.241	2.16505	0.232558	0.183099	0	0	0.305882		0.00833333	10.1714	0.657143	5.45	6.25263
SUB_pys	15.2563	10.7615	0.762791	8.73463	5.75	8.68579	0.312268	0.809668	0	0.0471698	0.802005		0	11.5809	0.375	13.6384	13.3143
BST	5.0332	4.12381	0.10396	4.1236	3.12273	2.44758	0.169643		0.00448431	0.037037		1.07759	11.6667	5.54605	0.0508475	4.02299	3.5977
Cau	5.87255	6.03018	0.154176	5.84187	4.39598	5.55304	0.225783		0.00104167	0.132726	0.530677	2.59942		7.56459	0.545795	6.13524	6.0806
Put	7.31086	8.98223	0.165526	7.98178	5.15899	6.92402	0.274526		0.00252313	0.244219	0.564568	8.23794	8.18581	8.27569	0.150613	7.10163	8.77816
EPal	4.88226	6.48739	0.110678	5.94651	2.66145	5.15199	0.178904		0.00153374	0.215347		7.15269	6.22663	5.83364	0.0665362	6.18031	5.34227
IPal	0.217949	0.176108	0.0292683	0.187755	0.867041	0.23493	0.0839161		0.00872818	0	0.00129199	2.01961	5.76821	1.5971	0.0770492	0.099851	1.20056
VStr	5.27017	5.56658	0.140097	6.85699	4.31399	3.4771	0.309749	0.12931	0.00165975	0.375298	0.359179	4.97713	17.6729	7.02469	0.0540797	3.19406	5.08428
VPal	0.208293	0.321458	0.00788436	0.365985	0.260085	0.115385	0.0123267		0.00170648	0.00969932	0.022113	0.367162	18.6958	0.206081	0.0876777	0.132411	0.247788
Tustr1	3.62671	2.26582		6.25846	3.25556	3.76305	0.38326		0	0.173913	0.475336	4.56571			0.00325733	1.77399	6.10331
Tustr2	1.74359	0.980519		3.63963	1.77273	1.42614	0.173913		0	0.126214	0.283898	2.72706			0.00657895	0.92228	3.07874
Tustr3	2.68848	1.61828		0.833333	2.12842	1.79625	0.121212		0.00280899	0.0903226	0.334586	2.52381			0.0369515	0.834356	3.45634
TuPal1	0.109375	3.15333	0.183784	5.49123	3.95265	4.74084	0.393082		0.00840336	0.225352	0.436548	9.44444			0	1.63675	6.32
TuPal2	1.512	1.5625	0.120253	3.54839	1.92278	2.03343	0.293269		0	0.191919	0.236994	3.19588			0	0.764706	3.90541
TuPal3	0.165899	1.73649	0.0712531	2.06032	1.47974	1.42061	0.287402		0.00980392	0.345133	0.4625	3.63415			0.02149	1.00438	2.78117
HDB	0.344676	0.632855	0.00691563	1.09391	0.254576	0.281019	0.0205245		0	0.0745342	0.0328638	0.993318	14.3956	0.381727	0.058296	0.223979	0.396482
SIB	0.270775	0.462882	0.00352113	0.502932	0.310909	0.217584	0.0110294	0	0.00109051	0.0143443	0.0222965	0.530258	4.49138	0.356918	0.0842199	0.163265	0.343169
OB_gl	0.106767		0	0.732041	0.511013	0.314777	0.0872093		0	0.00662983		2.01515	0.436522	2.56
OB_gr	0.364686		0.00737463	0.724138	0.52221	0.583363			0.000774743	0.101764		0.482079	0.187072
OB_ipl	0.52439		0	1.30496	0.2954	0.788462			0	0.110266		0.651163	0.301003
OB_mtr	0.254157		0.0147059	0.739726		0.510843			0	0.0471014		0.326531	0.224057
OB_opl	0.311567		0.0130719	1.15645	0.500956	0.541329			0.00176367	0.0187602		0.435612	0.975765	0.546875
AON1	1.26164	2.09684	0.0365591	2.10772	2.02284	0.58125	0.166667		0.00333333	0.105675	0.235566	1.19549	18.1815	3.03758	0.0346821	1.04681	1.58333
AON2	3.09177	3.3	0.0483871	4.08594	3.18856	2.49465	0.26		0	0.34	0.3125	3.60469	17.6479	4.07941	0.143426	1.68817	4.09064
AON3	3.75439	2.96842	0	4.60909	3.63014	3.23077	0.184397		0	0.368421	0.363636	2.58621	15.6199	3.94203	0.415842	2.08108	3.04698
LPrP1	4.30435	5.71591	0.108696	8.1215	3.64407	3.81651	0.43038		0	0.108911	0.571429	8.33333	11.2185	7.4	0	2.97638	5.86667
LPrP2	3.73896	4.45699	0.118421	5.0813	3.60784	3.77231	0.551181		0.00471698	0.262548	0.452381	6.26522	12.8274	4.72671	0.188889	2.93373	4.64535
LPrP3	3.44257	4.0509	0.0714286	5.1259	3.53312	2.93991	0.26009		0	0.171617	0.359281	3.34752	14.0825	4.39781	0.11413	2.93561	3.41584
Bec	1.64567	2.04566	0.0121951	3.11111	2.13669	1.21429	0.0535714		0	0.0285714	0.215686	1.38323	13	2.5	0.0576923	2.01408	2.14754
Cla	2.35833	3.3913	0.0214286	3.32394	2.73504	1.80469	0.0671141		0	0.104167	0.403509	1.53448	13.6571	3.23776	0.0458716	3.6747	2.44444
Ven	0.841791	0.96	0.0123457	2.31282	1.24282	0.68	0.0553279		0.00454545	0.122951	0.197849	0.685259	17.8281	0.924171	0.0879865	1.20038	1.51648
VPrP1	1.25419	1.93003	0.0763889	3.07616	1.7797	1.21252	0.16129		0	0.174009	0.258486	1.47585	3.36607		0.118457	1.85382	1.89076
VPrP2	1.41096	2.83899	0.0199336	1.72727	1.94976	1.84515	0.271057		0.00213675	0.188285	0.160156	2.90957	14.1699	3.52	0.101423	1.28962	3.8233
VPrP3	1.2892	1.45699	0	2.51227	1.67059	1.67493	0.240404		0	0.167582	0.150183	0.907583	19.7538	2.49782	0.103093	1.59375	2.11642
PHyA	0.141987	0.219822	0.0141176	0.514659	0.358137	0.133049	0.0155834	0.00721848	0.00369155	0.000761035	0.0169565	0.445593	2.85558	0.425811	0.0918675	0.127926	0.165133
THyA	0.263499	0.617986	0.0237676	0.670596	0.326219	0.330853	0.0360223	0.011215	0.00071582	0.0516283	0.0438017	1.29044	8.60672	0.505682	0.119286	0.256315	0.582231
Rt	0.283359	0.351763	0.00979792	0.987179	0.375274	0.170318	0.0115533	0.00411523	0.00123457	0	0.0160966	0.534447	0.722157	0.389313	0.125698	0.204204	0.264649
VPL	0.333712	0.510566	0.00875796	0.955823	0.506039	0.111986	0.0254098	0.00424328	0.00401606	0.000908265	0.00735294	0.708848	0.510174	0.519481	0.113841	0.297641	0.275624
ZI	0.430412	0.759637	0.00657895	0.752809	0.490667	0.344398	0.01	0.00291121	0	0	0.010453	0.758794	1.07349	0.36859	0.0320151	0.28084	0.546798
p3Tg	0.248175	0.513761	0.0183486	0.267516	0.258065	0.193103	0.0111732	0.00716846	0	0	0.0262009	0.517928	1.1982	0.309645	0.0445344	0.219298	0.459459
p3SNC	0.142857	0.0555556	0	0.0990099	0.148148	0.1	0.0165289	0	0	0	0.0113636	0.136364	0.745098	0.0434783	0.121951	0.0746269	0.419643
p3SNR	0.0335196	0.103261	0	0.0338983	0.0493827	0.0298507	0.00769231	0	0	0	0.00348432	0.0824742	0.507692	0.0246914	0.0267857	0.0267857	0.0537975
LD	0.517632	1.58894	0.0118644	1.5171	0.704649	0.207622	0.0339751	0.0171149	0.0123609	0	0.0702576	1.1519	0.259442	0.962121	0.118919	0.693295	0.740891
LP	0.639852	1.73951	0.0636583	1.44536	0.848223	0.510035	0.0571726	0.0557029	0.000739098	0.0131965	0.123986	0.465116	0.150259	1.25364	0.241015	0.797333	1.38496
Po	0.85563	1.40863	0.14221	1.57545	0.707939	0.381905	0.0438079	0.0557006	0.00786517	0.0021645	0.0726496	1.16936	0.37913	0.69924	0.112808	0.759887	0.590278
VPM	0.517822	0.768387	0.0633663	1.59076	0.634058	0.229241	0.066916	0.0620723	0.0133952	0.0150054	0.072504	0.63175	0.111177	0.821741	0.0594017	0.548781	0.144705
SPF	0.290698	0.899254	0.0375	0.664311	0.306122	0.309091	0.0215517	0	0	0.00571429	0.0245902	0.412587	0.325301	0.328358	0.0829493	0.339921	0.439024
p2LimRt	0.214286	0.550781	0	0.478689	0.480874	0.375494	0.0107143	0.00487805	0	0	0.0221402	0.801567	0.414013	0.321739	0.0728477	0.236066	0.5
PR	0.212996	0.448113	0.0177778	0.383621	0.310044	0.192913	0.0204082	0.00664452	0	0.00497512	0.00696864	0.475703	0.81362	0.237736	0.109375	0.0698925	0.473684
p2SNC	0.0142857	0.0394737	0	0.181818	0.0555556	0.0350877	0	0	0	0	0.0117647	0.133333	0.439024	0.0217391	0.105263	0	0.46729
p2SNR	0.0445344	0.124424	0	0.117647	0.0765027	0.0379747	0	0	0	0	0	0.0761905	0.559006	0.025641	0.013245	0.0182927	0.114583
APT	0.229858	0.646532	0.00511073	0.491354	0.294695	0.139303	0.0106061	0.00188679	0.00154083	0.0035524	0.00480769	0.396505	0.119318	0.296015	0.250441	0.183016	1.27609
JcP	0.309278	0.834688	0.00176678	0.523734	0.337423	0.177285	0.00323102	0.0018622	0	0	0.0112676	0.451977	0.0526316	0.402299	0.356303	0.179832	1.16917
LT	0.447514	0.861496	0.00897666	0.640986	0.374439	0.188442	0.0030349	0	0	0	0.00651466	0.508475	0.0413223	0.452119	0.301786	0.189406	0.976077
p1LimRt	0.245033	0.767196	0.00947867	0.442478	0.368182	0.272727	0.00625	0	0	0	0.0208333	0.385185	0.2	0.282407	0.19797	0.180077	0.864078
p1BRt	0.324232	0.454829	0.012987	0.416279	0.229965	0.258621	0.00701754	0	0	0.00900901	0.00411523	0.401929	0.569231	0.178344	0.154386	0.125436	0.690476
p1SNC	0.047619	0.22449	0	0.133333	0.0930233	0.0227273	0.00840336	0.0240964	0	0.0140845	0.0243902	0.101695	0.372093	0.108696	0	0	0.404255
p1SNR	0.0604839	0.135246	0	0.18797	0.0429448	0.0609137	0	0	0	0	0.00966184	0.189189	0.752874	0.026738	0.06	0.00571429	0.129683
TG	0.389899	1.32113	0.0168776	0.777889	0.497053	0.206169	0.0179718	0.00683761	0.00120048	0.00104712	0.0274424	0.579832	0.0507246	0.746359	0.291902	0.2352	0.717277
SC	0.594395	1.09261	0.0245239	1.18453	0.65636	0.390441		0.00571211	0.000470146	0	0.033318	1.04394	0.0288925	1.30474	4.3815	0.38327	0.895582
IC	0.910878	1.58973	0.0755154	2.00287	0.724159	0.588492	0.0210925	0.00889513	0.00132521	0	0.0586957	2.44593	0.0936391	1.40073	9.72416	1.25441	0.859087
m1LimRt	0.361194	0.563953	0.0103093	0.494253	0.369369	0.234375	0.0150754	0.00411523	0.00383142	0	0.00431034	0.331288	0.079646	0.244813	0.15736	0.128834	0.793103
m1BRt	0.315068	0.490272	0.0021322	0.341357	0.121212	0.186047	0.00496278	0	0.00411523	0	0	0.211087	0.251889	0.110701	0.245487	0.0645161	0.89011
m1SNC	0.140845	0.306122	0	0.145161	0.0731707	0.0208333	0.0120482	0	0	0	0	0.0655738	0.418605	0.102564	0.130435	0.037037	0.434211
m1SNR	0.025641	0.148936	0	0.0958904	0.0314961	0.0452261	0	0	0	0	0	0.163265	0.595376	0.0714286	0.359649	0.0243902	0.0906344
m2A	0.519203	0.958008	0.0227577	0.645856	0.480978	0.207194	0.016684	0.0100671	0.00152439	0	0.0112721	0.761307	0.0562948	0.470799	1.38301	0.211409	0.341463
SCnf	0.34058	0.666667	0	0.481752	0.333333	0.141414	0	0	0	0	0	0.330144	0	0.137681	0.313726	0.0879121	0.684211
m2BRt	0.248756	0.5	0.010453	0.392638	0.178947	0.108772	0	0	0	0	0.0241546	0.127413	0.114286	0.114943	0.206897	0.066879	0.516129
m2SNC	0.0882353	0.152174	0	0.131579	0.0555556	0.0625	0	0	0	0	0	0.0895522	0.238095	0.0227273	0.563636	0	0.590164
m2SNR	0.0614754	0.0923077	0.00653595	0.154839	0.0462963	0.0116279	0.00862069	0	0	0	0	0.134831	0.502994	0.0620155	0.495413	0.0241935	0.120419
CB_gr	4.4901	4.09518	0.129418	5.49397		2.79066	0.0271903	0.0367772	0.00109709	0.00883392	0.158514	5.24099	0.517118	3.36729	8.95187	3.72427	3.92598
CB_mo	1.5617	2.64285	0.845255	2.62444			0.00295025	0.00481026	0.0010442	0.000495131	0.0327095	2.24455	0.298225	1.42213	8.29381	1.3138	1.31545
CBN	0.103156	0.173692	0.00396563	0.163527		0.0125	0.00254453	0	0	0	0.00241546		0.0628768	0.0531716		0.0406417	0.166667
isA	0.394027	0.538586	0.0104665	0.438612	0.257956	0.117017	0.00487635	0.00249288	0.00290867	0	0.00651891	0.35119	0.238556	0.246285	0.607696	0.145833	0.144601
isLimRt	0.175966	0.379085	0	0.257642	0.141553	0.085	0.00584795	0	0	0	0	0.1	0.0946746	0.15534	0.668182	0.0681818	0.320388
isBRt	0.230769	0.421687	0.00277008	0.214286	0.0859375	0.0477707	0	0	0	0.00340136	0.00826446	0.134868	0.109705	0.0757576	0.288136	0.0588235	0.481818
isSNC	0.131579	0.151515	0	0.126582	0.037037	0.0149254		0	0	0	0	0.0720721	0.235294	0.0731707	0.32	0.0363636	0.473684
isSNR	0.0565217	0.219298	0.0151515	0.227545	0.0493827	0.0691489	0.010989	0	0	0.00952381	0	0.22549	0.252101	0.13913	0.267857	0.078125	0.120968
r1	0.202174	0.450583	0.00946074	0.383237	0.253074	0.176494	0.00285442	0.00153767	0.00226629		0.00628272	0.251752	0.273072	0.0905172	0.126777	0.138427	0.322115
r2	0.129067	0.328796	0.0104281	0.518177	0.470948	0.169168	0.00405327	0.000997009	0.00232198		0.0103806	0.596106	0.581894	0.14645	0.198928	0.218289	0.292308
r3	0.146202	0.345946	0.0112293	0.535637	0.478395	0.182868	0.00827729	0.00129255	0.00103093		0.0132159	0.715269	1.0345	0.251928	0.659066	0.188415	0.202836
r4	0.204204	0.483618	0.00972763	0.447671	0.337506	0.177849	0.0136286	0.000462963	0		0.0215257	0.644057	1.44439	0.142301	1.50493	0.178218	0.353247
r5	0.26035	0.506067	0.00840336	0.486721	0.296543	0.138543	0.00357942	0.00049776	0.00100402		0.00372142	0.507365	2.21735	0.148829	1.82664	0.144881	0.365073
r6	0.325595	0.52413	0.00698487	0.510116	0.347004	0.184429	0.00140302	0	0.000848176		0.00317628	0.55434	2.23115	0.132562	6.27014	0.176334	0.554096
r7	0.439133	0.55744	0.0232558	0.508262	0.36766	0.203446	0.0019698	0.00108992	0		0.00436855		2.84189	0.192645	8.24422	0.188315	0.545681
r8	0.354379	0.436526	0.0208189	0.443548	0.369113	0.152893	0.00412698	0.00112867	0.0013986		0.00648228		1.51145	0.173583	6.44622	0.133792	0.481771
r9	0.421117	0.43901	0.0232727	0.438111	0.349179	0.232447	0.00633383	0.0010846	0.000671592		0.00875576		0.106272	0.195972	2.77309	0.218045	0.548644
r10	0.51846	0.581227	0.0294521	0.487868	0.458449	0.301897	0.0073187	0.000551572	0.00158353		0.0156632		0	0.204188	1.77007	0.366931	0.927171
r11	0.645414	0.631496	0.0378378	0.506357	0.463866	0.371943	0.00628366	0.0013986	0.00158919		0.0261845		0	0.300635	1.61819	0.24898	0.796807

[truncated: 27 more sheets: Subtype 11, Subtype 12, Subtype 13, Subtype 14, Subtype 15, Subtype 16, Subtype 17, Subtype 18, Subtype 19, Subtype 20, Subtype 21, Subtype 22, Subtype 23, Subtype 24, Subtype 25, Subtype 26, Subtype 27, Subtype 28, Subtype 29, Subtype 30 …]
