# Supplementary material for: Developmental disruption and restoration of brain synaptome architecture in the murine Pax6 neurodevelopmental disease model
Source: Nat Commun. 2022 Nov 11;13:6836. doi: 10.1038/s41467-022-34131-w (PMC9652404; doi:10.1038/s41467-022-34131-w)
Supplement: Supplementary file 14 — Supplementary Dataset 11 [file 41467_2022_34131_MOESM14_ESM.xlsx]

## Sheet: Subtype 01
	CFS0097	CFS0137	CFS0142	CFS0209	CFS0210	CFS0217	CFS0218	CFS0138	CFS0139	CFS0140	CFS0141	CFS0170	CFS0208
region	Subtype 01	Subtype 01	Subtype 01	Subtype 01	Subtype 01	Subtype 01	Subtype 01	Subtype 01	Subtype 01	Subtype 01	Subtype 01	Subtype 01	Subtype 01
ORB_l1	8.18021	7.66667	8.5007	8.5767	7.312	8.72973	8.28989	8.28261	6.30909	6.5904	20.6124	10.5202	11.7559
ORB_l23	7.58965	7.06267	7.54545	8.3047	7.22692	8.34183	7.77804	8.01998	5.32453	6.07478	21.5551	10.6214	11.3226
ORB_l5	8.29167	7.38995	6.08545	8.37766	7.84909	8.18305	8.07503	8.73625	6.41667	6.89508	24.374	10.621	10.0781
ORB_l6	7.30846	5.93325	4.87122	5.49743	6.24118	6.06358	6.85615	7.33546	6.38581	6.71171	23.0095	8.08889	7.53197
FRP_l1	8.93103	8.91525	8.07229	9.5367	7.77457	8.48035	8.22259	9.37449	7.7663	6.2451	21	10.4537	10.3529
FRP_l23	8.48515	8.29851	7.05556	8.12469	7.30286	7.96	7.79121	9.08173	5.76329	5.9267	21.2417	9.02979	9.87778
MO_l1	9.05305	9.54101	7.79952	9.66928	7.77323	9.17742	8.38602	8.03145	7.20996	7.32353	22.9613	11.3429
MO_l23	8.64238	7.975	7.44086	9.33443	7.17876	8.62927	7.94737	8.22208	6	6.24639	22.8201	11.9971	12.1439
MO_l5	8.37421	7.90686	6.90742	8.80354	7.47788	8.70606	8.51285	8.97365	6.62071	6.87885	23.146	10.8737	9.31677
MO_l6	6.92238	6.65401	4.95331	6.4117	6.35072	6.46517	7.23032	8.34341	6.55716	6.96403	23.4862	8.61269	6.11769
SS_l1	9.99144	9.1083	8.02059	8.91887	8.32793	9.05039	8.15805	7.6993	6.76662	9.68864	25.2645	10.9805	12.8339
SS_l23	10.2264	7.78236	7.99313	9.69137	8.04412	8.78459	7.59518	7.37547	6.24772	7.73021	24.2632	13.1302	12.8044
SS_l5	9.70387	7.40815	7.2262	9.33297	7.96359	8.89499	8.28137	8.66635	7.19326	7.85434	22.186	12.9448	12.6012
SS_l6	7.168	6.81998	5.00202	6.59607	6.2495	6.17962	7.38174	8.1758	7.05226	7.34104	22.7286	8.72704	8.3643
PTLp_l1	9.53704	9.66667	7.80328		8.53892	9.69118	8.32692	7.44286	8.39521	9.84507	23.7975	10.3978	11.9623
PTLp_l23	9.35227	8.79116	7.70109	8.78866	8.2948	9.19856	7.88525	6.26	8.02985	7.97351	26.8357	11.2838	10.9375
PTLp_l5	10.3559	9.56298	7.035	9.26327	8.0212	9.84507	8.12368	7.7415	8.16794	7.70192	24.1042	12.1548	12.3102
PTLp_l6	8.35135	7.72531	5.25926	7.07025	6.55263	6.3125	7.42991	7.73148	8.05306	7.71357	23.6805	9.05462	9.4
VIS_l1	10.8545	10.1328	6.48101		8.78927	9.71408	8.66317		9.32211	8.99052	22.3645	10.4581	10.5489
VIS_l23	10.0372	9.1163	6.90847	9.97569	7.6596	9.63099	8.41316		9.03723	8.5064	25.4693	10.2844	9.67213
VIS_l5	10.0736	9.18123	5.4591	8.6144	7.93645	10.468	8.25483		9.00671	8.19712	24.9259	11.482	10.88
VIS_l6	6.95222	7.39799	4.05508	7.21528	6.56929	6.13893	6.24234		7.93086	7.17949	21.7697	8.08548	8.62592
RSP_l1	8.99654	8.48095	6.48352		8.00398	8.18151	7.76809		8.91909	8.40996	20.2131	9.16272	8.01397
RSP_l23	7.5997	6.07399	5.02187	8.24167	7.12665	7.86691	7.34968		8.2878	7.16202	21.8075	9.83305	8.32465
RSP_l5	7.93151	7.84783	4.47426		8.17351	8.8576	7.37578		8.57534	6.8373	20.8834	10.4818	8.29353
RSP_l6	4.80357	7.46392	2.80952	6.27394	5.71134	5.64726	5.64968		6.27473	5.85455	13.3333	7.18349	5.25481
CA1_so	7.77541	7.4382	5.47783	7.69973	8.12963	7.92711	6.98352	6.57642	7.09281	6.70217	40.0652	8.3257	8.54035
CA1_sp	2.03488	3.07692	1.65035			2.0916	2.62609	1.84	2.07692	2.77333	12.1966	1.83007
CA1_sr	9.17549	5.39037	7.53152	8.55788	8.82135	8.16747	7.12674	5.65443	6.8355	6.88971	35.9218	10.2672	10.3403
CA1_slm	8.30742	8.34286	5.36842	8.08696	7.65909	8.3271	8.54187	9.55172	9.04211	8.53583	34.2031	9.00685	9.75532
CA2_so	3.66154	5.7027	1.98276	4.24286	4.48438	4.52113	4.73043	6	6.03659	5.1129	29.9385	4.08511	2.95556
CA2_sp	0.633333	1.80645	0.71875	1.5	1.94	1.11111	1.275	1.58065	2.04348	1.91176	5.88889	0.84375	0.485714
CA2_sr	4.34043	5.97368	2.92857	4.24286	4.85938	4.40351	5.25743	5.18333	6.87013	5.54237	25.931	3.86792	3.28814
CA2_slm	3.58824	5.75	2.52632	3.91429	4.47059	3.93333	4.93023	7.30435	6.24242	6.59375	31	2.62963	2.45833
CA3_so	4.54245	5.83333	3.50625	5.13636	4.83333	5	5.56667	7.81416	5.86131	6.08025	26.4403	5.71901	3.41818
CA3_sp	2.42857	4.08511	1.06422	3.16393	3.33333	3.51961	2.16	4.94231	3.44595	3.6	14.0615	2.76389	1.62791
CA3_sr	6.0884	6.96154	4.88936	6.07692	6.67123	6.94152	8.11864	8.55319	7.88194	8.15333	32.46	7.57851	4.21277
CA3_slm	3.41176	5.55556	3.05405	4.64103	6.35556	4.5			4.7037	6.44	34.3182	4	5.36364
DG_gr	0.592275	1.15029	0.666667			0.710983	1.36598	1.33862	1.29688	1.99602	6.46907	0.715447
DG_Hil	4.5061	6.25641	3.46927	5.12179	3.54255	5.58242	6.90374	6.83951	6.08904	6.01626	21.391	4.27879	2.87931
DG_mo	6.16563	6.62897	4.55594	6.73717	5.97143	6.02191	6.69702	7.09797	7.146	7.58719	37.5478	5.66044	5.29791
SUB_mo	5.62162		5.52083			7.33803	8.42697	7.48718	8.12	6.52857	20.2759	8.08571
SUB_pys	8.32131		6.13312	9.10881	8.86256	9.2	8.6778	7.12987	8.33123	7.8253	22.6507	11.6718	12.0823
BST	4.41685		3.67742	6.21212	5.71014	6.31416	6.26761	7.14403	5.07746	5.28333	33.6897	6.62559	5.49057
Cau	6.30224	5.71307	4.78975	6.67906	5.88192	6.32231	6.69909	6.09202	4.81062	5.81691	27.6864	6.92053	5.6575
Put	6.54328	5.58507	4.8065	5.98747	5.29563	6.73018	6.81804	6.63111	4.8252	5.52085	26.3599	7.06099	6.52075
EPal	5.97677	5.57143	3.93316	5.38696	4.38154	5.82152	6.61342	5.88082	4.91912	5.01045	26.789	5.85115	5.52743
IPal	0.96988	4.25153	1.42151	3.06238	2.54955	0.787554	0.785882	5.26829	4.54167	4.68014	19.2961	4.32479	2.67286
VStr	5.88318	6.29604	4.58774	5.53189	5.44108	6.13557	6.2868	6.79732	5.5858	5.7107	23.3558	6.11439	5.70948
VPal	1.36066	1.89748	0.873851	1.21945	1.24012	1.37308	1.88862	2.63806	2.16717	2.20255	9.91547	1.70498	1.11591
Tustr1	5.63562	4.17037	4.08359	6.75394	4.62687	6.21354	5.95069	6.625	5.22101	6.32083	15.414	5.14286	4.65734
Tustr2	4.07547	3.25843	2.39095	4.60252	3.40881	3.76374	4.42254	5.4505	4.18137	4.62214	13.2667	4.22222	4.19018
Tustr3	4.64608	3.97647	2.83189	5.64115	2.6325	5.40441	5.04812	6.21926	4.07469	5.03743	13.9927	4.60687	4.10643
TuPal1	7.08852		3.94141	6.6129	5.34	5.74359	7.38356	7.80081	5.77626	6.22488	28.6441	6.29054	5.464
TuPal2	4.884		2.86842	5.40323	4.06461	5.35211	5.06796	5.544	3.91093	5.48291	25.913	4.2649	3.76168
TuPal3	4.43251		2.45397	5.49313	4.71254	5.92308	6.45785	4.98991	3.2488	4.04713	12.8463	3.75532	4.21392
HDB	2.79177		1.10942	1.80615	1.67429	2.22882	3.06883	3.76688	3.03652	2.7685	10.7103	1.7113	1.31097
SIB	1.98694	2.06208	0.922869	1.56637	1.28587	1.90538	1.93975	2.78297	2.83731	2.71117	10.4593	2.0935	1.53443
OB_gl	4.50382	1.36644	1.1859	1.92918		2.01613
OB_gr	2.99816	2.02002	2.7789	2.11566		1.65225	2.04309	3.435				1.88122
OB_ipl	0.956044	2.06316		2.43425		1.77778	1.84483	1.14286				1.14141
OB_mtr	4.60345	1.72727		2.78723		2.51915	2.50492	3.95633				4.49153
OB_opl	4.0442	2.34118		3.71032		3.40188	3.10998	4.79211				3.34592
AON1	5.5974	3.65621	4.391	5.956	5.7549	6.58745	6.73319	7.70807	4.52995	3.42408	14.1851	6.66074	5.65053
AON2	5.95745	4.00319	5.35417	6.30499	5.95935	6.62637	6.6875	8.35945	4.78033	6.55709	21.4148	7.05626	6.06923
AON3	3.125	1.92754	6.08163	4.96	4.87234	6.77778	7.58333	7.39535	4.96809	4.55769	7.93103	5.69643	6.64516
LPrP1	6.64963	6.35088	6.49533	7.65657	7.8125	7.4183	7.93182	8.04242	6.11	6.50394	27.8778	8.1118	6.77273
LPrP2	6.61953	5.82775	5.0443	6.5	6.37224	7.04155	7.54237	7.50192	6.02273	6.58885	27.2849	7.59621	6.3876
LPrP3	5.93851	4.97744	4.81429	6.28894	6.60692	6.89615	7.53608	8.11399	6.20305	5.67683	15.7633	5.88235	6.03012
Bec	5.4709	2.80374	4.27451	4.2562	3.18065	4.47674	6	7.46392	4.2953	4.50476	14.8776	4.54348	4.11278
Cla	6.00515	5.22785	4.15152	6.0463	4.96241	6.49593	7.37113	8.02655	5.73958	5.28455	15.4	5.1236	5.74775
Ven	3.77895	0.976064	2.85771	3.66734	3.99579	5.05653	5.37477	5.30435	3.45217	1.875	10.0732	1.25926	2.90181
VPrP1	5.08717	3.61538	4.06466	5.24806	4.40824	5.88561	5.91022	7.15128	4.26203	5.41379	18.7675	5.58108	4.08075
VPrP2	5.4566	5.03853	2.96319	5.24736	6.0402	4.46283	4.1712	6.98235	5.27213	6.1979	24.8991	6.81327	4.32967
VPrP3	4.85	5.00218	2.96899	4.82456	4.09955	4.47796		6.66456	4.65142	5.54634	17.3792	5.32271	4.16341
PHyA	1.25945	1.91775	0.864121	1.56226	0.969568	1.31177	1.19188	2.77225	2.19104	2.18553	9.62113	1.56359	1.2715
THyA	1.72269	1.23209	0.985897		1.06509	1.97227	3.14828	2.84109	2.03815	2.4311	8.57386	1.62276
Rt	1.50134	2.62256	1.01057	2.06075	1.40024	1.84692	1.69353	3.47255	2.91014	2.5892	10.733	1.92301	1.55533
VPL	2.49109	3.87565	1.44833	3.21131	1.76881	2.4846	2.625	3.95149	2.95818	3.33612	22.2884	2.23598	1.52732
ZI	1.25448	2.31283	1.10417	1.93761	1.30882	2.06393	2.66372	3.04977	2.20721	2.49402	8.10976	2.10476	1.60876
p3Tg	1.62857	2.29924	0.616788	1.55556	1.12179	1.8806	2.62698	2.93827	2.48649	2.1125	7.08235	0.779412	1.7026
p3SNC	1.08333	1.41026	0.133333	1	0.53125	0.948276	0.582524	1.72449	1.21277	1.30263	8.16393	0.448276	0.659794
p3SNR	0.390805	0.531646	0.171717	0.584507	0.295566	0.495283	0.532258	0.874016	0.666667	0.831776	5.6	0.46875	0.380165
LD	3.51919	3.30717	1.9211	4.08653	2.71775	3.65167	3.94762	5.67281	4.08553	4.45757	25.9545	3.05687	2.2053
LP	3.5121	5.07224	2.19608	3.96064	2.81851	4.10555	4.71111	5.19823	4.20133	4.39667	22.7426	2.78144	2.50306
Po	3.39882	4.38624	1.89414	3.99146	2.54848	3.5942	3.59785	5.15456	4.17235	4.19337	24.6858	2.59351	2.08883
VPM	3.116	4.33084	1.4859	3.7138	2.07037	3.10418	3.28579	4.92093	4.00625	3.96752	24.2212	2.51898	1.78926
SPF	2.025	2.185	1.50407	2.2356	1.51095	2.46188	3.70507	3.98974	2.81443	2.72566	14.8522	2.07217	1.84053
p2LimRt	1.5098	1.53793	0.995745	1.30827	1.2013	1.37415	2.1	2.15736	1.66484	1.89619	7.73068	2.02505	1.26396
PR	0.989848	1.42292	0.610759	1.15421	1.08589	1.61728	1.78319	1.78616	1.46789	1.47674	5.86638	1.3197	1.47387
p2SNC	0.689189	1.19048	0.169492	1.07042	0.490385	1	0.7625	1.87629	1.13793	0.927536	7.7381	0.358491	0.688679
p2SNR	0.455782	0.775701	0.328467	0.578947	0.29717	0.533333	0.735632	0.754011	0.525	0.937107	5.30392	0.367925	0.322148
APT	1.42383	2.45833	1.23077	1.90998	1.22757	1.81579	2.53642	2.91159	2.24567	2.6629	10.3087	1.74589	1.52429
JcP	1.38628	2.02	0.907216	1.84294	1.28947	2.07308	2.97917	2.94833	2.0118	2.2	8.05583	1.98529	1.85814
LT	1.58004	1.83402	1.01026	1.7749	1.42961	2.38918	2.55944	3.21145	2.37931	2.15034	8.2485	2.09877	2.203
p1LimRt	1.54028	1.95683	1.14796	1.39691	1.05208	1.92806	1.96491	2.44762	1.97143	1.975	7.19767	2.11364	1.94915
p1BRt	1.1358	1.40333	0.549488	1.00844	0.933824	1.50847	2.17004	1.91239	1.25321	1.56508	5.51351	1.67733	1.67232
p1SNC	0.944444	1.42683	0.267857	1.2	0.827273	1.10667	1.18667	2.35052	1	1.23438	8.62791	0.457627	0.821782
p1SNR	0.440994	0.828402	0.330435	0.519231	0.412017	0.688525	0.774908	0.890244	0.584615	0.901841	5.6087	0.398305	0.361257
TG	1.8103	2.53113	0.889313	2.04956	1.56529	2.32245	3.08311	3.75317	2.70685	2.41176	8.16406	3.07656	2.53443
SC	2.30309	4.13247	1.39126	2.45904	2.32733	3.41631	3.21148	4.04865	2.82498	2.87013	8.47621	3.04804	2.11315
IC	3.06742	3.91524	1.22703	3.36559	2.48437	3.93861	3.15497	3.48912		2.97446	8.81647	3.22353	2.40859
m1LimRt	1.27103	1.82197	0.8	1.53684	1.19355	2.08696	1.90517	3.19681	1.89815	1.64789	6.572	2.03497	1.56069
m1BRt	1.14097	1.47993	0.762626	1.04335	1.1875	1.57576	1.86893	2.06231	1.42105	1.6805	6.05685	1.19731	1.07303
m1SNC	0.917808	1.31034	0.38806	0.815385	1.10891	1.4	1.48649	1.86364	0.6	1.30189	5.88636	0.507937	1.39759
m1SNR	0.538462	0.634731	0.289256	0.53125	0.451613	0.639535	0.703704	1.24161	0.437037	0.909722	5.27536	0.437037	0.386598
m2A	1.60971	2.38837	0.806159	2.11861	1.31441	2.45518	2.43938	3.24948		2.48067	7.38066	2.6988	1.33747
SCnf	1.16842	1.72152	0.505376	1.31343	1.49296	1.99091	2.2449	2.40278		1.44737	4.96825	2.29688	1.58586
m2BRt	1.07233	1.41534	0.74	1.05114	0.988506	1.56215	1.7541	2.4661	1.17143	1.56604	6.7814	1.36471	1.24204
m2SNC	0.722222	0.8125	0.319149	0.28125	0.920792	1.12727	1.71642	1.71579	0.935484	1.2037	4.51282	0.4	1.04412
m2SNR	0.508065	0.765217	0.306306	0.656566	0.468531	0.725664	0.830508	1.37162	0.558442	0.882812	3.25882	0.5	0.365385
CB_gr	2.64254	2.18714	1.15087	2.32607	2.33544	2.34098	2.87255	1.66787	3.24456	2.66834	4.56295	3.24881	2.29767
CB_mo	3.06995	2.45598	1.49015	2.87861	2.94068	3.25354	3.82588		3.8221	3.33509	4.7103	4.29293	3.00724
CBN	0.715768	0.715586	0.282697	0.995521	0.795489	1.03565	1.29682	0.875564	1.1058	0.850614	1.84664	1.02147	0.791024
isA	1.49157	1.74653	0.724401	1.63422	1.07613	1.97127	1.86029	2.77857		2.00128	6.6829	1.80511	0.922817
isLimRt	0.658915	1.35681	0.460432	1.14851	1.39252	1.6278	1.54032	2.57426		1.35714	6.00769	1.49153	1.58
isBRt	0.829787	1.11565	0.474747	0.872727	0.753846	1.57538	1.30857	2.18447		1.36076	6.36199	0.895652	1.51176
isSNC	0.506329	0.8	0.325	0.490196	0.830986	1.13514		1.58333		1.18033	5.53659	0.647887	0.369048
isSNR	0.813725	0.988764	0.319444	0.828947	0.331658	0.936306	1.13905	1.29752		1.1165	3.45098	0.607143	0.528662
r1	1.07902	1.11599	0.679827	1.40976	1.05674	1.25145	1.68	2.03979	1.58889	1.74463	5.06755	1.72184	0.990458
r2	1.5187		0.744681	1.87111	1.0554	1.48768	1.37736	2.5839	1.71222	1.6879	5.43192	2.00321	1.4053
r3	1.62654		0.758449	1.84987	0.703035	1.18646	1.58264	2.77728	2.07818	1.84471	5.41511	1.81308	1.48332
r4	1.32402		0.726452	1.64252	0.959083	1.50144	1.6045	2.3862	2.42778	1.52566	4.88977	1.28736	1.14394
r5	0.867347		0.52429	1.0538	1.26985	1.29232	1.50841	1.67172	2.4584	1.14126	3.23732	1.55803	0.955495
r6	1.20065		0.593797	1.47508	1.61197	1.49914	1.94136	1.78408	2.24475	1.45304	3.35848	1.96108	1.167
r7	1.21799		0.649378	1.50759	1.59872	1.90451	2.16037	2.09542	2.42565	1.74509	3.40841	2.02491	1.37981
r8	1.03797		0.663424	1.46904	1.30116	1.61097	1.77369	2.43714	1.80628	1.68573	3.47891	1.71684	1.17752
r9	1.14591		0.971352	1.45465	1.44564	1.42803	1.74213	2.32247	1.65545	1.85012	3.375	1.8784	1.30665
r10	1.29287		0.753567	1.57186	1.57746	1.71477	1.94788	2.39247	1.88753	1.76621	3.08267	2.30155	1.28237
r11	1.33167		0.631811	1.93415	1.571	1.99305	2.29966	2.46434	2.14748	1.90211	2.78814	2.50907	1.75285

## Sheet: Subtype 02
	CFS0097	CFS0137	CFS0142	CFS0209	CFS0210	CFS0217	CFS0218	CFS0138	CFS0139	CFS0140	CFS0141	CFS0170	CFS0208
region	Subtype 02	Subtype 02	Subtype 02	Subtype 02	Subtype 02	Subtype 02	Subtype 02	Subtype 02	Subtype 02	Subtype 02	Subtype 02	Subtype 02	Subtype 02
ORB_l1	0.0605613	0.0514541	0.00140647	0.0368732	0.032	0.04914	0.0359043	0.156126	0.129293	0.1344	0.688755	0.0491329	0
ORB_l23	0.0580808	0.0661959	0.000678426	0.0256289	0.0266041	0.0342707	0.0502707	0.0894386	0.106918	0.120638	0.482527	0.0251641	0
ORB_l5	0.0298913	0.0476603	0.00469484	0.010281	0.0118182	0.0151878	0.0309278	0.0549944	0.0735816	0.0696721	0.317489	0.0160494	0
ORB_l6	0.00995025	0.0431937	0.00476948	0.00128535	0.00441176	0.00662252	0.0103986	0.0169851	0.0335484	0.03003	0.0966719	0.0017094	0
FRP_l1	0.0603448	0.0466102	0	0.0550459	0.017341	0.0349345	0.0664452	0.135802	0.255435	0.171569	0.46087	0.0440529	0
FRP_l23	0.029703	0.0335821	0	0.0220049	0.0285714	0.06	0.0769231	0.115385	0.304348	0.136126	0.597156	0.0468085	0
MO_l1	0.0333988	0.0471204	0.00483092	0.0410959	0.0334572	0.0376344	0.0709677	0.144654	0.293594	0.141457	0.614478	0.0187735
MO_l23	0.0397351	0.0651786	0.00268817	0.0296248	0.039823	0.0473868	0.064693	0.13272	0.246868	0.145217	0.789168	0.0253256	0
MO_l5	0.0204369	0.067402	0.00091659	0.0162524	0.0267281	0.0269995	0.0425703	0.0853379	0.114989	0.0913605	0.501238	0.0167715	0
MO_l6	0.00361011	0.0759219	0.00434311	0.00331126	0.00630372	0.00302847	0.00650618	0.0193798	0.0274964	0.0258993	0.106504	0.00302115	0
SS_l1	0.00977995	0.0433213	0	0.0226415	0.0324324	0.0251938	0.0486322	0.132867	0.150665	0.0659187	0.661218	0.00973236	0
SS_l23	0.00858086	0.10163	0.000763359	0.0222372	0.0321691	0.0350263	0.0586907	0.117978	0.154498	0.091197	0.76087	0.00862745	0.000665336
SS_l5	0.00815494	0.0980663	0.00176263	0.00760043	0.0145658	0.00924918	0.0299228	0.0808271	0.082275	0.0644258	0.402235	0.00665336	0.000484027
SS_l6	0.000666667	0.0697455	0.00353714	0.00350631	0.00470746	0.00219941	0.00718907	0.0384301	0.0371661	0.0231328	0.145833	0.00128452	0.00161551
PTLp_l1	0.00617284	0.0816327	0		0.0239521	0.0220588	0.0641026	0.171429	0.101796	0.0516432	0.674847	0	0
PTLp_l23	0.0113636	0.0522088	0	0.0154639	0.0115607	0.0144404	0.052459	0.17	0.0932836	0.0529801	0.628019	0.0045045	0
PTLp_l5	0.0045045	0.0488432	0	0.0102041	0.0141343	0.0112676	0.0282686	0.108844	0.0534351	0.0721154	0.4	0.00396825	0
PTLp_l6	0	0.0246914	0	0	0.00438596	0.00892857	0.00934579	0.0787037	0.0122449	0.0351759	0.157676	0	0
VIS_l1	0.00342466	0.00840336	0.00253165		0.00574713	0.00580552	0.0134731		0.0541728	0.0442338	0.629771	0.00304414	0
VIS_l23	0.00391389	0.014742	0.00228833	0.00972447	0.00529801	0.0056338	0.0195272		0.0285714	0.0488	0.410765	0	0
VIS_l5	0.00694444	0.0245955	0	0.00701083	0.0121495	0.0143603	0.0103591		0.0257271	0.0299003	0.27582	0	0
VIS_l6	0.00164745	0.0111483	0	0.00347222	0.00749064	0.00550206	0.00583942		0.0202361	0.0201465	0.135354	0.0016129	0
RSP_l1	0.00692042	0.0047619	0		0	0.00513699	0.012987		0.038835	0.0536398	0.327869	0.00295858	0
RSP_l23	0.00297619	0.0112108	0	0.00277778	0.00378072	0.00610501	0.00791139		0.0382514	0.0365854	0.271739	0.00505902	0
RSP_l5	0.00456621	0.023913	0.00367647		0.00373134	0.0112	0.0146138		0.0182648	0.015873	0.116592	0.0030303	0
RSP_l6	0	0.0171821	0.00952381	0	0.00343643	0.00342466	0.00636943		0	0.0181818	0.0138889	0	0
CA1_so	0	0.00374532	0	0	0	0.0022779	0.00549451	0.0174672	0.00464037	0.00788955	0.0401003	0	0
CA1_sp	0	0	0			0	0	0	0.00641026	0	0.00561798	0
CA1_sr	0.00605144	0.0454545	0	0.0055788	0.00205339	0	0.0138889	0.0626911	0.0577201	0.0323529	0.37594	0.00298507	0
CA1_slm	0	0.00714286	0	0	0	0	0	0.00383142	0.00350877	0.00311526	0.0390625	0	0
CA2_so	0	0	0	0	0	0	0	0	0	0	0	0	0
CA2_sp	0	0	0.03125	0	0	0	0	0	0	0	0	0	0
CA2_sr	0	0	0	0	0	0	0	0	0	0	0.0344828	0	0
CA2_slm	0	0	0	0	0	0	0	0	0	0	0	0	0
CA3_so	0.00471698	0.0333333	0	0	0	0	0	0	0.00729927	0	0	0	0
CA3_sp	0	0	0	0	0	0	0	0.0288462	0	0	0.0461538	0	0
CA3_sr	0	0.0128205	0	0	0	0	0.00564972	0.0212766	0.00694444	0.0133333	0.02	0.00826446	0
CA3_slm	0	0	0	0.025641	0	0			0	0	0.0454545	0	0
DG_gr	0	0	0			0	0	0	0	0	0	0
DG_Hil	0	0.042735	0	0	0	0	0	0.0185185	0.0205479	0.0243902	0.0192308	0	0
DG_mo	0.0015625	0.0138889	0	0	0	0.00156495	0.00313972	0.0185811	0.0125589	0.0149864	0.0863971	0	0
SUB_mo	0.0135135		0			0	0	0	0.02	0.0428571	0.172414	0
SUB_pys	0.0131148		0.00324675	0	0.00473934	0	0.026253	0.0681818	0.0315457	0.0542169	0.110448	0	0.00304878
BST	0.00443459		0	0.00757576	0.00724638	0.0221239	0.00704225	0.0576132	0.056338	0.0208333	0.241379	0.014218	0.00471698
Cau	0.0102041	0.0880682	0.00176678	0.0208522	0.00553506	0.0182358	0.0181269	0.0506329	0.0454196	0.0580913	0.328035	0.0119205	0
Put	0.0268088	0.0677444	0.000698568	0.0226044	0.00714886	0.0173528	0.0233618	0.0707468	0.0439806	0.0566698	0.409524	0.0118473	0.00112765
EPal	0.0285111	0.0314286	0	0.0217391	0.00889878	0.015748	0.0236295	0.0329171	0.0349265	0.0426045	0.281792	0.0152672	0.00180832
IPal	0	0.0286299	0.00581395	0.0170132	0.00720721	0	0	0.0385109	0.0416667	0.0509666	0.0559006	0.0205128	0.0171429
VStr	0.0433912	0.0486449	0	0.0146284	0.00486486	0.018112	0.0196701	0.0767857	0.0592824	0.0567442	0.225628	0.0105587	0.000686813
VPal	0.00218579	0.00719424	0.00334169	0.00131406	0	0.00153846	0	0.00254885	0.002002	0.0103668	0.017192	0.00574713	0
Tustr1	0.0547945	0	0	0.0189274	0	0.03125	0.030137	0.0661765	0.0253623	0.0625	0.0967742	0.0178571	0
Tustr2	0.0296496	0.011236	0	0.0157729	0.00628931	0.00549451	0	0.039604	0.0196078	0.0534351	0.037037	0.0111111	0
Tustr3	0.0210843	0.0117647	0	0.0287081	0.0025	0.0196078	0.0230126	0.0307377	0.0311203	0.0285205	0.040293	0.0171756	0
TuPal1	0.0721311		0	0.0282258	0	0	0.0479452	0.0406504	0.0319635	0.0813397	0.186441	0.00675676	0
TuPal2	0.02		0.0037594	0.00537634	0	0.0140845	0.0145631	0.048	0.0242915	0.0598291	0.169565	0.00662252	0
TuPal3	0.0247934		0.0015873	0.0189003	0.00174216	0.0384615	0.0306513	0.0453972	0.0417335	0.0250368	0.0519481	0.00638298	0
HDB	0.00257069		0	0.00410256	0.01	0.00097371	0.00809717	0.00217865	0.011236	0.0071599	0.00934579	0	0.00129032
SIB	0.00712589	0.0161943	0.00541272	0.00221239	0.00321199	0.00896414	0.00585774	0.00359712	0.0154278	0.0166881	0.0386207	0.00406504	0.00308325
OB_gl	0.019084	0	0.000554939	0.00077821		0
OB_gr	0.0183824	0.0041225	0	0.00218221		0.000441306	0	0.00590909				0.00167691
OB_ipl	0	0		0		0	0	0				0
OB_mtr	0	0		0		0	0.00327869	0.00873362				0
OB_opl	0.019337	0		0		0	0	0.00477897				0
AON1	0	0.00545703	0	0.00933333	0.00980392	0.00190114	0.0021692	0.0289855	0.0138249	0.013089	0.0328358	0.0133333	0
AON2	0.012766	0.00638978	0	0.00293255	0	0.010989	0.0078125	0.0368664	0.0334728	0.0301129	0.0442133	0.0127042	0.0025641
AON3	0	0	0	0	0	0	0	0	0	0.0144231	0	0	0
LPrP1	0.00729927	0.00877193	0	0	0	0	0.0113636	0.0242424	0.02	0.0787402	0.1	0.0124224	0
LPrP2	0.010101	0.0430622	0	0.00438596	0.00946372	0.00831025	0.00564972	0.0651341	0.0397727	0.0731707	0.116809	0.00946372	0
LPrP3	0.00647249	0.0112782	0	0	0	0.0115385	0	0.0518135	0.0101523	0.027439	0.05	0.00840336	0
Bec	0	0.00934579	0.0196078	0	0	0	0.00826446	0.0309278	0	0.0285714	0.0306122	0	0
Cla	0.0154639	0.0126582	0.0151515	0	0	0.0162602	0	0.0442478	0	0.0162602	0.0461538	0	0
Ven	0.00526316	0.00265957	0.0118577	0	0	0	0.0108108	0.0271739	0	0.0108696	0.0243902	0	0
VPrP1	0.00484262	0	0	0.00387597	0.00749064	0.00184502	0.00619195	0.00785855	0.0160428	0.0188088	0.045	0.00225225	0
VPrP2	0.0190972	0.0167504	0.00306748	0.00845666	0	0.00557621	0.00815217	0.0254902	0.0196721	0.0254873	0.0659767	0.00771605	0
VPrP3	0.01	0.0108932	0.00775194	0.00146199	0.00452489	0		0.0379747	0.0087146	0.0195122	0.0201342	0	0
PHyA	0	0.00777202	0.00246305	0.012061	0.000707714	0.000898473	0.00518583	0.0104426	0.0125165	0.00943396	0.0228277	0.00535475	0.00237812
THyA	0.00546117	0	0.00335796		0.00131492	0.00616143	0.0066305	0.00864362	0.00455581	0.0188679	0.0262954	0.00537634
Rt	0.00133511	0.0021692	0	0.00243013	0.00241838	0.000831947	0.00424178	0.0043057	0.0012837	0.00704225	0.00619195	0.000884956	0.00203046
VPL	0.00111359	0.00906736	0.000777001	0.000831947	0.00110619	0.00271739	0.000925926	0.00625978	0.00727273	0.00119617	0.00858369	0.00083682	0
ZI	0.00358423	0.00702988	0	0	0	0	0	0.00904977	0	0.00398406	0.00914634	0.0031746	0.00145985
p3Tg	0	0	0	0	0	0	0.00793651	0	0.00772201	0	0	0	0.00371747
p3SNC	0	0	0	0	0	0	0	0	0	0	0	0	0
p3SNR	0	0	0	0	0	0	0	0	0	0	0	0	0
LD	0.0020202	0.00682594	0	0.00370828	0.00127714	0.00128535	0	0.00460829	0.00328947	0.00499168	0.0056899	0	0
LP	0.00268817	0.026616	0.0015083	0.0058309	0	0.00435256	0.00277778	0.0106195	0.00831947	0.00666667	0.0569476	0.001221	0
Po	0	0.0201058	0	0.00379507	0.0020202	0.00414079	0	0.0207469	0.010772	0.0123223	0.0483384	0	0
VPM	0.00388098	0.0160085	0.00286065	0.00169851	0.000411523	0.00404131	0.00316957	0.0165224	0.00673401	0.00717523	0.0142576	0.00138889	0.00165289
SPF	0.00625	0.035	0.00813008	0	0.00729927	0.00448431	0.00921659	0.0205128	0.0154639	0.0265487	0.026087	0.00515464	0.00664452
p2LimRt	0	0.00689655	0.00212766	0	0	0	0	0.00253807	0.00549451	0	0.0110375	0.00208768	0
PR	0	0	0.00316456	0	0	0	0	0	0.00458716	0	0.00431034	0.00743494	0
p2SNC	0	0	0	0	0	0	0	0.0206186	0	0	0	0	0
p2SNR	0	0	0	0	0	0	0	0	0	0	0	0	0
APT	0	0.00625	0	0	0	0	0	0.00152439	0.0015748	0.0016129	0.00838926	0	0.00502513
JcP	0	0.00444444	0	0	0	0	0	0	0.00168634	0	0.00328407	0	0
LT	0	0.00414938	0	0	0	0	0.0034965	0	0	0.00506757	0.00400802	0	0
p1LimRt	0	0	0	0	0	0	0	0	0.0047619	0.025	0	0	0
p1BRt	0.00308642	0	0	0	0.0147059	0.0211864	0.0121457	0.00302115	0.00641026	0.0222222	0.003003	0.00290698	0
p1SNC	0	0	0	0	0	0	0	0.0103093	0	0	0	0	0
p1SNR	0	0	0	0	0	0	0	0	0	0	0	0	0
TG	0	0.00448682	0	0	0	0	0	0.00282087	0	0.00154799	0.00625	0	0
SC	0.000532198	0.00211528	0	0.000226912	0	0	0	0.00237318	0.000432152	0.00222635	0.00456323	0	0
IC	0.00118273	0.00554529	0	0.00142993	0.000233318	0.000463285	0.0010142	0.00764706		0.00490196	0.0152339	0.00171569	0.000258598
m1LimRt	0	0.0113636	0	0	0	0	0	0	0	0	0.004	0	0
m1BRt	0	0	0	0	0	0	0	0	0.00219298	0	0	0	0
m1SNC	0	0	0	0	0	0	0	0	0	0	0	0	0
m1SNR	0	0	0	0	0	0	0	0	0	0.00694444	0	0	0
m2A	0.0038835	0.00465116	0	0.00435256	0	0.0026362	0.0029098	0.00623701		0	0.00755287	0	0.00112867
SCnf	0	0	0	0	0	0	0	0		0	0	0	0
m2BRt	0	0	0	0	0	0	0.00819672	0	0	0.0125786	0	0	0
m2SNC	0	0	0	0	0	0	0	0.0105263	0	0	0	0	0
m2SNR	0	0	0	0	0	0	0	0	0	0.0078125	0	0	0
CB_gr	0.000967679	0.000277239	0	0.002997	0	0.00310291	0.0027275	0.013285	0.00725924	0.0125628	0.0157385	0.00318167	0.0011383
CB_mo	0	0	0	0.000512908	0.00047081	0.000634115	0		0.00156393	0.000850485	0.00789845	0.001911	0.000438982
CBN	0	0	0	0	0	0	0	0.00811542	0	0.00272851	0.00210084	0	0
isA	0.00301205	0.0047824	0.00108932	0.0034638	0.00308642	0.00236128	0.00468823	0.00425834		0.00895522	0.00450082	0.00510806	0.000421763
isLimRt	0.00775194	0	0	0	0	0.00448431	0	0		0	0	0	0
isBRt	0.0035461	0	0	0	0	0.00251256	0.00571429	0		0	0	0	0
isSNC	0	0	0	0	0	0		0		0	0	0	0
isSNR	0	0	0	0	0	0	0	0		0	0	0	0
r1	0.00215517	0.00403045	0.00185071	0.00134348	0.00133511	0.0035603	0.00571429	0.00256739	0	0.00592154	0.00543478	0.000686813	0.0019084
r2	0.00267094		0	0.000724113	0.00277008	0.000947867	0.00377358	0.00789058	0	0.00526008	0.00187793	0	0
r3	0.000819001		0.000497018	0.00193299	0	0.0023753	0.00209205	0.00113058	0.00116686	0.00260552	0.00311526	0	0.000538213
r4	0.000558659		0.000564016	0.00356295	0.000818331	0	0.0025	0	0	0.00263158	0.00568182	0.00176835	0.00215633
r5	0.000485909		0	0.000433839	0	0.00107469	0.00181736	0.00189394	0.000815661	0.00478851	0.00209096	0.00142113	0
r6	0		0.000378215	0.000483793	0	0	0	0.00104058	0.00328084	0.00121457	0.00411523	0	0
r7	0.0013292		0.000428633	0.00138058	0.000987167	0.000654022	0.000517331	0.00236183	0	0.0036855	0.0048048	0.00103788	0
r8	0.00153925		0.000648508	0.00336054	0	0.00127551	0.00103573	0.00262812	0.00229709	0.00362056	0.0112465	0.00167879	0.000556483
r9	0.000534474		0.000895255	0.00223964	0	0.000628536	0.00220872	0.00535954	0.00292612	0.00546448	0.00635593	0.00143062	0.00129116
r10	0.00205761		0	0.00304507	0	0	0	0.00672043	0.00162999	0.00743889	0.00266667	0	0.00137741
r11	0.00284698		0	0.00306279	0	0.00138985	0	0.00428954	0.00068918	0.00301205	0.00847458	0	0

## Sheet: Subtype 03
	CFS0097	CFS0137	CFS0142	CFS0209	CFS0210	CFS0217	CFS0218	CFS0138	CFS0139	CFS0140	CFS0141	CFS0170	CFS0208
region	Subtype 03	Subtype 03	Subtype 03	Subtype 03	Subtype 03	Subtype 03	Subtype 03	Subtype 03	Subtype 03	Subtype 03	Subtype 03	Subtype 03	Subtype 03
ORB_l1	0.0443131	0.0447427	0.00140647	0.039823	0.1	0.0307125	0.043883	0.175889	0.19596	0.1984	1.0743	0.0549133	0
ORB_l23	0.0517677	0.0511915	0	0.0237304	0.0391236	0.0386643	0.0433101	0.130352	0.203774	0.186441	1.00403	0.0328228	0
ORB_l5	0.0244565	0.0311958	0	0.0123372	0.0272727	0.019984	0.034937	0.0808081	0.173759	0.12623	0.598206	0.0135802	0.000877193
ORB_l6	0.00696517	0.0301047	0	0.00257069	0.00441176	0.00662252	0.0138648	0.014862	0.0606452	0.0255255	0.166403	0.0017094	0
FRP_l1	0.0215517	0.0169492	0	0.0321101	0.0520231	0.0349345	0.0631229	0.0823045	0.413043	0.205882	0.791304	0.0352423	0
FRP_l23	0.029703	0.0149254	0	0.0268949	0.04	0.045	0.0549451	0.129808	0.444444	0.235602	1.03791	0.0297872	0.00555556
MO_l1	0.0157171	0.0209424	0	0.0234834	0.0483271	0.0358423	0.0526882	0.157233	0.453737	0.231092	0.789562	0.0162703
MO_l23	0.0245979	0.0357143	0	0.0329164	0.0566372	0.0585366	0.0816886	0.169514	0.411938	0.252581	1.17795	0.0231548	0
MO_l5	0.0133897	0.0490196	0.00091659	0.0138623	0.0322581	0.0224147	0.0413655	0.10252	0.184211	0.156902	0.762376	0.0214885	0
MO_l6	0.00270758	0.0737527	0	0.00441501	0.00515759	0.00363416	0.00910865	0.0186047	0.0513748	0.0352518	0.218699	0.00181269	0
SS_l1	0.00733496	0.034296	0	0.0132075	0.0342342	0.0387597	0.0516717	0.174825	0.209749	0.105189	1.00594	0.00364964	0
SS_l23	0.00858086	0.0651966	0.000763359	0.0134771	0.0340074	0.0376532	0.0699774	0.190075	0.243155	0.177327	1.22516	0.00784314	0.000665336
SS_l5	0.00356779	0.0787293	0.000587544	0.00760043	0.0257703	0.0136017	0.0400579	0.104323	0.118167	0.105042	0.763129	0.00266134	0
SS_l6	0	0.0584354	0.000505306	0.00210379	0.00268998	0.00146628	0.0100647	0.0417007	0.043554	0.0469266	0.282407	0.000642261	0
PTLp_l1	0.0185185	0.0204082	0		0.0658683	0.00735294	0.0576923	0.214286	0.0958084	0.0422535	1.17791	0.00552486	0
PTLp_l23	0	0.0522088	0	0.0103093	0.0231214	0.0108303	0.0557377	0.16	0.0746269	0.0960265	0.980676	0	0
PTLp_l5	0	0.0231362	0	0.0142857	0.0212014	0.0140845	0.0424028	0.136054	0.0496183	0.105769	0.804167	0	0
PTLp_l6	0	0.0185185	0	0.00413223	0	0	0.00934579	0.037037	0.0204082	0.0351759	0.423237	0.00420168	0
VIS_l1	0	0	0		0.0268199	0.00435414	0.010479		0.0483163	0.0853081	0.858779	0.00456621	0
VIS_l23	0	0.00819001	0	0.00162075	0.010596	0.0056338	0.016444		0.0311688	0.0736	0.736544	0	0
VIS_l5	0	0.00711974	0	0.00509879	0.00841121	0.00456919	0.0103591		0.0302013	0.0730897	0.523694	0	0
VIS_l6	0	0.00557414	0	0.00578704	0.00249688	0	0.00583942		0.0219224	0.0238095	0.244444	0	0
RSP_l1	0	0.00952381	0		0.0119522	0	0.0166976		0.012945	0.0689655	0.508197	0	0
RSP_l23	0	0.0112108	0	0.0138889	0	0.002442	0.0126582		0.0291439	0.0452962	0.419255	0	0
RSP_l5	0	0.026087	0		0.00186567	0.0032	0.00626305		0.00913242	0.031746	0.188341	0	0
RSP_l6	0	0.00343643	0	0	0	0.00342466	0.00636943		0	0	0.0416667	0	0
CA1_so	0	0.011236	0	0	0	0	0.00824176	0.069869	0.0278422	0.0295858	0.338346	0.00254453	0
CA1_sp	0	0	0			0	0	0.008	0.00641026	0.00666667	0.011236	0
CA1_sr	0.00453858	0.117647	0	0.013947	0.00821355	0.00966184	0.0399306	0.211009	0.128427	0.104412	1.08872	0.00149254	0
CA1_slm	0	0	0	0	0	0	0	0.0114943	0.00350877	0.00311526	0.117188	0	0
CA2_so	0	0	0	0	0	0	0	0	0	0	0	0	0
CA2_sp	0	0	0	0	0	0	0	0	0	0	0	0	0
CA2_sr	0	0	0	0	0	0	0	0	0	0.0338983	0.0344828	0	0
CA2_slm	0	0	0	0	0	0	0	0	0	0.03125	0.0227273	0	0
CA3_so	0	0	0	0	0	0	0.00555556	0.00884956	0	0	0.0149254	0	0
CA3_sp	0	0	0	0	0	0	0.0133333	0	0	0.0117647	0	0	0
CA3_sr	0	0.025641	0	0	0	0	0	0	0	0.0333333	0.02	0	0
CA3_slm	0	0	0	0	0	0			0	0	0.0454545	0	0
DG_gr	0	0	0			0	0	0	0	0	0.00515464	0
DG_Hil	0	0	0	0	0	0	0	0.0185185	0	0.00406504	0.0128205	0	0
DG_mo	0	0.0257937	0	0	0	0	0.00313972	0.027027	0.0204082	0.0435967	0.152574	0	0
SUB_mo	0		0			0.0140845	0.011236	0.0512821	0	0.0285714	0.465517	0
SUB_pys	0.00327869		0	0.0207254	0	0.0133333	0.0596659	0.279221	0.0536278	0.14759	0.447761	0.00254453	0.00304878
BST	0.00221729		0	0.00757576	0	0	0.0140845	0.0288066	0.0774648	0.0208333	0.172414	0.00473934	0
Cau	0.00631681	0.0852273	0.000588928	0.0135993	0.00369004	0.0122986	0.0120846	0.053554	0.0423403	0.0695021	0.32948	0.00618102	0
Put	0.0151809	0.0292533	0	0.014742	0.00420521	0.0170126	0.0205128	0.0645705	0.0562803	0.0709965	0.37995	0.00702062	0.00022553
EPal	0.0242872	0.0342857	0	0.00521739	0.00444939	0.00393701	0.0122873	0.030647	0.0183824	0.0409968	0.208092	0.00636132	0.000602773
IPal	0	0.0122699	0.00290698	0.00756144	0.00720721	0	0	0.012837	0.0138889	0.00527241	0.0289855	0.0017094	0.00285714
VStr	0.034713	0.0333565	0.000494315	0.00702165	0.00378378	0.0131723	0.0145939	0.0544643	0.0553822	0.0562791	0.143719	0.0074791	0
VPal	0.00218579	0.00179856	0	0.00131406	0	0	0	0.00169924	0	0.00318979	0.00286533	0.000957854	0.000982318
Tustr1	0.0438356	0.00740741	0	0.0126183	0	0.0104167	0.0219178	0.0294118	0.0507246	0.0666667	0.0591398	0.0107143	0
Tustr2	0.0242588	0	0	0.00630915	0	0	0.00352113	0.00990099	0.00980392	0.0114504	0.0666667	0	0
Tustr3	0.0120482	0.00392157	0	0.0119617	0	0.00980392	0.0146444	0.0327869	0.0165975	0.0356506	0.032967	0.0114504	0
TuPal1	0.0754098		0.00390625	0.0120968	0	0.0128205	0.0205479	0.0650406	0.0319635	0.0717703	0.122881	0.0135135	0
TuPal2	0.016		0	0.0107527	0	0	0.00485437	0.032	0.0283401	0.0470085	0.117391	0.00662252	0
TuPal3	0.0179063		0	0.0103093	0.00522648	0	0.0153257	0.0252207	0.024077	0.0162003	0.025974	0.00638298	0
HDB	0.00771208		0	0.00205128	0.00142857	0	0.00202429	0.00653595	0	0.00477327	0	0	0.00129032
SIB	0.0023753	0.00269906	0.00135318	0.00331858	0	0	0.00251046	0.00119904	0.00701262	0.00513479	0.0165517	0.00101626	0.00102775
OB_gl	0.019084	0	0	0		0
OB_gr	0.00183824	0.000588928	0	0		0	0	0.000909091				0.00139743
OB_ipl	0	0.00526316		0		0	0	0				0
OB_mtr	0.00862069	0		0		0	0	0				0
OB_opl	0.00276243	0		0.000471032		0	0	0				0
AON1	0.012987	0.00682128	0	0.0106667	0	0.00190114	0.00433839	0.0186335	0.0184332	0.0157068	0.0626866	0.00888889	0
AON2	0.012766	0	0	0.0058651	0.00813008	0	0.0078125	0.0230415	0.0230126	0.0627353	0.10143	0.00544465	0
AON3	0	0	0	0	0.0212766	0	0	0.0465116	0.0106383	0	0.0229885	0	0
LPrP1	0	0.0263158	0	0	0.015625	0.00653595	0	0.0242424	0.05	0.0472441	0.233333	0.00621118	0
LPrP2	0.003367	0.0191388	0	0.00877193	0.00315457	0.0110803	0.00564972	0.0613027	0.0397727	0.0801394	0.185185	0.00315457	0
LPrP3	0.0194175	0.0075188	0	0	0	0.0153846	0.00687285	0.0569948	0.0203046	0.0243902	0.08	0.00420168	0
Bec	0.00529101	0.00934579	0	0	0	0	0	0.0309278	0.0134228	0.0190476	0.0102041	0	0
Cla	0.0103093	0	0	0	0	0	0	0.0176991	0.03125	0	0.0307692	0	0
Ven	0.00526316	0	0	0	0	0	0	0.0108696	0.00869565	0.0108696	0.0487805	0	0
VPrP1	0.00242131	0	0	0	0	0.00184502	0.00309598	0.00982318	0.0106952	0.0188088	0.0775	0.0045045	0
VPrP2	0.0173611	0.00502513	0	0.00422833	0.00502513	0	0	0.0254902	0.0262295	0.041979	0.111255	0.00925926	0
VPrP3	0.01	0.00217865	0	0.00292398	0.00678733	0		0.0253165	0.0130719	0.0170732	0.033557	0	0
PHyA	0.000839631	0.00194301	0.000410509	0.00283789	0	0	0	0.00348086	0.00263505	0.00314465	0.0132548	0.000892459	0.000792707
THyA	0.00242718	0	0.00134318		0.000657462	0.000616143	0.00241109	0.00398936	0.000569476	0.00628931	0.0139211	0
Rt	0.000667557	0	0	0	0.00483676	0.000831947	0.00212089	0.00215285	0	0.000782473	0.00386997	0.000884956	0.00304569
VPL	0	0.00259067	0	0	0.00110619	0	0	0.000782473	0.00181818	0	0.00600858	0	0
ZI	0	0.00351494	0	0	0	0	0	0.00904977	0	0.00398406	0.00609756	0	0
p3Tg	0.00714286	0	0	0	0	0	0	0	0.003861	0	0.0117647	0	0
p3SNC	0	0	0	0.0106383	0	0	0	0.0102041	0	0	0.0163934	0	0
p3SNR	0	0	0	0	0	0	0	0	0	0	0	0	0
LD	0	0.0102389	0	0	0	0	0.0031746	0	0.00109649	0.00166389	0.00853485	0.00157978	0
LP	0	0	0	0.00145773	0	0.00108814	0.00694444	0.00707965	0.00665557	0.00166667	0.0182232	0.001221	0
Po	0	0.0031746	0	0.00379507	0	0.0010352	0	0.0155602	0.00359066	0.00663507	0.0347432	0	0
VPM	0.00172488	0.0058698	0.000408664	0.00127389	0.000411523	0	0.00158479	0.00668765	0.001924	0.00377644	0.0142576	0	0
SPF	0	0.01	0	0	0	0	0	0	0	0	0.0173913	0	0
p2LimRt	0	0	0	0	0.00649351	0	0	0.00507614	0	0.00692042	0.00441501	0	0
PR	0	0	0	0	0	0	0	0.00628931	0	0.00387597	0.00431034	0.00371747	0
p2SNC	0	0	0	0	0	0	0	0	0	0	0	0	0
p2SNR	0	0.0046729	0	0	0	0	0	0	0	0	0	0	0
APT	0.0015083	0.00208333	0	0.00121655	0	0.00164474	0.00331126	0	0.0015748	0.0016129	0.00838926	0	0.00335008
JcP	0	0	0	0	0	0	0	0	0	0	0.00164204	0	0
LT	0	0.00622407	0	0	0	0	0	0.00158983	0	0	0.00400802	0	0
p1LimRt	0	0	0.00510204	0	0	0	0.0175439	0	0	0.00625	0.00581395	0	0
p1BRt	0	0	0	0	0	0.00423729	0	0	0	0.0031746	0.003003	0	0
p1SNC	0.0138889	0	0	0	0	0	0	0	0	0	0	0	0
p1SNR	0	0	0	0	0	0	0	0	0	0	0	0	0
TG	0	0.00280426	0	0	0	0.000796178	0	0.00564175	0	0.00154799	0.009375	0	0
SC	0.000532198	0.00185087	0	0.00113456	0.000858001	0.00114449	0.000517063	0.00593296	0.000432152	0.000371058	0.00814863	0.00040032	0.000592417
IC	0.000591366	0.00448904	0	0.000476644	0.000933271	0.000231642	0.00141988	0.00764706		0.00283798	0.0253899	0	0.000258598
m1LimRt	0	0	0	0	0	0	0.00862069	0	0	0	0.008	0	0
m1BRt	0	0	0	0	0	0	0	0	0	0	0	0	0
m1SNC	0	0	0	0	0	0	0	0	0	0	0	0	0
m1SNR	0	0	0	0	0	0	0	0	0	0	0	0	0
m2A	0	0.00465116	0.00181159	0.00326442	0	0.00175747	0.00193986	0.004158		0.00336134	0.0166163	0.00133869	0.00112867
SCnf	0	0.0126582	0	0	0	0	0	0		0	0	0	0
m2BRt	0	0	0.004	0	0	0	0	0	0	0	0	0	0
m2SNC	0	0	0	0	0	0.0181818	0	0.0105263	0	0.0185185	0	0	0
m2SNR	0	0	0	0.010101	0	0	0	0	0	0	0	0	0
CB_gr	0.000387072	0.000831716	0	0.000599401	0	0.000344768	0.00148773	0.0253623	0.00306501	0.0201005	0.0416465	0.000954502	0
CB_mo	0	0.000744463	0	0.000170969	0	0.000211372	0.000346861		0.000130327	0.00221126	0.0118477	0.000546001	0
CBN	0.00103734	0	0	0	0	0	0.00176678	0	0	0	0.00210084	0	0
isA	0.00301205	0.00334768	0.00108932	0.00277104	0.000514403	0.000393546	0.00421941	0.00212917		0.00469083	0.00777414	0.000785855	0.00126529
isLimRt	0	0.00469484	0	0	0	0	0	0		0	0	0	0
isBRt	0	0	0	0.00606061	0	0	0	0		0	0	0	0
isSNC	0	0	0	0	0	0		0		0	0	0	0
isSNR	0	0	0.0138889	0	0	0	0	0		0	0	0	0
r1	0.00359195	0.000895656	0.000616903	0.000895656	0.00200267	0.00178015	0.00326531	0.00192555	0.00222222	0.00592154	0.0015528	0.000686813	0.0014313
r2	0.00106838		0	0.000724113	0	0	0	0.00105208	0	0	0.00375587	0	0
r3	0		0.000497018	0.00322165	0	0	0.000523013	0.00113058	0	0.00156331	0.00155763	0	0
r4	0.000558659		0.000564016	0.00118765	0	0.000575705	0.001	0.000543183	0	0.00131579	0.00568182	0	0
r5	0.000971817		0	0.0021692	0	0.00107469	0.000908678	0.00126263	0	0.00119713	0.000522739	0	0
r6	0		0	0.000483793	0	0.000573066	0.00104712	0.000520291	0	0	0.000914495	0.000480538	0
r7	0		0.000428633	0.000460193	0	0.000654022	0.000517331	0.000472367	0.00157356	0.0012285	0.0024024	0.000518941	0
r8	0.00102617		0	0.00144023	0	0.00127551	0.000517866	0.00394218	0.000765697	0	0.00281162	0.00111919	0
r9	0.00160342		0	0.00055991	0	0	0.000552181	0.00357302	0	0.00234192	0.00423729	0	0
r10	0		0.00129702	0.00182704	0	0	0.000651466	0.0031362	0.000814996	0	0.00266667	0	0.000688705
r11	0.000711744		0	0.00306279	0	0.000694927	0.00227015	0.00160858	0	0	0.00847458	0.00201613	0.000712251

## Sheet: Subtype 04
	CFS0097	CFS0137	CFS0142	CFS0209	CFS0210	CFS0217	CFS0218	CFS0138	CFS0139	CFS0140	CFS0141	CFS0170	CFS0208
region	Subtype 04	Subtype 04	Subtype 04	Subtype 04	Subtype 04	Subtype 04	Subtype 04	Subtype 04	Subtype 04	Subtype 04	Subtype 04	Subtype 04	Subtype 04
ORB_l1	2.1034	2.91275	0.156118	1.67404	3.02	2.0258	2.19415	6.2668	7.45253	7.0544	36.6968	3.2341	0.110329
ORB_l23	2.25505	3.48191	0.0997286	1.61272	2.30986	2.34622	2.86156	5.66698	6.77233	6.45962	35.2729	2.58206	0.0877598
ORB_l5	1.61594	2.9662	0.0516432	0.884167	1.73636	1.43965	2.15979	4.15825	5.56206	5.24344	25.9363	1.47037	0.0754386
ORB_l6	0.612935	1.25393	0.0127186	0.212082	0.467647	0.554967	0.850953	1.92569	3.17032	2.42042	10.5166	0.259829	0.0511509
FRP_l1	1.69828	1.55508	0.192771	1.79817	2.51445	2.20961	2.7907	3.74897	13.2663	7.40686	26.5696	1.59471	0.092437
FRP_l23	1.63366	1.77612	0.0740741	1.69438	2.48571	2.485	3.30769	5.07692	10.372	7.70157	32.6777	2.25957	0.127778
MO_l1	1.18861	1.91798	0.137681	1.57143	2.72862	2.42652	3.19462	6.28302	12.4199	6.7521	26.0185	1.26283
MO_l23	1.60265	2.59732	0.0846774	1.82093	2.8531	2.83972	4.16228	6.51905	10.5512	7.76118	39.001	2.56657	0.131894
MO_l5	1.02889	3.38725	0.0769936	1.11998	1.8341	1.70708	2.47229	4.38889	6.16133	6.12959	28.5198	1.71331	0.0667656
MO_l6	0.348375	4.00542	0.00651466	0.337748	0.566189	0.578437	0.994795	2.03953	2.93271	2.93885	13.248	0.318429	0.0373377
SS_l1	0.374083	2.47834	0.0849421	0.922642	1.87027	2.36628	3.27812	6.35315	6.98818	3.8878	31.9599	0.489051	0.201278
SS_l23	0.644884	4.29243	0.059542	1.29043	2.29136	2.72855	4.33032	7.14326	7.50717	6.50348	40.6048	1.07137	0.198935
SS_l5	0.519368	5.24655	0.0652174	0.768368	1.55014	1.45919	2.75434	5.40883	5.26781	5.40196	30.2894	0.60479	0.121007
SS_l6	0.146	3.95759	0.0156645	0.235624	0.425689	0.329179	1.03235	2.88226	2.53891	3.15796	16.1487	0.144509	0.0347334
PTLp_l1	0.240741	2.98639	0.0409836		1.28743	2.02941	2.66667	5.77857	4.28743	2.76526	34.3374	0.292818	0.188679
PTLp_l23	0.278409	3.89558	0.0271739	0.561856	1.63584	1.89892	3.48197	5.775	3.96269	5.08278	33.9324	0.382883	0.0909091
PTLp_l5	0.346847	2.42159	0.02	0.64898	1.46643	1.20282	2.87986	6.22449	3.43893	5.15385	32.5542	0.52381	0.164234
PTLp_l6	0.112613	1.50617	0.0148148	0.243802	0.517544	0.169643	1.33178	2.70833	1.6449	3.08543	18.0373	0.109244	0.0457143
VIS_l1	0.135274	0.842017	0.078481		1.25862	0.770682	1.20509		2.5754	3.67299	27.4065	0.249619	0.116945
VIS_l23	0.116438	0.892711	0.0469108	0.466775	1.04636	0.916432	1.71737		2.11169	4.424	28.0614	0.18813	0.105533
VIS_l5	0.147222	0.849838	0.023199	0.435946	1.08692	1.11292	1.22514		2.14541	4.07641	23.7849	0.208226	0.12426
VIS_l6	0.0510708	0.575251	0.0154905	0.184028	0.400749	0.140303	0.481752		1.05396	2.25458	12.7899	0.0693548	0.0589102
RSP_l1	0.114187	0.621429	0.0164835		0.74502	0.234589	0.829314		1.41424	3.05364	19.6787	0.171598	0.0614525
RSP_l23	0.0877976	0.643498	0.00994036	0.386111	0.63138	0.355311	1.15506		1.42623	3.07666	20.1444	0.284992	0.125
RSP_l5	0.0730594	1.07826	0.0147059		0.623134	0.5632	0.822547		1.52055	1.88889	14.2691	0.154545	0.079602
RSP_l6	0	0.594502	0.0380952	0.12766	0.14433	0.143836	0.254777		0.241758	0.818182	6.18056	0.0275229	0.0432692
CA1_so	0.22695	3.23595	0.0147783	0.52815	0.577778	0.95672	2.39286	5.60262	3.2877	3.36489	25.0551	0.137405	0.0736842
CA1_sp	0.0290698	0.230769	0			0.0610687	0.234783	0.416	0.160256	0.286667	1.96629	0.0196078
CA1_sr	0.792738	7.17647	0.0238501	1.48117	1.09651	2.16425	3.625	9.08869	6.98413	6.19118	43.3774	0.60597	0.345936
CA1_slm	0.0282686	0.928571	0.0219298	0.0724638	0.176136	0.0607477	0.29064	1.54023	0.810526	0.778816	10.9492	0.0342466	0.0425532
CA2_so	0	0.108108	0	0.0571429	0.046875	0.028169	0.026087	0.346939	0.292683	0.290323	1.52308	0.0212766	0.0222222
CA2_sp	0	0.0322581	0	0	0	0	0	0	0.0434783	0	0.0888889	0	0.0285714
CA2_sr	0.0425532	0.263158	0	0.0571429	0.078125	0.0877193	0.019802	0.6	0.805195	0.440678	1.84483	0	0.0677966
CA2_slm	0	0.125	0	0	0.0392157	0.0666667	0.0232558	0.26087	0.121212	0.25	1.38636	0.0740741	0
CA3_so	0.00471698	0.366667	0.00625	0.0909091	0	0.0748663	0.1	0.716814	0.50365	0.524691	2.5	0.0413223	0
CA3_sp	0	0.191489	0	0.0491803	0.0606061	0.137255	0.0533333	0.25	0.135135	0.317647	0.769231	0	0
CA3_sr	0.0828729	0.858974	0.00425532	0.13986	0.219178	0.22807	0.344633	1.7305	0.923611	1.25333	5.12	0.0413223	0.0212766
CA3_slm	0.0588235	0	0	0.0769231	0.266667	0			0.222222	0.32	1.54545	0	0.0454545
DG_gr	0.00858369	0.0404624	0			0.00578035	0.00515464	0.0582011	0.0429688	0.0438247	0.262887	0.0162602
DG_Hil	0.0243902	0.376068	0	0.102564	0.0106383	0.032967	0.139037	0.697531	0.308219	0.48374	1.35256	0	0.00574713
DG_mo	0.075	2.34722	0.0104895	0.193018	0.0914286	0.13615	0.530612	2.40541	1.37206	1.85286	11.5588	0.0498442	0.0227704
SUB_mo	0.0405405		0			0.267606	0.707865	4.10256	1.14	1.5	17.3793	0.157143
SUB_pys	0.6		0.0519481	1.60104	1.10427	1.44889	3.94511	6.7987	4.78864	5.86747	22.2896	0.783715	0.551829
BST	0.226164		0.0362903	0.333333	0.166667	0.530973	0.419014	1.86008	1.24648	1.1125	10.0345	0.236967	0.0424528
Cau	0.413994	2.625	0.10424	0.618314	0.381919	0.733673	0.685196	2.29796	1.80985	2.5306	12.2341	0.301545	0.0537956
Put	0.746124	1.59815	0.0275934	0.560688	0.257359	0.884314	1.05508	2.63363	1.83153	2.43107	11.6431	0.367705	0.0568336
EPal	0.652587	1.11714	0.0218509	0.364348	0.104561	0.543307	0.673913	1.07491	0.92739	1.31029	7.98988	0.176845	0.0506329
IPal	0.0120482	0.398773	0.00581395	0.136106	0.0234234	0.00643777	0.00117647	0.283697	0.416667	0.377856	1.06418	0.0649573	0.0271429
VStr	1.05407	1.21334	0.0296589	0.353423	0.181622	0.580132	0.737944	2.01696	1.45242	1.61628	5.49799	0.33568	0.0549451
VPal	0.0437158	0.0485612	0.00668338	0.021025	0.0197505	0.0123077	0.0387409	0.0628717	0.1001	0.102073	0.494269	0.0172414	0.00491159
Tustr1	1.42192	0.311111	0.0526316	0.545741	0.0671642	0.515625	0.723288	1.59559	1.75362	2.22917	3.45699	0.467857	0.041958
Tustr2	0.606469	0.146067	0.00411523	0.22082	0.100629	0.159341	0.401408	0.905941	0.872549	1.08015	1.39259	0.177778	0.0552147
Tustr3	0.712349	0.207843	0.0225303	0.363636	0.0875	0.328431	0.468619	1.41189	0.715768	1.0303	2.36996	0.227099	0.0361446
TuPal1	2.01639		0.0664062	0.435484	0.112	0.435897	1.04452	1.44309	1.48402	2.40191	6.66525	0.445946	0.076
TuPal2	0.748		0.0112782	0.268817	0.0842697	0.126761	0.451456	0.716	0.809717	1.34615	3.53913	0.291391	0.0794393
TuPal3	0.65427		0.0206349	0.340206	0.11324	0.423077	0.636015	0.800757	0.539326	0.792342	1.48918	0.202128	0.0386598
HDB	0.0771208		0.00303951	0.0297436	0.0142857	0.0223953	0.0748988	0.117647	0.0674157	0.195704	0.507788	0.0251046	0.0193548
SIB	0.0463183	0.0472335	0.00947226	0.0188053	0.00963597	0.0268924	0.0410042	0.0659472	0.12763	0.157895	0.575172	0.0182927	0.012333
OB_gl	1.33969	0.010274	0.00443951	0.0280156		0.0120968
OB_gr	0.202206	0.122497	0.00675105	0.0714675		0.0516328	0.0531287	0.118182				0.0902739
OB_ipl	0.0769231	0.0526316		0.0397554		0.0277778	0.0172414	0.0204082				0
OB_mtr	0.241379	0.0363636		0.0947776		0.0510638	0.0393443	0.0611354				0.0508475
OB_opl	0.124309	0.054902		0.0461611		0.0282575	0.0203046	0.0382318				0.0198807
AON1	0.298701	0.55116	0.0155709	0.646667	0.431373	0.422053	0.609544	1.27536	1.02304	0.581152	3.26866	0.797037	0.0273684
AON2	0.906383	0.763578	0.014881	0.73607	0.764228	0.549451	0.71875	2.06452	1.74059	2.85696	7.35761	0.715064	0.0128205
AON3	0.160714	0.202899	0	0.39	0.446809	0.555556	0.75	2.06977	0.989362	0.822115	0.965517	0.125	0.0403226
LPrP1	0.452555	1.68421	0.046729	0.545455	1.00781	0.666667	0.727273	2.10303	2.56	3.07874	12.3833	0.826087	0.0170455
LPrP2	0.754209	1.43541	0.0189873	0.535088	0.501577	0.961219	0.813559	2.94636	2.25	2.55749	10.0484	0.463722	0.0348837
LPrP3	0.543689	0.763158	0.0142857	0.326633	0.393082	0.611538	0.628866	2.56477	1.20305	1.46037	4.42333	0.147059	0.0421687
Bec	0.301587	0.17757	0	0.157025	0.0645161	0.186047	0.305785	1.38144	0.590604	0.542857	2.03061	0.0326087	0.0150376
Cla	0.5	0.594937	0.030303	0.240741	0.075188	0.414634	0.453608	1.9469	0.75	0.886179	3.86154	0.0561798	0.027027
Ven	0.186842	0.0478723	0.00790514	0.0927419	0.0989474	0.191033	0.27027	0.502717	0.434783	0.146739	1.2439	0.0138889	0.0180879
VPrP1	0.331719	0.140271	0.012931	0.209302	0.093633	0.175277	0.356037	0.722986	0.636364	1.03448	4.1175	0.240991	0.0124224
VPrP2	0.739583	0.502513	0.00920245	0.327696	0.366834	0.189591	0.222826	1.41961	0.955738	2.04198	7.58732	0.515432	0.010989
VPrP3	0.313333	0.603486	0.0116279	0.22807	0.221719	0.211137		1.27532	0.59695	1.3561	3.19463	0.119522	0.0219512
PHyA	0.0235097	0.0518135	0.00410509	0.0297978	0.00636943	0.017071	0.0363008	0.102934	0.0750988	0.136792	0.62592	0.00981705	0.00871978
THyA	0.0515777	0.0232089	0.00470114		0.00920447	0.0320394	0.135624	0.12367	0.0694761	0.214408	0.515855	0.0232975
Rt	0.0113485	0.0737527	0.00302115	0.0255164	0.0108827	0.0108153	0.0275716	0.0925727	0.174583	0.135368	0.613777	0.00530973	0.0152284
VPL	0.0111359	0.274611	0.00543901	0.031614	0.0110619	0.0153986	0.00833333	0.104069	0.201818	0.166268	0.818884	0.0125523	0.00637523
ZI	0.0143369	0.0843585	0.00260417	0.0338681	0	0.0114155	0.0309735	0.0769231	0.0563063	0.167331	0.445122	0.0031746	0.00729927
p3Tg	0	0.0454545	0	0.0555556	0.00641026	0.0223881	0.103175	0.0987654	0.0965251	0.175	0.352941	0	0.00371747
p3SNC	0.0208333	0.0641026	0.0111111	0.0319149	0	0.00862069	0	0.0612245	0.0212766	0.171053	0.147541	0	0
p3SNR	0	0.00421941	0	0.00704225	0	0.00943396	0.00403226	0.0393701	0	0.0186916	0.107692	0	0
LD	0.030303	0.208191	0.0051458	0.0469716	0.0153257	0.0552699	0.0888889	0.345622	0.222588	0.24792	1.58464	0.0189573	0.0119205
LP	0.0591398	0.673004	0.0105581	0.122449	0.0384615	0.124048	0.301389	0.506195	0.276206	0.413333	2.81777	0.034188	0.0203666
Po	0.0694118	0.248677	0.00788288	0.106262	0.0393939	0.0755694	0.0587084	0.424274	0.231598	0.247393	1.90634	0.0212766	0.0105062
VPM	0.0491591	0.273746	0.0044953	0.07431	0.0234568	0.0633139	0.0961437	0.444925	0.233766	0.19864	0.900197	0.0310185	0.0115702
SPF	0.03125	0.115	0	0.039267	0.0182482	0.0538117	0.16129	0.34359	0.108247	0.336283	1.31304	0.0206186	0.0166113
p2LimRt	0.00980392	0.0344828	0.00425532	0.0263158	0.0194805	0	0.0625	0.0532995	0.021978	0.103806	0.507726	0.00417537	0.00507614
PR	0	0.0434783	0.0126582	0.0140187	0.0122699	0.0185185	0.0530973	0.0628931	0.0504587	0.0891473	0.336207	0	0.010453
p2SNC	0.0135135	0.0357143	0	0.0140845	0.00961538	0	0.0125	0.0412371	0	0.0289855	0.166667	0.0377358	0
p2SNR	0	0	0	0	0	0.00784314	0.00766284	0	0.00833333	0.0251572	0.0686275	0	0
APT	0.015083	0.1125	0.0128205	0.0291971	0.00656455	0.00986842	0.0529801	0.097561	0.0740158	0.182258	0.766779	0.00731261	0.0167504
JcP	0.00722022	0.0555556	0.0103093	0.0100865	0	0.0173077	0.0291667	0.106383	0.0202361	0.0825688	0.446634	0.00420168	0.00700525
LT	0.0094162	0.0705394	0	0.0245566	0.0121359	0.0139616	0.0559441	0.17965	0.0290381	0.101351	0.657315	0.00411523	0.00332779
p1LimRt	0.00947867	0.0431655	0.00510204	0.0360825	0	0.00719424	0.0175439	0.0761905	0.0380952	0.19375	0.366279	0.00757576	0
p1BRt	0.0123457	0.02	0.00341297	0.00421941	0.00735294	0.0211864	0.0566802	0.0241692	0.0384615	0.0920635	0.171171	0.00581395	0.00564972
p1SNC	0.0416667	0.0487805	0	0.0125	0.0181818	0.0133333	0	0.0927835	0	0.046875	0.116279	0	0
p1SNR	0	0.0118343	0.00869565	0	0.00858369	0	0	0.0182927	0	0.0122699	0.0978261	0	0
TG	0.0176152	0.196298	0	0.034141	0.0189003	0.035828	0.0831099	0.342736	0.0890411	0.117647	1.00781	0.0127592	0.0174717
SC	0.0279404	0.207298	0.00454287	0.0324484	0.01716	0.0280401	0.0894519	0.46633	0.0687122	0.129128	1.34452	0.0116093	0.0100711
IC	0.0189237	0.157645	0.0044603	0.0698284	0.0319645	0.0342831	0.106897	0.529118		0.223426	2.62242	0.0166667	0.0137057
m1LimRt	0	0.0568182	0	0.0105263	0	0.0234114	0.0172414	0.0797872	0.037037	0.0938967	0.328	0.013986	0.00578035
m1BRt	0.00220264	0.0052356	0.00252525	0.00867052	0.00694444	0.0176768	0.0582524	0.0218069	0.0175439	0.0497925	0.165375	0	0.00561798
m1SNC	0.0273973	0	0	0.0153846	0.00990099	0.0285714	0	0.0340909	0	0.0566038	0.181818	0	0.0240964
m1SNR	0	0	0.00826446	0.00625	0.00358423	0	0	0.0134228	0.00740741	0.00694444	0.057971	0.00740741	0.00515464
m2A	0.00970874	0.0930233	0.00181159	0.0272035	0.014556	0.0114236	0.0581959	0.155925		0.109244	1.34894	0.00937082	0.00677201
SCnf	0.0105263	0.0379747	0.0107527	0.0298507	0	0.00909091	0.0408163	0.125		0.0921053	0.222222	0	0.010101
m2BRt	0.00628931	0.031746	0	0.00568182	0	0.00282486	0.0409836	0.0466102	0.0171429	0.0691824	0.167442	0	0.00636943
m2SNC	0	0	0	0	0	0.0181818	0	0.0526316	0.0322581	0.0185185	0.0769231	0	0
m2SNR	0	0	0	0	0.0034965	0.00442478	0	0.027027	0	0.0546875	0.0470588	0	0
CB_gr	0.0890265	0.394511	0.00329761	0.295105	0.114124	0.128081	0.576246	1.42874	0.439748	1.5852	3.90605	0.11104	0.0287422
CB_mo	0.0202359	0.0871022	0.00603136	0.0830911	0.0404896	0.023885	0.105966		0.0791086	0.380677	2.00508	0.049413	0.0164618
CBN	0.00207469	0.00568828	0.00243704	0.0145577	0.00526316	0.00356506	0.0123675	0.0297565	0.00511945	0.0197817	0.0903361	0.0035791	0.00701262
isA	0.00542169	0.0420851	0.000544662	0.0381018	0.00977366	0.0094451	0.0375059	0.188077		0.0818763	0.69108	0.00746562	0.00506116
isLimRt	0	0.00938967	0	0.00990099	0.00934579	0.0134529	0.0403226	0.019802		0.0535714	0.269231	0.00847458	0
isBRt	0.0035461	0.0272109	0	0.00606061	0.0153846	0.0100503	0.0342857	0.0485437		0.0316456	0.190045	0	0.00588235
isSNC	0	0.025	0	0	0.0140845	0		0.0138889		0.0163934	0.097561	0	0
isSNR	0	0.011236	0	0.0131579	0.00502513	0.00636943	0.00887574	0.0330578		0.0776699	0.0392157	0	0
r1	0.00431034	0.0174653	0.00431832	0.0228392	0.00867824	0.00801068	0.0236735	0.107831	0.0333333	0.0821614	0.220497	0.00618132	0.00906489
r2	0.0106838		0.00055991	0.0209993	0.0117729	0.0056872	0.0254717	0.135192	0.0341656	0.0748101	0.250704	0.00400962	0.0125828
r3	0.00982801		0.00198807	0.0360825	0.00328138	0.00296912	0.042887	0.124364	0.0245041	0.104742	0.306075	0.00461538	0.0107643
r4	0.0134078		0.00282008	0.0457245	0.00818331	0.00575705	0.041	0.100489	0.0253583	0.109868	0.313636	0.00707339	0.00754717
r5	0.0058309		0.00183318	0.0147505	0.00375536	0.00376142	0.0304407	0.0631313	0.0334421	0.0702314	0.143231	0.0052108	0.00494506
r6	0.0113498		0.00189107	0.0222545	0.0103199	0.00630372	0.0267016	0.0879292	0.0380577	0.057085	0.178326	0.00672753	0.00802407
r7	0.00620292		0.0025718	0.0266912	0.0088845	0.0163506	0.0475944	0.11384	0.0377655	0.0884521	0.201201	0.0062273	0.00814848
r8	0.0112878		0.00129702	0.031205	0.00635838	0.0165816	0.0315899	0.175646	0.0229709	0.0992035	0.272727	0.00783436	0.00946021
r9	0.0128274		0.00716204	0.0414334	0.010226	0.0182275	0.0281612	0.175525	0.0343819	0.113973	0.510593	0.0114449	0.0142027
r10	0.0322359		0.00259403	0.0481121	0.00963677	0.00745257	0.0482085	0.176075	0.0440098	0.12221	0.605333	0.0206186	0.0123967
r11	0.0604982		0.00147275	0.0712098	0.0102719	0.0173732	0.0578888	0.230027	0.0565128	0.126506	0.851695	0.03125	0.017094

## Sheet: Subtype 05
	CFS0097	CFS0137	CFS0142	CFS0209	CFS0210	CFS0217	CFS0218	CFS0138	CFS0139	CFS0140	CFS0141	CFS0170	CFS0208
region	Subtype 05	Subtype 05	Subtype 05	Subtype 05	Subtype 05	Subtype 05	Subtype 05	Subtype 05	Subtype 05	Subtype 05	Subtype 05	Subtype 05	Subtype 05
ORB_l1	1.08863	1.06711	0.0351617	0.787611	1.516	0.976658	1.04787	3.27075	3.74343	3.6	17.7209	1.11561	0.028169
ORB_l23	1.18687	1.34422	0.0122117	0.595159	0.971831	0.965729	1.39598	2.78782	3.82893	3.66102	16.711	0.772429	0.0115473
ORB_l5	0.677536	0.892548	0.00469484	0.285127	0.581818	0.513189	0.851088	1.59708	2.69149	2.44672	9.95785	0.35679	0.00614035
ORB_l6	0.202985	0.356021	0.00158983	0.059126	0.119118	0.164238	0.291161	0.524416	1.12645	0.783784	3.1775	0.0547009	0.00255754
FRP_l1	0.801724	0.457627	0	0.798165	1.0289	0.864629	1.38538	1.93416	7.55978	4.18137	12.487	0.577093	0
FRP_l23	0.792079	0.682836	0.0277778	0.711491	1.07429	1.135	1.62637	2.42308	6.09662	4.60733	15.3033	0.817021	0.0166667
MO_l1	0.497053	0.719023	0.0217391	0.659491	1.14312	1.03405	1.56129	2.89308	7.24377	3.63866	12.4697	0.336671
MO_l23	0.673605	1.125	0.0134409	0.728769	1.14159	1.2439	2.11732	3.37319	7.19234	4.46043	20.3849	0.821997	0.0167866
MO_l5	0.413672	1.23407	0.00733272	0.379063	0.699078	0.643403	1.1012	1.92955	3.37357	3.0576	13.1349	0.465933	0.00890208
MO_l6	0.0866426	1.66377	0.00108578	0.0761589	0.147278	0.141127	0.255693	0.586822	0.983357	0.966187	4.05122	0.0592145	0
SS_l1	0.127139	0.875451	0.010296	0.384906	0.659459	0.968992	1.49544	2.89161	3.34269	1.57223	15.0059	0.0973236	0.0319489
SS_l23	0.225743	1.90412	0.00763359	0.433962	0.868566	1.03678	2.15651	3.66011	4.37549	3.0855	21.0334	0.217255	0.0232868
SS_l5	0.142712	2.1768	0.00881316	0.234528	0.530532	0.460827	1.06322	2.36748	2.418	2.11695	12.7492	0.095143	0.0116167
SS_l6	0.03	1.36664	0.00252653	0.0673212	0.104237	0.0703812	0.312006	0.948487	0.869919	0.953734	5.20255	0.0224791	0
PTLp_l1	0.0802469	1.12925	0		0.634731	0.617647	1.38462	3.31429	2.32934	1.1784	17.4785	0.0939227	0.0188679
PTLp_l23	0.0738636	1.48193	0	0.190722	0.566474	0.620939	1.74426	3.375	1.74627	2.04305	15.2319	0.045045	0.0340909
PTLp_l5	0.126126	0.686375	0	0.183673	0.413428	0.335211	1.13781	2.91156	1.40076	2.10577	13.3833	0.0674603	0.00729927
PTLp_l6	0.00900901	0.450617	0	0.053719	0.135965	0.0535714	0.341121	0.907407	0.522449	0.944724	5.72614	0.012605	0
VIS_l1	0.0342466	0.176471	0.0151899		0.40613	0.197388	0.492515		1.05124	1.56714	13.0744	0.0563166	0.0190931
VIS_l23	0.0264188	0.212121	0.00228833	0.153971	0.290066	0.24507	0.664954		0.755844	1.6464	11.2077	0.0324748	0.0153689
VIS_l5	0.0333333	0.278964	0	0.118547	0.271963	0.33094	0.367403		0.626398	1.35216	8.55164	0.0321337	0.0126796
VIS_l6	0.00988468	0.147157	0	0.0393519	0.107366	0.0192572	0.143066		0.273187	0.543956	3.86465	0.00483871	0
RSP_l1	0.0276817	0.2	0		0.14741	0.0719178	0.352505		0.598706	1.03448	7.88197	0.0325444	0.00558659
RSP_l23	0.014881	0.246637	0.00795229	0.172222	0.122873	0.125763	0.360759		0.566485	1.09059	7.3059	0.0438449	0.0104167
RSP_l5	0.0182648	0.334783	0.00367647		0.139925	0.1328	0.223382		0.39726	0.531746	4.11211	0.030303	0
RSP_l6	0	0.127148	0	0.0212766	0.0309278	0.0273973	0.0828025		0.0549451	0.109091	1.06944	0	0.00961538
CA1_so	0.0189125	0.928839	0	0.0482574	0.0518519	0.0888383	0.607143	1.72489	0.809745	0.783037	5.94486	0.0101781	0.00350877
CA1_sp	0	0.034188	0			0.00763359	0.0608696	0.056	0.0512821	0.06	0.41573	0
CA1_sr	0.173979	3.53209	0.00170358	0.330544	0.178645	0.389694	1.3316	4.64985	2.84271	2.30294	18.4346	0.0925373	0.0586011
CA1_slm	0.00353357	0.142857	0	0.0193237	0.0340909	0.00934579	0.0394089	0.37931	0.185965	0.17134	2.32422	0	0
CA2_so	0	0.0810811	0	0	0	0	0	0.0612245	0.0487805	0.016129	0.153846	0	0
CA2_sp	0	0	0	0	0	0	0	0	0.0217391	0	0	0	0
CA2_sr	0	0	0	0	0.03125	0.0175439	0.029703	0.166667	0.12987	0.0847458	0.310345	0	0
CA2_slm	0	0	0	0	0.0196078	0	0	0.0434783	0	0.125	0.295455	0	0
CA3_so	0	0.1	0	0.0227273	0	0.0106952	0	0.150442	0.20438	0.104938	0.485075	0	0
CA3_sp	0.0238095	0.106383	0	0	0	0.0196078	0.0133333	0.0769231	0.0945946	0.0588235	0.169231	0	0
CA3_sr	0.0110497	0.269231	0	0.020979	0.0136986	0.0350877	0.0564972	0.524823	0.347222	0.333333	1.17	0	0
CA3_slm	0	0	0	0.025641	0	0.0333333			0.185185	0.04	0.681818	0	0
DG_gr	0	0.0115607	0			0	0	0.026455	0.00390625	0.0199203	0.0979381	0.00406504
DG_Hil	0	0.136752	0	0.0128205	0.0106383	0.010989	0.0320856	0.290123	0.116438	0.178862	0.25	0	0
DG_mo	0.0171875	0.801587	0	0.036961	0.00857143	0.0203443	0.119309	0.989865	0.395604	0.628065	3.25	0.00778816	0.00189753
SUB_mo	0		0			0.0985916	0.134831	1.4359	0.24	0.528571	5.89655	0.0428571
SUB_pys	0.154098		0.00649351	0.398964	0.165877	0.24	1.59427	3.27597	1.60252	2.23494	7.16418	0.122137	0.0853659
BST	0.113082		0.0241935	0.234848	0.0652174	0.318584	0.179577	0.884774	0.535211	0.554167	3.91379	0.0805687	0.00471698
Cau	0.179786	1.32386	0.0270907	0.320943	0.172509	0.351145	0.30997	1.03992	0.836028	1.0918	4.92919	0.0883002	0.0119546
Put	0.395349	0.91147	0.00384212	0.306634	0.124895	0.386866	0.473124	1.1982	0.937756	1.18688	5.2396	0.143923	0.0105999
EPal	0.365364	0.588571	0.00257069	0.235652	0.0378198	0.2979	0.310964	0.594779	0.51011	0.749196	3.55636	0.113232	0.013261
IPal	0.0100402	0.319018	0.00581395	0.104915	0.00720721	0.00214592	0	0.196406	0.284722	0.244288	0.461698	0.0290598	0.0171429
VStr	0.714953	0.663655	0.00741473	0.201287	0.0918919	0.311196	0.448604	1.125	0.938378	1.08	2.58693	0.151342	0.0116758
VPal	0.0251366	0.0395683	0.00334169	0.0111695	0	0.00538462	0.0254237	0.0390824	0.0500501	0.076555	0.120344	0.00862069	0
Tustr1	0.986301	0.2	0.0185759	0.293375	0.0597015	0.354167	0.49589	0.856618	0.949275	1.30417	1.45699	0.357143	0.00699301
Tustr2	0.447439	0.0561798	0	0.18612	0.0314465	0.126374	0.207746	0.504951	0.397059	0.603053	0.755556	0.0833333	0
Tustr3	0.501506	0.137255	0.0034662	0.160287	0.035	0.22549	0.322176	0.696721	0.396266	0.600713	0.860806	0.104962	0.00200803
TuPal1	1.28852		0.03125	0.233871	0.044	0.141026	0.684932	0.869919	0.803653	1.4067	2.47034	0.358108	0.008
TuPal2	0.6		0.0075188	0.155914	0.0477528	0.169014	0.276699	0.484	0.437247	0.833333	1.54348	0.0860927	0.00934579
TuPal3	0.497245		0.00793651	0.238832	0.043554	0.217949	0.41954	0.43884	0.372392	0.515464	0.608225	0.102128	0.0206186
HDB	0.092545		0.00303951	0.00820513	0.00285714	0.00778968	0.0202429	0.0631808	0.0786517	0.109785	0.105919	0.0167364	0.00129032
SIB	0.0368171	0.0350877	0.00405954	0.0221239	0.00535332	0.0129482	0.0150628	0.0311751	0.103787	0.100128	0.171034	0.00813008	0.004111
OB_gl	0.526718	0.00342466	0	0.00700389		0.00403226
OB_gr	0.0919118	0.041225	0	0.0392799		0.0238305	0.0271547	0.0522727				0.0332588
OB_ipl	0.0549451	0.0157895		0.0214067		0.0154321	0.00862069	0.0102041				0
OB_mtr	0.12069	0		0.0212766		0.012766	0.0163934	0.0174672				0.0169492
OB_opl	0.0359116	0.00392157		0.0108337		0.00627944	0.00169205	0.0107527				0.00397614
AON1	0.168831	0.163711	0.0017301	0.192	0.156863	0.119772	0.158351	0.482402	0.423963	0.230366	1.15821	0.284444	0.00105263
AON2	0.340426	0.188498	0.00297619	0.249267	0.121951	0.126374	0.210938	0.635945	0.59205	1.02384	1.71782	0.196007	0
AON3	0.0892857	0.0724638	0.0204082	0.06	0.0851064	0.0555556	0.416667	0.697674	0.340426	0.240385	0.218391	0.0535714	0.00806452
LPrP1	0.145985	0.666667	0	0.10101	0.335938	0.189542	0.25	0.824242	0.84	1.23622	3.90556	0.204969	0.00568182
LPrP2	0.319865	0.4689	0	0.171053	0.18612	0.224377	0.350282	0.954023	0.863636	1.13589	3.15385	0.100946	0
LPrP3	0.216828	0.218045	0	0.103015	0.0943396	0.188462	0.202749	0.797927	0.451777	0.5	1.45667	0.0210084	0
Bec	0.126984	0.0747664	0	0.0165289	0.0129032	0.0406977	0.0991736	0.340206	0.241611	0.266667	0.571429	0	0
Cla	0.216495	0.0632911	0	0.0648148	0.0300752	0.0894309	0.164948	0.60177	0.395833	0.211382	1.07692	0.011236	0.00900901
Ven	0.115789	0.00797872	0	0.046371	0.0315789	0.0740741	0.117117	0.203804	0.165217	0.0652174	0.463415	0.00925926	0
VPrP1	0.227603	0.0542986	0	0.104651	0.0374532	0.0535055	0.176471	0.263261	0.251337	0.460815	1.4675	0.0878378	0
VPrP2	0.359375	0.174204	0.00306748	0.131078	0.123116	0.0539033	0.0842391	0.552941	0.404918	0.863568	2.19664	0.112654	0
VPrP3	0.126667	0.152505	0.00387597	0.0818713	0.0384615	0.0742459		0.462025	0.278867	0.417073	0.785235	0.0318725	0
PHyA	0.00755668	0.0259067	0.00246305	0.0287336	0	0.00898473	0.0129646	0.0502238	0.0355731	0.0990566	0.165685	0.0075859	0.00435989
THyA	0.0430825	0.0141271	0.00470114		0.00328731	0.0178681	0.0789632	0.105718	0.0444191	0.167524	0.171694	0.0197133
Rt	0.00333778	0.0390456	0.00377644	0.00850547	0.00362757	0.00499168	0.0127253	0.0548977	0.0590501	0.057903	0.149381	0.00619469	0.00304569
VPL	0.00111359	0.0893782	0.001554	0.014975	0	0.00271739	0.00277778	0.0250391	0.0418182	0.0478469	0.122747	0.00167364	0.000910747
ZI	0.00716846	0.0404218	0.00520833	0.0285205	0.00294118	0.00684932	0.0199115	0.0452489	0.0337838	0.0517928	0.103659	0	0
p3Tg	0.0142857	0.0189394	0	0.0308642	0	0.00746269	0.031746	0.0493827	0.050193	0.05	0.0941176	0	0
p3SNC	0	0.0384615	0	0.0106383	0	0	0	0.0306122	0.0212766	0.0263158	0	0	0
p3SNR	0	0.00843882	0	0	0	0	0.00806452	0.00787402	0.0111111	0.0186916	0.0153846	0	0
LD	0.0040404	0.0580205	0	0.0160692	0.00127714	0.0141388	0.0222222	0.0814132	0.0317982	0.0582363	0.27596	0.00157978	0.0013245
LP	0.0322581	0.26616	0	0.074344	0.00841346	0.0674646	0.1625	0.221239	0.103161	0.14	0.776765	0.00732601	0.00305499
Po	0.0211765	0.0772487	0	0.0474383	0.0040404	0.0331263	0.0283757	0.216805	0.0834829	0.107109	0.581571	0.00335946	0
VPM	0.0150927	0.102455	0.00204332	0.0352442	0.00288066	0.00942973	0.0348653	0.200236	0.0889851	0.0800604	0.245329	0.00509259	0
SPF	0.0375	0.075	0	0.0235602	0	0.0134529	0.0737327	0.117949	0.056701	0.106195	0.373913	0	0
p2LimRt	0.00980392	0.0206897	0	0.018797	0.00649351	0.00680272	0.0458333	0.0583756	0.032967	0.0588235	0.103753	0.00208768	0
PR	0	0.0158103	0.00316456	0	0	0	0.0221239	0.0440252	0.0321101	0.0697674	0.0344828	0.00371747	0
p2SNC	0	0	0	0	0	0	0.025	0.0515464	0.0344828	0	0.0238095	0	0
p2SNR	0	0	0	0.00526316	0	0	0	0	0	0.0251572	0.0196078	0	0
APT	0.00904977	0.0958333	0.0042735	0.00729927	0.00437637	0.00328947	0.0264901	0.0289634	0.0220472	0.0774194	0.129195	0.00182815	0.00167504
JcP	0.00180505	0.0555556	0	0.00144092	0.00478469	0.0153846	0.00833333	0.0334347	0.0134907	0.0256881	0.0804598	0	0
LT	0	0.0435685	0	0.00272851	0	0.0017452	0.00699301	0.0540541	0.0163339	0.0388514	0.118236	0.00205761	0
p1LimRt	0.00473934	0.0431655	0.00510204	0.00515464	0	0	0.0877193	0.0428571	0.0238095	0.06875	0.0930233	0	0
p1BRt	0.0123457	0.0133333	0.0102389	0.00421941	0.0147059	0.0169492	0.0566802	0.0181269	0.0192308	0.0698413	0.03003	0	0
p1SNC	0.0138889	0.0609756	0.0178571	0	0	0	0	0.0103093	0	0	0.0465116	0	0
p1SNR	0	0	0	0	0	0.00409836	0	0.0182927	0	0.0245399	0.0108696	0	0
TG	0.00271003	0.0762759	0.00381679	0.00881057	0.00171821	0.00716561	0.0509383	0.135402	0.0356164	0.0619195	0.254687	0	0
SC	0.00452368	0.0655738	0.000567859	0.010211	0.003432	0.00629471	0.0227508	0.165826	0.0168539	0.0474954	0.267601	0.00040032	0.00236967
IC	0.00591366	0.0673356	0.000892061	0.028122	0.0100327	0.012972	0.0501014	0.251176		0.0933953	0.708379	0.00367647	0.00258598
m1LimRt	0.00623053	0.030303	0	0	0	0.00334448	0	0.0425532	0.0231481	0.0328638	0.08	0.00699301	0
m1BRt	0.00220264	0.0069808	0	0	0	0	0.0194175	0.0124611	0.0131579	0.033195	0.0413437	0	0
m1SNC	0	0	0	0.0153846	0	0	0.0540541	0.0227273	0	0.0754717	0	0	0
m1SNR	0	0	0	0	0	0	0	0.0201342	0.00740741	0.0416667	0	0	0
m2A	0.00776699	0.0616279	0	0.0184984	0	0.013181	0.0223084	0.0561331		0.0470588	0.359517	0.00401606	0
SCnf	0	0.0379747	0	0	0	0	0	0		0.0789474	0.0952381	0	0
m2BRt	0	0.0132275	0.004	0	0	0	0	0.0211864	0.0228571	0.0188679	0.0139535	0.00588235	0
m2SNC	0	0	0	0	0	0	0	0.0210526	0.0322581	0.0185185	0	0	0
m2SNR	0	0	0	0	0	0.00442478	0	0.027027	0	0.03125	0	0	0
CB_gr	0.0147087	0.054616	0	0.0555445	0.0132409	0.0165489	0.101165	0.477053	0.0766253	0.400183	0.81017	0.0130449	0.00341491
CB_mo	0.00268025	0.00930579	0.000402091	0.0107711	0.00235405	0.00285352	0.0121401		0.0100352	0.0535805	0.27024	0.004914	0.000877963
CBN	0.00207469	0.00682594	0.000812348	0.00111982	0.00075188	0.000891266	0.0106007	0.0216411	0.00284414	0.00818554	0.0273109	0.00214746	0
isA	0.00361446	0.0329986	0.00163399	0.0252858	0.00308642	0.00472255	0.0281294	0.105039		0.045629	0.178396	0.00314342	0.00210881
isLimRt	0	0.0140845	0	0.00990099	0	0.0134529	0.016129	0.039604		0.0535714	0.0923077	0	0
isBRt	0	0.0136054	0	0	0	0.00251256	0	0.0242718		0.00632911	0.0452489	0	0.00588235
isSNC	0	0	0	0	0	0.027027		0		0.0491803	0	0	0
isSNR	0	0	0	0.0263158	0	0	0	0		0.00970874	0.0196078	0	0
r1	0.00502874	0.0120914	0.00370142	0.0143305	0	0.00222519	0.0122449	0.0577664	0.0133333	0.0451517	0.0496894	0.00137363	0.00333969
r2	0.00267094		0	0.0137581	0.00207756	0.00236967	0.00566038	0.0736455	0.0105125	0.0461718	0.057277	0.00240577	0.000662252
r3	0.00573301		0	0.0219072	0	0.00178147	0.0156904	0.0503109	0.00816803	0.0583637	0.0708723	0.000769231	0.000538213
r4	0.0100559		0	0.023753	0	0.00230282	0.024	0.0418251	0.00882029	0.0401316	0.0886364	0.00265252	0.000539084
r5	0.00388727		0	0.00737527	0	0.00644815	0.0204453	0.022096	0.0114192	0.0339186	0.0402509	0.00236855	0
r6	0.00202675		0.000378215	0.0067731	0	0.00286533	0.0120419	0.0437045	0.0137795	0.0275304	0.0402378	0.000480538	0
r7	0.00620292		0.000857265	0.0156466	0.00148075	0.00457816	0.0263839	0.0538498	0.00629426	0.0479115	0.0564565	0.00155682	0.00316885
r8	0.00359159		0.00129702	0.0235238	0.000578035	0.00318878	0.0145003	0.104687	0.00689127	0.051412	0.0721649	0.00167879	0.00166945
r9	0.00908605		0.000895255	0.0195969	0	0.00628535	0.0127002	0.106297	0.0131675	0.0530835	0.158898	0.00143062	0.00129116
r10	0.0150892		0	0.0213155	0	0.000677507	0.0208469	0.0949821	0.0154849	0.0828905	0.16	0.00515464	0.00413223
r11	0.0256228		0	0.0444104	0	0.0111188	0.0124858	0.115281	0.0220538	0.0888554	0.207627	0.0191532	0.00569801

## Sheet: Subtype 06
	CFS0097	CFS0137	CFS0142	CFS0209	CFS0210	CFS0217	CFS0218	CFS0138	CFS0139	CFS0140	CFS0141	CFS0170	CFS0208
region	Subtype 06	Subtype 06	Subtype 06	Subtype 06	Subtype 06	Subtype 06	Subtype 06	Subtype 06	Subtype 06	Subtype 06	Subtype 06	Subtype 06	Subtype 06
ORB_l1	8.1418	7.44072	9.16456	10.4572	9.324	8.89558	7.79654	6.67391	5.58586	5.9008	18.3755	9.44798	14.9108
ORB_l23	6.68308	6.25066	8.43758	9.82867	8.97966	7.66784	6.74555	6.56803	4.82767	5.1984	18.4086	9.31838	14.2055
ORB_l5	7.9058	7.02773	7.20939	10.8191	10.4345	8.51559	7.87801	8.39057	6.00709	6.46967	22.9067	10.4481	13.5351
ORB_l6	8.14527	7.05628	6.49444	8.11697	9.57059	7.4543	7.83882	8.48408	7.26581	7.55556	24.6244	9.30256	10.9169
FRP_l1	8.44828	8.01271	9.33735	11.078	10.7977	9.09607	7.33555	7.21811	7.0163	5.65686	21.0565	9.94273	13.2605
FRP_l23	7.36634	6.87687	8.4537	9.12469	8.71429	7	6.49451	7.13462	4.81159	5.1623	19	7.75745	11.8444
MO_l1	8.5835	7.75742	9.16184	11.0881	10.2175	8.93369	7.14946	7.45283	6.05516	6.69328	21.798	10.7134
MO_l23	7.71712	6.57768	8.08333	10.2311	8.94159	7.86272	6.29989	6.59527	4.75976	5.31246	19.0677	9.50506	14.988
MO_l5	8.20578	6.9473	7.81485	10.8815	9.8129	8.65818	7.86185	8.22337	5.9714	6.28451	20.9536	9.83281	12.6395
MO_l6	8.00632	5.94902	6.62866	9.60375	9.62178	7.71532	8.37996	9.2031	7.35094	7.52806	24.5634	9.50876	9.47484
SS_l1	9.6198	7.47653	10.018	10.7415	11.555	8.79264	7.3693	7.0979	6.28065	10.0659	24.0208	11.1229	16.099
SS_l23	8.94257	5.99425	9.17405	10.3208	10.1167	8.05867	6.05267	6.14232	5.26402	6.8689	20.389	11.7506	15.332
SS_l5	9.68603	6.19406	8.53173	11.4727	10.442	9.05277	7.94595	7.82049	6.75594	7.77031	20.4296	13.0206	16.3621
SS_l6	8.31667	6.40811	6.63871	9.83731	9.50504	7.62537	8.45076	8.56419	7.97445	8.154	24.2286	10.1419	12.5396
PTLp_l1	9.76543	7.82313	10.0164		11.4731	9.08088	6.87821	6.39286	7.56886	9.88732	22.9755	10.7127	15.7547
PTLp_l23	8.85795	7.2008	9.2663	10.9124	10.5087	8.6426	6.17049	4.93	6.82463	7.43046	24.8502	10.8468	13.6534
PTLp_l5	10.1216	8.69409	8.675	11.1673	11.1802	9.92676	7.04947	6.7551	8.03817	7.52404	23.425	12.1706	14.6241
PTLp_l6	8.6982	7.96914	7.18889	10.3471	9.85088	7.11161	6.93925	8.45833	8.82857	7.90955	26.3817	10.2269	13.8686
VIS_l1	10.8733	9.52101	8.41519		11.6954	10.2583	8.50749		9.27379	9.24329	23.4237	11.2725	14.6921
VIS_l23	9.87769	9.19246	8.52517	12.5186	10.2702	9.63662	7.55293		8.90823	7.6928	26.0482	10.7581	12.6465
VIS_l5	10.4361	8.93204	7.43712	10.8948	10.9804	10.297	8.55594		9.34228	8.16611	26.6452	12.117	14.0837
VIS_l6	8.28666	8.07023	5.96213	10.3287	10.412	7.6066	7.66569		9.39629	8.60073	25.5859	9.58548	12.5007
RSP_l1	9.46367	9.07143	8.06593		12.0876	9.79452	8.7885		9.40453	9.25671	22.5836	10.6864	11.5028
RSP_l23	8.3244	6.75336	6.96024	11.1694	10.1021	9.23687	7.6693		9.11293	7.7439	23.7205	10.8196	11.7257
RSP_l5	9.09132	8.55217	6.06985		11.7948	9.6304	7.94781		9.91324	8.36508	24.0807	11.7303	11.9801
RSP_l6	6.55357	7.91409	4.35238	9.67021	9.5189	6.94521	7		8.24176	8.05455	17.8194	8.90826	8.78846
CA1_so	8.29551	6.55431	7.08867	10.4879	10.8	8.90205	7.36538	5.45852	6.34571	7.17752	38.9298	8.96692	11.2351
CA1_sp	2.13372	3.23932	2.37762			3.0916	3.2087	2.304	2.58333	3.48667	14.1348	1.88889
CA1_sr	8.02723	4.20588	8.6167	10.0753	10.8809	8.10306	6.6059	4.18654	5.21501	6.05294	27.8752	9.25373	11.9868
CA1_slm	9.30035	8.45	7.57895	12.3188	12.4886	10.5421	9.92611	9.5249	9.2807	9.79128	32.4453	11.3082	14.8245
CA2_so	4.83077	6.97297	2.89655	7.82857	6.32812	6.40845	6.28696	7.59184	7.43902	7.69355	40.4923	4.6383	4.46667
CA2_sp	0.666667	1.90323	0.8125	2.125	2.58	1	1.5	2	1.6087	2	8.35556	0.8125	1
CA2_sr	5.25532	6.57895	4.18571	6	7.15625	5.78947	6.52475	6.26667	6.93506	7.13559	32.6724	4.24528	5.1017
CA2_slm	5	7.75	4.86842	7	7.31373	7.1	7.23256	8.80435	8.54545	7.96875	40.25	3.03704	4.5
CA3_so	4.42453	6.02222	4.125	7.29545	6.20833	5.96257	6.34444	8.14159	6.39416	7.03704	28.3134	5.7438	5.52727
CA3_sp	1.72619	2.91489	0.770642	3.32787	3.69697	3.33333	2.02667	3.72115	2.72973	3.21176	12.4769	2.375	1.97674
CA3_sr	5.52486	6.34615	5.10213	7.23077	8.09589	6.99415	7.75706	7.33333	6.61806	7.73333	32.44	6.4876	6.65957
CA3_slm	4.23529	7.77778	5.02703	7.33333	8.04444	7.03333			7.07407	9.16	43.4545	5.7	7.09091
DG_gr	0.506438	1.21965	0.819672			1.24277	1.79897	1.91534	1.47266	2.81673	9.06186	0.943089
DG_Hil	3.67073	4.84615	3.50838	5.66026	4.37234	5.38462	5.93583	5.80864	4.97945	5.15447	20.6474	3.69697	3.67816
DG_mo	6.79219	6.65675	6.16608	9.60575	9.36	8.32238	8.33438	6.91385	8.04553	9.23025	41.989	6.47664	7.48577
SUB_mo	7.17568		7.70833			8.69014	10.1798	8.79487	8.8	7.65714	20.4483	10.2143
SUB_pys	8.56066		7.30195	10.8601	11.2559	9.44	7.90215	6.62987	8.09779	7.59639	22.6328	10.888	13.5457
BST	5.37251		4.58871	9.59848	8.27536	7.95575	8.12676	8.6749	5.93662	6.975	34.569	8.12796	8.32076
Cau	7.28912	6.35227	6.08186	9.45875	8.83118	7.73791	8.12991	6.61685	5.44958	6.66753	30.0072	7.69801	8.29647
Put	7.68056	6.1963	6.2693	8.35209	7.79479	7.97176	7.81045	6.97193	5.57324	6.34002	28.002	8.06362	9.38295
EPal	7.08237	6.70286	5.06427	8.46957	7.47497	7.25853	7.85728	7.33485	6.30423	6.65032	28.6301	7.70102	8.43279
IPal	1.35542	5.5726	2.07849	4.88374	4.64505	1.17382	1.12235	6.95507	6.53472	6.22847	24.0745	6.06325	4.61857
VStr	7.57677	6.5205	6.3134	8.23698	7.92811	7.58946	7.5552	8.10982	6.96334	6.98744	27.104	7.1553	8.48489
VPal	1.81749	2.21223	1.29073	2.14126	2.10291	1.92692	2.52421	3.44435	2.84184	2.874	12.6089	2.61207	1.90668
Tustr1	6.70411	4.83704	5.53251	8.88644	7.1194	7.39062	6.84932	8.18015	6.77174	7.79583	19.0753	6.16786	7.29371
Tustr2	5.34232	3.75281	3.39095	6.13249	5.01258	4.13736	5.35211	6.53465	5.35294	6.19466	17.0074	4.96111	6.61963
Tustr3	6.04367	4.59608	3.93588	8.16746	4.145	6.43627	5.95397	7.41598	5.00207	6.37611	17.7802	5.24809	6.09639
TuPal1	8.18688		6.07422	9.30242	8.068	7.44872	9.09589	8.81301	7.15068	7.66029	33.8814	8.10811	8.048
TuPal2	6.084		4.13158	7.37634	5.95225	5.78873	6.7767	6.116	5.36032	6.64103	33.0913	5.49669	5.50467
TuPal3	5.83333		3.58413	8	6.80139	6.51282	7.91571	6.02522	4.40289	5.13402	16.5281	4.82766	6.07474
HDB	3.66581		1.57447	2.92615	3.20143	3.02532	4.04251	4.86492	3.96629	3.39618	12.5701	2.63598	2.39742
SIB	2.61283	2.45209	1.38701	2.50332	2.36188	2.64044	2.69791	3.81295	3.57504	3.49166	13.1007	3.10467	2.69476
OB_gl	4.68702	1.86986	1.94173	3.94241		3.31452
OB_gr	3.17279	1.64841	4.373	2.5341		1.67741	1.93979	3.44136				1.88401
OB_ipl	0.945055	1.55789		3.20795		2.10494	2.09483	1.37755				1.0202
OB_mtr	4.37069	1.7		3.21857		2.42128	2.2459	3.73362				5.52542
OB_opl	4.8674	3.1451		6.32972		4.86813	5.00169	6.27718				4.66004
AON1	7.2987	4.28649	6.5346	8.67333	8.89216	7.90494	8.39046	8.57971	5.7788	4.82723	19.0149	6.87407	7.98316
AON2	6.70638	5.13099	6.9494	9.41349	8.94309	7.4011	7.30469	8.31336	5.38703	7.27102	25.6671	7.44102	8.51795
AON3	4.10714	2.26087	7.12245	7.69	8.57447	7.44444	6.83333	7.90698	6.92553	5.50481	10.046	7.33929	9.6129
LPrP1	8.40146	7.5614	9.14953	10.6869	11.0859	8.98039	8.98864	8.42424	6.8	7.48031	31.7722	8.91925	10.1307
LPrP2	7.89226	6.50718	6.81013	9.13597	9.43849	7.9169	7.43503	7.57471	6.65909	6.83275	30.3419	8.20189	9.4186
LPrP3	6.53074	6.17293	6.72143	9.22613	9.74843	8.28462	8.7079	8.4715	7.06091	7.04878	18.5267	6.92857	9.4759
Bec	6.56085	4.36449	5.54902	7.20661	5.85161	5.86628	8.05785	8.48454	5.49664	4.92381	20.6531	6.17391	6.83459
Cla	7.48454	6.41772	5.80303	8.89815	7.95489	7.52033	7.84536	9.13274	6.07292	6.77236	18.9846	7.08989	8.94595
Ven	4.35263	1.18617	3.70751	5.4496	5.94947	5.98051	5.9964	6.9375	3.85217	2.06522	13.1707	1.68056	4.4677
VPrP1	6.1017	4.4819	5.18103	8.13953	6.95506	6.86162	6.44892	8.62868	6.24064	6.73041	23.21	6.25225	6.42547
VPrP2	6.27604	5.50251	3.82209	7.46089	8.4196	4.98141	4.74457	7.02157	6.33279	6.94903	29.6313	6.99537	6.27033
VPrP3	5.73	5.56645	4.13178	7.14766	6.05204	5.52668		7.76899	5.83224	6.59512	20.6577	5.97211	6.08049
PHyA	1.67338	2.24352	1.3358	2.3934	1.82024	1.87601	1.73639	3.68722	2.86825	2.87631	11.6661	2.15529	2.31906
THyA	2.2324	1.51867	1.3996		1.92373	2.53912	4.0006	3.82247	2.74374	3.22699	10.5669	2.46774
Rt	2.1976	3.21041	1.67069	3.36695	2.70979	2.92762	2.33192	4.65231	3.86008	3.32394	13.3514	2.7292	3.10558
VPL	3.45768	4.86269	2.51204	5.2213	3.26549	3.97101	4.30648	5.62989	4.01273	4.79067	30.2043	3.18494	2.73497
ZI	1.68459	2.79086	1.72656	3.24955	2.47941	2.8242	3.51327	3.85068	3.06306	3.05578	8.92378	2.69524	2.95474
p3Tg	1.77143	2.44318	0.872263	2.30864	2.26923	3.10448	3.30159	3.22222	3.30116	2.4625	9.58823	1.26471	3.10409
p3SNC	1.29167	2.29487	0.244444	1.55319	1.21875	1.07759	0.834951	2.30612	2.25532	1.89474	10.6885	0.741379	1.19588
p3SNR	0.758621	0.78481	0.141414	0.901408	0.463054	0.830189	0.931452	1.24409	0.844444	1.11215	6.01538	0.578125	0.702479
LD	4.72727	3.91126	3.06346	6.67862	4.90421	5.38046	5.78571	7.3871	5.8739	6.1015	35.0285	4.27488	3.91656
LP	4.75941	5.8251	3.61237	6.44315	4.80889	5.99021	6.40972	6.75398	6.04326	6.00167	30.8337	3.89133	4.03462
Po	4.51176	5.77249	3.14302	6.60057	4.49192	5.57971	5.49022	6.80809	6.03501	6.21232	34.0589	3.68981	3.61318
VPM	4.23588	5.37887	2.64078	6.16603	3.83663	4.80287	5.21712	6.57946	5.63733	5.96186	34.0895	3.29537	3.11818
SPF	2.63125	2.845	2.25203	3.28534	2.83212	3.45291	4.3318	4.86667	3.65979	3.30973	18.8	3.1134	3.11628
p2LimRt	2.07843	1.95862	1.46596	2.15414	2.38961	1.90476	2.80417	2.91371	2.13736	2.31834	9.4128	2.60334	2.06091
PR	1.29442	1.39526	0.743671	2.02336	1.9816	2.25309	2.4469	2.49686	1.87615	1.9186	6.61638	1.4684	2.70383
p2SNC	0.959459	1.86905	0.491525	1.38028	1.08654	1.38806	0.9	2.72165	1.51724	1.21739	11.2381	0.735849	1.07547
p2SNR	0.591837	0.911215	0.481752	0.847368	0.518868	0.898039	0.934866	1.10695	0.833333	1.15094	6.23529	0.669811	0.677852
APT	2.01659	3.10417	2.2265	2.91606	2.19694	2.97368	3.63907	3.57774	3.02677	3.63065	12.5554	2.47715	2.71524
JcP	1.94404	2.48444	1.54124	3.13689	2.50239	3.02692	3.7125	3.75532	2.83305	2.96881	9.63054	2.92647	3.21366
LT	2.2919	2.20124	1.50256	3.26057	2.81553	3.36649	3.58042	4.13037	3.29583	2.86318	9.60321	3.09671	3.79201
p1LimRt	1.95735	2.25899	1.83673	2.37629	2.5	2.25899	2.84211	3.02857	2.72381	2.75	8.65698	2.87121	2.92373
p1BRt	1.56173	1.55667	0.836177	1.86076	2.09559	1.9661	2.77733	2.48338	1.8109	2.33651	6.47748	2.2093	2.77966
p1SNC	1.29167	1.68293	0.375	2.3625	1.72727	1.62667	1.41333	3.07217	2	1.5	10.0233	0.745763	1.63366
p1SNR	0.751553	0.964497	0.443478	0.858974	0.776824	1.0041	1.12915	1.21341	0.984615	1.41104	6.79348	0.694915	0.780105
TG	2.59079	3.10937	1.77481	3.49449	2.91581	3.44427	4.46113	4.7292	3.76986	3.45975	9.79844	4.20255	4.40904
SC	3.27728	5.16658	2.08348	4.24325	4.48563	5.48154	4.86556	5.03144	4.12489	3.96735	10.4919	4.38911	3.61671
IC	4.02839	4.77449	1.67529	5.0908	4.09613	5.36877	3.93448	4.06088		3.83514	10.1451	4.30294	4.01681
m1LimRt	1.83801	2.18561	1.15556	2.45965	2.41129	2.9398	2.75862	3.7766	2.40278	2.277	7.736	2.9021	2.71098
m1BRt	1.44493	1.82199	1.13889	1.84393	2.23611	2.31061	2.6068	2.7134	2.30702	2.20332	7.37985	1.74888	1.84831
m1SNC	1.47945	1.36207	0.746269	1	1.94059	1.94286	1.95946	2.30682	1	1.32075	6.72727	0.666667	2.6506
m1SNR	0.552448	0.802395	0.561983	0.83125	0.90681	0.806202	1.27572	1.4094	0.874074	1.31944	7.37681	0.703704	0.798969
m2A	2.19029	2.84651	1.2192	3.38847	2.49782	3.39807	3.10087	3.85655		3.03025	8.12387	3.3427	2.34989
SCnf	1.72632	2.12658	1.21505	2.01493	3.07042	2.59091	2.79592	3.47222		1.85526	6.38095	2.46875	2.39394
m2BRt	1.28616	1.78571	1.1	1.44318	1.94253	2.41525	2.62295	3.32627	1.85143	2.18239	7.76279	1.83529	2.58599
m2SNC	0.805556	1.02083	0.744681	0.625	1.72277	1.65455	2.25373	2.11579	0.967742	1.22222	4.79487	0.716667	1.82353
m2SNR	0.596774	0.826087	0.477477	1.19192	0.765734	0.951327	1.11017	1.59459	0.831169	1.17969	4.24706	0.745614	0.865385
CB_gr	3.79988	3.18797	2.36631	4.02737	4.06936	3.68471	4.22688	2.44646	4.54606	3.68479	6.32349	4.32962	4.11582
CB_mo	5.08778	3.75824	3.15159	5.37476	5.57674	5.82255	5.94936		6.32412	5.23269	6.75176	6.72782	6.07858
CBN	1.15249	1.06712	0.517465	2.07951	1.65865	1.67736	2.14311	1.23895	1.8066	1.26739	2.55672	1.54903	1.57784
isA	1.99217	2.18986	1.07571	2.59023	1.96605	2.84258	2.43835	3.28531		2.54627	7.73322	2.42436	1.59722
isLimRt	1.02326	1.61972	0.776978	1.69307	2.28037	2.6009	2.25806	3.32673		1.94643	7.74615	2.09322	2.33
isBRt	1.08865	1.36054	0.808081	1.4	1.73846	2.50503	2.04571	2.88835		1.58861	8.18552	1.44348	2.05294
isSNC	0.797468	0.95	0.6	0.588235	1.49296	1.59459		1.90278		1.55738	6.21951	0.887324	0.821429
isSNR	0.921569	0.775281	0.361111	0.815789	0.81407	1.05096	1.4497	1.82645		1.25243	3.47059	1.01786	0.66242
r1	1.34842	1.32154	1.08883	2.22839	1.90921	1.76012	2.34857	2.49422	2.21778	2.26425	5.86879	2.31662	1.80868
r2	1.95726		1.12654	2.8798	2.02493	2.09858	1.80755	3.03156	2.33771	2.26184	6.02911	2.72173	2.61457
r3	2.04505		1.04871	2.71005	1.30517	1.61817	2.01778	3.30413	2.67211	2.28348	5.99611	2.35692	2.55597
r4	1.74246		0.974619	2.45368	1.69885	2.14853	1.9785	2.79739	3.14994	2.00526	5.4608	1.74889	2.09596
r5	1.14966		0.719065	1.71063	2.16255	1.7684	1.94048	2.05051	3.25775	1.40303	3.79875	2.18664	1.7011
r6	1.59181		0.941755	2.32075	2.82405	2.12092	2.55288	2.19875	2.83924	1.88016	4.01692	2.63095	2.17803
r7	1.57643		0.951564	2.36309	2.80109	2.62525	2.73357	2.78271	2.9465	2.18858	4.07027	2.6658	2.44273
r8	1.45254		0.957847	2.33989	2.48902	2.22832	2.32781	3.06746	2.61868	2.13903	4.29053	2.40403	2.1113
r9	1.5457		1.47628	2.42329	2.7282	2.0352	2.28216	2.83832	2.35187	2.32631	4.16737	2.58011	2.37895
r10	1.67833		1.12711	2.53715	2.84062	2.3164	2.44039	2.99686	2.44743	2.2136	3.80533	3.00515	2.24656
r11	1.7153		1.01031	2.97243	2.93535	2.76859	2.8672	2.90241	2.93315	2.5241	3.59746	3.25403	2.97365

## Sheet: Subtype 07
	CFS0097	CFS0137	CFS0142	CFS0209	CFS0210	CFS0217	CFS0218	CFS0138	CFS0139	CFS0140	CFS0141	CFS0170	CFS0208
region	Subtype 07	Subtype 07	Subtype 07	Subtype 07	Subtype 07	Subtype 07	Subtype 07	Subtype 07	Subtype 07	Subtype 07	Subtype 07	Subtype 07	Subtype 07
ORB_l1	0.864106	1.02685	0.721519	1.26549	1.056	0.785012	0.694149	0.93083	0.555556	0.5424	1.98193	0.991329	2.21831
ORB_l23	0.786616	1.01853	0.643826	1.23256	1.02034	0.712654	0.639598	0.908658	0.535849	0.57328	1.86559	1.02845	1.99615
ORB_l5	0.758152	0.858752	0.514554	1.27142	1.09727	0.67466	0.624284	0.93266	0.542553	0.589344	1.77758	0.97284	1.74825
ORB_l6	0.799005	0.704188	0.391097	0.962725	0.880882	0.501987	0.59792	0.808917	0.529032	0.552553	1.56577	0.702564	1.14322
FRP_l1	1.09052	1.51271	0.566265	1.51835	1.13295	0.781659	0.621262	0.942387	0.907609	0.612745	1.92609	0.991189	2.07563
FRP_l23	0.945545	1.3806	0.62037	1.28362	1.00571	0.7	0.728938	0.855769	0.637681	0.60733	1.8673	0.953192	1.82222
MO_l1	0.966601	1.47295	0.603865	1.4364	1.05762	0.790323	0.654839	0.987421	0.626335	0.607843	1.91751	1.15269
MO_l23	0.931883	1.35179	0.577957	1.38249	0.99292	0.714983	0.610197	0.914586	0.627119	0.576738	1.97002	1.15702	1.94484
MO_l5	0.906272	1.14154	0.543538	1.43164	1.0659	0.719307	0.65743	0.984536	0.613844	0.591857	1.80941	1.08333	1.39095
MO_l6	0.716606	0.844902	0.397394	1.07285	0.939828	0.490006	0.582954	0.845736	0.55644	0.564029	1.56911	0.760725	0.870942
SS_l1	1.12225	1.29242	0.675676	1.38868	1.29369	0.790698	0.655015	0.940559	0.707533	0.908836	2.13967	1.10341	2.32907
SS_l23	1.08515	1.27133	0.696183	1.48585	1.23713	0.767075	0.659142	0.827715	0.653846	0.647245	1.99224	1.29725	2.22488
SS_l5	0.993374	1.03108	0.565217	1.55556	1.16919	0.707835	0.613417	0.933271	0.630591	0.628852	1.73855	1.18097	2.07164
SS_l6	0.754	0.794533	0.420414	1.11641	0.928043	0.470674	0.546369	0.874898	0.632985	0.613351	1.57234	0.765575	1.2504
PTLp_l1	1.33333	1.36735	0.565574		1.37725	0.977941	0.544872	1.01429	0.862275	1.08451	2.15337	1.1326	2.17925
PTLp_l23	1.18182	1.18474	0.603261	1.53093	1.24855	0.747292	0.698361	0.825	0.876866	0.850993	2.44444	1.19369	1.96591
PTLp_l5	1.10811	1.07969	0.59	1.53673	1.23322	0.822535	0.547703	0.863946	0.744275	0.735577	2.07917	1.21429	2.09854
PTLp_l6	0.86036	0.830247	0.448148	1.16116	0.973684	0.4375	0.514019	0.833333	0.730612	0.648241	1.78423	0.823529	1.58286
VIS_l1	1.28082	1.14286	0.549367		1.38123	0.859216	0.651198		1.07467	0.848341	1.8855	1.09132	2.10501
VIS_l23	1.08219	1.04095	0.540046	1.86872	1.23046	0.875117	0.567318		0.97316	0.7992	2.23135	1.16797	1.77152
VIS_l5	0.9375	1.08091	0.459096	1.48566	1.23925	0.909922	0.560083		0.814318	0.770764	1.82503	1.17738	1.76078
VIS_l6	0.668863	0.809365	0.383821	1.25116	1.05868	0.400275	0.427737		0.801012	0.699634	1.49091	0.766129	1.38586
RSP_l1	1.0519	0.909524	0.543956		1.23108	0.84589	0.61039		0.993528	0.789272	1.64262	0.949704	1.48324
RSP_l23	0.91369	0.780269	0.423459	1.40278	1.10208	0.809524	0.537975		0.887067	0.646341	1.6646	1.09444	1.51736
RSP_l5	0.716895	0.926087	0.422794		1.27612	0.6816	0.551148		0.821918	0.734127	1.38117	1.01818	1.4403
RSP_l6	0.428571	0.793814	0.247619	0.93617	0.883161	0.410959	0.496815		0.538462	0.709091	0.777778	0.743119	0.764423
CA1_so	1.07801	1.25843	0.573892	1.57909	1.61852	0.972665	0.788462	0.868996	0.842227	0.899408	5.36842	1.08142	1.91579
CA1_sp	0.319767	0.504274	0.251748			0.305344	0.513043	0.304	0.24359	0.406667	1.53933	0.320261
CA1_sr	1.26324	1.08289	0.899489	1.72803	1.72895	0.864734	0.842014	0.908257	0.939394	0.995588	5.3609	1.34179	2.2552
CA1_slm	1.0106	0.964286	0.635965	1.81643	1.61932	0.948598	0.773399	0.938697	0.929825	0.884735	3.00391	1.37671	2.57447
CA2_so	0.553846	0.594595	0.344828	1.07143	1.23438	0.577465	0.608696	0.816327	0.682927	0.629032	2.83077	0.723404	0.6
CA2_sp	0.233333	0.387097	0.21875	0.35	0.58	0.305556	0.25	0.322581	0.326087	0.352941	0.533333	0.28125	0.257143
CA2_sr	0.617021	0.815789	0.642857	1.12857	1.125	0.631579	0.831683	0.8	0.935065	0.864407	2.98276	0.566038	1.15254
CA2_slm	0.588235	0.666667	0.447368	0.885714	1.21569	0.633333	0.72093	1.06522	0.606061	0.65625	3.54545	0.259259	0.75
CA3_so	0.754717	0.788889	0.375	1.32576	1.10417	0.609626	0.777778	0.849558	0.729927	0.666667	2.97761	0.768595	0.763636
CA3_sp	0.428571	0.617021	0.220183	0.868852	0.848485	0.647059	0.533333	0.769231	0.567568	0.4	1.92308	0.652778	0.604651
CA3_sr	1.14917	1.23077	0.782979	1.58741	1.47945	0.982456	1.33333	1.3617	1.0625	1.11333	4.7	1.46281	1.31915
CA3_slm	0.588235	1.02778	0.675676	1.84615	1.66667	0.733333			0.777778	1.12	4.72727	0.766667	1.04545
DG_gr	0.128755	0.138728	0.0546448			0.0982659	0.185567	0.195767	0.1875	0.338645	0.845361	0.105691
DG_Hil	0.707317	0.940171	0.541899	1.38462	1.1383	0.725275	0.919786	1.06173	0.910959	0.914634	2.75641	0.921212	0.942529
DG_mo	1.35781	1.38294	0.98951	1.93018	1.85714	1.12989	1.01727	1.34291	1.32025	1.2139	5.94853	1.21028	1.95446
SUB_mo	0.594595		0.375			0.577465	0.494382	0.641026	0.84	0.557143	1.25862	0.828571
SUB_pys	0.754098		0.344156	1.48187	1.24645	0.697778	0.529833	0.688312	0.807571	0.635542	1.6209	0.941476	1.39024
BST	0.518847		0.532258	1.12121	0.985507	0.69469	0.630282	0.950617	0.647887	0.6125	3.06897	0.843602	1
Cau	0.709427	0.650568	0.507067	1.25385	1.1762	0.589059	0.64713	0.747809	0.513472	0.560166	2.57514	0.868874	1.05798
Put	0.738372	0.69669	0.49738	1.10934	1.09966	0.638993	0.618234	0.838293	0.524413	0.562241	2.39348	0.842036	1.2535
EPal	0.686378	0.805714	0.466581	1.04696	0.952169	0.606299	0.640832	0.826334	0.613051	0.561093	2.57803	0.739186	1.12839
IPal	0.114458	0.437628	0.15407	0.617202	0.441441	0.0364807	0.0411765	0.685494	0.40625	0.460457	1.09317	0.461538	0.38
VStr	0.695594	0.890202	0.523974	1.12932	1.19135	0.6191	0.643401	1.01518	0.662246	0.646512	2.24673	0.819622	1.25893
VPal	0.128962	0.18705	0.0802005	0.208936	0.206861	0.103846	0.127119	0.276975	0.189189	0.173844	0.47851	0.17433	0.151277
Tustr1	0.613699	0.377778	0.337461	1.3817	0.985075	0.546875	0.621918	0.875	0.583333	0.7	1.2043	0.717857	1.06993
Tustr2	0.398922	0.292135	0.246914	0.839117	0.981132	0.379121	0.440141	0.787129	0.544118	0.515267	1.08889	0.583333	0.91411
Tustr3	0.498494	0.482353	0.268631	1.13397	0.6525	0.553922	0.556485	0.80123	0.475104	0.518717	1.08791	0.55916	0.955823
TuPal1	0.681967		0.363281	1.52419	1.192	0.653846	0.773973	1.07724	0.835616	0.717703	2.42797	0.878378	1.296
TuPal2	0.556		0.342105	1.1129	0.859551	0.521127	0.480583	0.752	0.502024	0.529915	2.6087	0.503311	0.775701
TuPal3	0.454545		0.225397	1.12027	1.04355	0.653846	0.680077	0.674653	0.402889	0.410898	0.987013	0.382979	0.963918
HDB	0.239075		0.0790274	0.337436	0.331429	0.163583	0.210526	0.409586	0.264045	0.21241	0.514019	0.16318	0.19871
SIB	0.218527	0.182186	0.0784844	0.297566	0.239829	0.14741	0.160669	0.304556	0.28331	0.240051	0.482759	0.20935	0.265159
OB_gl	0.408397	0.267123	0.169811	0.40856		0.282258
OB_gr	0.332721	0.228504	0.210127	0.400436		0.135922	0.18477	0.479545				0.237004
OB_ipl	0.0989011	0.163158		0.425076		0.157407	0.172414	0.183673				0.10101
OB_mtr	0.431034	0.254545		0.533849		0.174468	0.157377	0.519651				0.423729
OB_opl	0.389503	0.235294		0.490815		0.22606	0.165821	0.532855				0.326044
AON1	0.792208	0.444748	0.472318	0.992	1.10784	0.619772	0.596529	0.981366	0.460829	0.350785	1.08358	0.779259	1.03789
AON2	0.63617	0.485623	0.666667	0.982405	1.00813	0.604396	0.625	1.05991	0.393305	0.584693	1.6788	0.852995	1.09744
AON3	0.303571	0.231884	0.77551	0.65	0.702128	0.833333	0.666667	0.767442	0.446809	0.355769	0.344828	0.553571	1.27419
LPrP1	0.80292	0.789474	0.607477	1.27273	1.38281	0.627451	0.704545	0.975758	0.56	0.637795	2.30556	0.863354	1.31818
LPrP2	0.747475	0.837321	0.664557	1.23246	1.03785	0.67313	0.638418	0.938697	0.590909	0.675958	2.36182	0.810726	1.49225
LPrP3	0.650485	0.454887	0.507143	1.03769	1.03774	0.619231	0.704467	1.06218	0.461929	0.545732	1.11	0.65126	1.26807
Bec	0.529101	0.271028	0.45098	0.85124	0.483871	0.383721	0.619835	1.10309	0.328859	0.409524	0.897959	0.445652	0.706767
Cla	0.628866	0.506329	0.393939	1.00926	0.706767	0.536585	0.536082	0.734513	0.5625	0.569106	1.13846	0.629214	0.855856
Ven	0.368421	0.0797872	0.296443	0.592742	0.621053	0.401559	0.513514	0.663043	0.33913	0.125	0.463415	0.148148	0.496124
VPrP1	0.484262	0.364253	0.306034	0.903101	0.82397	0.557196	0.49226	0.846758	0.44385	0.579937	1.4075	0.718468	0.815217
VPrP2	0.607639	0.525963	0.355828	0.809725	1.06281	0.3829	0.472826	0.809804	0.488525	0.602699	1.94308	0.700617	0.876923
VPrP3	0.503333	0.551198	0.317829	0.827485	0.728507	0.424594		0.803797	0.46841	0.560976	1.18121	0.561753	0.741463
PHyA	0.133501	0.159974	0.0718391	0.317843	0.147205	0.0979335	0.0872947	0.301343	0.214097	0.20021	0.487113	0.157965	0.223543
THyA	0.196602	0.114026	0.0940228		0.178172	0.163278	0.245931	0.326463	0.211845	0.22813	0.41918	0.198029
Rt	0.162216	0.186551	0.0876133	0.337789	0.244256	0.111481	0.127253	0.335845	0.29525	0.201878	0.526316	0.179646	0.196954
VPL	0.304009	0.384715	0.212121	0.558236	0.34292	0.22192	0.271296	0.466354	0.254545	0.34689	1.33991	0.274477	0.295993
ZI	0.157706	0.191564	0.0598958	0.370766	0.238235	0.134703	0.216814	0.334842	0.263514	0.179283	0.396341	0.177778	0.264234
p3Tg	0.107143	0.17803	0.040146	0.345679	0.147436	0.164179	0.18254	0.345679	0.223938	0.125	0.317647	0.0588235	0.275093
p3SNC	0.125	0.102564	0.0222222	0.223404	0.0833333	0.0689655	0.038835	0.183673	0.148936	0.0789474	0.377049	0.0172414	0.175258
p3SNR	0.045977	0.0421941	0	0.161972	0.0246305	0.0377358	0.0322581	0.102362	0.0222222	0.0560748	0.215385	0.015625	0.0826446
LD	0.381818	0.286689	0.245283	0.686032	0.577267	0.322622	0.385714	0.562212	0.369518	0.381032	1.53201	0.380727	0.403974
LP	0.497312	0.479087	0.262443	0.804665	0.551683	0.389554	0.436111	0.617699	0.472546	0.436667	1.35308	0.406593	0.482688
Po	0.448235	0.412698	0.298423	0.754269	0.540404	0.424431	0.374755	0.626556	0.485637	0.469194	1.59366	0.379619	0.455587
VPM	0.400604	0.498399	0.262362	0.700212	0.543621	0.388864	0.37982	0.617624	0.498798	0.45506	1.66765	0.372222	0.440496
SPF	0.2625	0.19	0.138211	0.413613	0.273723	0.170404	0.225806	0.328205	0.298969	0.300885	0.747826	0.226804	0.33887
p2LimRt	0.264706	0.103448	0.0531915	0.278196	0.168831	0.105442	0.208333	0.21066	0.120879	0.200692	0.373068	0.23382	0.213198
PR	0.162437	0.0909091	0.0253165	0.266355	0.202454	0.104938	0.137168	0.245283	0.178899	0.0852713	0.293103	0.133829	0.1777
p2SNC	0.0540541	0.0357143	0	0.169014	0.0865385	0.164179	0.1	0.154639	0.137931	0.115942	0.333333	0.0188679	0.00943396
p2SNR	0.047619	0.0607477	0.0291971	0.0894737	0.0566038	0.0666667	0.0498084	0.0855615	0.0583333	0.113208	0.186275	0.0566038	0.120805
APT	0.156863	0.197917	0.0982906	0.350365	0.205689	0.108553	0.155629	0.240854	0.253543	0.232258	0.401007	0.166362	0.211055
JcP	0.126354	0.14	0.0773196	0.373199	0.236842	0.126923	0.145833	0.267477	0.212479	0.168807	0.334975	0.193277	0.28021
LT	0.19209	0.112033	0.0615385	0.326057	0.279126	0.150087	0.181818	0.290938	0.23412	0.180743	0.368737	0.179012	0.251248
p1LimRt	0.218009	0.107914	0.102041	0.293814	0.145833	0.107914	0.157895	0.27619	0.204762	0.18125	0.372093	0.204545	0.20339
p1BRt	0.114198	0.08	0.0409556	0.21519	0.205882	0.0974576	0.153846	0.223565	0.153846	0.139683	0.27027	0.188953	0.316384
p1SNC	0.111111	0.0731707	0.0178571	0.225	0.109091	0.0666667	0.106667	0.237113	0.148148	0.15625	0.27907	0.0847458	0.158416
p1SNR	0.0931677	0.0710059	0.0521739	0.0961538	0.0729614	0.0696721	0.0295203	0.146341	0.0153846	0.116564	0.206522	0.0423729	0.0890052
TG	0.208672	0.18396	0.0496183	0.421806	0.273196	0.140924	0.225201	0.325811	0.271233	0.184211	0.346875	0.261563	0.347379
SC	0.222725	0.321523	0.10619	0.411391	0.373659	0.220887	0.194416	0.326906	0.233794	0.230427	0.394394	0.241793	0.295616
IC	0.318155	0.324267	0.0927743	0.599857	0.386608	0.281909	0.19432	0.300882		0.292828	0.435618	0.310049	0.384536
m1LimRt	0.105919	0.125	0.037037	0.270175	0.25	0.110368	0.12069	0.281915	0.180556	0.15493	0.284	0.195804	0.219653
m1BRt	0.114537	0.122164	0.0656566	0.225434	0.166667	0.0984849	0.116505	0.174455	0.160088	0.157676	0.245478	0.139013	0.11236
m1SNC	0.0958904	0.0862069	0.0298507	0.107692	0.237624	0.0428571	0.162162	0.227273	0	0.169811	0.113636	0.015873	0.120482
m1SNR	0.0629371	0.0419162	0.0247934	0.11875	0.0860215	0.0658915	0.0534979	0.14094	0.0888889	0.0625	0.289855	0.0592593	0.0773196
m2A	0.147573	0.20814	0.0724638	0.390642	0.245997	0.157293	0.14937	0.218295		0.2	0.404834	0.271754	0.196388
SCnf	0.105263	0.113924	0.0860215	0.208955	0.225352	0.145455	0.163265	0.180556		0.144737	0.238095	0.1875	0.171717
m2BRt	0.119497	0.100529	0.052	0.176136	0.103448	0.0706215	0.114754	0.220339	0.154286	0.138365	0.251163	0.164706	0.191083
m2SNC	0.111111	0.145833	0.0212766	0.03125	0.108911	0.0181818	0.104478	0.0736842	0.0322581	0.148148	0.128205	0.0666667	0.205882
m2SNR	0.0967742	0.0782609	0.036036	0.151515	0.0804196	0.0619469	0.0338983	0.114865	0.0519481	0.125	0.176471	0.0175439	0.121795
CB_gr	0.325721	0.226781	0.143721	0.404595	0.47604	0.266678	0.309447	0.232689	0.397322	0.306304	0.525666	0.464842	0.445931
CB_mo	0.321228	0.194677	0.148372	0.458027	0.508004	0.278694	0.260493		0.369999	0.310087	0.326657	0.434616	0.485514
CBN	0.0643154	0.0500569	0.0300569	0.138858	0.118797	0.0490196	0.0636042	0.0423805	0.0836177	0.0695771	0.0693277	0.0916249	0.100982
isA	0.158434	0.129125	0.0637255	0.290959	0.186728	0.133412	0.136428	0.229241		0.183795	0.319967	0.170923	0.125685
isLimRt	0.0465116	0.0798122	0.0359712	0.207921	0.149533	0.112108	0.0887097	0.207921		0.196429	0.246154	0.101695	0.17
isBRt	0.0851064	0.106576	0.0555556	0.187879	0.138462	0.0678392	0.08	0.150485		0.14557	0.235294	0.0869565	0.188235
isSNC	0.0759494	0.15	0.05	0.137255	0.0985916	0.0540541		0.111111		0.147541	0.146341	0.0422535	0.0714286
isSNR	0.0882353	0.0449438	0.0277778	0.157895	0.0452261	0.133758	0.0769231	0.231405		0.15534	0.254902	0.0892857	0.146497
r1	0.118534	0.0694133	0.0438001	0.265114	0.160214	0.082777	0.100408	0.179076	0.146667	0.156921	0.244565	0.160027	0.13979
r2	0.150107		0.0453527	0.317886	0.169668	0.0957346	0.0933962	0.228301	0.189225	0.12858	0.271362	0.192462	0.207285
r3	0.150696		0.0606362	0.325387	0.114848	0.0908551	0.122908	0.252685	0.17853	0.168317	0.303738	0.166923	0.2169
r4	0.163128		0.0552735	0.316508	0.151391	0.114565	0.119	0.21673	0.191841	0.131579	0.264773	0.132626	0.191914
r5	0.0884354		0.0316224	0.17744	0.185622	0.0994089	0.101318	0.146465	0.19739	0.0885874	0.169367	0.138323	0.149451
r6	0.123632		0.0431165	0.219158	0.303406	0.116332	0.113613	0.150364	0.213911	0.119028	0.195245	0.177799	0.20662
r7	0.13735		0.0450064	0.232858	0.277394	0.132767	0.141231	0.190364	0.235248	0.155405	0.15976	0.187338	0.223631
r8	0.108261		0.0551232	0.220355	0.210405	0.131378	0.118074	0.20806	0.207504	0.167994	0.170572	0.174035	0.176405
r9	0.127205		0.0564011	0.243001	0.200215	0.125707	0.113749	0.184011	0.175567	0.162373	0.173729	0.188841	0.191091
r10	0.144719		0.0492866	0.257004	0.231282	0.121274	0.121824	0.203853	0.203749	0.136026	0.141333	0.234536	0.182507
r11	0.137367		0.0530191	0.29173	0.284592	0.117443	0.141884	0.194102	0.195038	0.149096	0.135593	0.25	0.25641

## Sheet: Subtype 08
	CFS0097	CFS0137	CFS0142	CFS0209	CFS0210	CFS0217	CFS0218	CFS0138	CFS0139	CFS0140	CFS0141	CFS0170	CFS0208
region	Subtype 08	Subtype 08	Subtype 08	Subtype 08	Subtype 08	Subtype 08	Subtype 08	Subtype 08	Subtype 08	Subtype 08	Subtype 08	Subtype 08	Subtype 08
ORB_l1	33.2807	32.1029	33.8748	34.6283	40.996	36.4865	38.1157	40.2411	38.1919	41.2368	151.944	41.0607	31.5446
ORB_l23	31.7917	31.6028	29.0231	31.5781	34.6541	35.2935	37.9838	36.3226	33.8818	36.7836	147.188	38.0022	29.9353
ORB_l5	31.2781	32.2444	22.9099	28.8855	34.02	33.5332	37.2463	35.5443	34.6879	36.5992	142.17	35.2778	25.7351
ORB_l6	26.1871	26.911	18.9873	18.1234	24.4603	25.3245	30.2946	28.1932	30.1884	31.0736	112.93	25.3487	19.4412
FRP_l1	36.2672	28.928	30.506	37.3257	38.3815	41.0611	42.8937	39.5514	58.3478	44.2255	136.448	38.1894	30.2521
FRP_l23	33.495	28.0448	26.3056	32.6308	35.6914	36.525	41.2967	41.1971	43.3816	40.0995	150.91	35.6468	28.7278
MO_l1	34.1277	30.5585	31.8213	37.7104	38.0706	41.9946	43.4505	39.7673	53.7242	42.3067	136.869	37.7447
MO_l23	32.4939	29.6295	29.121	35.0066	36.269	39.3944	41.2297	39.2825	43.5733	38.5527	157.063	40.3394	32.1343
MO_l5	29.988	31.8529	25.7388	29.8337	32.9627	35.3255	37.4137	36.3574	35.9365	36.2781	140.577	35.6714	24.3902
MO_l6	24.9865	32.4588	19.1716	21.723	25.6143	26.7771	31.3221	31.8085	31.2366	31.795	119.993	27.0568	17.4205
SS_l1	34.2213	32.5162	32.1776	34.8245	35.8865	41.3062	45.1033	39.3182	40.4919	42.0491	161.795	34.7543	36.3802
SS_l23	34.0475	32.9386	31.2947	34.8221	34.5864	39.2968	42.307	38.0019	36.7229	39.2172	160.357	38.0071	36.1477
SS_l5	33.3206	33.1146	29.2121	31.7912	30.6801	34.9195	40.3089	37.1222	34.8283	38.0805	136.998	37.3194	34.2967
SS_l6	24.696	30.9265	20.1723	22.284	22.7687	24.4934	33.4385	32.8234	30.8978	33.7297	120.996	26.0604	23.9588
PTLp_l1	30.4815	33.1565	32.1557		33.0719	37.4779	45.2885	36.6643	40.6886	39.8638	162.681	31.6409	34.7642
PTLp_l23	30.875	33.9799	30.1685	32.8814	35.0231	36.2744	43.8787	33.1	40.3731	39.6026	169.3	32.4459	33.75
PTLp_l5	34.3423	30.653	27.845	33.102	32.3852	31.3577	41.6007	37.8231	37.9962	40.0962	157.962	36.377	35.9088
PTLp_l6	26.3108	22.9321	20.2481	24.4752	23.25	20.3348	35.743	31.037	33.1714	35.1759	133.61	25.8571	27.3086
VIS_l1	32.6952	29.7496	29.4481		35.2146	34.2293	42.0674		44.4846	42.5229	150.92	32.2009	34.1742
VIS_l23	31.2935	29.5995	29.8581	34.6353	33.7099	34.9897	42.7112		41.3152	40.748	168.716	29.9597	31.3719
VIS_l5	31.6986	25.956	23.5324	31.4678	32.3075	31.9589	40.3791		39.8837	38.7874	160.842	32.5668	32.0473
VIS_l6	23.1186	19.7793	17.778	24.7014	25.0911	20.8762	30.562		34.0607	35.9615	126.673	23.2145	25.0736
RSP_l1	26.7889	25.6357	24.8022		31.2669	29.601	36.4156		36.5922	38.4559	129.144	28.5917	24.0475
RSP_l23	24.0238	20.8543	21.0258	27.6167	28.5217	30.4603	37.6519		35.5301	35.6899	140.776	30.2074	26.8142
RSP_l5	24.0137	24.6435	17.4338		29.9925	28.7248	35.4134		35.6712	32.3452	121.565	29.5273	25.3458
RSP_l6	15.6429	20.8247	12.3048	20.3112	20.5601	18.4692	28.7516		25.2308	29.5818	76.4861	19.5046	16.4519
CA1_so	31.4137	38.7004	24.0591	35.7748	35.0963	43.4715	46.2115	39.9389	37.0905	42.1361	209.937	26.486	26.0632
CA1_sp	7.46512	13.188	7.13287			10.7634	14.6087	9.832	9.83974	13.16	54.8427	4.39869
CA1_sr	31.5386	36.7834	28.4446	35.3361	34.4107	42.9919	42.1858	38.4495	36.1703	39.8779	182.092	28.8627	27.7826
CA1_slm	28.7562	42.6286	23.1754	34.744	33.7841	43.1028	48.1823	44.1992	41.0105	42.947	154.5	27.4418	30.0053
CA2_so	17.5231	27.3784	9.72414	20.3286	18.2344	26.0423	23.0957	31.7959	28.3537	32.4677	155.154	13.9362	9.22222
CA2_sp	2	7.16129	2.15625	5.325	5.98	4.13889	4.65	6.6129	5.56522	7.5	26.4	2.15625	2.54286
CA2_sr	16.6383	26	11.9429	17.9286	20.2812	23.3509	22.1881	31.1333	29.7662	27.2373	122.603	12.4528	9.69491
CA2_slm	15.4706	29.75	14.5263	19.7429	22.0784	27	27.9767	41	32.1212	35.625	158.841	8.74074	9.20833
CA3_so	10.9811	20.8556	9.66875	16.4015	12.7708	17.3048	18.8556	27.5752	20.9197	24.216	95.8657	12.9091	9.6
CA3_sp	4.22619	9.10638	2.25688	8.98361	6.51515	10.6765	6.21333	12.9808	9.41892	10.3176	35.7692	4.58333	3.69767
CA3_sr	15.4641	24.2821	11.9787	18.4196	19.3151	24.6491	25.4463	31.7731	27.5694	31.4333	108.63	15.8099	11.6383
CA3_slm	14.3824	32.1111	12.1351	20.2308	19.3778	26			25.4074	39.12	153.909	12.6	13.3182
DG_gr	1.55794	4.01734	2.1694			3.80925	5.58247	5.16931	5.04688	8.39442	29.2113	2.02439
DG_Hil	9.68902	15.547	8.2905	13.8077	8.88298	15.0769	19.6043	19.4877	16.2945	17.3252	54.7628	8.09091	6.83908
DG_mo	25.4438	40.5933	21.2675	32.54	28.08	37.457	44.9717	42.8733	41.5055	51.0545	205.728	19.9361	18.8083
SUB_mo	20.3514		22.8333			23.0282	32.9663	34.0256	33.74	29.9714	105.259	24.7143
SUB_pys	22.341		18.6558	25.0259	23.6825	25.3067	30.136	24.9643	27.0063	28.0542	114.597	24.5776	26.8598
BST	18.8891		17.6452	28.7424	21.0217	32.1903	30.0035	38.4239	26.6197	31.4833	147.638	24.8057	18.9811
Cau	27.0773	34.0085	22.2173	26.8749	22.8349	29.2549	31.1462	31.2571	25.144	33.2604	133.678	22.6	18.6695
Put	29.1337	29.0793	20.9658	23.4015	19.4272	31.5182	34.0243	34.0185	25.9609	33.383	122.96	25.5551	20.0304
EPal	28.471	31.8629	16.8046	24.3609	16.7542	28.3478	33.1342	30.5846	27.6792	32.1616	117.818	23.841	18.0603
IPal	2.87952	17.8016	4.40988	9.47543	7.04685	2.07296	1.96118	17.5507	17.2465	17.4148	65.8592	13.7368	7.43714
VStr	30.1989	29.8033	20.4805	22.0731	19.2438	28.826	33.2043	35.5464	31.3253	32.6005	103.207	21.6612	16.7308
VPal	3.83279	6.52518	2.5848	3.54796	3.29626	3.91	6.29298	6.89125	6.52452	6.73923	32.1891	4.64464	2.48134
Tustr1	28.7205	15.4074	17.6656	22.8202	13.7313	20.3385	23.6795	26.6287	24.8768	34.9292	66.1613	18.7714	13.5944
Tustr2	19.5822	11.7528	10.5062	15.2618	10.3019	12.2857	18	22.5693	17.7892	26.458	53.9704	14.3778	11.9141
Tustr3	22.5452	15.0196	11.8007	19.6962	7.4425	19.4657	20.4582	26.9795	16.5456	24.9109	57.8608	15.3721	11.1305
TuPal1	37.4885		19.5156	23.6935	16.688	22.7436	38.4589	32.1057	28.4795	37.8182	128.072	25.5405	16.552
TuPal2	25.26		13.5188	19.1344	12.8652	20.2676	26.8689	21.076	20.0972	29.2137	119.257	17.2252	10.9393
TuPal3	20.4945		10.0429	20.7371	14.277	17.2179	31.1762	18.8575	13.6051	18.4404	52.5152	12.4851	11.3866
HDB	8.1671		3.27964	4.56513	4.84429	6.16553	10.413	9.87582	8.1264	8.31265	31.891	4.42678	3.05935
SIB	4.70546	5.92038	2.53586	3.48783	3.10064	4.82968	5.76318	6.72422	7.37447	7.7484	33.2524	5.25508	3.50257
OB_gl	19.1298	4.81849	5.24195	10.1556		10.4798
OB_gr	10.0349	4.59482	11.5806	5.68194		5.01809	5.97757	9.59773				4.75797
OB_ipl	3.01099	4.64211		7.39755		6.12963	6.56034	3.34694				3.0202
OB_mtr	15.7931	4.37273		7.79497		6.91064	7.35082	11.2096				13.5932
OB_opl	16.6602	9.51765		15.3081		15.5306	16.0931	19.5639				12.2565
AON1	25.7013	16.2265	19.91	26.484	25.3627	26.7034	34.6312	31.1553	22.9032	18.2592	74.4896	23.357	14.6832
AON2	26.0234	19.7444	21.2054	27.0323	25.1951	26.4615	32.25	33.5484	23.4435	33.2334	114.173	23.7042	15.8949
AON3	12.5179	9.7971	22.9796	19.72	23.2128	28.7222	34.1667	30.9302	23.1489	18.0721	36.2299	18.5357	18.6694
LPrP1	28.7372	33.0614	27.1215	30.6263	35.7578	32.5098	36.3295	37.7333	36.88	39.8346	157.089	31.764	20
LPrP2	29.2963	30.5167	20.2785	27.1404	28.1514	28.1413	30.9774	31.908	31.8864	34.7247	140.98	25.2965	17.3915
LPrP3	22.1456	22.1729	18.7286	21.7085	24.1258	28.2731	33.543	34.4663	24.7005	27.1921	72.9533	17.4034	16
Bec	18.9577	13.4579	15.7843	16.0826	10.9935	17.3081	27.3636	26.5155	18.1409	20.3619	73.6429	16.3587	11.8496
Cla	22.1959	21.8608	15.1212	20.6111	17.4737	23.6829	28.134	31.6195	21.7812	24.6341	75.1846	16.4831	13.7568
Ven	10.8079	3.10372	9.81028	11.0867	12.6989	15.8031	18.2757	16.8071	12.087	6.1413	45.8537	3.61111	6.59173
VPrP1	20.6223	12.4751	14.5647	19.8411	14.1798	20.9871	21.418	27.0707	18.5989	24.6677	87.24	17.3559	10.9379
VPrP2	22.5642	19.134	10.0184	20.2981	21.2563	14.8216	14.7255	25.5667	21.4557	29.2354	123.376	20.8102	11.1868
VPrP3	17.3367	20.1285	10.6085	16.7544	14.5407	15.1206		23.557	18.7974	26.1463	79.7181	15.9761	10.5098
PHyA	3.16205	5.13601	2.35878	3.50231	2.40623	3.50943	3.69836	6.56539	5.47563	6.2956	28.4271	3.40161	2.85969
THyA	4.15655	3.21393	2.70248		2.56476	4.74368	9.8686	7.18351	5.03018	7.3522	24.4625	4.1586
Rt	3.86782	8.03037	3.43807	5.4277	3.41354	5.35857	4.60764	8.9085	10.0116	7.62598	35.75	5.01327	4.21523
VPL	9.34855	18.8821	7.17094	12.6098	6.28319	12.4937	14.4037	17.1557	11.6891	16.2464	114.157	8.2092	5.86339
ZI	3.12186	6.98946	2.96875	4.45633	2.75294	5.26484	7.17478	6.45249	5.64189	6.81673	20.6006	4.2254	3.81168
p3Tg	3.56429	5.63636	1.69708	3.5	2.66667	5.12687	6.39683	5.65432	6.01931	5.3875	21.0588	1.70588	4.15242
p3SNC	2.125	4.16667	0.511111	2.26596	1.19792	2.25	1.87379	4.05102	3.02128	4.36842	24.5574	0.982759	1.89691
p3SNR	1.70115	1.90717	0.414141	1.27465	0.655172	1.80189	2.45565	2.11811	1.97778	3	14.4462	1.0625	0.917355
LD	13.7758	10.7474	9.0669	16.7342	10.7752	16.6877	19.9349	24.3303	19.4846	22.4725	137.797	11.5371	9.14437
LP	13.164	19.5247	10.5415	15.3819	10.8786	19.6507	23.4194	21.8177	18.7671	21.155	119.979	9.88278	9.13748
Po	14.0435	22.2825	9.60023	16.351	10.5535	18.8954	19.9569	23.2365	20.4282	21.4853	136.964	10.2094	8.67622
VPM	13.3368	21.8036	8.09726	15.966	9.16132	16.5164	18.972	23.8061	20.6426	21.9826	125.604	9.59676	7.40372
SPF	5.05625	7.53	5.73984	5.52356	3.89781	6.93274	12.1336	9.56923	8.25258	9.77876	51.5913	5.34021	4.65116
p2LimRt	3.62745	4.02069	2.79787	3.12782	2.98052	3.62585	6.0875	5.51015	3.99451	4.68166	22.9448	3.84342	2.82234
PR	2.1269	2.94466	1.37025	2.74766	2.38037	3.99383	4.65929	3.98113	3.50459	3.82171	14.6078	2.40149	3.34843
p2SNC	1.75676	3.36905	0.830508	2.56338	1.04808	2.19403	2.15	3.93814	2.58621	3.49275	24.9048	0.716981	1.36792
p2SNR	1.53061	2.19626	0.70073	1.53684	0.811321	1.6549	2.38697	1.94118	1.65833	3.0566	13.9902	1.04717	0.986577
APT	3.91554	7.29167	4.48718	4.35523	2.9256	5.46875	7.33444	6.58841	5.85039	8.87903	33.2936	3.82084	3.83752
JcP	3.53791	4.85556	2.84021	4.52594	3.13876	5.71154	7.27917	7.09271	5.29848	5.88073	22.803	4.32353	4.51313
LT	4.09605	4.88382	3.12308	4.77353	3.70388	6.71902	7.41608	8.43879	6.30672	6.16554	24.7715	4.70782	5.42429
p1LimRt	3.28436	4.69065	3.53061	3.48454	2.47917	5.09353	5.2807	6.09048	4.79524	5.19375	19.6337	4.5	4.16102
p1BRt	2.54012	3.52	1.44369	2.49367	2.5	3.70763	5.65992	4.52266	3.03205	4.45714	14.1321	3.21802	3.52542
p1SNC	1.79167	3.29268	0.785714	3.6	1.81818	2.53333	2.4	6.02062	3.03704	3.73438	22.6744	1.05085	2.40594
p1SNR	1.44099	2.66272	0.817391	1.27564	1.03004	1.72951	2.53137	1.89024	1.70769	2.7546	13.7065	0.966102	0.921466
TG	4.55827	7.30342	3.14885	5.04956	4.17698	6.84475	9.43968	10.1058	7.39452	7.1904	25.1797	6.39713	6.23535
SC	7.24508	14.0962	4.25383	7.00477	7.54869	13.9854	12.2828	12.7078	9.51037	8.67421	31.412	7.47758	5.60012
IC	7.70727	10.5577	3.55397	8.07174	6.16822	11.4874	9.40041	10.1318		8.76471	31.5143	6.92745	6.14611
m1LimRt	2.69159	4.35227	2.15926	3.7193	2.87903	5.37458	4.7931	6.75	4.74074	4.75587	17.608	4.53147	3.79769
m1BRt	2.63436	4.4171	2.17929	2.63006	2.65972	4.39141	4.94175	4.87539	4.37281	4.91701	17.199	3.09417	2.55056
m1SNC	2.71233	3.15517	0.955224	1.72308	2.51485	3.31429	4.27027	4.82955	2.43333	3.32075	14.8409	0.809524	4.15663
m1SNR	1.43357	2.13174	0.636364	1.275	1.00717	1.56202	2.25926	2.36913	1.73333	2.4375	13.8841	0.859259	0.979381
m2A	4.0233	5.45814	2.4692	5.01632	3.17613	6.47979	6.67992	7.9106		6.88067	22.2734	5.29317	3.45824
SCnf	2.82105	4.43038	2.27957	2.56716	3.50704	5.33636	5.32653	6.25		3.93421	14.4762	3.60938	3.27273
m2BRt	2.49057	3.9709	1.764	2.16477	2.49425	4.81356	4.78689	6.6017	3.56571	4.2327	17.9814	3.18824	3.66242
m2SNC	1.31944	2.5625	1.23404	0.78125	1.82178	3.29091	5.41791	3.6	1.25806	2.88889	10.9231	1.18333	2.51471
m2SNR	1.14516	2.25217	0.90991	1.83838	1.11538	1.81858	2.44492	3.08784	1.93506	2.85156	9.10588	1.36842	0.891026
CB_gr	17.3687	17.1733	10.9483	16.1409	14.3487	19.0786	26.125	15.2713	23.0971	21.8849	41.0061	16.9758	13.7023
CB_mo	14.736	12.2336	10.8685	13.4184	13.1831	18.0737	22.5175		20.0121	16.9333	28.525	18.3445	13.8259
CBN	2.38589	2.72014	1.25345	3.55767	2.59624	4.07398	5.72792	3.62849	3.98009	3.29877	6.88445	2.4889	2.37307
isA	3.65843	4.29794	2.0098	3.8902	2.54887	5.38371	5.36803	6.91341		5.23753	19.6538	3.87466	2.27625
isLimRt	2.06202	3.44601	1.57554	2.32673	2.85047	5.24664	4.12903	5.74257		3.94643	16.9462	2.98305	2.84
isBRt	1.85461	2.9932	1.24242	2.23636	1.98462	4.69849	4.10857	5.09223		3.06329	17.638	2.1913	3.27059
isSNC	1.79747	2.6	1.05	1.15686	2.05634	2.78378		3.54167		3.54098	13.4878	1.6338	1.22619
isSNR	2.05882	2.37079	0.777778	2.02632	0.929648	2.07006	2.86391	3.50413		3.59223	8.2549	1.66071	1.04459
r1	2.46624	2.86789	2.12585	3.33139	2.53204	3.36449	5.02286	4.78241	4.95778	4.6795	13.316	3.64973	2.51527
r2	3.65064		2.38914	4.55177	2.74584	4.291	4.31132	6.11257	5.83837	5.03799	13.9099	4.36568	3.76689
r3	4.01392		2.40706	4.47745	1.7982	3.46378	4.97908	7.64556	6.58576	5.64825	13.926	3.74846	3.73466
r4	3.29274		2.27919	4.0772	2.28151	4.60794	5.0835	6.29712	7.81698	5.01711	13.3795	2.92131	2.92075
r5	2.14674		1.63336	2.75531	2.90451	3.89522	4.95911	4.34596	7.323	3.39785	9.11239	3.49503	2.25989
r6	2.94122		2.19743	4.11466	3.73426	4.5765	6.74712	5.04006	6.25328	4.90931	9.9305	4.57568	3.30191
r7	3.03146		2.30219	4.05062	3.68164	5.59843	7.08588	6.9197	6.57514	5.38022	10.2336	4.17281	3.58895
r8	2.94202		2.39105	4.1517	3.39017	4.67156	6.25893	7.23697	5.55207	5.2042	10.6645	3.84219	3.11575
r9	3.1737		3.49776	4.22228	3.7605	4.52043	6.00828	7.50916	5.19239	5.68072	11.6653	4.60515	3.48935
r10	3.60494		3.07004	4.6218	3.81616	5.0393	6.85993	8.10573	5.00245	5.52497	10.4187	5.43041	3.45868
r11	3.86904		2.54492	5.40888	4.10816	6.18416	8.06583	7.86113	6.32529	5.84036	9.99576	5.91633	4.79131

## Sheet: Subtype 09
	CFS0097	CFS0137	CFS0142	CFS0209	CFS0210	CFS0217	CFS0218	CFS0138	CFS0139	CFS0140	CFS0141	CFS0170	CFS0208
region	Subtype 09	Subtype 09	Subtype 09	Subtype 09	Subtype 09	Subtype 09	Subtype 09	Subtype 09	Subtype 09	Subtype 09	Subtype 09	Subtype 09	Subtype 09
ORB_l1	9.23043	9.85906	9.0647	10.5133	10.464	9.70639	9.40027	11.7708	9.1596	9.3904	36.8112	12.4884	15.0376
ORB_l23	9.31313	10.113	8.10991	10.3465	9.56808	9.39982	10.082	10.804	8.29434	9.2004	37.9624	12.1707	14.1109
ORB_l5	8.87772	9.31716	5.7061	9.51474	9.01545	8.04716	8.87228	9.58249	7.85993	8.20164	32.6081	10.6481	10.9614
ORB_l6	7.07562	6.87173	4.51033	5.60668	6.175	5.2106	6.89428	7.30786	6.50452	6.30631	24.0491	6.65812	7.44885
FRP_l1	10.7543	11.3305	7.16867	12.6789	10.1734	10.6026	10.4485	12.3827	13.837	10.7157	33.6217	11.7269	13.7647
FRP_l23	10.0792	11.2873	6.32407	11.2103	9.38286	9.665	10.7912	13.0529	10.6232	10.2618	38.3744	10.8979	12.6167
MO_l1	10.1041	12.4695	7.92512	12.6693	9.63011	10.8315	10.8	11.805	12.5552	9.89916	33.9125	11.97
MO_l23	10.0284	11.7357	7.79839	12.0599	9.69204	10.3944	10.9293	11.4402	10.6514	9.68685	40.7708	14.2685	13.3189
MO_l5	8.69345	10.489	6.5912	10.0779	8.48479	8.89812	9.24297	10.1672	8.41934	8.42105	33.1182	11.7573	9.36424
MO_l6	6.73105	9.09219	4.38219	6.80905	6.31862	5.47062	6.75992	7.98915	6.59841	6.62878	25.5309	7.44713	5.72321
SS_l1	10.4719	12.444	7.4749	11.1377	9.56036	10.5717	10.7325	11.0105	9.80502	10.2945	38.3358	10.4367	15.7412
SS_l23	11.4904	12.2675	8.7542	12.1705	9.72702	10.6208	11.3093	10.3586	9.66688	10.2426	41.5675	14.2651	16.3041
SS_l5	9.75331	10.2977	7.20799	10.7181	8.7042	8.33678	9.39817	9.99906	8.33462	8.85014	31.8698	12.6075	14.2846
SS_l6	6.61867	8.4524	4.47246	6.78401	5.97781	4.79472	7.14091	8.47997	6.90128	7.28619	26.0353	7.75851	8.57431
PTLp_l1	11.7222	12.8163	7.68852		9.43114	9.91912	11.7115	10.3143	10.6946	10.9812	39.3804	10.1713	14.9434
PTLp_l23	11.5625	11.8474	8.25543	11.1495	10.1561	9.59567	11.9803	9.33	11.2164	11.2384	45.1932	12.5676	14.6932
PTLp_l5	10.8198	9.59126	6.67	11.3	9.4735	8.24507	9.78445	9.4898	9.24809	9.49039	36.4333	12.7302	14.7993
PTLp_l6	7.65315	6.97531	4.31852	8.17769	6.52193	4.5	7.28505	8.30093	7.90204	7.52261	27.1826	8.03361	10.04
VIS_l1	11.7791	10.5311	6.76709		10.433	9.40348	9.32635		12.325	11.1564	34.1908	11.0259	14.5131
VIS_l23	10.6292	9.41605	7.30664	12.8947	10.0066	9.523	10.1254		11.1714	11.02	40.322	12.1859	13.3945
VIS_l5	9.53333	8.20777	5.35531	10.9076	9.38224	8.81005	8.65884		9.35011	9.14286	31.5286	11.9704	13.1116
VIS_l6	6.4168	6.06132	3.83649	7.79051	6.93258	4.27235	5.71533		7.89376	7.5	24.3111	7.5	9.31664
RSP_l1	8.71972	8.08333	6.12088		9.50199	7.78082	8.0167		9.88997	9.14559	26.8426	9.28402	9.23184
RSP_l23	7.46577	6.10762	4.82704	9.89167	8.58601	7.42002	8.14241		8.67031	8.49303	27.1475	10.9865	10.5208
RSP_l5	6.47032	7.05	3.69485		8.57836	6.776	7.3048		7.3379	6.81746	20.722	9.64849	9.07711
RSP_l6	4.10714	6.08935	2.3619	6.01862	5.41581	3.76027	4.85987		5.25275	5.56364	11.3333	5.90826	5.25
CA1_so	13.6123	14.5281	8.76355	14.4584	14.437	13.3462	14.2308	12.5895	11.9791	13.0552	79.9574	12.1934	14.4421
CA1_sp	3.70349	4.93162	2.86014			3.23664	4.51304	2.976	3.37179	4.19333	22.4382	2.47712
CA1_sr	15.4236	15.5695	11.3152	15.7964	15.2628	14.3205	15.2622	14.1682	14.153	14.0809	81.7248	14.409	17.3932
CA1_slm	12.6184	13.0214	9.22368	14.1449	13.0682	12.3318	14.0099	14.1916	12.9298	12.4704	54.3008	13.9726	18.9043
CA2_so	7.72308	9.72973	5.32759	9.31429	7.21875	7.4507	7.87826	10.1429	9.34146	8.16129	45.4154	7.68085	6.4
CA2_sp	1.03333	2.93548	1.15625	2.475	2.42	1.36111	1.45	2.22581	1.86957	2.14706	7.88889	1.3125	1.34286
CA2_sr	7.80851	9.07895	6.4	8.08571	9.04688	7.45614	9.28713	9.65	11.1818	9.18644	41.2241	5.35849	6.18644
CA2_slm	8.35294	10.9583	6.63158	9.71429	10.0784	7.16667	8.81395	12.5652	9.66667	10.1875	48.2727	4.85185	6.625
CA3_so	6.2217	8.18889	4.775	8.7197	7.47917	7.12834	9.24444	10.5133	8.80292	8.91975	39.2313	6.83471	6.09091
CA3_sp	3.59524	5.2766	1.52294	5.52459	3.9697	5.62745	3.70667	6.375	4.36486	5	18.7231	4.5	2.67442
CA3_sr	9.16022	12.0385	7.35745	11.1119	11.1918	11.4912	13.6667	13.6879	12.6806	12.68	52.77	10.9421	8.57447
CA3_slm	8.82353	12.4444	7.51351	11.1538	10.7333	11.0333			11.2593	12.12	56.9545	7.06667	8.45455
DG_gr	0.965665	1.74566	0.770492			0.83237	1.54639	1.51323	1.79297	2.04781	9.80412	0.829268
DG_Hil	6.96951	8.76923	5	8.48077	5.2234	7.41758	9.77005	9.7037	8.04795	8.35366	27.6987	6.41212	5.25862
DG_mo	14.1719	16.3869	11.3566	16.0062	14.5029	14.2191	15.7582	16.397	16.6091	17.4986	84.3235	12.1916	14.1537
SUB_mo	5.08108		4.83333			6.26761	7.47191	8.74359	8.22	6.95714	23.7759	7.82857
SUB_pys	6.89508		4.39935	9.50259	7.57346	6.73778	8	7.58766	7.50473	7.38855	26.3672	8.97964	10.7713
BST	4.82483		4.73387	8.97727	6.88406	7.69912	7.21479	10.4609	6.35211	7.02083	41.0345	8.03791	7.26887
Cau	6.95578	8.30114	5.94052	8.82956	7.32657	6.78414	7.17825	8.11685	5.81755	7.37033	35.1344	7.73201	6.9749
Put	7.41376	7.74981	5.60426	7.82211	6.68671	7.28683	7.89839	8.97642	6.03876	7.27316	32.6361	8.0079	7.93978
EPal	7.40549	8.35143	5.0874	7.42696	5.60957	6.92782	7.80813	8.17707	6.5046	6.88424	33.9249	6.79771	7.34358
IPal	0.742972	3.43149	1.03198	2.77505	1.87207	0.469957	0.388235	3.88062	3.05556	3.21617	11.8095	3.22735	2.09571
VStr	7.42323	9.61779	5.72318	7.5237	7.25838	6.90834	7.56091	9.79375	7.57644	7.38	28.1161	7.16806	7.64011
VPal	0.963934	1.51978	0.611529	1.09724	0.946985	0.813077	1.21671	1.66015	1.46647	1.41627	5.44699	1.07088	0.833988
Tustr1	5.74795	4.01481	4.01858	7.32177	5.4403	5.69271	5.56986	7.15809	6.10507	7.20833	13.629	5.13571	5.65734
Tustr2	4.43935	3.2809	2.71193	5.41009	3.85535	3.34615	4.7993	6.23267	4.5	5.76336	11.2	4.05556	4.92025
Tustr3	4.81777	4.24706	3.0052	6.62919	2.8125	5.03431	4.87866	7.10041	3.88797	5.34581	12.0879	4.46183	4.84538
TuPal1	7.58033		4.35547	8.10887	6.092	6.01282	7.98973	9.07317	6.53425	8.34928	31.8559	7.17568	6.576
TuPal2	5.592		3.3797	6.93548	5.33708	5.25352	6.13592	6.728	4.96356	6.48291	30.7087	4.64238	4.78037
TuPal3	4.34986		2.51587	7.00344	5.36934	5.01282	7.15326	5.314	3.30658	3.94256	11.5801	3.47021	5.0335
HDB	1.92545		0.659574	1.46974	1.49857	1.36514	2.02834	2.36601	1.7809	1.70883	5.80997	1.159	1.08129
SIB	1.25297	1.21323	0.596752	1.24779	0.914347	1.00498	1.15063	1.73501	1.69285	1.73042	5.15586	1.19411	1.02467
OB_gl	4.57634	2.15068	1.57714	3.06459		2.72984
OB_gr	3.26103	2.44523	2.70295	2.93399		1.92807	2.36009	4.06				2.13835
OB_ipl	0.934066	2.20526		2.9419		1.85494	2.14655	1.28571				1.0202
OB_mtr	4.81897	2.1		3.73308		2.48298	2.54098	4.60262				5.74576
OB_opl	3.94199	2.41961		3.87		2.81476	2.76142	5.4086				3.4175
AON1	7.11688	4.7749	5.63149	8.05733	7.80392	7.21483	7.90672	9.80745	5.1659	3.93979	16.6299	7.54074	7.27053
AON2	6.57447	5.47284	6.90774	8.17302	7.23577	6.88462	7.94531	10.2442	5.37866	7.53074	25.7087	7.68784	8.05897
AON3	2.85714	2.37681	7.42857	5.72	6.23404	8.5	9.66667	8.62791	5.28723	3.96635	6.14943	6	8.16129
LPrP1	8.22628	10.1754	7.65421	10.0101	9.78906	7.96732	8.22727	9.62424	8.3	8.95276	37.9556	9.92547	8.43182
LPrP2	7.49495	8.67943	6.18354	8.70175	8.17981	7.44598	8.07345	9.81609	7.4375	8.08711	34.3675	8.07886	8.66667
LPrP3	5.70227	5.2218	5.55714	6.57035	6.70126	6.72308	8.31615	9.27979	5.37056	5.7378	15.0133	5.05882	6.75301
Bec	4.32804	2.84112	4.4902	4.64463	2.56129	3.53488	5.93388	7.79381	3.67785	3.80952	14.4388	3.52174	4.05263
Cla	5.87113	5.20253	3.75758	6.43518	4.43609	5.29268	7.04124	9.07965	4.45833	4.44715	16.7385	4.29213	5.98198
Ven	2.52895	0.75266	2.56522	3.4254	4.21684	3.99805	4.66847	4.6712	2.73043	1.42391	9.41463	0.99537	2.84496
VPrP1	5.13075	3.3552	3.84483	6.02326	4.91011	5.43542	5.47059	7.74853	3.7861	5.25078	19.04	5.53604	5.12112
VPrP2	5.60417	5.42211	3.14417	6.27061	6.90201	4.18401	4.16033	7.72157	4.90164	6.73463	28.8008	6.73148	5.54286
VPrP3	4.2	5.45316	2.93798	5.21491	4.50679	3.91183		6.73101	4.01961	5.92683	17.094	4.90438	4.94634
PHyA	0.93115	1.35816	0.610837	1.35296	0.833687	0.833783	0.811582	1.87519	1.44401	1.47013	5.01068	1.00134	0.996829
THyA	1.19903	0.81332	0.728005		0.841552	1.18792	2.2387	2.06782	1.38895	1.65466	3.85692	1.0448
Rt	1.13151	1.8308	0.92145	1.72904	1.09311	1.1198	1.21739	2.42304	2.37484	1.79108	6.26471	1.43363	1.12792
VPL	2.80624	4.06606	2.11577	3.86606	2.32412	2.65127	3.38704	4.11581	2.84	3.3445	18.5631	2.83515	2.19126
ZI	1.10753	1.76098	0.851562	2.05704	1.33235	1.5	1.93363	2.46606	1.77252	1.74502	4.40854	1.53651	1.64818
p3Tg	1.22857	1.65152	0.430657	1.54938	1.08974	1.08209	1.70635	2.09877	1.66409	1.5125	3.50588	0.352941	1.33086
p3SNC	0.708333	1.17949	0.122222	0.989362	0.427083	0.275862	0.38835	1	0.893617	1.25	3.83607	0.275862	0.587629
p3SNR	0.310345	0.337553	0.0808081	0.492958	0.197044	0.29717	0.431452	0.527559	0.355556	0.579439	2.29231	0.296875	0.239669
LD	3.78788	2.43686	2.68439	4.90358	3.5198	3.38303	4.29524	5.34409	4.14912	4.28286	22.8051	3.86572	3.50993
LP	4.21371	4.58935	2.8356	4.74781	3.71514	3.83787	4.77778	5.18407	4.21298	4.44333	19.1845	3.58608	3.66802
Po	4.61882	4.40952	3.03829	4.99051	3.88283	4.10559	4.63405	5.56328	4.77379	4.77536	22.5121	3.79059	3.81948
VPM	4.279	5.09658	2.88598	5.15584	3.88724	4.16884	4.77549	6.02714	5.26696	5.02039	22.8923	3.93981	3.45496
SPF	1.45	1.445	1.43089	1.86649	1.38321	1.57848	2.58065	2.75897	1.95361	2.19469	9.22609	1.89175	1.41196
p2LimRt	1.12745	0.97931	0.808511	1.43985	1.05195	0.955782	1.3375	1.88832	1.21429	1.41522	4.77483	1.88309	1.19289
PR	0.847716	0.956522	0.398734	1.42056	1.03681	1.21605	1.17257	1.52201	1.09174	1.26357	3.6681	0.977695	1.62369
p2SNC	0.527027	0.97619	0.254237	0.971831	0.576923	0.462687	0.3625	1.19588	0.655172	0.637681	4.11905	0.264151	0.518868
p2SNR	0.353741	0.574766	0.226277	0.557895	0.311321	0.384314	0.417625	0.518717	0.466667	0.610063	2.11765	0.292453	0.355705
APT	1.11614	1.80417	1.19658	1.73114	1.10066	1.22368	1.5596	2.1311	1.62835	2.13226	5.76174	1.46435	1.21776
JcP	1.0704	1.30667	0.64433	1.97983	1.13876	1.33654	1.7375	2.36322	1.63406	1.62752	4.87028	1.82563	1.75131
LT	1.11111	1.30083	0.728205	1.99318	1.31553	1.68063	1.4965	2.56121	1.8294	1.73142	5.05812	1.75309	1.82363
p1LimRt	1.20379	1.83453	0.617347	1.68041	0.9375	1.63309	0.964912	2.21429	1.48571	1.375	4.65698	1.63636	1.87288
p1BRt	1.0463	1.30333	0.34471	1.18565	0.860294	0.974576	1.27126	1.82779	1.04487	1.37143	4.03904	1.29651	1.73446
p1SNC	0.625	0.719512	0.303571	1.25	0.454545	0.706667	0.573333	1.25773	0.814815	0.84375	4.13953	0.220339	0.544554
p1SNR	0.397516	0.538462	0.26087	0.448718	0.403433	0.434426	0.461255	0.628049	0.461538	0.723926	2.16304	0.228814	0.356021
TG	1.23442	1.91139	0.80916	2.01872	1.43986	1.39252	2.01877	2.78984	1.76438	1.71207	4.21094	2.18341	2.11716
SC	1.84034	3.18139	1.00341	2.35171	1.88674	2.37597	2.09049	3.13586	1.90363	2.07199	5.32497	2.30424	1.67299
IC	2.52011	2.83523	1.10259	3.27073	2.12039	2.67894	2.28296	2.645		2.33746	5.75626	2.74142	2.23429
m1LimRt	0.975078	1.38636	0.548148	1.67018	0.879032	1.33779	1.15517	2.51596	1.57407	1.29577	3.708	1.88811	1.53757
m1BRt	1.02203	1.44154	0.616162	1.21098	1.00694	1.15657	1.19903	1.95639	1.29167	1.49793	4.19638	1.00448	1.1236
m1SNC	0.534247	0.896552	0.253731	0.646154	0.920792	0.542857	1.31081	1.20455	0.566667	0.603774	2.70455	0.174603	1.21687
m1SNR	0.412587	0.508982	0.181818	0.49375	0.458781	0.356589	0.493827	0.691275	0.325926	0.743056	2.71014	0.22963	0.319588
m2A	1.38058	1.72093	0.650362	1.93798	1.43523	1.64587	1.66828	2.52599		1.84874	4.93051	2.33066	1.40068
SCnf	0.831579	1.27848	0.505376	0.985075	1.1831	1.5	1.40816	1.875		1.11842	4.25397	1.5625	1.57576
m2BRt	0.874214	1.23545	0.628	0.926136	0.942529	1.22599	1.04918	2.13559	0.96	1.25786	4.22791	1.05294	1.40764
m2SNC	0.611111	0.833333	0.425532	0.28125	0.831683	0.8	1.50746	0.852632	0.387097	0.537037	2.30769	0.366667	1.04412
m2SNR	0.41129	0.721739	0.27027	0.626263	0.36014	0.495575	0.508475	1.06757	0.285714	0.726562	2.16471	0.368421	0.314103
CB_gr	4.22779	3.45495	2.14372	3.86334	4.11475	3.68471	5.17034	2.99235	5.53557	4.7556	8.64843	5.3328	3.6716
CB_mo	3.13147	2.35288	1.8653	3.15678	3.28531	3.21888	3.79084		3.87502	3.28661	4.98307	4.57166	3.32507
CBN	0.75	0.647327	0.330626	1.10974	0.906015	1.04278	1.20671	0.783589	1.04266	0.808322	1.63445	1.05369	0.922861
isA	1.12711	1.16786	0.618736	1.43436	1.06584	1.29122	1.31177	2.01632		1.45203	3.8081	1.36857	0.744833
isLimRt	0.674419	1.02817	0.388489	0.950495	1.11215	1.26457	1.25806	1.79208		1.19643	3.75385	1.20339	1.39
isBRt	0.567376	0.814059	0.414141	0.848485	0.753846	1.25879	0.954286	1.52913		0.993671	3.37557	0.782609	1.22353
isSNC	0.56962	0.55	0.3	0.392157	0.507042	0.594595		1.09722		1.01639	3.14634	0.591549	0.440476
isSNR	0.676471	0.820225	0.208333	0.723684	0.351759	0.636943	0.630177	1.29752		0.893204	1.80392	0.508929	0.490446
r1	0.858477	0.859382	0.627391	1.5056	1.01602	0.890966	1.21796	1.4172	1.47333	1.2946	2.98991	1.37569	0.91937
r2	1.34615		0.785554	2.19334	1.22992	1.3237	1.18208	2.0626	1.841	1.47867	3.82066	2.09703	1.73907
r3	1.73956		0.894135	2.17075	1.00738	1.27197	1.58002	2.84115	2.01984	1.77019	4.3271	2.04846	1.86975
r4	1.41453		0.815003	2.06295	1.20376	1.53022	1.5415	2.31885	2.37155	1.51711	3.98807	1.39257	1.48302
r5	0.852284		0.503666	1.23297	1.68294	1.25739	1.35075	1.57576	2.37113	1.01756	2.50967	1.45571	1.06703
r6	1.19578		0.66944	1.75859	2.37049	1.56791	1.91309	1.66701	2.15223	1.48745	2.81436	2.00096	1.499
r7	1.15507		0.626232	1.66038	2.02221	1.67626	1.8955	2.10817	2.09048	1.6812	2.52733	1.9315	1.45632
r8	0.993843		0.630999	1.55977	1.58324	1.36671	1.5246	2.08979	1.55896	1.54815	2.08341	1.46447	1.15637
r9	1.04115		0.883617	1.4888	1.64478	1.18353	1.47874	1.91023	1.52231	1.55035	2.02331	1.63877	1.24597
r10	1.22565		0.725032	1.68514	1.87176	1.3916	1.64951	2.07213	1.56072	1.42933	2.39467	1.89347	1.23967
r11	1.34021		0.539028	2.01838	1.96737	1.61918	2.06243	2.10617	1.94487	1.58434	1.86441	2.09577	1.5812

## Sheet: Subtype 10
	CFS0097	CFS0137	CFS0142	CFS0209	CFS0210	CFS0217	CFS0218	CFS0138	CFS0139	CFS0140	CFS0141	CFS0170	CFS0208
region	Subtype 10	Subtype 10	Subtype 10	Subtype 10	Subtype 10	Subtype 10	Subtype 10	Subtype 10	Subtype 10	Subtype 10	Subtype 10	Subtype 10	Subtype 10
ORB_l1	1.00591	1.48546	0.101266	0.733038	1.276	0.810811	0.819149	2.68182	2.66465	2.4656	12.004	1.39017	0.0610329
ORB_l23	1.11995	1.82524	0.0563094	0.682487	0.954617	0.862917	1.1454	2.40438	2.58868	2.47358	11.6559	1.12144	0.0677444
ORB_l5	0.626812	1.2643	0.0206573	0.339959	0.568182	0.494005	0.687858	1.44332	1.83865	1.60082	7.03049	0.549383	0.0359649
ORB_l6	0.242786	0.526178	0.00953895	0.0758355	0.126471	0.182781	0.244367	0.539278	0.860645	0.587087	2.44374	0.0974359	0.011509
FRP_l1	0.788793	1.10169	0.0240964	0.931193	0.913295	0.742358	1.08306	1.67901	5	2.71569	7.75652	0.603524	0.0756303
FRP_l23	0.747525	1.06343	0.037037	0.706601	0.942857	1.045	1.29304	2.20192	4.01449	2.9267	10.3365	1.11489	0.0666667
MO_l1	0.569745	1.28447	0.0603865	0.682975	0.962825	0.953405	1.12043	2.69182	4.77224	2.39636	7.60438	0.449312
MO_l23	0.813623	1.6625	0.0537634	0.836735	1.04602	1.12753	1.62281	2.80026	4.63301	3.0468	12.8588	1.17221	0.0863309
MO_l5	0.409443	1.73223	0.0384968	0.441205	0.634562	0.576668	0.817671	1.61054	2.10984	2.01291	8.10458	0.639413	0.0237389
MO_l6	0.120939	1.88937	0.00108578	0.109272	0.173639	0.161114	0.257645	0.625581	0.794501	0.716547	3.01789	0.120846	0.00324675
SS_l1	0.211491	1.57942	0.034749	0.458491	0.627027	0.903101	1.19149	2.74476	2.54505	1.10379	9.43982	0.199513	0.105431
SS_l23	0.380198	2.69703	0.0343511	0.610512	0.852941	0.986865	1.82017	3.00843	3.20078	2.31602	13.1832	0.505098	0.164338
SS_l5	0.238532	2.48619	0.0393655	0.344553	0.539496	0.479325	0.928089	1.95677	1.79625	1.67927	8.56536	0.2668	0.0663117
SS_l6	0.06	1.62017	0.00505306	0.0792426	0.135171	0.0975073	0.293314	0.822567	0.674216	0.804362	3.97222	0.0578035	0.00484653
PTLp_l1	0.185185	1.88435	0.0245902		0.610778	0.676471	1.19231	2.40714	1.7006	1.06103	10.5951	0.154696	0.0943396
PTLp_l23	0.198864	2.22892	0.0217391	0.304124	0.647399	0.703971	1.37705	2.66	1.73507	1.86093	11.2415	0.234234	0.113636
PTLp_l5	0.193694	1.11825	0.01	0.295918	0.501767	0.380282	1.05654	2.46939	1.17939	1.69712	9.10833	0.265873	0.138686
PTLp_l6	0.036036	0.555556	0.0037037	0.107438	0.149123	0.0535714	0.392523	0.847222	0.538776	0.849246	4.27801	0.0462185	0.0228571
VIS_l1	0.0907534	0.430252	0.035443		0.509579	0.255443	0.419162		1.11859	1.22275	7.90076	0.120244	0.0811456
VIS_l23	0.0841487	0.436527	0.0251716	0.280389	0.389404	0.328638	0.609455		0.799134	1.6352	8.26251	0.114222	0.0645492
VIS_l5	0.0791667	0.394822	0.00976801	0.214149	0.385047	0.325065	0.400552		0.701342	1.21373	5.74484	0.152956	0.0726965
VIS_l6	0.0280066	0.253066	0.00172117	0.0902778	0.143571	0.0467675	0.121168		0.320405	0.527473	2.70909	0.0225806	0.0279823
RSP_l1	0.0795848	0.240476	0.010989		0.282869	0.0770548	0.367347		0.585761	0.965517	5.40328	0.0502959	0.0251397
RSP_l23	0.0505952	0.244395	0.0119284	0.147222	0.243856	0.126984	0.344937		0.540984	1.06098	4.77795	0.134907	0.0590278
RSP_l5	0.0228311	0.432609	0		0.208955	0.1376	0.254697		0.442922	0.579365	2.79372	0.0666667	0.0298507
RSP_l6	0	0.247423	0.00952381	0.0478723	0.0309278	0.0376712	0.0382166		0.131868	0.218182	0.916667	0	0.00480769
CA1_so	0.113475	1.91386	0.00246305	0.22252	0.174074	0.243736	0.769231	2.27511	1.18561	1.17949	7.91479	0.0814249	0.0491228
CA1_sp	0	0.0940171	0.00699301			0.0229008	0.0782609	0.144	0.0961538	0.113333	0.61236	0.00653595
CA1_sr	0.450832	4.29412	0.00681431	0.570432	0.478439	0.705314	1.49132	4.5474	2.92063	2.44853	18.194	0.41194	0.3138
CA1_slm	0.0106007	0.807143	0	0.00966184	0.0397727	0.0327103	0.133005	0.923372	0.466667	0.383178	4.98438	0	0.00531915
CA2_so	0	0.0810811	0	0	0.015625	0	0.0347826	0.0408163	0.097561	0.0483871	0.353846	0	0
CA2_sp	0	0	0	0	0	0.0277778	0	0	0	0	0.0222222	0	0
CA2_sr	0	0.105263	0	0	0.03125	0	0.049505	0.183333	0.298701	0.169492	0.431034	0.0188679	0
CA2_slm	0	0	0	0	0	0	0	0.0434783	0.030303	0.0625	0.295455	0	0
CA3_so	0.00943396	0.111111	0	0.030303	0	0.0320856	0.0777778	0.221239	0.20438	0.179012	0.962687	0.0247934	0
CA3_sp	0.0238095	0.255319	0	0	0.030303	0.0882353	0.0266667	0.259615	0.121622	0.164706	0.461538	0	0
CA3_sr	0.038674	0.448718	0	0.0699301	0.109589	0.163743	0.20904	0.879433	0.541667	0.56	1.96	0.00826446	0
CA3_slm	0	0.0555556	0	0.025641	0.0888889	0.0333333			0.185185	0.08	0.5	0	0
DG_gr	0	0.0231214	0			0	0.0154639	0.010582	0	0.0318725	0.180412	0.00406504
DG_Hil	0.0243902	0.239316	0	0.0769231	0	0.0549451	0.101604	0.54321	0.239726	0.256098	0.685897	0	0
DG_mo	0.046875	1.6369	0.00174825	0.0903491	0.0628571	0.0547731	0.216641	1.4848	0.725275	0.990463	5.1489	0.0342679	0.0113852
SUB_mo	0.0135135		0.0208333			0.0422535	0.168539	1.5641	0.34	0.285714	3.82759	0.0571429
SUB_pys	0.262295		0.0292208	0.549223	0.293839	0.364444	1.13126	2.26623	1.40063	1.63554	4.74627	0.307888	0.259146
BST	0.0931264		0.0282258	0.128788	0.0652174	0.247788	0.190141	0.794239	0.422535	0.3375	3.01724	0.161137	0.0283019
Cau	0.172983	1.17614	0.0471143	0.293744	0.177122	0.284987	0.274924	0.885589	0.621247	0.784751	3.54335	0.14702	0.0274955
Put	0.312661	0.774442	0.0160671	0.242998	0.140454	0.319837	0.391833	1.10331	0.610138	0.744349	3.60401	0.183414	0.0317997
EPal	0.266103	0.557143	0.0115681	0.157391	0.0522803	0.24147	0.26465	0.46765	0.36489	0.463023	2.6026	0.0928753	0.0247137
IPal	0.00803213	0.179959	0	0.0689981	0.0018018	0.00214592	0	0.146341	0.166667	0.142355	0.376812	0.0410256	0.00714286
VStr	0.43992	0.696317	0.0212556	0.19017	0.114054	0.251921	0.299492	0.927679	0.593604	0.62186	2.02613	0.159701	0.0206044
VPal	0.020765	0.0197842	0.00167084	0.00591327	0.002079	0.00692308	0.0169492	0.0203908	0.04004	0.0414673	0.133238	0.00383142	0
Tustr1	0.526027	0.118519	0.0340557	0.227129	0.0522388	0.239583	0.273973	0.5625	0.557971	0.729167	0.94086	0.2	0
Tustr2	0.212938	0.0674157	0.00411523	0.116719	0.0251572	0.115385	0.161972	0.356436	0.240196	0.385496	0.333333	0.0611111	0.00613497
Tustr3	0.262048	0.109804	0.0138648	0.117225	0.03	0.193627	0.251046	0.565574	0.23444	0.320856	0.70696	0.145038	0.0160643
TuPal1	0.727869		0.03125	0.237903	0.108	0.205128	0.380137	0.654472	0.607306	0.76555	1.9661	0.155405	0.02
TuPal2	0.288		0.0225564	0.193548	0.0730337	0.112676	0.262136	0.312	0.291498	0.512821	1.29565	0.139073	0.0233645
TuPal3	0.258953		0.00952381	0.19244	0.0574913	0.141026	0.212644	0.379571	0.23114	0.301915	0.532468	0.0702128	0.0360825
HDB	0.033419		0	0.0174359	0.00857143	0.00584226	0.0242915	0.0283224	0.0365169	0.0763723	0.146417	0.0041841	0
SIB	0.0190024	0.0202429	0.00135318	0.0165929	0.00107066	0.0119522	0.0192469	0.0359712	0.0322581	0.0860077	0.155862	0.0050813	0.0020555
OB_gl	0.366412	0	0.00221976	0.0108949		0.00806452
OB_gr	0.110294	0.0588928	0	0.0490998		0.0260371	0.0301063	0.0677273				0.0491895
OB_ipl	0.032967	0.0263158		0.0275229		0.00308642	0.0172414	0				0
OB_mtr	0.103448	0.00909091		0.0522244		0.0340426	0.0295082	0.0786026				0.0338983
OB_opl	0.0552486	0.0117647		0.0160151		0.00941915	0	0.0167264				0.00596421
AON1	0.12987	0.212824	0.00865052	0.224	0.147059	0.129278	0.175705	0.434783	0.341014	0.172775	0.767164	0.340741	0.00842105
AON2	0.340426	0.252396	0.0119048	0.190616	0.268293	0.153846	0.265625	0.741935	0.514644	0.720201	1.59168	0.261343	0.00769231
AON3	0.0535714	0.0144928	0	0.11	0.12766	0.111111	0.666667	0.581395	0.382979	0.201923	0.0804598	0.0892857	0
LPrP1	0.218978	0.824561	0.0186916	0.252525	0.445312	0.222222	0.272727	0.866667	0.79	1	3.38889	0.354037	0.00568182
LPrP2	0.306397	0.61244	0.0126582	0.179825	0.227129	0.3241	0.265537	1.05747	0.767045	0.777003	2.66952	0.201893	0.00775194
LPrP3	0.23301	0.244361	0	0.143216	0.163522	0.242308	0.213058	0.829016	0.28934	0.341463	1.00333	0.0546218	0.0060241
Bec	0.0793651	0.11215	0	0.0413223	0.00645161	0.0581395	0.140496	0.43299	0.147651	0.180952	0.520408	0.0108696	0
Cla	0.21134	0.21519	0	0.0740741	0.0300752	0.0813008	0.175258	0.522124	0.34375	0.203252	0.923077	0.0449438	0
Ven	0.0657895	0.00797872	0	0.0483871	0.0547368	0.0955166	0.104505	0.165761	0.165217	0.0326087	0.341463	0.0138889	0
VPrP1	0.123487	0.0520362	0.00862069	0.0891473	0.071161	0.0830258	0.117647	0.284872	0.187166	0.30721	1.165	0.128378	0
VPrP2	0.267361	0.18928	0.00613497	0.145877	0.150754	0.0855019	0.0923913	0.564706	0.306557	0.608696	1.97801	0.191358	0
VPrP3	0.113333	0.220044	0.00387597	0.0906433	0.0746606	0.0672854		0.401899	0.165577	0.334146	0.721476	0.0358566	0
PHyA	0.00839631	0.0220207	0.000821018	0.0219936	0.000707714	0.00449236	0.011236	0.0452511	0.027668	0.057652	0.186303	0.00178492	0.000792707
THyA	0.0248786	0.00908174	0.00134318		0.000657462	0.00924214	0.0524412	0.0538564	0.0279043	0.0903373	0.154679	0.00806452
Rt	0.00934579	0.032538	0	0.00486027	0.00241838	0.00166389	0.0106045	0.0387513	0.0706033	0.0500782	0.167957	0.00265487	0.00101523
VPL	0.00334076	0.124352	0.000777001	0.00998336	0.00221239	0.00543478	0.00185185	0.0602504	0.0418182	0.0669856	0.201717	0.00334728	0
ZI	0.00358423	0.0351494	0.00260417	0.0196078	0	0.00684932	0.0243363	0.0316742	0.0247748	0.0438247	0.115854	0	0
p3Tg	0	0.0189394	0	0.0185185	0	0	0.00793651	0.0246914	0.027027	0.0625	0.0470588	0	0
p3SNC	0.03125	0.0128205	0	0	0	0	0.0194175	0.0102041	0.0212766	0.0789474	0.0327869	0	0
p3SNR	0	0.00843882	0	0	0	0	0	0.015748	0	0.0186916	0.0153846	0	0
LD	0.0121212	0.0614334	0	0.039555	0.0063857	0.0192802	0.0349206	0.119816	0.114035	0.113145	0.386913	0.00157978	0.0013245
LP	0.0295699	0.346008	0.00301659	0.058309	0.0168269	0.0511425	0.123611	0.254867	0.139767	0.15	0.738041	0.01221	0.0112016
Po	0.0458824	0.12381	0	0.0597723	0.0151515	0.0569358	0.0283757	0.188797	0.120287	0.107109	0.510574	0.0100784	0.00382044
VPM	0.0284605	0.157417	0.00122599	0.0492569	0.00740741	0.0300853	0.0464871	0.239182	0.141895	0.104607	0.309735	0.0152778	0.00289256
SPF	0.00625	0.015	0	0.026178	0	0.00896861	0.0322581	0.0615385	0.0670103	0.132743	0.33913	0.0103093	0.00332226
p2LimRt	0	0.0275862	0	0.0112782	0	0.00680272	0.0208333	0.0228426	0.0164835	0.0380623	0.130243	0	0
PR	0.00507614	0.0118577	0	0.0046729	0	0	0.0176991	0.0125786	0.0183486	0.0348837	0.0603448	0	0
p2SNC	0	0.0238095	0	0	0	0	0	0.0103093	0	0.0434783	0	0	0
p2SNR	0	0	0	0	0	0.00392157	0	0.00534759	0	0.00628931	0.00980392	0	0
APT	0.00754148	0.0479167	0	0.00608273	0	0.00493421	0.0231788	0.027439	0.0173228	0.0709677	0.204698	0	0
JcP	0.00180505	0.0333333	0	0.0115274	0	0	0.0125	0.0471125	0.010118	0.0256881	0.149425	0	0
LT	0.00188324	0.0228216	0	0.00818554	0	0.0034904	0.013986	0.0524642	0.0199637	0.0371622	0.144289	0.00205761	0.00166389
p1LimRt	0.00473934	0.0503597	0.00510204	0	0	0.0143885	0.0175439	0.047619	0.0190476	0.06875	0.139535	0.00757576	0
p1BRt	0.00308642	0.00333333	0	0	0	0.0254237	0.0283401	0.0060423	0.0160256	0.0349206	0.0690691	0.00290698	0
p1SNC	0	0.0243902	0	0	0	0	0	0.0206186	0	0.03125	0.0697674	0	0
p1SNR	0	0.00591716	0	0	0	0	0	0	0	0	0.0108696	0	0
TG	0.00542005	0.0729108	0	0.00881057	0.00171821	0.0119427	0.0428954	0.0803949	0.039726	0.0619195	0.2625	0.00318979	0.0020555
SC	0.00824907	0.0737705	0.000567859	0.00816882	0.000858001	0.00658083	0.0268873	0.148324	0.0216076	0.0411874	0.297588	0.00080064	0.00177725
IC	0.00443525	0.0699762	0.00044603	0.0285987	0.0114326	0.0104239	0.0460446	0.176176		0.0758514	0.594849	0.00392157	0.00181019
m1LimRt	0	0.0151515	0	0.00350877	0.00806452	0	0.0258621	0.037234	0.00462963	0.0328638	0.1	0	0
m1BRt	0	0.0104712	0	0	0	0.00252525	0.0291262	0.0186916	0.00438596	0.0207469	0.0697674	0	0
m1SNC	0	0.0172414	0	0	0.00990099	0.0142857	0	0.0340909	0	0	0.0681818	0	0
m1SNR	0.00699301	0	0	0	0	0	0	0.00671141	0	0.0138889	0.0434783	0	0
m2A	0	0.0255814	0	0.0130577	0	0.00351494	0.0126091	0.0498961		0.0369748	0.36858	0.00267738	0
SCnf	0	0	0	0	0	0	0.0408163	0		0.0526316	0.0952381	0	0
m2BRt	0	0	0	0.0113636	0	0	0.0245902	0.0254237	0	0.0251572	0.0651163	0	0
m2SNC	0	0	0	0	0	0	0	0.0105263	0	0	0	0	0
m2SNR	0	0	0	0	0	0	0.00423729	0.0135135	0	0.015625	0.0117647	0	0
CB_gr	0.0402555	0.135847	0.000824402	0.113886	0.0428752	0.0508533	0.221423	0.642512	0.184546	0.669027	1.39782	0.0614063	0.0116676
CB_mo	0.00643259	0.0245673	0	0.0265003	0.0136535	0.00813781	0.0312175		0.0235892	0.113965	0.43244	0.016653	0.0024144
CBN	0	0.00227531	0	0.00223964	0.00075188	0.00178253	0.00706714	0.00811542	0.00341297	0.0129604	0.012605	0.00143164	0
isA	0.00060241	0.0129125	0.000544662	0.0128161	0.000514403	0.00393546	0.0117206	0.0596167		0.0345416	0.172259	0.00157171	0.000843526
isLimRt	0	0.0187793	0	0	0	0	0	0.019802		0.0178571	0.0769231	0	0
isBRt	0	0	0	0.0121212	0	0.00502513	0	0.0145631		0.0253165	0.0452489	0	0
isSNC	0	0	0	0	0	0		0.0138889		0.0327869	0.0487805	0	0
isSNR	0	0	0	0.0131579	0	0	0.00887574	0.0247934		0.0194175	0	0	0
r1	0.00215517	0.00671742	0	0.00671742	0.00267023	0.00133511	0.0138776	0.0282413	0.00222222	0.0310881	0.0698758	0.000686813	0.000954198
r2	0.00106838		0	0.00941347	0.00138504	0.000947867	0.00754717	0.0478695	0.0105125	0.0333139	0.0769953	0	0
r3	0.001638		0	0.0148196	0	0	0.00784519	0.0508762	0.00700117	0.0427306	0.0833333	0.000769231	0.000538213
r4	0.00614525		0.00112803	0.0213777	0	0.00287853	0.0175	0.0380228	0.0110254	0.0453947	0.0977273	0	0.000539084
r5	0.000485909		0.000458295	0.00737527	0	0.00483611	0.0113585	0.030303	0.0187602	0.0307263	0.0444328	0	0
r6	0.00364816		0.00075643	0.00483793	0.000515996	0.0017192	0.00732984	0.028616	0.015748	0.0218623	0.0402378	0	0.000501505
r7	0.00310146		0.000428633	0.0124252	0	0.00457816	0.0165546	0.0533774	0.0110149	0.0405405	0.0702703	0.00103788	0
r8	0.00564392		0.00129702	0.0148824	0	0.00765306	0.00932159	0.0665791	0.0122511	0.0369298	0.076851	0.00167879	0.000556483
r9	0.00267237		0.000895255	0.019037	0.00107643	0.00377121	0.00828272	0.0710138	0.013899	0.0523029	0.148305	0.00286123	0.00129116
r10	0.0185185		0	0.0182704	0	0.00406504	0.0156352	0.0752688	0.0171149	0.0573858	0.149333	0.0111684	0.00413223
r11	0.0256228		0	0.0267994	0	0.00833912	0.0102157	0.0981233	0.0165403	0.0512048	0.182203	0.00705645	0.00569801

[truncated: 27 more sheets: Subtype 11, Subtype 12, Subtype 13, Subtype 14, Subtype 15, Subtype 16, Subtype 17, Subtype 18, Subtype 19, Subtype 20, Subtype 21, Subtype 22, Subtype 23, Subtype 24, Subtype 25, Subtype 26, Subtype 27, Subtype 28, Subtype 29, Subtype 30 …]
