# Supplementary material for: Developmental disruption and restoration of brain synaptome architecture in the murine Pax6 neurodevelopmental disease model
Source: Nat Commun. 2022 Nov 11;13:6836. doi: 10.1038/s41467-022-34131-w (PMC9652404; doi:10.1038/s41467-022-34131-w)
Supplement: Supplementary file 15 — Supplementary Dataset 12 [file 41467_2022_34131_MOESM15_ESM.xlsx]

## Sheet: Subtype 01
	CFS0114	CFS0115	CFS0116	CFS0118	CFS0119	CFS0127	CFS0117	CFS0121	CFS0122	CFS0123	CFS0113	CFS0126
region	Subtype 01	Subtype 01	Subtype 01	Subtype 01	Subtype 01	Subtype 01	Subtype 01	Subtype 01	Subtype 01	Subtype 01	Subtype 01	Subtype 01
ORB_l1	7.95918	8.30919	6.72457	2.93648	8.68682	13.6353	7.63214	7.1297		11.5568	27.9149	7.61059
ORB_l23	8.38835	8.3176	6.81644	2.3945	8.0545	13.1985	7.59621	5.52941		10.5401	27.9216	6.85704
ORB_l5	10.128	9.35781	6.74831	2.17882	8.8842	17.1925	8.65557	9.38223	10.5211	12.6067	32.1991	7.71611
ORB_l6	11.2449	8.62	6.66524	1.95392	7.18126	19.3809	8.70336	10.701	12.0076	13.5718	31.8408	7.00532
FRP_l1		8.6621	6.34601	2.81858	7.39655	13.7783	6.40724	6.30366	10.9811	11.2299	30.3514	6.925
FRP_l23		8.10687	5.73011	2.47297	7.18148	12.9628	6.65263	7.01899		11.2917	29.1371	6.56633
MO_l1	2.85893	9.6565	6.02262	2.14216	8.35827	13.8059	6.7543	5.62176	8.09141	11.9847	22.5285	6.26094
MO_l23	3.82136	9.26482	5.39357	1.37223	7.50472	16.6637	6.13053	8.85661	8.93976	13.3223	22.7747	6.29903
MO_l5	9.08167	9.71196	6.41303	2.02174	8.62493	17.8769	7.7862	11.1091	10.0503	14.6542	26.1478	6.99501
MO_l6	11.2296	8.65086	6.73676	1.39099	7.34166	20.861	7.82877	11.6658	10.2881	14.3965	28.5891	7.48643
SS_l1	7.51111	11.8079	5.78689	5.08357	8.36676	16.2613	6.80176	7.00204		15.1378	22.8912	6.52754
SS_l23	6.46106	11.1406	4.8887	4.21241	7.78541	17.2439	6.87704	7.52895		14.7498	23.0091	6.06913
SS_l5	10.8335	12.0712	6.29609	3.74458	8.62142	20.9698	8.2984	11.6073		17.6494	27.616	6.82422
SS_l6	14.3774	8.97375	6.38016	3.68218	7.88118	22.1454	8.44529	13.3087		18.5121	30.0912	7.22727
PTLp_l1		12.8636	5.67073	7.60135	8.21986	13.6446	7.87079	9.45098			10.5664	6.48148
PTLp_l23		12.7157	4.80978	7.94972	7.57554	14.727	7.71491	11.8841			13.9737	5.64035
PTLp_l5		13.5872	5.93194	6.50746	8.08584	19.9869	7.95798	15.8703			21.2941	6.27891
PTLp_l6		9.47087	6.34783	3.36224	8.13793	22.4219	8.2549	15.0168			28.8367	7.19084
VIS_l1	19.2031	13.1115	5.44079	2.43594	7.33172	20.4208	7.68354	10.9259			17.8586	6.47023
VIS_l23	19.9424	12.4751	4.92369	2.59245	7.7398	19.1574	7.8167	15.2983			18.9919	5.82997
VIS_l5		12.5039	5.94892	6.47603	8.35202	20.7997	8.61799	18.1729			21.6512	6.75334
VIS_l6		8.48098	5.97872	7.12632	7.62888	22.36	8.21782	12.1901			26.8094	6.69241
RSP_l1	23.0593	12.3232	6.69014	5.32386	7.84706	24.4286	8.49462	15.4736			29.544	8.07716
RSP_l23	7.88498	12.421	6.26465	5.25272	7.01914	21.9887	8.8981	17.8867			27.365	7.03392
RSP_l5		11.0435	6.64205	6.58383	7.6348	24.6	8.44484	18.9667			27.1344	7.00309
RSP_l6		7.52577	5.97701	8.14474	5.18085	25.3659	7.06897	12.7688			27.3516	5.46875
CA1_so	13.9401	9.27612	5.45052	4.41765	7.60766	22.0693	7.14615	10.4176	3.27857	18.2278	25.2469	4.9201
CA1_sp	7.20155	2.10484	3.26891	5.87069	3.11029	9.93103	2.92366	5.59864	3.39241	9.20408	10.3455	3.175
CA1_sr	7.69153	8.62595	5.04259	6.69534	7.20086	14.8186	6.62689	5.2038	2.5935	15.0104	18.272	4.50756
CA1_slm	26.6154	10.4955	6.78992	5.47534	9.1014	32.6149	11.0222	17.3108	0.647059	27.4451	50.0935	6.92941
CA2_so	10.6462	4.75	6.4	2.68966	6.35294	12.1475	6.33333	8.88312	1.68	10.4615	13.6769	5.38028
CA2_sp	4.03226	1.48649	2.10714	2.875	2.44737	4.85714	1.66667	3.11905	6.11111	3.84211	4.05714	2.58333
CA2_sr	11	5.33333	7.83333	2.65217	7.65753	11.3125	7.27778	8.04	10.4203	9.90588	15.8704	5.69048
CA2_slm	12.1622	4.04	6.31429	3.03448	5.91892	13.8036	4.86364	11.8095	12.6316	11.625	21.8333	5.84
CA3_so	15	5.05229	7.42672	3.45181	7.15385	16.5478	6.57812	12.8189	6.83621	12.2712	24.0437	5.96809
CA3_sp	12.3962	2.64706	4.61818	3.98876	4.92	18.131	5.94167	8.10606	8.89744	13.9368	14.2188	3.58036
CA3_sr	15.5988	7.43902	8.38491	3.36184	8.57233	20.8171	9.49557	13.2057	9.92308	15.3171	30.2066	7.06633
CA3_slm	14.7778	5.09524	6.61538	2.5	6.76667	23.3333	5.72727		9	17.1333	29.6667	5.52778
DG_gr	3.09231	0.903743	2.14356	3.90132	1.22026	2	1.82123	2.40183	8.64407	2.55392	4.0442	1.85572
DG_Hil	13.66	5.97531	6.45161	4.18447	6.86364	14.8125	6.50725	11.9421		12.0238	19.0179	5.92982
DG_mo	8.76338	7.14384	5.59429	3.65766	7.49394	12.5342	7.05914	6.71344	7.80256	10.1189	13.4766	5.16812
SUB_mo	20	9.08333	7.28571	8.93651	7.85333	24.087	10.371	14.6098			28.6154	6.59677
SUB_pys	15.2727	12.0952	6.85401	5.74022	8.58228	21.2297	9.13545	14.5575			24.5776	6.84719
BST	13.4091	7.21023	4.93035	1.47414	7.18436	25.1913	8.28704	19.0952		15.9854	33.5202	6.02317
Cau	10.994	7.73593	5.36259	2.37834	7.30787	19.9279	7.17451	10.8035		13.1777	30.2091	5.58832
Put	9.04605	7.28226	5.57124	2.47693	7.08092	19.7929	7.49042	10.0184	6.65356	10.7333	28.2578	6.15416
EPal	9.81112	6.26003	5.02734	2.3386	5.82474	22.3425	5.92278	16.1495	6.38765	12.36	27.1715	5.66772
IPal	14.5	5.52487	4.61225	0.862338	2.30297	16.0791	4.18082	13.5372	4.21463	5.0619	20.8965	5.39084
VStr	10.1284	6.79098	6.44833	0.583516	6.84251	18.7372	7.4347	8.88315	7.59904	10.5139	14.6991	6.49272
VPal	6.59231	2.46245	2.1835	0.105843	1.53993	9.63646	2.85446	6.95632	6.07301	7.34109	4.53778	2.33631
TuPal1	10.2321	6.58621	5.63743	0	7.3089	20.1724	7.10761	9.57252	1.26855	11.6977	3.35736	7.20661
TuPal2	9.05932	5.27161	5.33333	0	5.43333	11.2823	5.90217	7.29661	1.98909	7.7451	2.72889	6.33333
TuPal3	7.80854	3.60754	4.81716	0	3.98015	12.9806	4.35355	6.61988	3.85219	9.4292	1.94656	4.13483
Tustr1	8.27451	5.07952	6.80233	0	6.78488	17.1461	7.00413	6.70082	6.58763	11.5059	0.0837438	4.99057
Tustr2	7.97388	4.82738	5.48819	0.00460829	5.05485	12.2621	5.82917	5.28112	6.00287	8.31933	0.339367	4.88995
Tustr3	7.90394	4.62557	5.78778	0	4.24437	14.5165	6.08803	5.97724	5.64753	9.4527	0.44123	3.55607
HDB	8.89202	2.97415	2.27541	0	1.96421	15.4421	4.06982	10.4441	1.71158	12.3938	8.81047	3.04828
SIB	9.53765	3.06352	2.75068	0.0376923	1.92441	12.3482	3.79231	8.50684	1.80215	9.04808	10.6667	2.80249
OB_gl		3.03558	3.49869	2.64715	2.90041		3.39412	7.60616	6.78363		9.43092	3.67061
OB_gr		2.91042	3.46145	3.00957	1.58601	4.07658	2.9825	3.28436			2.96974	2.80339
OB_ipl		3.61146	4.82152	3.49057	3.7002		4.44512	5.74939			8.98913	3.58782
OB_mtr		2.90514	3.8062	3.57377	2.38164		3.90055	3.31076			4.12887	2.83549
OB_opl		5.36361	5.89181	3.02293	5.05169		6.17128	8.18489	11.3737		11.2481	5.53805
AON1	7.65603	5.80056	5.81272	1.80899	4.89946	11.819	6.82651	7.22251		10.706	3.58209	5.05858
AON2	7.46819	7.17347	6.698	2.4095	4.03802	9.80663	7.8	5.79296		9.03003	11.3065	7.14837
AON3	6.37037	8		2.58278	1.1358	8.8	8.8	8.81481		10.4627	14.5806	7.01508
LPrP1	9.31579	8.19444	7.29189	3.17822	8.33981	12.547	7.7686	7.10526		10.902	26.3583	7.74839
LPrP2	7.29818	7.34356	6.77211	3.05017	7.97264	11.5901	7.91724	5.92105		9.50575	22.6216	7.46684
LPrP3	9.5	8.32843	6.87869	2.76569	6.24096	15.352	8.86364	9.16		13.0296	21.8159	6.21168
Bec	11.5538	7.4	7.02685	2.29762	4.04324	18.4231	8.21053	11.1061		12.3846	22.9194	6.36522
Cla	10.6197	7.83333	7.17204	2.32911	5.34706	17.4318	8.40351	11.0423		12	22.5839	6.57143
Ven	11.3162	5.09596		1.45631	2.76543	15.8607	6.05263	7.90404		11.4747		1.09375
VPrP1	11.5822	6.07251	7.24269	0.00224719	4.40461	12.8797	7.33635	8.10283		10.2095	0.131749	5.64664
VPrP2	9.23165	6.14668	5.22759	0.279211	6.32236	9.15366	7.02038	6.8317		7.80645	3.83987	7.27593
VPrP3	11.7916	6.18026	6.31852	1.71613	4.75228	14.7011	6.61867	9.6579		11.7451	7.96718	3.90355
PHyA	8.01035	2.63541	2.28963	2.20833	1.60599	10.3921	2.88214	7.57253	6.1733	6.72723	9.19058	2.45572
THyA	9.11987	2.90133	2.37483	1.50022	1.64488	18.9205	3.46613	7.44317	1.68648	9.30075	9.16771	2.47885
Rt	9.96992	3.41265	3.08376	1.50431	2.09829	13.475	3.44208	9.77751	6.5486	8.71561	13.3703	3.26749
VPL	8.86127	3.41508	4.48792	1.32588	3.14632	10.4002	3.56325	8.05738	6.12764	8.57451	9.2025	4.10007
ZI	9.90909	3.9661	2.31461	3.28819	2.38564	13.0848	4.6189	9.88621	8.42798	7.81154	13.2424	3.43385
p3Tg	8.07767	3.27132	1.75221	3.71333	1.54545	10.7341	3.11834	7.88889	8.78889	8.09244	11.2993	1.59928
p3SNC	7.36667	1.80282	1.81356	3.91892	0.472973	7.7541	1.24561	3.81333	7.38095	6.44444	7.16923	0.521739
p3SNR	5.0198	0.580645	2.15517	3.92593	0.556886	3.85965	0.807692	3.176	6.07927	2.82313	4.15827	0.533333
LD	10.3451	3.86584	6.21806	2.58545	4.83829	10.6474	5.1516	9.96319	6.04394	9.44013	12.2539	5.35597
LP	10.4241	4.36777	6.08122	3.38241	5.05093	12.4195	4.73458	10.2111	8.14445	12.0079	13.1119	5.57503
Po	9.69296	4.0302	5.71777	2.76523	4.32495	13.9804	4.85132	9.20996			11.1869	5.01825
VPM	8.44803	4.54542	5.73886	2.8526	3.92922	10.475	4.38561	7.91897	8.20431	8.5734	9.58223	4.93876
SPF	7.96899	3.28365	3.5	5.375	2.95593	10.8879	4.36496	7.91111	7.45455	8.25405	11.8313	4.03825
p2LimRt	7.73435	2.69189	2.02736	3.66346	1.96491	9.03089	3.42216	8.08949	8.37788	6.24208	9.17	2.23323
PR	5.87215	2.4854	1.35099	3.39394	1.31718	9.48718	2.37004	6.06186	8.56585	6.58333	8.25137	1.80364
p2SNC	5.62069	1.34286	2.28571	3.81395	0.677778	6.19048	1.42222	3.37143	9.94048	4.69767	6.09091	1.05357
p2SNR	3.31788	0.9375	1.31148	3.70896	0.626812	4.18333	1.0061	2.89686	7.23913	3.58011	3.85782	0.803922
APT	8.8698	2.79331	2.59252	3.96978	2.3592	10.7875	3.27375	8.7375	8.53506	10.3029	11.138	3.69091
JcP	9.27238	3.09375	2.6	4.22255	2.24691	12.2881	3.45881	8.68317	7.23858	8.64209	12.1436	3.13031
LT	8.80293	3.00617	2.73674	3.89189	2.26546	12.2667	3.56726	9.27357	6.22597	8.62119	12.4856	3.40278
p1LimRt	8.89362	3.33113	1.84962	5.46154	2.37097	8.05839	4.09278	8.32226	6.2439	6.01695	9.40408	2.61386
p1BRt	6.07721	2.21983	1.13274	3.86038	1.46226	9.71429	2.96618	6.13971	8.3413	5.06137	7.44722	1.97992
p1SNC	7.56667	1.25397	2.07317	3.80488	0.848101	6.76316	1.68519	4.15789	9.6092	5.28571	6.28916	0.877551
p1SNR	3.38298	1.08696	1.32258	3.27068	0.622449	4.34722	1.22043	3.14762	7.31098	3.34737	4.20482	0.719626
TG	9.10821	3.39859	2.8201	4.84168	2.57301	9.96632	4.75549	10.6571	5.53961	8.21504	13.0661	3.20382
SC	12.0947	4.38353	3.3161	6.04057	2.8692	13.3232	4.74255	10.996	3.8854	12.5465	14.2486	3.77222
IC	14.2762	5.1312	3.90145	5.36014	3.08625	16.0726	4.63252	16.4832	3.92504	13.6709	15.2238	3.37867
m1LimRt	8.59195	2.5847	2.07229	4.51337	1.51316	8.34091	3.87975	7.96855	6.47458	5.03614	10.0447	2.3
m1BRt	6.05578	2.22571	1.181	3.71788	1.48071	7.5125	2.78859	7.58156	6.63095	5.27143	8.97393	1.92913
m1SNC	5.14286	1.10959	0.952381	3.70968	0.681319	7.44118	1.22785	3.91509	5.77632	5.88372	5.17333	1.14583
m1SNR	3.856	1.08633	1.17431	3.75839	0.717391	5.03529	1.09645	3.50256	6.61074	3.21111	4.33188	0.821429
m2A	11.431	4.13378	2.94925	5.08442	1.65806	11.5382	4.6705	12.803	2.86344	9.65016	11.8322	2.72488
SCnf	8.44444	2.36207	1.89583	4.53061	1.30882	7.53333	3.03333	8.44304	6.75325	5.16129	9.94318	2.66667
m2BRt	6.49286	2.26519	1.21094	3.76023	1.19868	7.22414	2.76923	7.09367	6.6125	4.62667	8.97938	1.78421
m2SNC	1.7619	1.41304	0.128205	3.55319	0.651163	6.91429	1.31481	3.8785	7.37037	5.12121	5.21212	0.981132
m2SNR	2.87129	1.43564	0.5625	3.83193	0.826389	4.85393	1.11111	4.5119	10.6639	3.57851	4.65185	1.09848
CB_gr	7.60512	4.79836	2.57736	1.55861	2.70306	8.57027	2.47673	9.48278	2.53027	5.14271	9.14458	2.62749
CB_mo	13.403	6.00123	4.36326	1.43072	4.0119	14.4409	3.63317	14.3885	2.22155	13.1192	16.1685	4.34141
CBN		1.51163	1.2919	6.78916	0.836021		1.52555	3.30392	2		5.34224	1.44124
isA	8.44265	3.27684	2.33392	4.81045	1.60881	8.37456	2.95986	9.31541	4.30578	6.45926	10.7973	2.65896
isLimRt	8.1	2.57937	1.94949	3.54605	1.66667	7.47059	3.34328		7.40299	5.63946	8.78832	1.75397
isBRt	6.26446	2.01761	1.22368	3.47059	0.959184	5.62091	2.20833	5.15186	8.69823	4.66901	8.22677	1.34337
isSNC	1.65306	1.42647	0.319149	3.05814	0.836364	6.38889	0.984127	5.30769	12.3896	2.79412	6.26786	1.46296
isSNR	1.25301	1.75	0.30303	4.12281	0.820225	5.17857	1.15	4.90909	11.1384	3.65812	6.07895	1.6
r1	6.18735	2.56213	1.74532	5.2018	1.70772	5.81498	2.41128	6.34302	9.80664	5.22837	9.77654	2.23392
r2	7.66622	3.40479	2.12435	6.05908	1.45742	7.08567	3.15948	7.7303	10.2695	6.39561	8.93035	2.27515
r3	6.67117	3.733	2.21161	6.22567	1.08424	7.73592	3.26035	6.64459	7.41176	5.92813	7.69427	2.49769
r4	6.15767	2.76861	1.96376	5.48221	1.30376	7.73241	2.82325	6.92155	7.97014	6.24146	7.33207	2.34737
r5	5.45387	2.24983	1.56544	5.53129	1.57547	7.40514	2.35809	5.09037	8.90798	5.01012	7.07889	1.92759
r6	6.23978	2.71114	1.66667	6.27493	1.47241	6.02166	2.87459	5.45214	6.11092	5.00184	6.78492	2.11788
r7	6.68542	2.54287	1.87018	6.83261	1.87839	7.68555	2.65838	6.92269	1.28689	6.19048	8.35049	2.40678
r8	6.43636		1.90775	6.27245	1.89383	7.43962	2.80226	6.50518	0.519446	6.40253	9.30728	2.89923
r9	5.45197		1.89911	3.24767	1.46158	6.85513	2.60051	5.25917	0.112879	6.12798	7.33362	2.66156
r10	6.2533		1.74545	2.04873	1.36584	6.56828	2.5628	5.7039	0.0194668	6.04807	6.65046	2.64155
r11	5.17651		2.05405	1.026	1.96947	6.97052	2.49952	5.655	0	5.69643	8.10692	2.84844

## Sheet: Subtype 02
	CFS0114	CFS0115	CFS0116	CFS0118	CFS0119	CFS0127	CFS0117	CFS0121	CFS0122	CFS0123	CFS0113	CFS0126
region	Subtype 02	Subtype 02	Subtype 02	Subtype 02	Subtype 02	Subtype 02	Subtype 02	Subtype 02	Subtype 02	Subtype 02	Subtype 02	Subtype 02
ORB_l1	1.10884	0.151943	0.359802	0.0163934	0.114471	1.38346	0.1875	0.584586		0.801096	1.12624	0.160681
ORB_l23	0.886143	0.139914	0.245205	0.0113177	0.100817	1.2067	0.134129	0.594986		0.874464	1.02793	0.140741
ORB_l5	0.526	0.0703206	0.187803	0.00470588	0.0494572	0.744398	0.0688863	0.341157	0.035865	0.510816	0.661677	0.12279
ORB_l6	0.226168	0.03	0.143777	0.00691244	0.0183299	0.259003	0.0317164	0.114618	0.0177665	0.278276	0.230104	0.0514184
FRP_l1		0.164384	0.342205	0	0.193966	1.13679	0.239819	0.801047	0.0566038	0.842912	1.24324	0.21875
FRP_l23		0.148855	0.292614	0	0.177778	1.17209	0.168421	0.696203		0.791667	1.24365	0.27551
MO_l1	1.32915	0.15252	0.387722	0.00816994	0.171223	1.11957	0.228522	0.601036	0.0692521	1.01376	1.62806	0.307942
MO_l23	1.37864	0.149108	0.336907	0.00152555	0.172373	1.08615	0.216804	0.509713	0.0240964	0.972149	1.78615	0.298465
MO_l5	0.735882	0.0851449	0.267001	0.00411281	0.0890519	0.649513	0.121437	0.353636	0.0331658	0.498092	1.21241	0.229363
MO_l6	0.229555	0.0158076	0.101417	0.00145349	0.0182309	0.210141	0.0238305	0.147004	0.030323	0.1485	0.251501	0.0751566
SS_l1	1.11667	0.0808989	0.31694	0.0153203	0.0947802	1.17596	0.163112	0.653061		1.09954	1.66946	0.26683
SS_l23	1.41764	0.123641	0.301772	0.0162907	0.136315	1.20546	0.176573	0.708168		1.21991	1.67272	0.250698
SS_l5	0.768201	0.0488847	0.187181	0.00867948	0.0731422	0.635814	0.0972919	0.363573		0.758989	0.821652	0.184352
SS_l6	0.210089	0.0141343	0.100261	0.00664894	0.0249626	0.216009	0.0308776	0.14574		0.342133	0.2369	0.0909091
PTLp_l1		0.0707071	0.207317	0.0878378	0.134752	1.78512	0.140449	0.745098			2.46018	0.203704
PTLp_l23		0.0456853	0.211957	0.0670391	0.151079	1.73038	0.118421	0.57971			2.03289	0.197368
PTLp_l5		0.0340426	0.157068	0.0348259	0.0858369	1.52131	0.0588235	0.383784			1.09314	0.14966
PTLp_l6		0.00970874	0.068323	0.00510204	0.0197044	0.72093	0.0392157	0.0939597			0.297959	0.103053
VIS_l1	1.15349	0.036036	0.177632	0.019573	0.0938511	1.47396	0.111111	0.731481			1.21616	0.126718
VIS_l23	0.675037	0.0188261	0.184341	0.0393391	0.106414	0.851169	0.0725953	0.503202			0.891705	0.149866
VIS_l5		0.0109546	0.121453	0.0697168	0.0717489	1.17084	0.0740741	0.415621			0.899558	0.109191
VIS_l6		0	0.0754352	0.0526316	0.0274223	1.07304	0.039604	0.0165289			0.246736	0.0460705
RSP_l1	0.548148	0.0187354	0.102113	0.0369318	0.0411765	0.945055	0.0672043	0.506297			0.532967	0.0524691
RSP_l23	0.115023	0.0139064	0.094518	0.0638587	0.0551802	0.338983	0.0571429	0.346667			0.536096	0.0719132
RSP_l5		0.0144928	0.147727	0.0868263	0.0539216	0.545455	0.0320285	0.17			0.365591	0.0648148
RSP_l6		0	0.0689655	0.0460526	0.0106383	1.14634	0.00862069	0.0231214			0.125	0.09375
CA1_so	0.21197	0.00248756	0.0364583	0.00882353	0.0119617	0.118812	0.0205128	0.162637	0.0428571	0.030888	0.366748	0.0335052
CA1_sp	0.0387597	0	0	0.0258621	0	0.0258621	0.00763359	0.00680272	0.0126582	0.0102041	0.00606061	0.00833333
CA1_sr	0.43472	0.0198473	0.0930599	0.0179211	0.0444763	0.205882	0.0302521	0.445652	0.0731707	0.111688	0.653094	0.092437
CA1_slm	0.142308	0	0.0168067	0.00896861	0.0034965	0.0405405	0	0.103586	0	0.00578035	0.0731707	0.00294118
CA2_so	0.0153846	0	0	0	0	0.0327869	0	0.025974	0	0.0128205	0.0153846	0
CA2_sp	0.0645161	0	0	0	0	0.0238095	0	0	0.0222222	0	0	0.0277778
CA2_sr	0.0178571	0	0	0	0	0.0208333	0	0.0266667	0.0434783	0.0117647	0.0185185	0.0119048
CA2_slm	0.0540541	0	0	0	0	0.0178571	0	0	0	0	0	0.02
CA3_so	0.0457516	0	0.0215517	0.0120482	0.00512821	0.0434783	0	0.0708661	0.00862069	0.00847458	0.0874317	0.0159574
CA3_sp	0.141509	0	0.115152	0	0	0.369048	0	0.287879	0.025641	0.0842105	0.046875	0.0357143
CA3_sr	0.203704	0.00813008	0.128302	0	0.0125786	0.304878	0.00884956	0.120567	0.0192308	0.0853659	0.165289	0.0204082
CA3_slm	0.0740741	0	0	0	0	0.0416667	0		0	0.0666667	0.0666667	0.0277778
DG_gr	0.0205128	0	0.00990099	0	0.00881057	0	0	0.00456621	0.0282486	0	0.0165746	0.00497512
DG_Hil	0.126667	0.00617284	0.139785	0	0.0170455	0.145833	0.0144928	0.161157		0.0714286	0.0446429	0.0701754
DG_mo	0.0639033	0	0.0475436	0.0018018	0.0136364	0.037182	0.0125448	0.0635155	0.0333333	0.018018	0.138493	0.0217391
SUB_mo	0.52381	0.0138889	0.0142857	0	0.0533333	0.0869565	0	0.146341			0.403846	0.016129
SUB_pys	0.510823	0.021978	0.128954	0.0251397	0.0303797	0.27027	0.037464	0.420354			0.362069	0.107865
BST	0.311688	0.0284091	0.0746269	0	0.0335196	0.304348	0.0740741	0.190476		0.452555	0.595376	0.027027
Cau	0.395165	0.0413907	0.101858	0.00505415	0.0592066	0.418897	0.0527307	0.360434		0.45357	1.12694	0.0762548
Put	0.427203	0.0716247	0.13967	0.00384418	0.062486	0.800373	0.0613321	0.35304	0.0186586	0.555017	1.01121	0.0612009
EPal	0.350777	0.0458453	0.0848921	0.00372093	0.0419244	0.800204	0.0457579	0.278283	0.00987654	0.511526	0.641463	0.0398323
IPal	0.164692	0.0137221	0.0535714	0.0012987	0.00743494	0.119326	0.0164384	0.107143	0.00243902	0.0190476	0.172043	0.0336927
VStr	0.39318	0.0834586	0.128821	0	0.0380854	0.449715	0.0556978	0.291039	0.0135783	0.41786	0.151917	0.0415011
VPal	0.0269231	0.00395257	0.0117845	0	0.00337458	0.0267765	0.0029703	0.0209281	0.0132743	0.0310078	0.00629723	0.00636943
TuPal1	0.569966	0.0517241	0.152047	0	0.0209424	0.710345	0.0918635	0.519084	0	0.24031	0.00900901	0.0165289
TuPal2	0.228814	0.0493827	0.0784314	0	0.0266667	0.241935	0.0471014	0.233051	0.00363636	0.176471	0.00888889	0.00641026
TuPal3	0.197349	0.0361068	0.0496614	0	0.0223325	0.194346	0.0320366	0.207602	0.015083	0.139381	0	0.0187266
Tustr1	0.464986	0.0596421	0.186047	0	0.0174419	0.47191	0.053719	0.286885	0.00257732	0.235294	0	0.0235849
Tustr2	0.208955	0.0595238	0.0551181	0.00460829	0.00843882	0.262069	0.0375	0.148594	0.0200573	0.142857	0	0.0191388
Tustr3	0.195276	0.0418569	0.057725	0	0.0209003	0.289209	0.0334507	0.157724	0.0143541	0.141892	0	0.00700935
HDB	0.028169	0.00161551	0.00655738	0	0.00223714	0.0851064	0.0112613	0.0634441	0.0070922	0.138996	0.00997506	0
SIB	0.0695901	0.0117967	0.0290118	0	0.00637523	0.0348178	0.0179487	0.0446673	0.00626679	0.0360577	0.0186741	0.0167785
OB_gl		0.00542823	0.0191805	0.00949367	0		0.00588235	0.0547945	0		0.0230263	0.00197239
OB_gr		0.0146014	0.0435115	0.00478469	0.00635877	0.018018	0.0344349	0.0347551			0	0.00813559
OB_ipl		0.0089172	0.0393701	0	0.00603622		0.0243902	0.0559611			0.0108696	0.00424929
OB_mtr		0.00395257	0.0155039	0	0		0.0441989	0.0239044			0	0.00739372
OB_opl		0.00502828	0.00284698	0.00127389	0.0101124		0.00957447	0.0232435	0.0164271		0.00302572	0.00390244
AON1	0.0851064	0.0327715	0.0512367	0	0.010772	0.0914077	0.0350877	0.104712		0.0910973	0	0.0209205
AON2	0.109415	0.0790816	0.135593	0.0118694	0.00760456	0.132597	0.0637681	0.18323		0.108108	0.0107527	0.0399202
AON3	0.185185	0		0	0	0.24	0.2	0.037037		0.0746269	0	0.0150754
LPrP1	0.210526	0.00694444	0.113514	0	0.0194175	0.367521	0.0165289	0.122807		0.0980392	0.125	0.0387097
LPrP2	0.236364	0.0490798	0.112245	0	0.0303951	0.397516	0.0344828	0.210526		0.356322	0.135135	0.0357143
LPrP3	0.194805	0.0392157	0.104918	0.0041841	0.0216867	0.268156	0.038961	0.15		0.221675	0.104478	0.0145985
Bec	0.184615	0.03	0.0536913	0	0.0108108	0.115385	0.00877193	0.19697		0.184615	0.0645161	0.026087
Cla	0.309859	0.0297619	0.0430108	0	0	0.272727	0.0175439	0.352113		0.173913	0.10559	0.0178571
Ven	0.106719	0		0.00970874	0.00617284	0.101093	0.0075188	0.0707071		0.151515		0.0104167
VPrP1	0.141447	0.0271903	0.0818713	0	0.00512164	0.135667	0.0211161	0.0976864		0.139651	0	0.0106007
VPrP2	0.1354	0.0442375	0.0666667	0.0151745	0.0103986	0.114634	0.03125	0.129032		0.110215	0	0.0304472
VPrP3	0.114144	0.0236052	0.0296296	0.00483871	0.00364299	0.148387	0.00533333	0.108187		0.137255	0	0.0101523
PHyA	0.0333226	0.00651702	0.015562	0.0109819	0.00555384	0.0234728	0.00753968	0.0248207	0.0326705	0.0180224	0.0109529	0.0264185
THyA	0.0621902	0.0095729	0.0172185	0.0107287	0.00290487	0.133523	0.00344432	0.0272068	0.00325733	0.037594	0.0145833	0.0175667
Rt	0.0266576	0.00225904	0.00317259	0.00517241	0.00457143	0.0210608	0.00639659	0.0134474	0.0140389	0.0177215	0.00682853	0.0103627
VPL	0.0404624	0.00228484	0.0100177	0.000677507	0.00242522	0.0194473	0.00598291	0.0273224	0.0202465	0.020195	0.00802855	0.00448096
ZI	0.032634	0.0101695	0.00674157	0	0	0.0353357	0	0.0137931	0.0205761	0.0153846	0.016835	0.00389105
p3Tg	0.0339806	0.00775194	0	0.0133333	0	0.0578035	0.0118343	0	0.0222222	0.0336134	0	0
p3SNC	0	0	0	0.027027	0	0	0	0.0133333	0.031746	0	0	0
p3SNR	0	0	0.00862069	0.0123457	0	0	0	0	0.0792683	0	0.00719424	0
LD	0.00841751	0	0.00972222	0.00338409	0.00905563	0.0662905	0.00278164	0.0291411	0.00351494	0.0841424	0.00520833	0.0058548
LP	0.0234742	0.00206612	0.0213049	0	0.00621118	0.0260163	0.0107239	0.0383795	0.028731	0.0733624	0.0541958	0.0384154
Po	0.0586354	0.0021575	0.0284939	0.00253807	0.010772	0.0494845	0.0154185	0.0714286			0.0563063	0.0199826
VPM	0.072791	0.00904444	0.0228852	0.00655124	0.00866739	0.0338579	0.0144753	0.0903659	0.0891007	0.0355061	0.0512821	0.0231023
SPF	0.00775194	0.00961538	0.00555556	0.046875	0.00677966	0.0344828	0.0145985	0.0148148	0.0363636	0.0162162	0.04375	0.010929
p2LimRt	0.028463	0	0.00248756	0.00480769	0.0175439	0.00772201	0.00299401	0.0428016	0.046083	0.0113122	0.01	0.00319489
PR	0.0228311	0.00364964	0.0198676	0	0.00881057	0.0102564	0	0.0171821	0.0487805	0.0364583	0.0273224	0.0218182
p2SNC	0	0	0.0238095	0	0	0	0.0222222	0.0142857	0.0952381	0	0	0
p2SNR	0	0	0	0	0	0.0166667	0	0	0.0217391	0	0	0
APT	0.00904159	0.0019685	0.00373832	0.010989	0.00574713	0.0190736	0.00322061	0.0140625	0.0779221	0.0253807	0.00440529	0.00909091
JcP	0.0209524	0	0.00190476	0.0178042	0.00246914	0.033241	0	0.00660066	0.0431472	0.016187	0.00844595	0
LT	0.0114007	0	0.00196464	0.00900901	0	0.0181818	0.00162075	0.0200927	0.0597403	0.0179533	0.00902527	0.00277778
p1LimRt	0.0070922	0	0	0.00854701	0.0241935	0.00729927	0	0.0166113	0.0426829	0.0338983	0.0122449	0.019802
p1BRt	0.0110294	0.00862069	0	0.00377358	0.0283019	0.0230415	0	0.0220588	0.0580205	0.032491	0.0111111	0.00401606
p1SNC	0	0	0	0	0	0	0	0	0.0114943	0	0	0
p1SNR	0.0070922	0	0.00806452	0.0150376	0	0	0	0	0.0182927	0	0	0
TG	0.011194	0	0.00648298	0.0129241	0	0.0231579	0.00859599	0.0260756	0.0254111	0.0171504	0.0172414	0.00212314
SC	0.0143369	0.00117647	0.00377687	0.0155794	0.00146413	0.0218061	0.00200688	0.016804	0.244873	0.019885	0.0143869	0.0090127
IC	0.0532166	0.0021162	0.0138472	0.0801909	0.00827498	0.040249	0.00846101	0.03367	0.30372	0.0522019	0.0320845	0.0111701
m1LimRt	0.0114943	0	0	0.00534759	0.00657895	0	0.0126582	0.0157233	0.0338983	0.0120482	0.0027933	0.0142857
m1BRt	0	0	0	0.0111732	0.00296736	0.00416667	0	0.0124113	0.0515873	0.00357143	0.007109	0.011811
m1SNC	0	0	0.0238095	0	0	0.0294118	0	0	0	0	0	0.0208333
m1SNR	0	0	0.0183486	0	0	0	0	0.00512821	0.00671141	0	0.00436681	0
m2A	0.0288316	0	0	0.00865801	0.0016129	0.0401606	0.00383142	0.0792291	0.0198238	0.0412541	0.0180305	0.00658979
SCnf	0.031746	0.0172414	0	0	0	0	0	0.0126582	0	0	0	0
m2BRt	0.00714286	0	0	0.00584795	0	0.00862069	0.0153846	0.0126582	0.025	0.00666667	0	0
m2SNC	0	0	0	0	0	0	0	0	0.166667	0	0	0
m2SNR	0	0	0.0125	0.0168067	0	0	0	0.0178571	0.0588235	0	0	0
CB_gr	0.0414795	0.00655738	0.0227543	0.0482393	0.0157606	0.0764961	0.025495	0.0839913	0.0934354	0.0976438	0.0970675	0.0280965
CB_mo	0.00796868	0	0.00521042	0.0307195	0.00553134	0.0120359	0.0056005	0.0229213	0.0867535	0.0213745	0.0256997	0.00554236
CBN		0	0.00418994	0.103916	0.00179211		0.000762777	0.00326797	0.00813008		0.00636132	0.00369549
isA	0.00732869	0.00631439	0.0151783	0.0294484	0.00931414	0.0117913	0.00510204	0.0380952	0.0685834	0.0119772	0.0167141	0.0193812
isLimRt	0.00714286	0	0	0	0	0.0147059	0		0.0223881	0	0.0218978	0.00793651
isBRt	0	0	0.00657895	0.00490196	0	0.00653595	0	0.0114613	0.0532544	0	0	0
isSNC	0	0	0	0	0	0	0	0	0.155844	0	0	0
isSNR	0	0	0	0	0	0	0	0.0454545	0.081761	0.017094	0.00877193	0
r1	0.00237154	0.00428449	0.00445236	0.0306306	0.0100423	0.00382263	0.00339905	0.00899032	0.138672	0.00910865	0.0255387	0.00465983
r2	0.00873069	0.00194301	0.00518135	0.0379189	0.0083383	0.00800641	0.00163845	0.0160932	0.161702	0.020929	0.00906002	0.00381098
r3	0.00772201	0.00185414	0.0117233	0.0361757	0.00339674	0.00711974	0.00333778	0.0283784	0.114973	0.0123648	0.00318471	0.00462657
r4	0.0059952	0.0021575	0.0044501	0.0204391	0.00123229	0.0103448	0.00137552	0.0327869	0.158703	0.019857	0.00474383	0.00185759
r5	0.00788132	0.00201748	0.00153374	0.0381727	0.00266667	0.0122592	0.00353669	0.0193359	0.269212	0.0208333	0.0109569	0.00422833
r6	0.00602669	0.00135455	0.00263852	0.0561545	0.00319197	0.0047081	0.00187882	0.01191	0.17851	0.0103169	0.00886918	0.00573951
r7	0.00659426	0.00389755	0.00293132	0.0550756	0.00262467	0.00384061	0.00552486	0.0136426	0.00901639	0.0151675	0.0140384	0.00564972
r8	0.00835322		0.00380409	0.0539859	0.00740741	0.00542741	0.00678733	0.0256872	0.00804649	0.0217773	0.0135922	0.00204604
r9	0.0084108		0.00738189	0.0425844	0.00966921	0.00281294	0.00253378	0.0234719	0	0.0371417	0.00828609	0.00874795
r10	0.0186074		0.0116883	0.033814	0.00776322	0.0158122	0.0038059	0.0235917	0	0.0329939	0.0171625	0.00387812
r11	0.00738552		0.00810811	0.004	0.00864055	0.0127168	0.00629235	0.0315	0	0.0178571	0.0278527	0.0186667

## Sheet: Subtype 03
	CFS0114	CFS0115	CFS0116	CFS0118	CFS0119	CFS0127	CFS0117	CFS0121	CFS0122	CFS0123	CFS0113	CFS0126
region	Subtype 03	Subtype 03	Subtype 03	Subtype 03	Subtype 03	Subtype 03	Subtype 03	Subtype 03	Subtype 03	Subtype 03	Subtype 03	Subtype 03
ORB_l1	1.32993	0.259717	0.263027	0.00409836	0.0885529	1.41103	0.255357	0.941729		0.933438	0.931915	0.221172
ORB_l23	1.19329	0.187983	0.2	0.000808407	0.0935513	1.58252	0.224017	0.976856		1.12799	1.24955	0.204444
ORB_l5	0.891	0.106515	0.173282	0	0.039807	1.11535	0.126292	0.686505	0.0949367	0.882006	0.863772	0.187623
ORB_l6	0.459813	0.0183333	0.0815451	0	0.0142566	0.462604	0.0317164	0.194352	0.0609137	0.486535	0.261246	0.0762411
FRP_l1		0.223744	0.239544	0.00442478	0.163793	1.26415	0.298643	0.884817	0.216981	0.984674	1.16667	0.25625
FRP_l23		0.217557	0.289773	0.0045045	0.166667	1.44186	0.291228	0.987342		0.981061	1.33503	0.331633
MO_l1	1.64577	0.148541	0.324717	0.0179739	0.145324	1.20342	0.343643	0.772021	0.160665	1.28746	1.82219	0.351702
MO_l23	1.69126	0.17962	0.385145	0.00762777	0.156434	1.2693	0.378095	0.66235	0.0457831	1.28515	2.13166	0.383741
MO_l5	1.14683	0.119565	0.281317	0.0052879	0.0660031	0.826843	0.208096	0.546364	0.0552764	0.842748	1.37684	0.293629
MO_l6	0.507891	0.0213058	0.116331	0	0.0135044	0.289597	0.0361871	0.210624	0.0553724	0.3275	0.294863	0.115518
SS_l1	1.56481	0.0786517	0.301913	0.0278552	0.0961538	1.3101	0.282309	1.02041		1.49464	1.73013	0.275398
SS_l23	1.79531	0.116848	0.37763	0.0250627	0.14164	1.50093	0.347319	1.12371		1.76623	1.95826	0.370112
SS_l5	1.2334	0.0507831	0.223483	0.00743955	0.0830895	0.914096	0.199097	0.76385		1.19326	1.15442	0.308146
SS_l6	0.50089	0.00807673	0.0924282	0.00731383	0.015976	0.330194	0.0400867	0.286248		0.583421	0.295306	0.166839
PTLp_l1		0.0353535	0.292683	0.0743243	0.070922	2.6281	0.207865	1.18627			2.78761	0.234568
PTLp_l23		0.0253807	0.282609	0.0837989	0.107914	2.34812	0.210526	1.10145			2.94079	0.337719
PTLp_l5		0.0553191	0.272251	0.0199005	0.0987124	1.81639	0.117647	0.648649			1.7549	0.336735
PTLp_l6		0.00970874	0.0621118	0.0102041	0.0246305	0.963455	0.0392157	0.177852			0.408163	0.175573
VIS_l1	1.43566	0.0123874	0.258772	0.0427046	0.0954693	1.51328	0.198312	1.31019			2.02828	0.245802
VIS_l23	0.977843	0.0166113	0.287413	0.0472069	0.107143	0.99016	0.142468	0.910339			1.7788	0.268817
VIS_l5		0.00938967	0.171396	0.123094	0.0773543	1.23564	0.0973545	0.55788			1.56512	0.180676
VIS_l6		0.00815217	0.0909091	0.101053	0.023766	1.17565	0.0316832	0.0578512			0.340731	0.105691
RSP_l1	0.555556	0.0163934	0.161972	0.0909091	0.0647059	1.02747	0.0698925	0.740554			0.667582	0.12963
RSP_l23	0.159624	0.00632111	0.153119	0.122283	0.0563063	0.38983	0.0847619	0.618095			0.71123	0.123474
RSP_l5		0.00362319	0.0909091	0.161677	0.0269608	0.709091	0.024911	0.413333			0.666667	0.0679012
RSP_l6		0	0	0.131579	0.00531915	0.829268	0.0172414	0.0289017			0.164062	0.0234375
CA1_so	0.902743	0.00746269	0.138021	0.00294118	0.0334928	0.475248	0.0410256	0.716484	0.0714286	0.181467	0.94621	0.208763
CA1_sp	0.0697674	0	0.00840336	0.0172414	0	0.0258621	0.00763359	0.0544218	0.0126582	0.0204082	0.0484848	0.0333333
CA1_sr	1.4462	0.059542	0.242902	0.0573477	0.10043	0.776961	0.169748	1.25	0.219512	0.397403	1.78339	0.289076
CA1_slm	0.269231	0	0.0462185	0	0.0034965	0.0540541	0	0.298805	0	0.00578035	0.0772358	0.0411765
CA2_so	0.0615385	0	0	0	0	0	0.0166667	0.038961	0.02	0	0	0.028169
CA2_sp	0	0	0	0	0	0.0238095	0	0	0.0666667	0.0175439	0	0
CA2_sr	0.0357143	0	0.0740741	0	0	0.0208333	0	0.08	0.0434783	0.0117647	0.0185185	0.0238095
CA2_slm	0.027027	0	0	0	0	0.0178571	0	0.031746	0.105263	0	0	0.02
CA3_so	0.130719	0	0.0258621	0.0060241	0.00512821	0.00869565	0	0.141732	0.0258621	0.00847458	0.0819672	0.0212766
CA3_sp	0.103774	0	0.0484848	0	0	0.154762	0.0166667	0.136364	0.0512821	0.0631579	0.046875	0.0178571
CA3_sr	0.259259	0	0.090566	0	0.0314465	0.195122	0.0265487	0.319149	0.0384615	0.097561	0.115702	0.0663265
CA3_slm	0.185185	0	0	0	0	0	0		0	0	0.0666667	0.0555556
DG_gr	0.00512821	0	0.0247525	0	0	0	0	0.00913242	0.0338983	0.00980392	0.00552486	0.0149254
DG_Hil	0.0866667	0	0.0215054	0	0.00568182	0.0694444	0.00724638	0.136364		0.0238095	0.0625	0.0292398
DG_mo	0.138169	0.00342466	0.0776545	0.0018018	0.00606061	0.0489237	0.0143369	0.183161	0.0410256	0.0378378	0.230143	0.073913
SUB_mo	1.14286	0	0.0428571	0.047619	0.0133333	0.478261	0.0806452	0.536585			0.942308	0.0483871
SUB_pys	1.33333	0.043956	0.223844	0.162011	0.0759494	0.635135	0.152738	1.34513			0.935345	0.258427
BST	0.444805	0.0170455	0.079602	0	0.027933	0.195652	0	0.404762		0.277372	0.445087	0.0540541
Cau	0.598326	0.0372517	0.125561	0.00288809	0.0349319	0.44402	0.0615191	0.604336		0.600107	0.87938	0.111004
Put	0.670216	0.0621413	0.171541	0.00102512	0.0393347	0.796026	0.0740297	0.581985	0.00403429	0.801615	0.735933	0.0894919
EPal	0.455437	0.019341	0.0964029	0	0.0254296	0.617737	0.0238322	0.30039	0	0.586169	0.420325	0.0408805
IPal	0.117299	0.00857633	0.0204082	0.0012987	0	0.0596628	0	0.078869	0	0.0047619	0.0819892	0.0235849
VStr	0.454363	0.0902256	0.0727802	0	0.0190427	0.389943	0.0409731	0.417204	0.00399361	0.496209	0.102507	0.0269316
VPal	0.0230769	0.00395257	0.00841751	0	0	0.0205973	0	0.0254777	0.00442478	0.0221484	0.00251889	0
TuPal1	0.645051	0.0758621	0.0409357	0	0.0104712	0.586207	0.0787402	0.675573	0	0.356589	0.00900901	0.0165289
TuPal2	0.241525	0.0781893	0.0294118	0	0.02	0.120968	0.0471014	0.271186	0.00363636	0.176471	0.00444444	0.00641026
TuPal3	0.184094	0.032967	0.0248307	0	0.0223325	0.121908	0.0194508	0.216374	0.00452489	0.130531	0	0.00374532
Tustr1	0.456583	0.0516899	0.0348837	0	0.0174419	0.310861	0.0454545	0.389344	0.00773196	0.364706	0	0.0141509
Tustr2	0.205224	0.0625	0	0	0.00421941	0.110345	0.0416667	0.128514	0.0114613	0.193277	0	0.00478469
Tustr3	0.110236	0.0281583	0.040747	0	0.00643087	0.223022	0.0299296	0.173984	0.00637959	0.163851	0	0.00233645
HDB	0.0406886	0.00323102	0.00327869	0	0	0.0567376	0.00225225	0.0302115	0.0070922	0.204633	0.00997506	0
SIB	0.0409914	0.00453721	0.00453309	0	0.00273224	0.0137652	0.00641026	0.0264357	0.00358102	0.0420673	0.00373483	0.00239693
OB_gl		0.00241255	0.0043592	0.00316456	0.00414938		0.00588235	0.104452	0.0233918		0.0131579	0
OB_gr		0.0149961	0.0164122	0.0143541	0.00267738	0.021021	0.0222161	0.0268562			0	0.00451977
OB_ipl		0.0165605	0.00787402	0.0188679	0.00201207		0.0243902	0.0413625			0	0.00566572
OB_mtr		0.00527009	0.00387597	0	0.00483092		0	0.0199203			0	0.00369686
OB_opl		0.00314268	0.00782918	0.00509554	0.0011236		0.00851064	0.0232435	0.063655		0.00453858	0.00097561
AON1	0.148936	0.0411985	0.0176678	0	0.005386	0.171846	0.037037	0.133508		0.15942	0.00932836	0.0083682
AON2	0.246819	0.127551	0.0755008	0	0	0.160221	0.0811594	0.333333		0.108108	0.0107527	0.0419162
AON3	0.222222	0.142857		0.00662252	0	0.28	0	0.222222		0.134328	0	0.0100503
LPrP1	0.359649	0.0208333	0.0540541	0	0.00485437	0.401709	0.0413223	0.447368		0.490196	0.0833333	0.0322581
LPrP2	0.356364	0.0582822	0.0782313	0	0.00911854	0.484472	0.0448276	0.320175		0.54023	0.0835381	0.0255102
LPrP3	0.337662	0.0245098	0.0459016	0	0.00481928	0.329609	0.0324675	0.195		0.359606	0.0895522	0.0109489
Bec	0.261538	0	0.0536913	0	0	0.205128	0.0263158	0.181818		0.184615	0.0483871	0.026087
Cla	0.323944	0.0178571	0.0430108	0	0	0.272727	0.00877193	0.126761		0.289855	0.0807453	0.00892857
Ven	0.181818	0.010101		0	0	0.106557	0.0075188	0.121212		0.176768		0
VPrP1	0.200658	0.0241692	0.0204678	0	0.00128041	0.107221	0.0165913	0.213368		0.15212	0	0.00353357
VPrP2	0.151713	0.0593714	0.0298851	0	0.00866551	0.0731707	0.017663	0.280505		0.142473	0	0.0152236
VPrP3	0.141439	0.0171674	0.0148148	0	0.00182149	0.129032	0.00266667	0.152047		0.129902	0	0
PHyA	0.0158525	0.00615496	0.00432277	0.00193798	0.000617093	0.0117364	0.00238095	0.0121346	0.0179924	0.0155869	0.00164294	0.00390273
THyA	0.0342497	0.00662739	0.00993378	0.00581135	0	0.0767045	0.00401837	0.0272068	0.00325733	0.037594	0.0046875	0.00845804
Rt	0.0191388	0.00225904	0.00317259	0	0.00228571	0.0109204	0.0021322	0.0220049	0.00863931	0.0202532	0.0060698	0.00453368
VPL	0.0137283	0.00152323	0.00294638	0	0	0.00614125	0.0025641	0.0127505	0.0123239	0.0125348	0.0044603	0.000746826
ZI	0.02331	0	0.00224719	0	0	0.0176678	0	0.0172414	0.0123457	0.0423077	0.003367	0.00583658
p3Tg	0.00970874	0	0	0.00666667	0	0.0346821	0	0.0493827	0.0111111	0.0252101	0	0
p3SNC	0.0111111	0	0.0338983	0.027027	0	0	0	0	0.015873	0	0	0
p3SNR	0.019802	0	0	0	0	0	0	0	0.0121951	0.00680272	0	0
LD	0.016835	0	0.00972222	0	0.00129366	0.0183357	0.00556328	0.0352761	0.00878735	0.00323625	0.00260417	0.0058548
LP	0.0219092	0	0.011984	0	0.00993789	0.0211382	0.00938338	0.0511727	0.0295291	0.0375546	0.0402098	0.027611
Po	0.0362473	0	0.00814111	0	0.00179533	0.014433	0.00550661	0.038961			0.0349099	0.00781929
VPM	0.0474893	0.0086512	0.00939926	0.00140384	0.00361141	0.0114449	0.00804182	0.0541449	0.0360547	0.0302067	0.0322723	0.00916758
SPF	0.0232558	0	0.0111111	0.015625	0.00338983	0.0258621	0.0218978	0.0444444	0.0363636	0.0216216	0.01875	0
p2LimRt	0.0246679	0	0.00248756	0	0	0.015444	0.00299401	0.0311284	0.0138249	0.0271493	0.005	0
PR	0.0273973	0.00364964	0.00662252	0	0.00440529	0.00512821	0	0.0206186	0.0292683	0.0208333	0.010929	0.0145455
p2SNC	0.0172414	0	0.0238095	0	0	0	0	0	0.0238095	0	0	0
p2SNR	0.00662252	0	0.00819672	0	0	0	0	0.00448431	0.0108696	0	0	0
APT	0.0108499	0	0.00560748	0.00549451	0.00287356	0.0108992	0.00161031	0.009375	0.0337662	0.0219966	0.00440529	0.0030303
JcP	0.0114286	0	0	0.0148368	0.00246914	0.00554017	0	0.0132013	0.0431472	0.0125899	0.00506757	0.00566572
LT	0.00814332	0	0.00392927	0	0	0.0030303	0.00162075	0.0185471	0.0311688	0.016158	0.0144404	0.00277778
p1LimRt	0.0283688	0	0.0075188	0	0	0.0145985	0	0.00664452	0	0.0169492	0	0
p1BRt	0.00735294	0	0	0.00377358	0.00943396	0.00921659	0.00483092	0.00735294	0.0170648	0.0144404	0	0.00803213
p1SNC	0.05	0	0.0243902	0	0	0	0	0	0.0229885	0	0	0
p1SNR	0	0	0	0	0	0	0	0	0.0121951	0	0	0
TG	0.011194	0	0.00324149	0.0145396	0	0.0126316	0.00382044	0.029987	0.0418535	0.0171504	0.0143678	0.00212314
SC	0.0140382	0.000294118	0.00522952	0.0308341	0	0.0187276	0.00458716	0.0270181	0.415561	0.0285098	0.0174856	0.00491602
IC	0.0299764	0.000577145	0.0122317	0.121957	0.00541057	0.0319502	0.00800366	0.0409652	0.471127	0.0730397	0.0296005	0.0100531
m1LimRt	0	0	0	0	0	0.0113636	0	0.0220126	0.0112994	0.0180723	0.0027933	0
m1BRt	0	0.0031348	0.00452489	0	0	0.0166667	0.0033557	0.0070922	0.0198413	0.00714286	0.00473934	0.00787402
m1SNC	0.015873	0	0	0	0	0	0	0	0.0131579	0	0	0.0208333
m1SNR	0	0	0	0	0	0	0	0.00512821	0.0268456	0.00555556	0	0
m2A	0.0212443	0.00167224	0.0018797	0.025974	0.0016129	0.0240964	0.00191571	0.0321199	0.0132159	0.0231023	0.00832178	0.00494234
SCnf	0	0	0	0.0204082	0	0	0	0.0253165	0.012987	0.016129	0	0
m2BRt	0	0	0.0078125	0.00584795	0	0.00862069	0	0.00253165	0.025	0.00666667	0	0
m2SNC	0	0	0	0	0	0	0	0	0.0185185	0	0	0
m2SNR	0	0	0	0.00840336	0	0	0	0	0.0420168	0.00826446	0	0
CB_gr	0.119347	0.00163934	0.0451128	0.0716353	0.03746	0.194828	0.0658416	0.152192	0.125337	0.265254	0.149807	0.0929525
CB_mo	0.0236265	0.000613121	0.00681363	0.0468876	0.00804559	0.0375357	0.0115121	0.0432584	0.12128	0.0992023	0.041542	0.00918448
CBN		0	0	0.232681	0		0	0	0.0325203		0.00381679	0.000739098
isA	0.00476365	0.00132935	0.00600071	0.0236416	0.00296359	0.00652283	0.00306122	0.0168067	0.0781671	0.0106028	0.00462304	0.00476029
isLimRt	0.00714286	0	0.010101	0.00657895	0	0.00735294	0		0.00746269	0	0.00729927	0.00793651
isBRt	0	0	0	0	0	0	0	0.00286533	0.035503	0	0	0
isSNC	0	0	0	0	0	0	0.015873	0	0.0779221	0	0	0
isSNR	0	0	0	0	0	0	0	0	0.0503145	0	0.00877193	0
r1	0.000790514	0	0.00445236	0.027027	0.000528541	0.000764526	0.00067981	0.00484094	0.113281	0.0110605	0.00638468	0.0027959
r2	0.00470114	0	0	0.0379189	0.00119119	0.00320256	0.0032769	0.0099889	0.180142	0.0148035	0.00453001	0.000762195
r3	0.00707851	0.000618047	0.0017585	0.0439276	0.000679348	0.00841424	0	0.025	0.107843	0.015456	0.00212314	0.00198282
r4	0.00119904	0.000539374	0.00254291	0.0401211	0.000616143	0.00551724	0.000687758	0.0234192	0.167235	0.0150913	0.00189753	0.00371517
r5	0.00602689	0.00201748	0.00102249	0.0525657	0.0016	0.0040864	0.000884173	0.01219	0.302496	0.0184524	0.00219138	0.00211416
r6	0.00301334	0.000677277	0	0.0516622	0	0.00329567	0.000939408	0.00970445	0.189775	0.0121592	0.00443459	0.000441501
r7	0.00310318	0.000556793	0.00041876	0.0637149	0.00218723	0.00144023	0.00092081	0.0159163	0.0139344	0.0183422	0.00655124	0.00205444
r8	0.00119332		0.000951022	0.0726539	0.00197531	0.000904568	0.00452489	0.0171248	0.0107287	0.0189673	0.0101942	0.00255754
r9	0.00619743		0.00295276	0.0685267	0.00254453	0.00281294	0.00337838	0.0136919	0.000378788	0.0205894	0.00654165	0.00164024
r10	0.0108043		0.00194805	0.05818	0.000970403	0.00574988	0.00142721	0.0221473	0	0.0203666	0.00743707	0.00277008
r11	0.00664697		0.00486486	0.002	0.00864055	0.00982659	0.00629235	0.0335	0	0.015625	0.0206649	0.00622222

## Sheet: Subtype 04
	CFS0114	CFS0115	CFS0116	CFS0118	CFS0119	CFS0127	CFS0117	CFS0121	CFS0122	CFS0123	CFS0113	CFS0126
region	Subtype 04	Subtype 04	Subtype 04	Subtype 04	Subtype 04	Subtype 04	Subtype 04	Subtype 04	Subtype 04	Subtype 04	Subtype 04	Subtype 04
ORB_l1	30.2347	6.13604	5.48387	0.237705	3.23542	30.0965	7.67143	23.9286		21.2866	33.244	6.08696
ORB_l23	27.7785	6.27639	5.13356	0.172191	3.66213	34.3105	7.55618	24.9537		25.8787	40.3378	6.6237
ORB_l5	24.105	4.3516	4.7241	0.0835294	2.3269	29.7129	5.45235	21.3487	7.52321	23.5147	30.0509	5.9165
ORB_l6	14.4654	1.79667	3.37983	0.0806452	0.665988	18.6413	2.44963	8.71761	6.85787	16.4228	15.8287	2.96454
FRP_l1		5.73059	7.21673	0.49115	4.25431	25.0755	7.79186	21.9791	8.60377	23.4291	30.7162	7.2625
FRP_l23		5.90458	7.61648	0.626126	4.57407	28.1767	8.30175	22.5759		23.5265	38.0711	7.14286
MO_l1	34.6301	5.40716	7.65267	1.68791	3.83165	26.1584	9.49656	19.0984	8.60388	26.5046	41.6264	8.10859
MO_l23	37.1107	6.70639	8.33308	0.584287	4.77096	29.0102	10.6902	17.4061	3.5253	27.7328	48.7968	9.54918
MO_l5	28.7272	4.79771	6.69792	0.381904	2.8549	21.9172	6.94071	16.7868	3.68844	21.1744	37.2047	8.17784
MO_l6	17.3974	1.93952	4.25429	0.0741279	0.810263	13.3288	2.14298	8.91476	4.1971	11.9325	14.6471	4.82463
SS_l1	31.6981	3.83933	7.57787	1.71031	3.24725	30.2439	8.8005	24.0714		32.5145	41.2469	7.35128
SS_l23	37.7877	5.87432	8.28959	1.10025	4.60916	35.6182	9.90093	25.8406		38.9264	46.4561	9.16061
SS_l5	31.7302	3.66825	6.84799	0.408555	3.36513	27.5989	7.67904	21.1073		31.5815	36.1977	9.25723
SS_l6	18.0297	0.933872	4.0094	0.257314	1.30804	16.5109	3.04063	10.509		18.8891	15.1185	5.64308
PTLp_l1		2.09091	8.0122	5.30405	3.21277	49.7438	6.31461	21.951			56.5575	7.29012
PTLp_l23		1.94924	8.17935	4.22905	3.93525	51.4437	6.36842	21.8696			58.4211	8.29386
PTLp_l5		2.28085	6.29843	1.76119	3.81116	45.1082	6.12185	17.4324			51.8627	9.0102
PTLp_l6		0.679612	3.80745	0.403061	1.71921	29.2226	2.43137	7.81208			19.9714	5.80916
VIS_l1	30.845	1.26689	7.52632	1.379	4.13916	34.2593	5.32067	28.5255			53.1434	6.98931
VIS_l23	30.839	1.0753	7.68979	1.84579	4.19315	26.5092	5.37387	24.4209			49.03	8.06922
VIS_l5		1.23005	6.04654	4.65577	3.37108	35.0457	4.03915	17.3724			46.8554	6.62922
VIS_l6		0.179348	3.706	4.25895	1.52834	34.567	1.64356	4.19008			18.3381	4.23171
RSP_l1	17.237	0.957845	4.31338	4.2642	2.33235	28.5357	3.31452	21.5693			25.6209	4.39815
RSP_l23	5.94249	1.09608	4.67675	4.35054	2.59797	13.1186	3.24095	20.3924			30.1297	4.70556
RSP_l5		0.518116	3.02841	6.41617	1.2451	18.5818	2.09609	14.0667			29.6344	2.8642
RSP_l6		0.0721649	0.977012	5.61842	0.324468	35.3415	0.87069	3.45087			13.25	1.39062
CA1_so	31.1646	1.91294	5.83854	1.10882	2.91388	28.9769	4.85385	25.1626	4.37143	14.749	43.5306	7.15979
CA1_sp	3.6124	0.0806452	0.84874	1.72414	0.360294	2.5431	0.526718	2.02041	1.5443	1.65306	1.89697	1.125
CA1_sr	33.4519	4.91145	7.17035	3.58781	4.37877	32.2255	7.01176	28.3315	6.41057	21.5948	52.4723	8.44706
CA1_slm	26.0885	0.0909091	3.68908	0.426009	0.465035	12.7095	1.10667	24.1673	0.397059	3.19075	14.5407	3.40294
CA2_so	2.83077	0.03125	0.8	0.0689655	0.220588	0.95082	0.266667	2.38961	0.4	0.525641	1.4	1.28169
CA2_sp	0.483871	0	0	0	0.0263158	0.380952	0.037037	0.428571	2.02222	0.298246	0.2	0.166667
CA2_sr	3.32143	0.151515	1.85185	0	0.287671	1.91667	1.22222	3.05333	3.07246	0.964706	2.74074	1.40476
CA2_slm	1.08108	0.2	0.257143	0.0344828	0	0.482143	0.113636	1.7619	3.36842	0.428571	1.02381	0.54
CA3_so	5.35948	0.0784314	1.50431	0.162651	0.317949	2.68696	0.625	3.9685	1.56897	1.55085	4.71038	1.42553
CA3_sp	3.24528	0.0392157	0.806061	0.123596	0.25	4.44048	0.408333	2.39394	1.84615	2.28421	0.9375	1.125
CA3_sr	8.35802	0.211382	2.73962	0.0789474	0.767296	6.52439	1.56637	7.75887	2.30769	4.23171	7.27273	3.05102
CA3_slm	2.81481	0.047619	0.5	0	0.166667	2.625	0.454545		2.14286	1.8	3.66667	0.861111
DG_gr	0.328205	0.00534759	0.237624	0.144737	0.0660793	0.038674	0.0335196	0.328767	1.72316	0.0784314	0.497238	0.114428
DG_Hil	3.5	0.117284	1.22581	0.126214	0.397727	3.09028	0.601449	3.79339		2.15079	3.28571	1.65497
DG_mo	7.32988	0.44863	2.98891	0.162162	0.830303	3.95499	1.32079	6.77991	1.40513	2.79459	8.81466	3.05072
SUB_mo	33.6905	0.402778	2.17143	2.20635	0.72	14.7391	2.56452	23.5854			31.0385	2.72581
SUB_pys	35.4286	3.80952	5.87591	6.58659	3.44304	22.2703	7.27666	34.1726			35.5474	7.68315
BST	12.6006	0.823864	1.62189	0.00862069	0.798883	7.45652	1.37037	10.881		11.0657	15.526	1.17375
Cau	16.0911	1.31457	3.61627	0.065704	1.23387	14.3321	2.19711	17.3076		15.1761	23.8179	3.20222
Put	18.5952	2.19441	4.81665	0.0835469	1.23781	22.4638	2.5091	15.9004	0.318205	22.3905	19.1093	2.92234
EPal	13.2461	1.04799	2.53237	0.0334884	0.676976	18.4353	1.13346	10.0325	0.283951	15.6037	11.3748	1.02516
IPal	4.52133	0.276158	0.397959	0.0376623	0.0408922	2.38651	0.131507	2.8006	0.0878049	0.604762	2.77957	0.404313
VStr	12.9478	2.0188	1.74745	0.0188514	0.681421	12.3624	1.53585	13.3706	0.50639	14.6689	3.29351	1.0521
VPal	1.34615	0.0968379	0.0959596	0.00551268	0.0168729	1.05355	0.0623762	1.54504	0.396018	1.33444	0.125945	0.0585987
TuPal1	17.7338	1.67586	0.818713	0	1.00524	16.1241	2.0315	18.0725	0.0424028	8.34496	0.336336	0.46281
TuPal2	6.81356	1.14403	0.715686	0	0.486667	3.79839	1.00725	8.83475	0.0727273	3.7451	0.08	0.320513
TuPal3	5.34904	0.679749	0.604966	0	0.332506	4.07067	0.567506	6.49123	0.263952	3.79867	0.0152672	0.205993
Tustr1	9.60504	1.50696	1.84302	0	0.700581	9.33333	1.61157	10.7828	0.530928	9.13529	0	0.608491
Tustr2	4.76119	1.15774	0.858268	0.00460829	0.28692	3.94483	0.9625	4.31325	0.558739	4.44538	0	0.411483
Tustr3	3.56378	0.904871	1.10017	0	0.286174	5.18417	0.897887	3.89268	0.452951	3.82601	0.00542495	0.224299
HDB	1.69171	0.134087	0.0622951	0	0.0380313	1.99054	0.0653153	2.18429	0.21513	4.16602	0.408978	0.037931
SIB	1.99237	0.0852995	0.162285	0.00153846	0.0318761	1.06478	0.0923077	1.56974	0.135184	1.72837	0.522876	0.071908
OB_gl		0.167069	0.182214	0.226266	0.0497925		0.2	3.18836	1.60819		1.29605	0.157791
OB_gr		0.664167	0.59542	0.349282	0.116801	0.708709	0.745904	1.00158			0.0752521	0.377627
OB_ipl		0.803822	0.740157	0.301887	0.122736		1.12805	2.01703			0.179348	0.61898
OB_mtr		0.544137	0.372093	0.393443	0.0531401		0.662983	1.23108			0.0824742	0.393715
OB_opl		0.710559	0.505338	0.298089	0.140449		1.09043	2.40676	4.98357		0.157337	0.48878
AON1	5.40071	1.47472	0.855124	0.0842697	0.332136	6.94698	1.61014	5.1911		4.75155	0.347015	0.794979
AON2	8.44784	3.68622	2.15716	0.118694	0.368821	5.72376	3.07391	10.5487		3.78378	1.10753	2.37591
AON3	9.51852	4		0.112583	0.0123457	5.96	2.26667	9.18519		5.02985	0.580645	0.954774
LPrP1	12.2807	2.74306	2.45405	0.217822	0.985437	15.2051	2.50413	12.3772		13.3333	10.4	2.47097
LPrP2	9.74909	2.94479	1.97619	0.107023	0.765957	11.0683	2.45862	10.3596		11.5287	6.54545	1.77296
LPrP3	10.9091	2.45098	1.78689	0.1841	0.33253	12.4469	2.27922	8.295		10.9557	5.39303	0.828467
Bec	8.59231	1.17	1.61745	0.0952381	0.0648649	9.33333	1	6.18182		8.75385	4.42742	0.643478
Cla	10.1549	1.79762	1.16129	0.0379747	0.117647	11.0341	1.61404	7.76056		11.4928	5.08696	0.723214
Ven	4.67194	0.510101		0.0323625	0.0925926	5.09016	0.545113	3.07576		6.57576		0.09375
VPrP1	6.58882	1.21148	1.26901	0	0.129321	4.64551	1.20211	7.48843		4.82793	0	0.385159
VPrP2	4.60685	1.85565	0.648276	0.0212443	0.244367	2.45854	1.41168	8.83731		2.98118	0.0425354	1.15604
VPrP3	5.38213	0.83691	0.666667	0.083871	0.178506	4.73978	0.688	5.34211		5.60294	0.14442	0.299492
PHyA	0.984471	0.0709631	0.131412	0.0474806	0.0293119	0.872705	0.0630952	0.82791	0.762784	1.02338	0.344469	0.0888622
THyA	1.38711	0.146539	0.12053	0.0773357	0.0275962	3.62642	0.0970149	1.42382	0.439739	1.82519	0.410937	0.108653
Rt	1.78674	0.059488	0.127538	0.0327586	0.0297143	1.34789	0.0554371	1.39487	0.684665	1.39409	0.537936	0.125648
VPL	1.42919	0.0586443	0.344726	0.0155827	0.0234438	0.914023	0.0495727	1.10747	0.589789	1.34958	0.241748	0.153846
ZI	1.76923	0.0847458	0.114607	0.0520833	0.0292553	1.57597	0.10061	1.58276	0.855967	1.39231	0.659933	0.151751
p3Tg	1.08252	0.0697674	0.0442478	0.0533333	0.0378788	1.17341	0.0710059	1.07407	0.844444	1.46218	0.751825	0.0541516
p3SNC	0.677778	0.056338	0.0508475	0.108108	0	0.606557	0.0175439	0.226667	0.746032	0.488889	0.338462	0
p3SNR	0.237624	0.00645161	0.0517241	0.0617284	0	0.140351	0.00961538	0.104	0.554878	0.115646	0.0647482	0
LD	2.04377	0.0262794	0.741667	0.0456853	0.138422	1.3921	0.212796	2.52607	0.527241	0.676375	0.58724	0.831382
LP	2.16275	0.0971074	0.88016	0.0664273	0.325466	2.19512	0.369973	2.38593	1.42458	2.4	1.58392	1.2485
Po	1.91898	0.0819849	0.473541	0.0456853	0.158887	2.22783	0.276432	2.06061			1.01914	0.492615
VPM	1.81471	0.26858	0.516142	0.112307	0.0801734	1.15451	0.287495	1.83308	1.88023	1.65395	1.01945	0.376971
SPF	1.24031	0.0673077	0.116667	0.703125	0.149153	1.67241	0.29562	1.22222	1.05455	1.24865	1.7	0.36612
p2LimRt	1.26565	0.0324324	0.0970149	0.163462	0.0526316	1.0888	0.116766	1.15564	1.19355	1.1991	0.67	0.124601
PR	0.621005	0.0474453	0.0529801	0.038961	0.0352423	0.948718	0.0969163	0.817869	1.24878	1.17188	0.546448	0.08
p2SNC	0.258621	0	0	0.0465116	0.0111111	0.380952	0	0.0857143	0.702381	0.186047	0.168831	0
p2SNR	0.0993377	0.00568182	0.0409836	0.0820896	0.0144928	0.2	0	0.0493274	0.673913	0.116022	0.0331754	0.0196078
APT	1.03978	0.019685	0.11028	0.326923	0.0747126	1.13079	0.0917874	1.06875	1.7013	1.22335	0.651982	0.3
JcP	1.05333	0.0175781	0.131429	0.341246	0.0395062	1.30471	0.0880682	1.24752	1.97208	1.01978	0.827703	0.232295
LT	1.35831	0.0102881	0.0982318	0.384384	0.0670103	1.34545	0.12966	1.52241	2.33766	0.983842	1.02166	0.316667
p1LimRt	1.11348	0.013245	0.037594	0.487179	0.16129	1.0438	0.113402	1.20266	0.884146	0.974576	0.412245	0.168317
p1BRt	0.511029	0.0603448	0.0221239	0.0867925	0.0566038	1.17051	0.115942	0.794118	1.20819	0.768953	0.344444	0.120482
p1SNC	0.65	0	0.0243902	0	0	0.263158	0	0.210526	1.13793	0.306122	0.240964	0.0408163
p1SNR	0.106383	0	0.016129	0.075188	0.0136054	0.0972222	0.00537634	0.104762	0.621951	0.136842	0.0843373	0.0186916
TG	1.3607	0.0323944	0.209076	0.407108	0.115044	1.02947	0.256925	1.98435	1.83558	1.25066	1.42816	0.250531
SC	1.94504	0.0394118	0.238234	1.9432	0.102001	2.16367	0.298452	2.06524	10.2262	2.92381	1.74148	0.367063
IC	2.56888	0.0679107	0.487422	4.26921	0.225971	3.08299	0.519552	2.90404	11.8251	3.96327	2.55082	0.485619
m1LimRt	0.718391	0.0327869	0.0240964	0.139037	0.0394737	0.590909	0.0886076	0.808176	1.55367	0.63253	0.561453	0.128571
m1BRt	0.167331	0.0250784	0.0135747	0.0335196	0.0296736	0.670833	0.0369128	0.680851	0.90873	0.410714	0.277251	0.0905512
m1SNC	0.174603	0.0136986	0	0.0483871	0	0.411765	0.0126582	0.216981	0.381579	0.372093	0.0266667	0.0208333
m1SNR	0.12	0.0359712	0	0.0604027	0.00362319	0.105882	0.0203046	0.0820513	0.456376	0.105556	0.0786026	0.00892857
m2A	1.15326	0.0351171	0.118421	1.68398	0.05	1.69478	0.231801	1.53319	0.748899	1.467	0.809986	0.202636
SCnf	0.47619	0.0344828	0.0208333	0.0612245	0.0147059	0.333333	0.0166667	1.06329	2.54545	0.516129	0.636364	0.157895
m2BRt	0.192857	0.0110497	0.0234375	0.0350877	0	0.482759	0.0461538	0.622785	1.58125	0.22	0.273196	0.0473684
m2SNC	0.0238095	0.0217391	0	0.0638298	0	0.228571	0.0185185	0.102804	1.38889	0.030303	0.0606061	0
m2SNR	0.049505	0	0	0.0588235	0.00694444	0.123596	0	0.244048	1.44538	0.0826446	0.177778	0.0530303
CB_gr	7.09569	0.603279	2.18441	2.01278	2.29511	11.3401	2.84406	8.95817	3.41727	9.03272	8.2587	3.58277
CB_mo	4.41465	0.0889025	0.827923	1.41681	0.845458	5.93554	1.11419	5.6918	3.49601	7.51708	5.42985	1.01267
CBN		0.00498339	0.0181564	6.72515	0.0358423		0.0289855	0.156863	1.36585		0.234097	0.0561715
isA	0.560278	0.0368893	0.0695376	1.12733	0.0529213	0.580783	0.119728	0.794958	1.98083	0.597487	0.708393	0.17103
isLimRt	0.371429	0	0.010101	0.0592105	0.0714286	0.220588	0.0447761		2.30597	0.285714	0.386861	0.0714286
isBRt	0.22314	0.028169	0.0460526	0.0343137	0.0204082	0.196078	0.0378788	0.297994	1.53254	0.190141	0.241636	0.0421687
isSNC	0.0408163	0.0294118	0	0.0465116	0.0363636	0.0833333	0.015873	0.25641	1.88312	0.117647	0.142857	0.0555556
isSNR	0.0481928	0.03125	0	0.122807	0.0224719	0.0952381	0.0125	0.409091	1.27673	0.273504	0.368421	0.05
r1	0.211067	0.0394173	0.0409617	1.30811	0.0607822	0.213303	0.0611829	0.390042	3.24707	0.512036	0.657622	0.136999
r2	0.464741	0.0427461	0.066494	1.5388	0.0387135	0.317854	0.0682687	0.81465	4.83333	0.929045	0.507361	0.0990854
r3	0.548906	0.0679852	0.0767878	1.42463	0.0163043	0.544984	0.0714286	1.14054	3.2344	1.14838	0.347134	0.110377
r4	0.453237	0.0566343	0.0699301	1.33081	0.0246457	0.59931	0.0790922	1.25234	4.11263	1.15806	0.287476	0.136223
r5	0.355586	0.0484196	0.0322086	1.32165	0.0464	0.541156	0.0680813	0.858344	7.20558	0.884524	0.363769	0.0903805
r6	0.343952	0.0511344	0.0233069	1.66352	0.0474236	0.268362	0.0972287	0.803264	4.80069	0.943994	0.480266	0.124503
r7	0.364624	0.0595768	0.0263819	2.62635	0.0848644	0.302448	0.0980663	1.0573	0.497541	1.29242	0.609265	0.107345
r8	0.332538		0.0385164	3.19728	0.124444	0.288105	0.173756	1.13655	0.341529	1.39761	0.748544	0.149361
r9	0.412572		0.0501968	2.26383	0.100763	0.383966	0.169764	0.956479	0.0200758	1.31651	0.464457	0.138327
r10	0.836735		0.0675325	1.37245	0.10917	0.506469	0.271646	1.34762	0.00211595	1.45295	0.657895	0.166759
r11	0.848597		0.115135	0.1195	0.187212	0.904046	0.364472	1.7185	0	1.32723	1.58311	0.272889

## Sheet: Subtype 05
	CFS0114	CFS0115	CFS0116	CFS0118	CFS0119	CFS0127	CFS0117	CFS0121	CFS0122	CFS0123	CFS0113	CFS0126
region	Subtype 05	Subtype 05	Subtype 05	Subtype 05	Subtype 05	Subtype 05	Subtype 05	Subtype 05	Subtype 05	Subtype 05	Subtype 05	Subtype 05
ORB_l1	27.2279	3.54417	4.41439	0.0860656	2.00432	21.0965	4.12857	17.9868		15.4041	16.9291	3.67486
ORB_l23	24.1209	3.28584	3.83151	0.083266	2.12807	24.7369	3.94101	21.3799		20.771	21.5892	4.02889
ORB_l5	16.214	1.79835	2.95353	0.0364706	0.987937	16.1029	2.18829	12.0788	1.58861	14.999	13.4775	3.12574
ORB_l6	7.41869	0.603333	1.90129	0.0299539	0.228106	7.25485	0.733209	3.31561	1.39594	7.82765	4.99827	1.13121
FRP_l1		3.34703	5.8365	0.141593	2.74569	17.1745	4.68778	18.3979	2.32075	17.387	15.9054	4.90625
FRP_l23		3.37786	6.14489	0.153153	3.2963	19.9814	5.1614	19.462		17.5568	21.5228	4.56633
MO_l1	41.2539	2.84881	6.18901	0.535948	2.39424	17.0435	5.73024	16.2798	3.01108	18.3012	25.1452	5.67585
MO_l23	46.8068	3.54519	7.58882	0.14569	3.14994	18.8513	6.85896	12.2507	0.845783	19.9503	32.9148	7.06651
MO_l5	22.9592	2.21498	5.08876	0.0851939	1.49764	11.7796	3.3626	9.27636	0.952764	12.0065	20.682	5.41828
MO_l6	8.59971	0.565636	2.30201	0.0261628	0.291695	4.6482	0.613416	3.29216	1.12788	4.5575	5.23549	2.08559
SS_l1	28.2796	1.56629	5.9112	0.545961	1.78297	19.1463	4.65496	16.9694		20.2481	25.3515	4.80783
SS_l23	39.8298	2.63043	7.37818	0.351504	2.89776	23.658	5.90385	19.7827		26.1126	30.2075	7.05936
SS_l5	23.0792	1.27337	4.46625	0.190949	1.7285	13.6703	3.37212	11.0921		16.9365	18.6251	5.76849
SS_l6	8.01484	0.227158	2.02768	0.141622	0.528208	5.47381	0.880282	3.66218		8.14572	5.03221	2.50671
PTLp_l1		0.848485	6.35366	2.22973	1.89362	36.3554	2.96067	16.1765			45.2301	4.40123
PTLp_l23		0.670051	6.3587	1.41341	2.46043	37.7167	3.35088	13.3768			45.4079	5.92105
PTLp_l5		0.655319	4.09948	0.467662	1.98283	27.3574	2.23529	9.18919			30.1127	5.60884
PTLp_l6		0.194175	1.92547	0.102041	0.748768	13.9468	0.730392	2.42953			7.62449	2.80153
VIS_l1	18.1674	0.468468	5.19737	0.635231	2.16828	21.6908	2.65963	18.1042			32.1374	4.01221
VIS_l23	15.4889	0.310078	5.50248	0.882769	2.22813	15.8118	2.34483	12.807			27.9908	5.03091
VIS_l5		0.239437	3.50624	2.04139	1.50561	19.3166	1.61376	8.46583			26.2285	3.7172
VIS_l6		0.048913	1.72147	1.71789	0.566728	18.2887	0.508911	1			6.09399	1.67073
RSP_l1	7.84444	0.360656	2.75704	1.78409	1.22059	16.2473	1.46774	11.0453			10.5577	2.22839
RSP_l23	2.36972	0.271808	2.73157	1.91033	1.2759	6.0339	1.22095	8.2619			12.2246	2.11669
RSP_l5		0.0978261	1.22727	2.8503	0.686275	8.70909	0.658363	4.85333			10.8387	1.12654
RSP_l6		0.0103093	0.390805	1.96711	0.175532	19.2927	0.206897	0.606936			3.46094	0.34375
CA1_so	18.3317	0.345771	2.91406	0.291176	1.02392	11.4125	1.38205	14.3407	2.93571	4.59073	21.2152	3.87629
CA1_sp	1.51938	0.00806452	0.394958	0.422414	0.102941	0.767241	0.137405	0.795918	0.810127	0.408163	0.654545	0.5
CA1_sr	27.5395	1.41679	4.60726	1.19176	2.09182	18.799	3.21849	25.1168	5.40244	9.98182	33.7687	5.38824
CA1_slm	8.30385	0	1.55462	0.139013	0.104895	3.22973	0.168889	8.94821	0.205882	0.462428	2.86585	1.17941
CA2_so	0.830769	0	0.316667	0.0344828	0.0147059	0.245902	0.0166667	0.727273	0.14	0.179487	0.246154	0.28169
CA2_sp	0.129032	0	0.0357143	0	0	0.214286	0	0.0952381	0.533333	0.122807	0	0.0555556
CA2_sr	1.08929	0.0151515	0.666667	0.0434783	0.0684932	0.479167	0.311111	1.21333	0.797101	0.305882	0.5	0.488095
CA2_slm	0.459459	0	0.114286	0	0.027027	0.0892857	0.0227273	0.507937	1.05263	0.0892857	0.428571	0.06
CA3_so	1.79739	0.00653595	0.732759	0.0783133	0.128205	1.0087	0.0859375	1.68504	0.405172	0.347458	1.3388	0.468085
CA3_sp	2.33962	0.0196078	0.775758	0.0337079	0.1	2.90476	0.2	2.0303	0.461538	1.11579	0.609375	0.678571
CA3_sr	4.33951	0.0650406	2.03774	0.0328947	0.320755	3.57317	0.486726	4.63121	0.865385	1.56098	2.97521	1.62245
CA3_slm	0.962963	0	0.115385	0	0.0666667	0.75	0.0909091		0.285714	0.333333	0.333333	0.527778
DG_gr	0.133333	0.00534759	0.143564	0.0263158	0.0132159	0.0220994	0.0223464	0.16895	0.672316	0.0539216	0.171271	0.079602
DG_Hil	1.95333	0.0185185	1.4086	0.0485437	0.164773	1.75	0.246377	2.54545		1.15873	1.13393	1.34503
DG_mo	3.74266	0.0958904	1.5103	0.0576577	0.295455	1.48337	0.394265	3.70606	0.451282	1.07928	6.43992	1.47681
SUB_mo	14.9286	0.0833333	0.814286	0.777778	0.24	5.34783	0.725806	9.58537			14.7692	0.790323
SUB_pys	19.355	1.09524	3.02433	2.89665	1.35443	10.1622	2.52738	17.4204			15.7759	4.19101
BST	5.77922	0.369318	0.945274	0	0.413408	3.11739	0.62037	4.30952		4.59854	7.09249	0.671815
Cau	8.38773	0.597682	1.9795	0.0310469	0.632919	6.12015	1.10107	7.8794		7.4525	11.892	1.58398
Put	11.1791	1.15897	2.91564	0.0292158	0.69746	11.2838	1.26761	8.02064	0.1412	12.6148	9.99813	1.43014
EPal	7.15372	0.61533	1.58993	0.0251163	0.427491	9.30275	0.5796	4.39532	0.0814815	8.51043	5.81951	0.615304
IPal	1.96682	0.169811	0.285714	0.0207792	0.0390335	1.05058	0.0986301	1.16369	0.0317073	0.155556	1.53226	0.328841
VStr	8.0993	1.45865	1.5393	0.0122753	0.48842	5.90987	0.941741	6.90036	0.194888	8.1904	1.57965	0.689183
VPal	0.470513	0.0563241	0.0892256	0.00551268	0.0168729	0.402678	0.0148515	0.454959	0.144911	0.378738	0.0327456	0.0585987
TuPal1	11.9966	1.22069	0.947368	0	0.591623	8.62069	1.25984	10.3321	0	4.55426	0.132132	0.214876
TuPal2	3.74576	0.711934	0.686275	0.0246305	0.326667	2.26613	0.710145	4.83051	0.0363636	2.21569	0.0222222	0.192308
TuPal3	3.22091	0.491366	0.510158	0	0.295285	2.07067	0.384439	3.49708	0.125189	1.86504	0	0.0973783
Tustr1	7.2549	1.07753	1.49419	0	0.43314	5.19101	1.00413	6.27459	0.213918	5.74706	0	0.485849
Tustr2	2.89179	0.77381	0.755906	0.00460829	0.122363	2.28276	0.558333	2.6506	0.237822	2.30252	0	0.196172
Tustr3	2.1748	0.609589	0.901528	0.00821355	0.20418	2.68777	0.535211	2.12683	0.165869	2.14696	0	0.116822
HDB	0.5759	0.0565428	0.0360656	0	0.0111857	0.820331	0.0315315	0.637462	0.12766	1.85714	0.0922693	0.0275862
SIB	0.606292	0.0626134	0.137806	0.00153846	0.0273224	0.31336	0.0487179	0.415679	0.0787825	0.53125	0.154995	0.05465
OB_gl		0.0572979	0.0819529	0.0886076	0.0248963		0.0735294	1.7363	0.233918		0.444079	0.0710059
OB_gr		0.445541	0.514122	0.172249	0.0910308	0.46997	0.584838	0.802001			0.0201707	0.228475
OB_ipl		0.500637	0.440945	0.264151	0.0744467		0.676829	1.32117			0.0923913	0.345609
OB_mtr		0.202899	0.213178	0.229508	0.0289855		0.237569	0.766932			0.0103093	0.231054
OB_opl		0.188246	0.174377	0.132484	0.0404494		0.260638	0.728473	1.01848		0.0605144	0.127805
AON1	2.84752	0.668539	0.568905	0.0168539	0.116697	3.02377	0.651072	2.52618		2.19048	0.104478	0.292887
AON2	4.70229	1.6148	1.30046	0.0890208	0.106464	2.57459	1.32174	6.19358		1.9039	0.244624	0.825017
AON3	6.14815	2.07143		0.0927152	0.0246914	3.12	0.866667	4.62963		1.91045	0.0645161	0.331658
LPrP1	5.81579	0.951389	1.23784	0.0990099	0.509709	7.63248	0.859504	6.18421		6.84314	3.18333	0.870968
LPrP2	5.98545	1.22086	1.37415	0.0568562	0.364742	6.24224	0.910345	5.54386		7.26437	2.36118	0.854592
LPrP3	5.75974	0.916667	1.04262	0.0502092	0.103614	5.67598	0.61039	3.285		5.74384	1.69154	0.281022
Bec	3.76154	0.42	0.852349	0.047619	0.0648649	3.0641	0.342105	1.9697		3.53846	1.00806	0.226087
Cla	5.19014	0.5	0.688172	0	0.0529412	4.51136	0.605263	2.57746		4.94203	1.21118	0.303571
Ven	2.15415	0.313131		0.0291262	0.037037	1.98361	0.206767	1.19697		2.5404		0.0625
VPrP1	3.66118	0.629909	0.95614	0	0.0640205	2.39606	0.491704	3.64267		2.91771	0	0.155477
VPrP2	2.50734	0.834692	0.510345	0.0106222	0.119584	1.22927	0.532609	4.88359		1.3414	0.00333611	0.414843
VPrP3	2.78412	0.354077	0.340741	0.033871	0.0491803	2.10108	0.226667	1.92982		2.35049	0.0131291	0.0989848
PHyA	0.30605	0.0419986	0.114697	0.0361757	0.0166615	0.227505	0.0361111	0.239934	0.355587	0.290307	0.116101	0.0804563
THyA	0.559261	0.0986745	0.0960265	0.0675011	0.0246914	1.75	0.0505166	0.426239	0.175081	0.569549	0.131771	0.106701
Rt	0.411483	0.0278614	0.0640863	0.012931	0.0182857	0.349454	0.0362473	0.391198	0.288337	0.327426	0.157056	0.0667098
VPL	0.345376	0.0175171	0.112552	0.00542005	0.017785	0.239509	0.0179487	0.285975	0.251761	0.345404	0.0677966	0.0440627
ZI	0.594406	0.0305085	0.0629213	0.0173611	0.018617	0.533569	0.027439	0.506897	0.37037	0.469231	0.178451	0.0856031
p3Tg	0.339806	0.0387597	0.0530973	0.0333333	0.0151515	0.32948	0.0236686	0.432099	0.455556	0.470588	0.233577	0.0361011
p3SNC	0.244444	0.0140845	0.0338983	0.0540541	0	0.409836	0.0175439	0.133333	0.365079	0.288889	0.0615385	0
p3SNR	0.158416	0	0.0258621	0.0864198	0	0.0526316	0.00961538	0.032	0.213415	0.0408163	0.0431655	0
LD	0.446128	0.0055325	0.279167	0.0304569	0.0413972	0.379408	0.0514604	0.766871	0.223199	0.223301	0.135417	0.217799
LP	0.704225	0.035124	0.464714	0.02693	0.193789	0.57561	0.174263	0.959488	0.530726	0.770306	0.875874	0.489796
Po	0.738806	0.0409924	0.226594	0.0101523	0.111311	0.572165	0.110132	0.856061			0.486486	0.178975
VPM	0.855975	0.103421	0.248059	0.051942	0.0415312	0.345732	0.137113	1.02614	0.79942	0.522523	0.534483	0.140814
SPF	0.232558	0.0288462	0.161111	0.359375	0.105085	0.538793	0.131387	0.392593	0.3	0.378378	0.4625	0.163934
p2LimRt	0.419355	0.0216216	0.0671642	0.0865385	0.0307018	0.254826	0.0598802	0.350195	0.511521	0.323529	0.16	0.0990415
PR	0.223744	0.0109489	0.0397351	0.00865801	0.030837	0.225641	0.0440529	0.305842	0.419512	0.385417	0.213115	0.0763636
p2SNC	0	0	0.047619	0	0	0.0238095	0	0.0428571	0.392857	0.116279	0.012987	0.0178571
p2SNR	0.0397351	0	0.00819672	0.00746269	0	0.0166667	0	0.0358744	0.266304	0.0607735	0.028436	0.00980392
APT	0.274864	0.015748	0.0766355	0.151099	0.0747126	0.247956	0.0402576	0.35	0.805195	0.402707	0.151248	0.124242
JcP	0.255238	0.0078125	0.0609524	0.192878	0.0271605	0.271468	0.0227273	0.30198	0.852792	0.323741	0.170608	0.110482
LT	0.350163	0.00205761	0.0628684	0.147147	0.0231959	0.351515	0.0340357	0.367852	1.17143	0.371634	0.250903	0.133333
p1LimRt	0.368794	0.0331126	0.0075188	0.111111	0.112903	0.284672	0.0412371	0.358804	0.323171	0.322034	0.106122	0.148515
p1BRt	0.194853	0.0215517	0.0176991	0.0226415	0.0691824	0.341014	0.057971	0.276961	0.40273	0.285199	0.141667	0.0722892
p1SNC	0.116667	0	0.0487805	0	0	0.0263158	0.0185185	0	0.252874	0.142857	0.060241	0.0408163
p1SNR	0.0141844	0.00621118	0	0.0150376	0.00340136	0.0138889	0	0.0333333	0.170732	0.0263158	0.0240964	0.00934579
TG	0.334577	0.00704225	0.113452	0.174475	0.0553097	0.355789	0.0802292	0.490222	0.875934	0.312665	0.387931	0.131635
SC	0.460872	0.00764706	0.1319	0.673807	0.0619815	0.516675	0.103498	0.446458	8.38782	0.633206	0.39398	0.216714
IC	0.777366	0.0242401	0.306485	2.16945	0.155315	0.76805	0.21587	0.776094	9.8387	1.22084	0.760091	0.345713
m1LimRt	0.212644	0.00546448	0.0060241	0.0320856	0.00657895	0.136364	0.0316456	0.194969	0.553672	0.204819	0.162011	0.0857143
m1BRt	0.0278884	0.00626959	0.00904977	0.0139665	0.0207715	0.175	0.0302013	0.20922	0.484127	0.157143	0.0781991	0.0708661
m1SNC	0	0.0273973	0	0	0	0.147059	0	0.0566038	0.0789474	0.116279	0.0133333	0
m1SNR	0.024	0	0.0183486	0.0268456	0	0.0588235	0	0.0358974	0.228188	0.0388889	0.0174672	0.0178571
m2A	0.3217	0	0.0639098	0.612554	0.0483871	0.576305	0.103448	0.552463	0.420705	0.4967	0.194175	0.125206
SCnf	0.190476	0.0344828	0	0.0408163	0	0.0888889	0.0166667	0.316456	1.16883	0.129032	0.125	0.122807
m2BRt	0.0142857	0	0.015625	0.0116959	0.013245	0.12069	0.0512821	0.177215	0.65	0.0133333	0.0876289	0.0421053
m2SNC	0	0	0	0.0425532	0	0.0285714	0	0.0280374	0.537037	0	0.030303	0
m2SNR	0.019802	0.00990099	0	0.0168067	0	0.0337079	0	0.107143	0.747899	0.0330578	0.0296296	0.0227273
CB_gr	2.08595	0.0909836	0.753265	1.24144	0.702147	3.82589	0.986634	2.65883	2.42294	3.54213	2.61082	1.31889
CB_mo	0.625332	0.00919681	0.202538	0.783508	0.189407	0.914321	0.252645	0.856854	2.5143	1.52864	0.784721	0.260808
CBN		0.00332226	0.0111732	3.68298	0.0179211		0.0106789	0.0653595	0.756098		0.0381679	0.0251293
isA	0.14804	0.0222665	0.0663607	0.430527	0.0444539	0.172604	0.0554422	0.289636	1.05091	0.217946	0.187767	0.121047
isLimRt	0.121429	0.00793651	0.020202	0.00657895	0	0.0661765	0.0149254		0.992537	0.0884354	0.131387	0.031746
isBRt	0.0330578	0.0105634	0.0197368	0.00490196	0.00510204	0.0261438	0.0265152	0.100287	0.751479	0.0352113	0.0446097	0.0180723
isSNC	0	0	0.0425532	0.0348837	0	0	0	0.0897436	0.961039	0.0294118	0.0178571	0.037037
isSNR	0	0	0	0.0964912	0	0	0.0125	0.204545	0.515723	0.0769231	0.175439	0.0333333
r1	0.0498024	0.02485	0.0293856	0.555856	0.044926	0.0519878	0.0333107	0.0947441	1.625	0.197788	0.214685	0.0652376
r2	0.132975	0.011658	0.0440415	0.737213	0.0309708	0.0880705	0.0283998	0.299112	2.45106	0.349158	0.134768	0.0442073
r3	0.182754	0.0327565	0.0550996	0.663221	0.00747283	0.176699	0.0340454	0.458784	1.79857	0.401082	0.107219	0.0634501
r4	0.151079	0.0339806	0.0464081	0.619228	0.0123229	0.198621	0.0330124	0.504684	2.27304	0.416998	0.0910816	0.0866873
r5	0.111266	0.0238736	0.0189162	0.737171	0.0282667	0.163456	0.0375774	0.319462	3.98629	0.344048	0.108839	0.05074
r6	0.078347	0.0203183	0.0149516	0.955975	0.0378477	0.0734463	0.0347581	0.280988	2.62955	0.329403	0.173392	0.0600442
r7	0.0927075	0.0317372	0.0159129	1.11069	0.0629921	0.0753721	0.0552486	0.362892	0.218443	0.432099	0.261582	0.0621469
r8	0.0843278		0.019496	1.35974	0.0849383	0.0723654	0.0746606	0.415502	0.160036	0.507552	0.222816	0.0910486
r9	0.131917		0.0349409	1.13069	0.059542	0.0829817	0.0789696	0.342298	0.00265152	0.477998	0.121239	0.0749043
r10	0.283914		0.0415584	0.842367	0.0708394	0.148059	0.126546	0.440058	0	0.573523	0.159039	0.0803324
r11	0.245938		0.0681081	0.037	0.123272	0.291908	0.165053	0.61	0	0.457143	0.427673	0.145333

## Sheet: Subtype 06
	CFS0114	CFS0115	CFS0116	CFS0118	CFS0119	CFS0127	CFS0117	CFS0121	CFS0122	CFS0123	CFS0113	CFS0126
region	Subtype 06	Subtype 06	Subtype 06	Subtype 06	Subtype 06	Subtype 06	Subtype 06	Subtype 06	Subtype 06	Subtype 06	Subtype 06	Subtype 06
ORB_l1	5.2449	7.23498	5.6005	3.75	7.39309	10.8659	6.64286	5.15414		9.22475	24.417	6.7051
ORB_l23	5.82083	7.13391	5.84726	3.14147	6.37602	9.81454	6.47402	3.92575		7.8959	21.4234	6.08519
ORB_l5	7.98	9.01448	6.03485	2.96	8.39928	14.1934	8.59013	7.68567	13.1941	10.4086	26.2216	6.97544
ORB_l6	10.8692	9.76667	6.99785	2.64977	8.37067	19.5277	9.6791	11.8953	14.764	13.3609	30.0986	7.95567
FRP_l1		7.79909	5.06844	4.04425	6.8319	10.9623	6.0181	4.96859	13.7547	9.44061	23.7117	6.075
FRP_l23		7.02672	4.27841	3.62613	5.75185	10.4698	5.65965	4.81013		9.24621	21.6599	5.68878
MO_l1	1.9279	8.5504	4.86753	2.64869	7.0705	11.5652	5.82646	4.46632	9.06094	9.67278	17.0653	5.43436
MO_l23	2.50971	7.5141	3.76417	1.90465	6.00059	13.5999	4.88747	7.21647	10.5928	10.5915	16.2002	4.90506
MO_l5	6.53084	8.67935	5.13314	2.86722	7.68465	16.1662	7.26967	9.49364	12.0312	12.9546	20.2885	5.68089
MO_l6	10.4462	9.80137	6.53318	1.96294	8.08373	22.6472	9.32657	12.6498	12.3401	15.431	27.8779	7.69381
SS_l1	5.10556	10.382	4.62295	6.10306	7.69643	13.6603	6.23087	5.44898		11.9525	17.6904	5.80049
SS_l23	4.20813	8.68886	3.55205	5.15288	6.21885	13.4258	5.75117	5.59477		10.9732	16.8705	4.63059
SS_l5	8.25214	11.1462	5.23539	4.75821	7.80105	19.0641	7.75025	9.74377		14.682	21.7453	5.57128
SS_l6	13.9234	10.2898	6.47154	4.57846	8.37094	23.5062	9.28982	14.1345		18.2482	29.2385	7.05424
PTLp_l1		11.8687	4.43902	7.01351	8.04255	10.5537	7.75843	7.20588			7.95575	5.58642
PTLp_l23		11.7766	3.42391	8.25698	6.51439	10.7918	7.28509	9.52174			9.9671	4.29386
PTLp_l5		12.9787	4.80105	7.8607	7.25751	16.1082	7.9916	14.0811			16.9412	5
PTLp_l6		10.8689	5.99379	4.08673	8.75369	21.3787	9.06863	15.8356			27.7143	6.38168
VIS_l1	16.3395	12.7928	4.50219	2.54448	7.17476	17.0818	7.92686	8.01389			14.2242	5.80611
VIS_l23	17.6942	12.9169	3.88008	2.58773	6.64796	16.9705	7.82668	12.6231			15.1014	4.83737
VIS_l5		13.4476	5.44154	6.17429	8.12108	18.9735	9.46243	17.5425			18.0651	5.80754
VIS_l6		10.6712	6.54159	7.29053	8.85375	19.8452	9.99604	14.5124			26.6097	6.98238
RSP_l1	22.2074	13.2881	6.80986	5.15625	8.25882	22.033	9.85484	13.4257			28.8049	8.14506
RSP_l23	8.0939	13.2642	5.95085	4.73777	7.31306	22.7345	9.74476	16.7514			26.5361	6.84125
RSP_l5		12.9891	7.39773	6.44311	8.66667	25.8	10.2456	18.6133			26.0161	7.49383
RSP_l6		9.8866	7.32184	8.2171	6.69149	20.6585	9.32759	15.0751			29.4375	7.09375
CA1_so	10.8529	9.06965	4.77344	5.62941	6.67943	17.736	6.65128	9.02198	3.76429	18.5212	18.9462	4.04124
CA1_sp	7.5814	2.46774	3.89916	6.74138	3.39706	10.931	3.45038	6.40816	4.20253	10.4082	11.2061	3.15833
CA1_sr	5.33142	7.09771	3.90221	7.10394	5.67862	10.5931	5.30588	3.72826	2.00813	12.4052	11.9414	3.77983
CA1_slm	22.1885	13.1955	6.53782	6.74439	9.48951	28.1486	11.9911	14.2988	0.485294	31.1561	42.9472	7.32941
CA2_so	10.7231	6.26562	7.81667	4.75862	7.27941	14.7049	7.83333	10.6364	1.88	13.141	15.0923	7.26761
CA2_sp	4.29032	1.18919	2.07143	4.75	2.34211	4.40476	1.2963	3.83333	7.73333	4.38596	4.77143	2.33333
CA2_sr	10.875	6.37879	7.59259	2.91304	7.24658	13.4583	8.37778	8.98667	11.0435	12.7176	15.537	7.70238
CA2_slm	16.6486	5.64	6.77143	4.34483	7.75676	17.8571	8.25	14.2222	13.1579	16.3393	26.5714	7.72
CA3_so	17.7516	5.98039	7.84914	4.40964	6.41026	18.8087	7.09375	15.2756	9.25862	15.6864	23.6776	7.16489
CA3_sp	9.59434	2.54902	3.36364	4.58427	3.05	11.7738	4.50833	6.25758	11.5128	10.4737	10.7188	3.09821
CA3_sr	14.5	7.18699	6.82264	4.00658	7.25786	17.9878	8.18584	11.3688	11.2308	14.9878	23.6033	7.10204
CA3_slm	18.8889	6.95238	9.23077	5.6	7.36667	28.5417	9.18182		13.4286	19	31	6.52778
DG_gr	3.96923	1.1123	2.19802	5.07895	1.43612	2.58564	2.24022	3.31507	10.7175	3.58333	4.30387	2.63184
DG_Hil	11.9	4.95679	5.23656	5.52427	5.01136	12.9583	5.85507	10.5124		11.627	16.8125	5.06433
DG_mo	7.85665	7.95719	5.95563	4.78378	8.07879	12.1213	8.06452	6.06499	9.4641	11.5225	11.9308	5.78696
SUB_mo	18.8333	11.7083	7.88571	9.33333	8.68	21.6522	11.8387	13.9756			25.5769	7.72581
SUB_pys	13.4329	10.6667	5.85645	4.60615	7.97468	20.6892	8.49568	12.2655			20.7586	5.84045
BST	13.7597	9.05682	5.06965	1.81897	8.37989	28.9435	9.59259	21.4524		17.3577	34.2081	7.55985
Cau	10.2232	8.8452	5.53363	3.04043	7.99645	20.0382	8.0182	10.1721		12.8728	27.78	6.25676
Put	7.89619	7.92313	5.32865	3.17453	7.55226	17.9388	7.92932	9.42359	8.42612	9.48281	26.7889	6.62038
EPal	10.076	8.05301	5.43453	3.01488	6.92234	21.5861	6.8551	18.3498	7.89136	12.2261	27.4203	6.95912
IPal	18.5225	7.62264	6.01531	0.927273	3.19517	20.1764	5.88493	17.433	5.33902	6.01905	25.5887	7.34906
VStr	10.0085	8.06015	7.67613	0.822446	7.56253	18.9801	8.58067	8.66523	8.36102	10.4339	18.5767	7.79161
VPal	8.24744	3.45553	2.72391	0.109151	2.07874	11.2492	3.94653	8.80255	6.73673	9.39092	6.33501	3.31083
TuPal1	10.116	8.54828	7.16959	0	8.62304	20.0276	8.37008	9.08397	1.59011	12.2054	4.63664	9.84298
TuPal2	9.78814	7.34156	6.53922	0	6.12667	12.7258	6.81522	7.3178	2.98182	8.56863	3.54222	7.28205
TuPal3	8.50663	4.67818	6.43115	0	4.56328	14.5	5.58352	7.17251	4.72398	11.2235	2.48855	5.2397
Tustr1	7.77591	6.36779	7.66279	0	7.72965	17.3446	7.90909	6.45902	7.83247	12.6941	0.135468	5.22642
Tustr2	8.6194	6.18155	6.6378	0	5.69198	13.2414	6.9125	5.6988	6.89971	9.7395	0.257919	5.59809
Tustr3	8.75748	5.87062	7	0	4.90514	16.2201	7.43838	6.98374	6.76874	10.9122	0.526221	4.65421
HDB	11.0125	3.84006	2.58689	0	2.59508	18.8322	5.6036	12.8882	1.73522	15.0772	11.8628	4.1
SIB	11.7693	4.34392	3.5621	0.03	2.66667	15.3255	5.31026	10.5579	2.27037	11.262	14.3716	3.88495
OB_gl		4.66827	4.49782	3.28797	3.79253		5.04118	9.45205	9.52047		11.6053	5.83235
OB_gr		2.9408	2.95878	3.79904	1.27209	4.6021	3.04166	3.52133			3.54073	2.91955
OB_ipl		3.56306	3.78215	4.39623	3.55533		4.46951	5.71533			11.413	3.74788
OB_mtr		3.16864	3.23643	4.37705	2.09179		4.23204	3.58566			4.80412	2.95933
OB_opl		6.7819	7.15374	3.90573	5.84719		7.67234	9.50819	14.5277		16.2647	7.23756
AON1	7.82624	7.28933	7.40283	2.1236	5.47038	12.2322	8.26316	8.11257		11.8054	5.29664	6.59414
AON2	6.62595	7.41327	6.86749	3.08605	4.63498	9.39779	7.92899	5.00621		10.2402	14.5573	8.1171
AON3	5.59259	7.42857		3.33775	1.71605	9.08	8.66667	7.66667		11.5224	19.129	8.68342
LPrP1	7.58772	8.09028	7.48108	3.71287	8.97573	11.1538	9.30579	7.23684		9.52941	26.7667	9.12258
LPrP2	6.03636	7.6411	6.82653	3.64548	8.15805	10.6957	7.94483	5.60088		8.90805	26.0565	8.58418
LPrP3	8.33117	8.9951	7.80328	3.20502	6.94217	14.4749	9.42857	10.155		12.5961	24.1095	7.72993
Bec	12.0462	8.92	7.4698	3.13095	5.13514	21.1667	10.0088	12.7424		13.5077	27.8306	7.89565
Cla	10.5493	9.63095	8	2.97468	6.84706	17.1136	9.69298	12.0282		12.5217	26.6522	8.1875
Ven	12.3557	5.87879		1.91586	3.10494	16.8852	7.43985	9.26263		13.101		1.45833
VPrP1	10.7237	6.99245	7.05556	0.00224719	4.88988	13.6171	8.41931	8.5347		11.2045	0.12311	6.76325
VPrP2	9.50245	6.88824	5.17931	0.403642	6.99133	10.0756	7.74049	6.70126		8.83602	4.93411	8.37203
VPrP3	12.5136	6.93348	6.65185	2.36613	5.49362	15.9398	7.94933	10.6637		13.2206	11.8687	4.75127
PHyA	9.98965	3.71217	2.75706	3.10788	2.23172	12.7764	4.1123	9.71649	7.61269	8.47394	11.7382	3.32603
THyA	11.5038	4.0648	2.79934	2.07689	2.17574	21.3651	4.89954	8.96735	1.95521	11.8929	11.7432	3.45804
Rt	12.4067	4.79518	3.90609	2.07931	2.92857	16.3167	5.02274	11.9621	8.27862	11.308	16.783	4.25777
VPL	11.0932	4.8492	5.49028	1.82317	4.0768	13.825	5.18889	9.76594	7.2544	10.8642	12.8091	5.62808
ZI	11.3124	5.47119	2.64045	4.55903	2.98138	14.7527	5.64024	11.8897	9.6749	8.73462	14.9125	4.35019
p3Tg	10.3252	4.1938	2.33628	5.22667	2.00758	12.4277	3.67456	9.45679	10.3333	10.1345	13.365	2.29242
p3SNC	9.44444	2.4507	2.61017	4.78378	0.675676	10.4262	1.49123	4.61333	9.60317	8.44444	8.35385	1.08696
p3SNR	7.77228	0.954839	2.87069	4.98765	0.850299	4.87719	1.68269	4.328	8.08537	4.70068	4.95683	0.952381
LD	12.6734	5.48686	7.05278	3.511	5.77232	13.9732	7.35605	11.7285	7.26186	11.9353	16.3945	7.09251
LP	12.8232	5.87397	6.61119	4.57092	6.07578	15.2504	6.70107	12.3177	9.50838	15.5555	16.7605	6.84154
Po	12.355	5.56203	6.86024	3.67259	5.45422	17.9155	7.03524	11.3874			14.5709	6.9192
VPM	10.5247	5.9768	6.95178	3.75526	5.04081	13.5732	6.32449	9.705	9.43431	10.955	12.6167	6.73854
SPF	10.0388	4.94712	4.07222	7.03646	3.51186	13.1595	5.78102	9.9037	9.07273	10.1081	14.5437	4.79235
p2LimRt	9.06262	3.6973	2.47015	5.04808	2.63158	10.1699	4.61377	9.07004	9.62212	7.61312	10.3525	2.78275
PR	7.48858	3.22993	1.87417	5.17749	1.78414	10.8718	3.15859	7.00687	9.82927	8.39062	9.74317	2.31636
p2SNC	8.22414	1.7	2.47619	5.16279	0.866667	9.42857	1.84444	5.21429	13.1667	7	8.11688	1.5
p2SNR	4.13907	1.46591	1.60656	5.35075	0.82971	4.46667	1.59756	4.52018	8.83152	5.52486	5.33649	1.15686
APT	11.3834	3.95866	3.3028	5.22802	3.10632	13.5804	4.71014	10.9453	10.2909	13.0609	13.8576	4.23333
JcP	11.0057	3.95703	3.36381	5.44807	3.01481	14.5374	4.68892	10.3531	8.84772	11.268	13.9628	3.89802
LT	10.8339	4.24486	3.27308	5.40541	2.98969	14.1606	4.94814	11.4142	7.11429	11.0539	14.4567	4.21111
p1LimRt	10.0993	3.96689	2.27068	6.64103	3.41935	8.83212	5.03093	9.78073	7.25	7.90678	10.0367	3.16832
p1BRt	7.57721	2.97414	1.45133	5.50943	2.05346	10.8249	4.22705	7.10294	9.64846	6.16967	8.88333	2.71888
p1SNC	10	1.90476	2.12195	5.31707	0.860759	9.13158	2.37037	5.67105	12.3563	7.59184	8.62651	1.83673
p1SNR	4.78014	1.57143	1.45968	4.53383	1.01361	4.94444	1.67204	5.01905	9.09756	4.61579	5.91165	0.981308
TG	11.3445	4.72113	3.7423	6.08401	3.31416	12.4968	6.36676	12.8879	6.13453	10.3166	15.5532	3.76221
SC	14.7434	6.23824	4.21702	6.55307	3.64861	16.353	6.4074	13.4359	3.58625	15.93	17.4296	4.61942
IC	16.4978	6.72682	4.48719	5.07661	3.58657	19.3349	5.69152	19.0471	3.41949	15.9596	17.1081	3.79447
m1LimRt	9.36207	3.62842	2.81928	6.65241	2.29605	8.79545	4.91772	8.75472	7.36723	5.8012	11.1313	3.12143
m1BRt	7.03586	2.85893	1.45249	5.58659	2.07715	9.01667	3.84564	8.88298	8.36111	6.82143	10.7488	2.46063
m1SNC	7.01587	1.45205	0.642857	5.8871	1.02198	9.5	2.20253	5.23585	9.26316	7.23256	6.57333	1.70833
m1SNR	5.696	1.73381	1.21101	5.16779	0.98913	6.48235	1.61421	5.15897	8.24832	4.73889	5.45415	1.14286
m2A	14.2822	5.43478	3.58459	5.70996	2.10645	13.4699	5.71839	15.5396	3.49119	11.8317	13.5617	3.27842
SCnf	9.2381	3.84483	2.60417	6.12245	1.75	8	3.71667	10.3671	7.27273	6.98387	11.75	3.15789
m2BRt	7.79286	3.22652	1.875	5.81287	1.31126	8.5	3.93846	8.49367	8.2625	6.14	11.0206	2.11053
m2SNC	2.78571	1.67391	0.153846	5.3617	1.46512	9.17143	1.64815	4.71028	9.22222	6.06061	6.24242	1.33962
m2SNR	3.60396	1.88119	0.45	4.97479	1.03472	6	1.61111	5.72024	14.1765	4.95041	5.85926	1.29545
CB_gr	9.27284	5.99344	3.20024	1.28992	3.33052	10.0314	3.10495	10.8476	2.45158	6.07624	10.8991	3.25755
CB_mo	18.2498	10.0337	5.92465	1.28521	5.47804	19.204	5.22526	18.3442	2.11826	17.0263	21.3512	5.93935
CBN		2.29402	1.77933	6.2997	1.25448		2.20824	4.19281	2.22764		7.11959	1.93274
isA	10.3719	4.42938	2.71797	5.63418	2.00212	10.3954	3.84184	11.6224	4.97454	8.31553	12.8887	3.2965
isLimRt	9.16429	3.80952	2.52525	4.96053	2.0119	7.99265	3.83582		8.20149	7.66667	10.2847	2.18254
isBRt	7.97521	2.90845	1.57237	4.85784	1.28571	6.75817	2.80682	7.2063	10.4675	6.06338	9.99628	1.83133
isSNC	2.79592	2.08824	0.638298	4.40698	0.690909	9.27778	1.33333	7.26923	15.2987	4.29412	7.625	1.31481
isSNR	1.61446	2.0625	0.393939	5.2193	1.10112	6.92857	1.4375	7.68182	14.434	4.99145	7.49123	1.85833
r1	8.01186	3.43273	2.13268	5.84505	2.22199	7.4526	3.3603	7.82158	11.998	6.60898	11.8763	2.96459
r2	8.773	4.42876	2.4266	7.07231	1.86837	8.08887	4.18678	8.95893	12.0404	7.22818	10.286	2.92759
r3	7.52703	4.83745	2.39801	7.68992	1.41304	8.50162	4.14887	7.27297	8.55882	6.46291	9.13482	3.05155
r4	6.76799	3.45577	2.12397	6.55261	1.69131	8.41172	3.74622	7.75937	9.03498	6.77998	8.17173	2.85015
r5	6.24432	2.86853	1.89622	6.39111	2.0368	7.96556	3.1092	5.72804	9.39892	5.99048	8.13733	2.36258
r6	7.36246	3.54826	2.17854	7.34546	1.99635	6.82721	3.86566	6.41729	6.30156	6.23102	7.82439	2.59691
r7	7.88169	3.28508	2.40913	7.58423	2.30752	8.75708	3.7325	8.05366	1.44918	7.67125	9.36874	3.04777
r8	8.52387		2.48169	6.63572	2.23753	8.40208	3.66742	7.9324	0.612874	7.85845	10.5816	3.60716
r9	7.43426		2.5128	3.15663	1.8056	7.94046	3.50507	6.63276	0.135227	7.59386	8.89141	3.29087
r10	7.7401		2.21753	2.17255	1.69578	7.82894	3.28164	6.77371	0.0292002	7.34745	8.377	3.36898
r11	6.34047		2.51081	1.345	2.24712	8.08497	3.13504	6.4265	0.000549149	6.76741	9.885	3.45689

## Sheet: Subtype 07
	CFS0114	CFS0115	CFS0116	CFS0118	CFS0119	CFS0127	CFS0117	CFS0121	CFS0122	CFS0123	CFS0113	CFS0126
region	Subtype 07	Subtype 07	Subtype 07	Subtype 07	Subtype 07	Subtype 07	Subtype 07	Subtype 07	Subtype 07	Subtype 07	Subtype 07	Subtype 07
ORB_l1	1.13946	0.835689	0.722084	0.282787	1.19438	1.96867	0.792857	0.898496		1.24902	3.35177	0.699433
ORB_l23	1.12268	0.951073	0.709589	0.223929	1.0881	1.89706	0.744382	0.827387		1.20147	2.96667	0.686667
ORB_l5	1.088	1.01241	0.682478	0.203529	1.08323	2.13859	0.862227	1.00168	1.35865	1.2704	3.04491	0.708251
ORB_l6	1.0729	1.00167	0.716738	0.179724	0.881874	2.16898	0.837687	1.10299	1.40102	1.32047	2.91349	0.634752
FRP_l1		0.890411	0.65019	0.216814	1.18966	1.56132	0.665158	0.816754	1.54717	1.29885	4.11712	0.7625
FRP_l23		0.889313	0.730114	0.166667	0.955556	1.60465	0.764912	1		1.22727	3.82234	0.668367
MO_l1	0.793103	1.06101	0.770598	0.261438	1.2	1.8059	0.67354	0.984456	1.09972	1.61774	3.47145	0.564019
MO_l23	0.828155	1.05987	0.627871	0.13196	0.990555	1.99043	0.611403	1.06013	1.19036	1.62931	3.46347	0.629903
MO_l5	1.16507	1.13043	0.697924	0.185664	1.11891	2.03547	0.787343	1.21591	1.31658	1.52824	3.15803	0.634349
MO_l6	1.10043	1.04674	0.624161	0.147529	0.941256	2.32044	0.80406	1.21186	1.3474	1.3285	2.74049	0.654141
SS_l1	1.12593	1.35843	0.710383	0.506964	1.17445	2.07143	0.671267	1.06327		2.0245	3.38494	0.616891
SS_l23	1.11509	1.26562	0.628461	0.497494	0.99574	2.06331	0.712704	1.1142		1.98442	3.18512	0.587291
SS_l5	1.32762	1.3066	0.625071	0.427154	1.01229	2.28796	0.822969	1.43629		1.93202	3.07293	0.582529
SS_l6	1.42077	0.935386	0.637076	0.388298	0.950574	2.38905	0.815818	1.4843		1.93189	2.80513	0.622417
PTLp_l1		1.69192	0.646341	0.783784	1.06383	2.53719	0.730337	1.55882			2.26549	0.648148
PTLp_l23		1.64467	0.51087	0.748603	0.967626	2.1843	0.802632	1.52174			2.72368	0.54386
PTLp_l5		1.37872	0.596859	0.646766	0.93133	2.5377	0.710084	1.94595			2.76471	0.517007
PTLp_l6		0.878641	0.639752	0.362245	0.906404	2.63455	0.754902	1.51342			2.82041	0.633588
VIS_l1	2.56589	1.43468	0.600877	0.24911	0.87055	3.14984	0.706048	1.70602			2.88687	0.593893
VIS_l23	2.15362	1.39978	0.615461	0.267506	0.859329	2.58549	0.743194	1.871			2.55415	0.551075
VIS_l5		1.27856	0.568672	0.69281	0.926009	2.64065	0.755556	2.11855			2.617	0.576591
VIS_l6		0.771739	0.535783	0.669474	0.83181	2.62957	0.758416	1.19008			2.49347	0.558266
RSP_l1	2.71852	1.44262	0.838028	0.551136	1.11471	3.35165	0.948925	2.33249			3.28022	0.666667
RSP_l23	0.987089	1.35525	0.621928	0.5	0.826577	2.57062	0.905714	2.15143			2.83957	0.554953
RSP_l5		1.07971	0.670455	0.664671	0.946078	3.14545	0.676157	1.93			2.80645	0.537037
RSP_l6		0.597938	0.436782	0.875	0.579787	3.36585	0.663793	1.18497			2.39062	0.460938
CA1_so	2.3192	1.18159	0.768229	0.505882	1.06699	3.29043	0.925641	1.69451	0.378571	2.32046	4.6846	0.703608
CA1_sp	1.0155	0.330645	0.697479	0.637931	0.397059	1.31897	0.312977	0.836735	0.392405	0.989796	1.53939	0.441667
CA1_sr	1.78336	1.3084	0.741325	0.65233	1.13056	2.78431	0.907563	1.28397	0.447154	2.06493	3.94137	0.652101
CA1_slm	3.16538	1.32727	0.65126	0.632287	0.965035	3.97297	1.01333	2.12351	0.0882353	2.65318	5.86179	0.6
CA2_so	0.984615	0.859375	0.733333	0.344828	0.867647	1.13115	0.683333	0.883117	0.28	1.02564	1.8	0.492958
CA2_sp	0.645161	0.351351	0.357143	0.375	0.447368	0.785714	0.111111	0.47619	0.733333	0.473684	0.714286	0.277778
CA2_sr	1.10714	0.969697	0.777778	0.26087	0.90411	1.3125	0.955556	1.16	1.2029	1.2	2.07407	0.678571
CA2_slm	1.54054	0.56	0.485714	0.241379	0.864865	1.64286	0.840909	1.39683	1.26316	1.19643	2.83333	0.5
CA3_so	1.66013	0.712418	0.943965	0.433735	1.03077	1.88696	1.05469	1.65354	1.11207	1.38983	3.6612	0.632979
CA3_sp	2.29245	0.529412	0.854545	0.370787	0.82	4.05952	0.883333	1.71212	1.33333	2.54737	2.76562	0.517857
CA3_sr	2.6358	1.35772	1.31321	0.322368	1.45912	3.41463	1.44248	2.17021	1.28846	2.21951	4.97521	0.867347
CA3_slm	1.96296	0.619048	1.19231	0.45	1.4	3.41667	1.36364		1.14286	1.53333	5.26667	0.583333
DG_gr	0.420513	0.15508	0.504951	0.434211	0.255507	0.320442	0.273743	0.438356	1.38418	0.377451	0.569061	0.338308
DG_Hil	2.44667	0.901235	1.07527	0.446602	1.15341	2.84028	0.963768	1.97521		2.2381	3.22321	0.795322
DG_mo	1.64249	1.42979	0.990491	0.454054	1.28182	2.03718	1.09857	1.17873	1.05641	1.6018	2.63747	0.757971
SUB_mo	2.38095	0.861111	0.414286	0.984127	0.973333	2	0.774194	1.85366			2.65385	0.548387
SUB_pys	1.77922	1.10989	0.676399	0.99162	1.0557	2.05405	0.904899	1.9292			2.43534	0.568539
BST	1.62662	1.06818	0.512438	0.172414	0.826816	3.74783	1.43519	1.95238		2.08759	4.10405	0.814672
Cau	1.34263	1.05795	0.567585	0.233213	0.963292	2.67231	0.869429	1.41192		1.6409	3.83802	0.578668
Put	1.11339	0.976791	0.617923	0.232701	0.987413	2.75598	0.893627	1.3126	0.934947	1.38616	3.43241	0.71709
EPal	1.27964	0.944126	0.635252	0.235349	0.875601	3.14169	0.856053	2.09363	0.85679	1.55434	3.34634	0.773585
IPal	1.71446	0.694683	0.556122	0.137662	0.286245	1.6939	0.473973	1.63393	0.617073	0.593651	2.18817	0.739892
VStr	1.36158	0.969173	0.829694	0.0469093	1.13484	2.54175	1.11588	1.20789	0.977636	1.33109	2.81637	0.992936
VPal	0.8	0.307312	0.296296	0.0198456	0.19685	0.892894	0.291089	0.829845	0.813053	0.796235	0.491184	0.301911
TuPal1	1.24573	0.882759	0.80117	0	1.37173	3.15862	1.14961	1.62977	0.166078	1.44574	0.726727	1.04132
TuPal2	1.24153	0.695473	0.745098	0	0.986667	1.66129	0.855072	1.14831	0.2	1.08497	0.822222	0.910256
TuPal3	0.823269	0.481947	0.620767	0	0.736973	1.61307	0.516018	0.97076	0.558069	0.966814	0.688295	0.580524
Tustr1	1.21569	0.701789	0.738372	0	1.17442	2.65918	1.1157	1.14754	0.940722	1.57059	0.0886699	0.877358
Tustr2	1.05224	0.580357	0.700787	0	0.85654	1.66207	0.779167	0.815261	0.819484	1.15126	0.190045	0.799043
Tustr3	0.856693	0.568493	0.736842	0.00205339	0.61254	1.93669	0.778169	0.82439	0.786284	1.05574	0.361664	0.535047
HDB	1.00469	0.358643	0.272131	0	0.290828	1.85343	0.448198	1.38973	0.307329	1.44015	1.07731	0.296552
SIB	1.11916	0.382033	0.330009	0.00461538	0.26867	1.21619	0.424359	1.12853	0.333035	0.992788	0.938375	0.371045
OB_gl		0.342581	0.476024	0.218354	0.473029		0.45	0.945205	0.695906		1.09211	0.408284
OB_gr		0.375691	0.505725	0.23445	0.277108	0.68018	0.402111	0.467088			0.689682	0.351186
OB_ipl		0.410191	0.603675	0.264151	0.575453		0.481707	0.654501			1.46739	0.432011
OB_mtr		0.299078	0.507752	0.295082	0.386473		0.436464	0.444223			0.515464	0.336414
OB_opl		0.404463	0.486833	0.257325	0.595506		0.460638	0.767036	1.42916		1.12405	0.432195
AON1	0.833333	0.702247	0.651943	0.162921	0.626571	1.53748	0.898636	0.78534		1	0.522388	0.732218
AON2	0.763359	0.818878	0.687211	0.222552	0.452471	1.32597	0.791304	0.638716		0.924925	2.21864	0.766467
AON3	0.814815	0.785714		0.264901	0.135802	0.84	1.13333	0.666667		0.925373	2.77419	0.633166
LPrP1	0.95614	1	0.589189	0.287129	1.20874	1.52137	0.92562	0.842105		0.764706	2.725	0.806452
LPrP2	0.723636	0.898773	0.683673	0.287625	1.15805	1.78261	0.851724	0.780702		1.03448	2.71253	0.880102
LPrP3	0.967532	1.02451	0.734426	0.259414	0.848193	1.75419	0.987013	0.78		1.16749	2.53234	0.810219
Bec	1.09231	0.89	0.791946	0.178571	0.545946	1.96154	0.973684	0.924242		1.13846	2.1129	0.669565
Cla	1.04225	1.02381	0.827957	0.164557	0.747059	1.89773	1.09649	0.943662		1.11594	2.78261	0.705357
Ven	1.25296	0.671717		0.145631	0.404321	1.74863	0.733083	0.969697		1.24747		0.177083
VPrP1	1.33553	0.818731	0.807018	0	0.604353	2.20569	0.92006	0.912596		1.32918	0.110151	0.768551
VPrP2	0.95106	0.700815	0.703448	0.0409712	0.980936	1.33171	0.774457	0.796634		0.927419	1.19683	0.937203
VPrP3	1.16873	0.725322	0.777778	0.179032	0.663024	1.91183	0.696	1.09357		1.15441	1.49453	0.451777
PHyA	1.02168	0.332368	0.308646	0.303295	0.237272	1.03882	0.32381	0.945946	1.01894	0.733561	0.855969	0.353047
THyA	1.23614	0.456554	0.347682	0.218149	0.248366	2.47159	0.433984	1.01693	0.241042	1.15038	0.847396	0.370852
Rt	1.07382	0.391566	0.335025	0.206897	0.281714	1.22075	0.351102	1.04768	0.970842	0.902954	1.05083	0.369819
VPL	0.958815	0.4623	0.540365	0.159892	0.352466	1.15455	0.4	0.872495	0.931338	0.903203	0.884924	0.426438
ZI	1.36131	0.511864	0.258427	0.434028	0.327128	1.22615	0.417683	1.43103	1.27984	0.915385	1.16162	0.453307
p3Tg	1.13107	0.488372	0.230089	0.473333	0.257576	1.11561	0.319527	0.938272	1.43333	0.94958	1.10949	0.184116
p3SNC	1	0.169014	0.220339	0.459459	0.0405405	0.704918	0.122807	0.506667	1.2381	0.533333	0.553846	0.119565
p3SNR	0.722772	0.0580645	0.163793	0.654321	0.0778443	0.315789	0.105769	0.248	1.16463	0.319728	0.374101	0.0666667
LD	0.989899	0.449516	0.645833	0.277496	0.56533	1.11848	0.550765	0.995399	0.843585	0.899676	1.20703	0.514051
LP	1.13615	0.524793	0.71771	0.364452	0.674534	1.33333	0.599196	1.2452	1.15004	1.41397	1.43357	0.560624
Po	1.14606	0.525351	0.796472	0.322335	0.587074	1.4433	0.618943	1.05411			1.32207	0.571677
VPM	1.02491	0.652379	0.720065	0.339261	0.552907	1.19218	0.574588	0.885362	1.05222	1.00901	1.20601	0.582692
SPF	0.945736	0.399038	0.422222	0.869792	0.440678	1.21121	0.569343	1.07407	0.836364	0.908108	1.05	0.448087
p2LimRt	0.927894	0.345946	0.238806	0.524038	0.359649	1.02703	0.419162	1.0428	1.00922	0.755656	0.8475	0.252396
PR	0.707763	0.284672	0.311258	0.424242	0.246696	1.03077	0.352423	0.756014	1.13659	0.708333	0.928962	0.225455
p2SNC	0.517241	0.271429	0.190476	0.395349	0.0666667	0.547619	0.111111	0.342857	1.55952	0.55814	0.545455	0.160714
p2SNR	0.437086	0.130682	0.188525	0.440298	0.0688406	0.5	0.0792683	0.38565	1.05435	0.475138	0.379147	0.0784314
APT	1.07414	0.312992	0.381308	0.574176	0.367816	1.16894	0.347826	1.02656	1.04156	1.16074	1.01909	0.357576
JcP	0.950476	0.298828	0.352381	0.626113	0.31358	1.27424	0.377841	1.03465	0.964467	0.947842	1.00676	0.240793
LT	1.0114	0.271605	0.363458	0.588589	0.296392	1.20606	0.419773	1.0881	0.916883	0.895871	1.16606	0.333333
p1LimRt	1.00709	0.350993	0.315789	0.982906	0.362903	0.810219	0.42268	0.980066	0.609756	0.847458	0.75102	0.376238
p1BRt	0.827206	0.314655	0.123894	0.630189	0.27044	1.00461	0.415459	0.860294	0.959044	0.574007	0.75	0.253012
p1SNC	0.95	0.174603	0.243902	0.487805	0.0759494	0.684211	0.203704	0.381579	1.35632	0.510204	0.686747	0.204082
p1SNR	0.510638	0.111801	0.153226	0.390977	0.0646259	0.555556	0.172043	0.390476	1.06707	0.468421	0.449799	0.102804
TG	1.03109	0.346479	0.384117	0.714055	0.420354	1.09684	0.56256	1.2751	0.654709	0.980211	1.3204	0.269639
SC	1.24403	0.395294	0.364323	0.86433	0.438751	1.28374	0.516055	1.17364	0.622437	1.20843	1.34595	0.356821
IC	1.56888	0.517122	0.453496	0.614558	0.462763	1.64502	0.522296	1.93378	0.581066	1.48464	1.62637	0.397375
m1LimRt	0.902299	0.284153	0.222892	0.705882	0.25	0.727273	0.436709	0.874214	0.570621	0.5	0.958101	0.264286
m1BRt	0.537849	0.231975	0.149321	0.488827	0.225519	0.758333	0.295302	0.907801	0.734127	0.557143	0.805687	0.224409
m1SNC	0.68254	0.0958904	0.142857	0.435484	0.0549451	0.676471	0.0759494	0.622642	0.539474	0.697674	0.546667	0.166667
m1SNR	0.52	0.122302	0.137615	0.38255	0.0833333	0.552941	0.121827	0.441026	0.872483	0.461111	0.441048	0.0892857
m2A	1.27466	0.429766	0.325188	0.62987	0.262903	1.28715	0.498084	1.76874	0.382159	1.23597	1.12483	0.266886
SCnf	0.920635	0.362069	0.1875	0.408163	0.205882	0.688889	0.416667	1.17722	0.662338	0.709677	1.07955	0.280702
m2BRt	0.585714	0.226519	0.164062	0.497076	0.165563	0.655172	0.317949	0.977215	0.4875	0.373333	0.798969	0.189474
m2SNC	0.119048	0.173913	0	0.574468	0.139535	0.8	0.277778	0.626168	0.981481	0.606061	0.636364	0.0377358
m2SNR	0.29703	0.227723	0.05	0.319328	0.0833333	0.640449	0.0952381	0.660714	1.7479	0.46281	0.57037	0.151515
CB_gr	1.03893	0.581967	0.331421	0.172214	0.373458	1.1775	0.309653	1.26625	0.416419	0.666838	1.39805	0.332943
CB_mo	1.48497	0.582465	0.417635	0.168634	0.3706	1.67003	0.350653	1.6136	0.359852	1.31939	1.83911	0.410135
CBN		0.137874	0.115922	0.678464	0.0815412		0.115179	0.25817	0.260163		0.42112	0.118995
isA	0.913155	0.328681	0.31239	0.608046	0.229043	0.86277	0.288095	1.30084	0.584906	0.725113	1.02525	0.273716
isLimRt	0.721429	0.253968	0.272727	0.460526	0.297619	0.691176	0.268657		0.768657	0.517007	0.810219	0.198413
isBRt	0.528926	0.197183	0.164474	0.436274	0.142857	0.529412	0.200758	0.707736	1.14201	0.415493	0.747212	0.120482
isSNC	0.183673	0.102941	0.0212766	0.337209	0.0181818	0.555556	0.174603	0.846154	1.75325	0.382353	0.857143	0.111111
isSNR	0.144578	0.166667	0.0151515	0.605263	0.168539	0.464286	0.075	0.75	1.60377	0.495726	0.640351	0.216667
r1	0.604743	0.29563	0.240427	0.658559	0.245243	0.562691	0.244052	0.775242	1.22656	0.613533	0.990423	0.223672
r2	0.866353	0.385363	0.32038	0.816579	0.200715	0.740592	0.297652	1.04772	1.3461	0.757019	0.835221	0.235518
r3	0.86036	0.435105	0.348183	0.833764	0.142663	0.928803	0.338451	0.940541	1.11319	0.724884	0.863057	0.286847
r4	0.782974	0.338188	0.305785	0.716881	0.171904	0.893793	0.312242	0.919204	1.15956	0.761716	0.719165	0.271827
r5	0.624015	0.271688	0.194785	0.748436	0.234667	0.823701	0.233864	0.636822	1.33333	0.53631	0.727538	0.195032
r6	0.643564	0.318998	0.222515	0.827942	0.216142	0.625706	0.289338	0.668284	0.945407	0.506264	0.68204	0.219426
r7	0.702483	0.284521	0.23995	0.711663	0.23797	0.706193	0.270258	0.883129	0.187295	0.655379	0.883014	0.239343
r8	0.634049		0.225868	0.626135	0.213333	0.724107	0.312217	0.817035	0.081359	0.694064	1.0034	0.294118
r9	0.61266		0.224409	0.266275	0.150636	0.703235	0.249155	0.678729	0.0159091	0.680662	0.699084	0.266266
r10	0.67527		0.232468	0.192442	0.130034	0.706277	0.243102	0.702937	0.00380872	0.664766	0.642448	0.260388
r11	0.557607		0.22973	0.084	0.177995	0.765896	0.223136	0.725	0	0.584375	0.850854	0.280889

## Sheet: Subtype 08
	CFS0114	CFS0115	CFS0116	CFS0118	CFS0119	CFS0127	CFS0117	CFS0121	CFS0122	CFS0123	CFS0113	CFS0126
region	Subtype 08	Subtype 08	Subtype 08	Subtype 08	Subtype 08	Subtype 08	Subtype 08	Subtype 08	Subtype 08	Subtype 08	Subtype 08	Subtype 08
ORB_l1	76.4218	37.3269	36.3449	7.4959	33.7084	88.2957	40.2214	60.5244		70.3571	138.533	36.1531
ORB_l23	72.9709	35.5185	35.6336	6.51576	32.8074	85.2786	38.0948	61.8052		70.0343	140.772	33.9704
ORB_l5	71.863	35.7746	34.0281	6.74588	32.3896	89.7651	37.0287	60.5172	51.5485	71.5433	135.237	33.4077
ORB_l6	62.6299	30.635	33.2232	5.36175	24.2301	84.5	32.4216	47.196	57.302	61.6293	121.372	29.2624
FRP_l1		40.863	39.8061	14.3673	32.5259	84.5566	40.9321	65.712	46.6698	81.613	127.392	40.9813
FRP_l23		36.8359	37.5369	13.8694	33.4926	80.8046	39.7965	69.1962		79.6439	134.944	39.7194
MO_l1	76.6458	43.2374	40.1195	16.183	34.2043	92.7531	42.3643	59.4249	44.3934	78.9404	121.842	43.0891
MO_l23	78.0495	41.1054	36.3683	7.67353	34.2054	100.528	39.6894	57.5911	28.6458	82.2275	131.696	39.3326
MO_l5	69.371	37.3315	34.6628	9.11986	31.6108	87.1036	36.8181	55.365	32.9075	70.913	126.817	35.9158
MO_l6	64.1234	32.2467	32.3341	4.4702	25.5604	84.402	31.4731	50.5825	36.584	62.136	114.939	32.5108
SS_l1	84.587	44.7326	40.2145	20.1727	34.2006	104.186	40.3714	57.5714		87.7642	123.592	43.437
SS_l23	82.7829	43.3675	34.9103	16.4079	33.8237	111.234	38.3141	58.8113		95.161	127.846	39.3813
SS_l5	77.1344	43.6198	34.7947	11.4303	34.0925	99.7338	38.4534	56.2604		87.5792	124.712	40.0064
SS_l6	70.1133	30.4578	30.7535	9.56383	28.3325	92.2766	32.7275	51.0957		77.1563	113.934	35.0269
PTLp_l1		44.9141	42.0122	36.1216	34.8156	103.132	40.1798	49.1078			99.6814	43.8889
PTLp_l23		42.3959	36.5	35.9944	34.2986	112.246	38.6009	57.5652			107.75	39.0702
PTLp_l5		46.1745	33.9895	25.4328	34.8627	101.108	37.6134	51.627			117.363	41.2313
PTLp_l6		32.8058	30.8944	11.2347	30.0345	89.2625	30.0833	45.7383			105.641	37.0458
VIS_l1	123.161	47.0788	39.2522	11.4288	35.2945	87.6546	42.0563	64.3866			110.271	43.2137
VIS_l23	118.388	43.5437	36.6303	12.6522	34.242	87.1624	41.177	71.3779			110.531	40.9691
VIS_l5		43.6714	35.8683	31	33.0381	105.141	40.0984	60.7169			108.215	39.216
VIS_l6		27.9565	33.4004	31.5368	29.192	98.4696	32.697	37.7107			101.584	37.5949
RSP_l1	95.0296	43.2717	34.081	26.5341	29.5559	97.544	36.3333	71.3426			120.992	36.2469
RSP_l23	29.1256	41.7295	33.4858	24.8274	29.4775	88.6158	37.1067	80.059			125.497	36.9064
RSP_l5		33.2645	32.9886	34.1018	28.75	95.8	31.0712	62.85			107.989	32.1389
RSP_l6		22.7732	25.1149	38.3421	16.4787	107.976	26.3621	37.3353			105.75	25.4766
CA1_so	124.868	39.8532	46.7344	15.5735	39.1388	147.809	43.5538	104.756	25.5286	118.162	164.819	47.884
CA1_sp	37.1008	8.04839	20.3025	17.8793	14.375	49.1034	13.5573	29.3401	21.2911	44.1531	44.7455	21.0833
CA1_sr	100.623	38.1603	44.3817	21.1953	36.8637	120.743	41.2403	80.5421	25.8089	104.896	138.109	44.563
CA1_slm	143.831	42.7773	43.3151	16.9955	37.4441	146.459	51.2622	102.398	3.04412	114.792	187.28	43.3559
CA2_so	55.0154	18.7188	41.3833	7.37931	30.0147	61.2459	34.6	47.1558	4.3	47.8077	65.2923	40.7042
CA2_sp	13.129	3.62162	7.60714	6.625	7.18421	12.881	4.59259	9.92857	14.7111	10.0877	12.5429	7.63889
CA2_sr	48.7857	21.303	42.7037	5.65217	28.6164	55.1042	35.3	44.5333	25.1884	46.0588	66.2963	36
CA2_slm	71.6757	19.64	38.9429	6.55172	29.7297	84.25	36.2955	68.9524	29	66.4821	117.667	42.64
CA3_so	69.1307	13.4967	31.1595	7.28313	20.2564	61.5652	23.2344	54.8504	16.3707	49.2966	80.1967	29.6436
CA3_sp	30.1698	4.78431	11.3697	8.04494	9.84	38.2381	14.5083	19.2576	21.0256	30.3263	31.1562	11.7589
CA3_sr	62.2284	19.5528	31.766	6.88816	26.2013	73.9146	32.4602	55.539	20.5769	58.3415	89.7438	34.4235
CA3_slm	91.7407	20.3333	45.2308	6.2	31.7	120.167	36.3636		20.8571	84.5333	130.467	37.5278
DG_gr	12.0256	3.05882	8.20792	9.42105	4.39648	7.03867	6.78212	10.411	17.1582	8.59804	15.2983	9.16915
DG_Hil	39.04	13.5185	17.4839	10.5146	15.1648	42.0139	19.4203	36.6446		33.2143	50.7321	21.0117
DG_mo	71.3005	33.0976	47.0713	10.1514	39.3652	74.5597	44.1362	57.8035	15.6718	67.3964	81.9124	50.8464
SUB_mo	93.6429	32.7361	29.2714	35.4286	25.9733	76.3478	39.6613	68.0732			121.077	34.6129
SUB_pys	71.961	32.6813	25.6594	32.7458	24.0329	92.973	30.6801	65.1062			89.6121	28.4674
BST	87.5779	31.7784	27.0846	2.81034	33.9832	103.183	45.787	116.524		89.7664	160.457	31.9266
Cau	72.2622	32.0099	31.7822	5.02888	30.3949	95.1966	36.9962	69.8415		76.2904	154.626	32.4797
Put	70.0112	34.3818	36.3468	6.06509	29.2216	110.091	37.2326	67.0664	13.5088	79.0471	131.756	31.4082
EPal	71.9362	30.7357	31.7928	5.11721	26.6096	118.831	29.8932	97.4668	13.6691	80.5093	120.867	29.2317
IPal	52.8258	18.8319	13.6454	2.04675	6.52974	54.2672	11.8712	46.6682	8.9	10.6476	72.0148	19.971
VStr	75.2909	35.6068	36.6419	1.70934	25.405	93.0712	35.13	66.0566	16.0136	71.2746	50.8252	26.8221
VPal	17.0833	6.9249	5.52862	0.251378	4.30371	25.2235	7.98614	19.2857	12.2954	18.7364	11.165	6.50191
TuPal1	76.2969	26.6586	28.0058	0	28.6387	85.8621	33.3045	70.7557	2.77739	49.1008	8.57958	33.7025
TuPal2	54.1102	23.6132	25.3333	0.00492611	20.4	40.9758	25.7283	47.9364	6.42545	29.6601	4.05778	23.2244
TuPal3	38.2356	12.8132	23.9977	0	13.2605	44.7792	15.7414	33.2398	9.84766	32.6173	2.48728	13.7303
Tustr1	44.2017	18.2247	30.1744	0	22.8721	62.236	27.1983	40.6844	15.4227	45.2529	0.0418719	15.566
Tustr2	38.8321	20.0923	22.1811	0	17.4515	44.6	23.6542	24.3614	12.6762	35.4958	0.126697	17.378
Tustr3	31.3732	16.6804	26.2649	0.00616016	13.6399	54.036	23.713	24.0504	12.0144	34.647	0.220615	11.5304
HDB	22.0845	7.18578	5	0	4.47651	42.7896	11.3018	27.4924	3.30496	37.9498	20.9626	7.90345
SIB	22.2717	7.36025	6.42702	0.05	4.55191	31.2818	10.0141	19.5679	3.90779	22.4159	28.8021	6.74832
OB_gl		16.1508	16.7027	7.42247	11.7012		18.0735	38.8784	26.2866		29.6842	21.7732
OB_gr		8.40923	9.12061	9.55502	3.13286	10.7282	8.68731	11.4687			5.55547	8.16384
OB_ipl		11.1554	12.3675	10.9245	9.26559		14.128	19.9976			24.6902	11.881
OB_mtr		9.78656	10.9651	11.2459	6.03382		13.1878	12.3546			9.95361	8.66543
OB_opl		22.9984	27.4762	8.84713	16.9876		27.6255	36.4136	43.7782		40.2617	25.0654
AON1	41.0567	25.9082	29.5583	4.61798	18.5296	54.9525	30.8168	40.644		44.47	13.6847	21.3849
AON2	49.8829	32.3648	33.641	6.03858	15.1749	45.9558	34.3638	44.7112		37.6727	27.9283	30.8071
AON3	52.5926	34.9286		6.43709	4.64198	43.68	32.4667	48.0741		44.0448	30.9355	24.4573
LPrP1	55.0526	35.7708	34.9514	7.63366	32.0825	68.2821	37	57.2368		55.7647	116.633	35.0258
LPrP2	49.2982	33.2331	33.2585	7.37458	30.1915	58.1056	34.0965	47.2544		48.1609	89.516	31.2755
LPrP3	55.2792	31.652	33.1639	6.41423	19.9253	71.4078	35.3312	47.41		54.4926	68.8159	20.292
Bec	55.2615	27.06	26.4497	6.60714	12.2595	76.6154	32.6842	47.5606		57.3077	96.5323	23.4957
Cla	53.8803	29.2202	29.1613	6.70886	18.1647	72.5	33.2368	48.493		57.3043	87.8447	23.8571
Ven	41.0988	13.5404		4.6343	8.32407	54.0464	18.8571	27.2222		46.7374		2.91667
VPrP1	45.4901	20.5242	23.1696	0	13.3688	40.9606	26.81	45.3008		36.611	0.0561555	17.9753
VPrP2	37.1354	22.9127	16.7954	0.714719	20.7435	30.6537	26.8546	38.9874		26.2312	4.61968	25.8896
VPrP3	44.005	18.1609	18.2444	4.92581	14.7086	51.686	21.9493	38.307		42.3946	14.8206	12.2487
PHyA	17.6215	6.32259	4.91816	4.8595	3.92811	25.1363	7.72421	17.6911	14.1809	15.1529	22.075	5.37766
THyA	22.1415	7.3461	4.96026	4.19803	3.52941	61.8935	9.16877	16.0139	9.85423	21.5771	22.7849	5.92583
Rt	25.8141	8.62877	7.52728	3.27328	5.09314	36.0172	9.68586	23.0049	15.0043	21.3789	35.6889	7.71567
VPL	31.7486	14.2049	18.5463	2.99322	11.5829	42.0921	16.3803	25.7568	13.1875	29.2632	37.2694	17.525
ZI	21.5501	9.23729	4.83596	10.7292	5.32181	28.6396	10.1799	20.5414	17.3827	17.0269	27.569	7.04864
p3Tg	17.9951	7.52713	4.21239	13.52	2.90152	23.3295	6.11243	15.0617	18.3778	17.521	25.365	3.99278
p3SNC	17.3333	4.50704	3.79661	11.8378	1.27027	18.2951	3.19298	7.34667	16.0635	15.2222	16.6615	1.96739
p3SNR	13.5842	1.54839	6.26724	10.1111	1.65868	8.63158	2.65385	7.04	12.9024	7.61225	9.3813	1.24762
LD	38.2643	15.4716	26.3056	5.83587	18.5123	41.5487	24.8234	36.3512	12.6274	27.3592	52.1562	26.863
LP	40.2504	16.5413	23.8562	7.7702	17.8311	41.0602	21.307	35.5565	20.162	49.8751	56.0227	26.1573
Po	39.1898	16.6483	25.4573	6.14975	17.3492	63.6268	25.0209	36.2771			50.4178	25.9531
VPM	35.9319	21.0582	25.9624	7.82358	16.203	46.3257	24.0893	32.4541	29.8425	31.6349	45.4916	24.7143
SPF	20.3721	9.75961	8.67222	26.7188	7.10847	33.7888	12.6715	19.7481	27.1273	18.5297	32.3125	9.39891
p2LimRt	17.6736	6.83784	4.48259	14.6298	4.49561	21.166	8.44611	16.5214	29.5115	13.5294	20.48	4.78275
PR	12.9452	5.5292	3.03974	15.5065	2.76211	20.6051	5.64758	12.0275	28.1902	14.0208	17.5137	4.01455
p2SNC	14.4655	3.2	4.11905	16.3721	1.81111	17.4524	3.75556	8.75714	22.0714	13.186	15.7922	2.42857
p2SNR	6.64238	2.47159	2.84426	12.5149	1.60145	7.41667	3.09146	7.07175	14.038	9.16575	9.24171	2.11765
APT	20.6076	6.5748	5.96262	15.1566	5.76437	28.218	8.70692	20.3547	31.1948	23.7377	26.9457	8.97273
JcP	21.2095	7.09766	6.21714	16.0208	5.20988	28.7895	8.49716	19.4307	27.5558	19.286	27.7382	7.31161
LT	20.3046	7.11523	6.76621	17.8168	5.37629	28.0939	9.17018	21.694	29.7662	19.2011	28.7617	7.74167
p1LimRt	18.9645	6.66225	3.91729	26.094	5.87097	17.0949	10.134	17.7143	22.2744	12.9746	18.302	5.41584
p1BRt	12.7757	5.23707	2.74779	18.2868	3.27987	21.2304	7.08213	12.2157	27.5597	10.4765	16.5472	4.39759
p1SNC	17.4167	3.61905	4.2439	16.9756	2.32911	16.0263	4.09259	8.5921	25.0345	13.4082	14.8795	2.42857
p1SNR	7.12057	2.81988	2.79839	11.6617	1.84354	8.98611	3.22581	7.70476	14.6585	7.81053	9.93976	2.16822
TG	21.8507	8.17887	6.88331	21.8481	5.36504	23.3621	11.8816	24.7445	28.0448	18.5501	32.5833	7.31847
SC	31.649	12.6926	9.09413	27.2924	6.29039	40.4643	13.922	30.0876	31.0151	37.9674	40.8933	8.97132
IC	35.8697	12.9294	9.71982	25.1341	6.61935	47.1699	11.9142	44.1448	35.854	34.4969	38.8967	8.06451
m1LimRt	18.1897	6.57924	4.8253	20.9305	3.38816	14.4886	9.35443	15.9937	26.2599	11.6145	21.2933	5.64286
m1BRt	13.3347	5.31348	3.04525	17.229	3.36202	15.575	7.00336	16.2571	23.8413	11.6643	20.5877	4.47244
m1SNC	10.4444	2.43836	1.95238	16.3387	1.69231	19.3235	3.22785	7.9717	16.9868	13.0698	12.0933	2.35417
m1SNR	8.968	2.74101	2.36697	14.2282	1.9529	11.2588	2.90863	7.47692	14.7919	6.79444	9	2.125
m2A	27.3642	9.85953	6.44737	19.8701	3.51129	25.8333	11.8448	29.9122	12.4383	20.637	27.9889	6.35091
SCnf	18.4444	6.86207	5.27083	19.3469	2.66176	14.6667	7.61667	18.0633	29.2338	12.4677	23.1136	5.5614
m2BRt	13.7286	5.44199	3.42969	18.6901	2.71523	15.319	7.21538	14.9797	21.6313	11.6	20.866	4.08947
m2SNC	4.2381	3.04348	0.205128	16.617	2.02326	17.2	2.94444	7.41121	19.2778	9.81818	11.1212	2.56604
m2SNR	6.20792	3.43564	1.0875	11.437	2.27083	10.0787	2.65873	10.2976	29.1597	7.5124	9.91111	2.55303
CB_gr	50.5666	30.0074	21.3829	9.08177	22.3189	64.2815	22.0134	61.5144	13.9206	42.5402	57.5338	25.8616
CB_mo	55.3783	28.9123	20.0163	7.43654	19.2538	60.8115	19.2502	57.2718	13.3082	56.0161	68.7386	20.2988
CBN		4.46346	4.13268	34.2703	2.62276		5.26773	8.15686	9.46341		14.8995	4.67627
isA	18.6915	8.16716	5.00918	21.0568	3.51609	19.6152	7.62381	19.8745	19.2004	15.6648	25.4054	6.15641
isLimRt	19.3857	6.89683	5.19192	15.4868	3.33333	15.7132	7.9403		24.9552	14.6122	20.0219	3.86508
isBRt	14.6198	5.22887	2.84211	15.0441	2.03571	12.634	5.24242	11.9169	25.0059	11.5915	18.3866	2.96386
isSNC	3.7551	4	0.87234	11.8721	2.01818	15.25	2.71429	12.3974	35.5065	5.88235	14.3929	2.55556
isSNR	2.45783	4.375	0.515152	11.307	2.04494	11.8452	2.9	13.4545	27.1824	8.25641	13.8772	3.46667
r1	13.7154	6.21765	3.81211	22.8811	3.86099	12.8524	6.54453	12.7732	41.8828	11.5628	22.8619	5.41379
r2	16.0248	8.22927	4.54577	28.4347	3.44133	14.5316	8.95631	16.2198	52.9809	14.2838	20.5566	5.80259
r3	13.8893	9.71384	4.84173	28.6641	2.78261	15.6854	9.24299	13.95	32.4412	13.1824	19.7909	6.49835
r4	12.8058	6.91532	4.26828	25.6616	3.5114	16.2607	7.79711	15.3326	35.7577	14.3074	17.7989	6.2805
r5	12.1776	5.63248	3.79294	26.1589	3.9504	14.725	6.687	11.5191	46.7719	12.4315	17.4164	4.93605
r6	14.1916	6.98408	4.15303	25.8243	3.79161	12.1525	8.39784	13.4305	27.0065	13.6028	16.9126	5.39912
r7	16.2898	6.1353	4.94682	27.7019	4.64173	16.2338	8.06768	17.1633	4.53238	17.6152	20.0721	6.64047
r8	17.9582		5.29006	26.837	4.49333	15.9946	7.40498	15.8103	2.30934	16.7085	21.8505	7.49719
r9	15.1514		5.41339	14.6681	3.73486	15.1027	6.86064	13.3247	0.37803	16.6467	17.7052	6.87042
r10	15.9082		4.67857	10.633	3.66764	15.3119	7.17174	14.4694	0.0727888	16.6	17.4365	7.22825
r11	13.1987		5.12324	4.7475	5.45622	16.6815	7.6152	13.604	0	15.2335	21.3145	7.7

## Sheet: Subtype 09
	CFS0114	CFS0115	CFS0116	CFS0118	CFS0119	CFS0127	CFS0117	CFS0121	CFS0122	CFS0123	CFS0113	CFS0126
region	Subtype 09	Subtype 09	Subtype 09	Subtype 09	Subtype 09	Subtype 09	Subtype 09	Subtype 09	Subtype 09	Subtype 09	Subtype 09	Subtype 09
ORB_l1	17.517	10.1979	9.63524	2.3791	10.8726	23.7757	10.1089	13.3571		15.9757	39.5135	8.7448
ORB_l23	17.1094	10.3253	9.35959	1.90784	11.1635	24.7361	10.0892	14.1697		17.1506	44.6009	8.79926
ORB_l5	15.598	9.78387	8.47241	1.81882	10.2075	23.1469	9.23995	12.9606	12.1793	15.9685	40.2784	7.99705
ORB_l6	13.3103	7.93667	7.93991	1.84793	6.91853	20.7036	7.8806	9.71262	14.1421	13.8833	32.1817	6.47695
FRP_l1		10.5434	10.403	2.61947	11.3405	21.3679	9.62896	14.1414	12.7453	18.2529	44.8063	9.59375
FRP_l23		10.7176	9.4375	2.51802	11.2222	22.4372	9.38597	15.9114		17.9583	51.5482	9.15306
MO_l1	17.6708	12.0968	9.80129	3.40523	11.5281	23.3261	10.0636	12.5181	11.0388	20.0642	42.0245	9.72934
MO_l23	18.7903	12.2429	9.5758	1.62166	11.2491	26.1927	9.73593	12.9556	7.86265	21.3541	46.8531	9.77942
MO_l5	16.0295	10.8182	8.66786	2.08754	10.3169	21.822	9.1488	12.7718	8.89548	17.2095	40.865	8.43878
MO_l6	13.5122	8.22749	7.55779	1.26526	7.41256	19.7459	7.1474	10.887	9.89255	13.483	30.7211	7.06193
SS_l1	19.2148	13.3944	9.48361	5.06128	11.2321	27.1272	9.16938	13.6245		24.5528	41.8264	9.56059
SS_l23	20.4487	14.216	9.21982	4.22368	10.8946	29.7747	9.83392	14.6804		26.7359	43.6086	9.90293
SS_l5	18.6874	12.9207	8.39195	3.22071	10.2779	24.4586	9.40622	14.1323		22.8449	37.7504	9.0075
SS_l6	16.0261	7.98435	7.00836	2.89628	8.0669	22.1265	7.36782	12.4417		19.5074	30.8122	7.22934
PTLp_l1		14.2576	9.03659	9.04054	10.4397	30.3388	10.0056	14.6275			32.5487	9.74074
PTLp_l23		14.8173	9	8.29609	10.3633	32.3652	10.0658	15.3768			38.2566	9.60088
PTLp_l5		13.4681	8.04188	5.8209	10.03	27.5443	8.61765	13.6865			35.2206	8.77891
PTLp_l6		8.8301	6.84472	2.5102	8.05419	23.4518	6.54902	11.5067			29.1633	7.24809
VIS_l1	33	14.33	8.95614	2.90391	9.81392	28.1488	9.218	19.5185			34.8404	9.41679
VIS_l23	30.8508	13.505	8.83053	3.30527	10.0488	24.524	9.52904	19.1327			33.4309	9.13172
VIS_l5		11.8028	7.93417	8.18954	9.4148	25.0972	8.69524	16.7908			29.5265	8.29772
VIS_l6		7.23641	6.61315	8.07368	7.92505	23.9357	6.95644	8.54545			25.3264	7.07317
RSP_l1	25.9407	12.452	8.45423	6.96307	8.85	28.7582	8.41129	20.335			33.4423	7.45988
RSP_l23	9.4554	11.7358	7.73724	6.46467	8.65541	21.5254	8.40381	19.2771			30.5682	7.50611
RSP_l5		8.56522	6.84091	8.83533	7.98529	23.4545	6.46975	16.25			25.6613	6.25926
RSP_l6		5.4433	4.55172	9.25658	4.45213	26.9756	5.61207	9.03468			22.6797	4.19531
CA1_so	41.3292	14.4229	12.3281	4.44118	14.0837	52.2475	12.5692	28.8154	6.54286	32.1236	70.6699	12.482
CA1_sp	11.938	3.56452	5.69748	4.93966	5.47059	16.5	4.21374	7.85714	4.86076	13.3469	17.6121	5.60833
CA1_sr	34.2812	15.4076	13.5063	6.36559	14.8623	45.7574	13.7025	25.9429	6.67073	32.4571	64.044	12.9983
CA1_slm	46.8731	16.0909	10.8193	4.44395	12.9091	53.9865	14.44	32.502	0.632353	34.4624	75.1911	10.25
CA2_so	13.2615	7.875	9.85	3	11.0147	14.5082	9.53333	10.3636	1.52	11.4744	19.7692	8.74648
CA2_sp	4.32258	2.08108	2.03571	1.25	2.42105	4.83333	2.07407	3.14286	4.55556	4.01754	4.65714	2.41667
CA2_sr	14.6607	8.4697	12.5556	1.6087	11.0274	15.0625	11.2444	12.4667	7.02899	12.4941	22.6481	9.33333
CA2_slm	16.6757	8.12	9.74286	2.89655	9.48649	20.75	9.63636	16.4762	8.68421	16.0893	37.9762	8.62
CA3_so	21.9608	7.07843	12.2802	2.37952	9.98462	21.487	9.63281	15.7244	5.14655	13.5593	36.1585	8.5266
CA3_sp	16.3208	3.76471	5.95152	2.52809	5.85	27.6548	8.81667	10.3485	6.61538	18.8105	20.7031	5.24107
CA3_sr	26.4259	10.9837	14.6566	2.30921	13.2704	34	14.9027	20.9433	6.75	22.1829	49.2975	11.8929
CA3_slm	25.3333	9.28571	15	2.05	13.8667	41.0833	12.9091		4.42857	25.9333	58.9333	10.2222
DG_gr	3.30256	1.28877	2.51485	3.09868	1.90749	2.09392	1.73743	3.16895	6.18644	2.42647	5.27624	2.0199
DG_Hil	18.9933	7.91975	9.34409	3.33981	8.6875	21.7847	9.31159	16.2645		17.4524	25.8661	8.63158
DG_mo	22.0622	15.8904	14.5087	3.23964	15.9348	25.7808	14.9534	17	5.30513	19.7009	34.3605	13.4261
SUB_mo	24.3333	8.77778	6.94286	12.8095	7.14667	18.913	9.37097	18.561			33.1154	6.43548
SUB_pys	19.2338	9.82784	7.26764	12.1676	8.28608	23.9865	8.57349	18.3673			27.7241	6.91236
BST	19.3214	8.77841	6.18408	1.39655	9.8324	32.2652	11.5833	25.2381		22.1314	48.526	7.9112
Cau	16.1492	8.75828	7.20372	1.65921	8.80047	25.4768	9.38606	15.0325		17.9377	45.7651	7.19643
Put	14.8885	9.1707	8.09618	2.1061	8.83277	30.8233	9.8517	14.8031	4.81341	17.674	39.8109	7.68043
EPal	16.1455	8.19484	7.23453	2.20186	7.96151	34.7044	8.37941	21.1834	6.36543	18.3677	38.2463	7.57442
IPal	11.2962	3.53516	3.12245	0.887013	1.6803	11.7925	2.86027	10.0045	3.16098	3.14762	17.3925	4.52022
VStr	16.2282	8.93158	8.83697	0.514248	8.66392	24.3937	10.3246	13.9563	7.51837	15.4768	16.2552	8.11832
VPal	4.44103	1.6334	1.44949	0.125689	1.12036	6.27188	1.73366	4.87625	5.76881	4.57807	2.50378	1.64968
TuPal1	16.1024	7.05862	7.26316	0	9.28796	23.6828	9.12861	15.4656	0.985866	12.4264	3.03003	9.19008
TuPal2	11.7924	5.54733	6.16667	0.00492611	7.64	11.75	7.71739	10.9958	1.78182	8.0719	2.66222	7.54487
TuPal3	7.85714	3.17582	5.64334	0	4.52109	11.5177	4.21396	7.39766	3.49925	7.72788	1.62977	4.01498
Tustr1	10.423	4.61431	7.19767	0	7.31395	16.9213	7.71074	9.58607	5.47938	11.1118	0.169951	5.25472
Tustr2	8.89925	4.55357	5.74016	0	6.37553	11.9931	6.7	6.33735	4.92837	8.38655	0.461538	5.45933
Tustr3	7.0126	4.14155	6.65535	0	4.34727	14.2187	6.27993	5.83415	5.06539	7.96453	0.620253	3.39486
HDB	5.58529	1.87561	1.47213	0	1.28412	10.2459	2.43018	7.25378	1.50827	8.59073	4.89776	1.98966
SIB	5.81888	1.83938	1.85675	0.0346154	1.27778	6.98785	2.10128	5.41477	1.49866	5.56971	5.77404	1.74353
OB_gl		3.92642	4.79512	2.21203	4.23237		4.64412	9.23973	5.92398		8.50329	4.71203
OB_gr		3.33031	4.05229	2.689	1.68307	4.10811	3.47209	3.81148			2.91156	3.25424
OB_ipl		4.05096	5.67979	2.67925	4.1831		5.10366	6.35766			8.33152	4.15156
OB_mtr		2.84321	4.17054	3.03279	2.52174		3.67403	3.71713			3.41237	2.57486
OB_opl		4.49089	6.24982	2.38217	5.19551		5.53511	7.45219	10.4682		8.77307	4.61268
AON1	9.48227	6.62172	7.01767	1.51685	5.77199	13.8391	8.66082	8.65183		9.36232	3.21082	5.58159
AON2	10.4402	8.85969	8.2604	2.13056	4.4981	11.9337	9.34638	9.66356		8.36036	10.7912	8.27345
AON3	10.1111	8.57143		2.22517	1.37037	10.36	8.93333	8.40741		9.70149	11.9355	5.90452
LPrP1	11.7807	8.71528	7.96757	2.74257	10.801	17.4786	10.4463	10.6404		11.1765	29.6667	9.07097
LPrP2	10.7891	9.10736	8.06122	2.60535	9.93313	15.6957	9.61724	9.48684		11.6897	23.8428	8.27551
LPrP3	11.6883	8.04902	7.83279	2.27615	6.46024	18.8659	9.31818	9.64		12.3202	18.5323	5.37956
Bec	11.3692	6.42	6.7047	2.22619	3.91351	18.7949	7.80702	9.56061		11.6308	20.379	5.28696
Cla	11.9859	7.82143	7.17204	2.4557	5.64118	19.5455	8.70175	10.338		12.4203	20.7143	5.66071
Ven	9.29644	3.93939		1.32039	2.70062	13.8852	5.18421	6.28788		10.0101		0.6875
VPrP1	11.3618	5.73414	6.34211	0	4.36108	12.9037	7.86275	9.46787		9.18703	0.12959	5.4258
VPrP2	8.969	6.42724	4.83678	0.256449	6.78683	8.59756	7.63859	8.87518		6.65054	3.32444	7.57279
VPrP3	10.2159	5.38412	5.08889	1.44516	5.02004	13.1398	5.85333	8.46199		9.81863	5.19037	3.11929
PHyA	5.08379	1.68429	1.67983	1.46673	1.19624	6.05958	1.79325	4.84997	4.47254	4.13249	5.4069	1.60042
THyA	5.99685	2.0324	1.64305	1.06884	1.16848	17.821	2.15844	5.09492	2.30782	6.03947	5.33594	1.59792
Rt	6.57485	2.41943	2.35216	1.05431	1.60229	8.06318	2.33547	6.87164	5.07451	5.56624	8.44082	2.27267
VPL	8.03324	3.66413	5.01532	0.923442	3.41471	9.47595	4.02991	7.10929	5.57306	7.45891	9.00624	4.02987
ZI	7.67366	2.91186	1.97753	3.27431	2.07713	8.66431	3.32927	7.41034	5.6214	6.23077	9.40067	2.53502
p3Tg	5.49029	2.06977	1.26549	3.80667	1.08333	6.39306	1.72189	5.17284	5.56667	5.68908	6.79562	0.895307
p3SNC	4.56667	1.15493	1.44068	4.32432	0.351351	4.45902	0.701754	2.22667	5.28571	3.88889	3.33846	0.48913
p3SNR	3.18812	0.264516	1.57759	2.85185	0.42515	2.07018	0.596154	1.648	4.48171	1.82313	2.04317	0.247619
LD	9.00673	4.59474	6.93333	1.98308	5.36869	9.63611	5.35744	9.40644	5.35325	7.17152	12.237	5.29742
LP	9.59155	4.64463	6.71105	2.42908	5.62981	9.5626	4.92091	10.0725	6.64725	11.8454	14.3444	5.20408
Po	9.24094	4.8932	6.67707	2.1269	5.34919	13.7237	5.69604	9.39178			12.8041	5.34231
VPM	9.19346	6.30279	7.32448	2.52691	5.27844	11.4187	6.25452	8.73712	8.38334	8.38792	12.2087	5.79795
SPF	5.20155	2.71154	2.86111	7.98958	2.12881	9.0819	2.83212	6.57778	7.38182	5.54054	8.3375	2.77049
p2LimRt	6.05693	2.54054	1.79602	4.85577	1.50439	6.98842	2.73952	6.11673	8.48387	4.49095	6.9525	1.90415
PR	3.93607	1.9781	1.13907	4.76623	1.14097	5.77949	1.70044	5.02749	7.38049	4.96875	5.64481	1.24364
p2SNC	2.98276	0.557143	1.28571	4.97674	0.477778	3.16667	0.622222	1.98571	5.46429	3.2093	3.48052	0.767857
p2SNR	1.88079	0.471591	1	3.32836	0.40942	2.31667	0.670732	1.96413	4.78804	2.23757	2.09005	0.558824
APT	6.09765	2.09449	2.18692	4.58791	1.84195	6.61853	2.47826	6.34844	7.97403	6.18274	7.84288	2.42424
JcP	6.8019	2.31445	2.44	4.62315	1.84691	6.72853	2.54545	6.67492	7.27157	5.27698	9.4848	2.08215
LT	6.7101	2.45062	2.17682	5.03904	1.8634	6.79394	2.5316	6.95518	7.87013	5.45422	9.16245	2.31111
p1LimRt	8.0922	2.86093	2.04511	8.33333	2.06452	6.30657	3.58763	6.11296	6.25	4.61864	7.77959	1.85149
p1BRt	4.63603	1.69828	1.15044	5.49434	0.949686	6.50691	2.21739	5.02206	6.80887	3.68231	5.95	1.37349
p1SNC	4.41667	0.603175	0.853659	4.80488	0.544304	4.13158	0.703704	2.40789	5.48276	3.30612	3.84337	0.693878
p1SNR	2.12766	0.708075	1.10484	3.20301	0.428571	2.91667	0.612903	1.87619	4.78049	1.91053	2.53414	0.523364
TG	6.62313	2.44648	2.2658	6.86753	1.80973	6.45684	3.10793	7.49283	7.34081	5.48813	8.98851	2.03397
SC	8.3184	3.13118	2.62347	9.22558	2.17911	9.18574	3.37758	8.02339	7.73824	8.80858	10.3725	2.52601
IC	9.67531	3.80281	3.21232	6.76754	2.60089	10.7846	3.60508	11.9927	8.03331	9.4956	11.7609	2.84837
m1LimRt	8.29885	2.59563	2.22289	5.6631	1.16447	5.76136	3.11392	6.06289	7.01695	4.1988	8.19274	1.90714
m1BRt	5.97211	1.65831	1.23529	4.88547	1.21365	4.7125	1.87248	5.90248	5.88492	4.26786	7.59242	1.40945
m1SNC	2.77778	0.657534	0.595238	4.32258	0.571429	4.11765	0.683544	2.45283	3.76316	2.51163	2.73333	0.625
m1SNR	2.304	0.568345	0.844037	3.4698	0.528986	3.2	0.639594	2.08718	4.12081	2.01111	2.87773	0.571429
m2A	7.66464	3.31438	2.44173	5.17749	1.5629	7.6506	3.73563	8.4454	2.9174	6.71287	8.97642	2.18287
SCnf	8.93651	2.17241	1.83333	4.77551	1	6.73333	2.61667	6.16456	7.41558	5.08065	8.39773	1.92982
m2BRt	6.3	1.83978	1.29688	4.83626	0.94702	4.62931	1.85641	5.02025	5.03125	4.04	7.90206	1.17895
m2SNC	1.42857	0.652174	0.153846	4.04255	0.55814	4.08571	0.62963	2.39252	5.01852	2.30303	2.48485	0.773585
m2SNR	1.85149	0.782178	0.3125	3.03361	0.458333	2.49438	0.555556	2.80952	7.52101	2.13223	3.3037	0.704545
CB_gr	13.1237	7.49098	4.78591	2.22335	5.34057	15.8829	4.84554	17.1813	3.41415	9.69781	16.8368	5.37064
CB_mo	12.3101	5.54813	4.42699	1.88456	4.25712	13.7426	3.82172	14.2525	3.19101	12.3951	17.0762	4.38543
CBN		1.57475	1.12849	8.5	0.703405		1.25934	2.75163	2.47967		5.01908	1.27347
isA	5.57897	2.3895	1.83516	5.65948	1.33954	6.12469	1.96973	6.17535	4.43007	4.731	7.59708	1.89323
isLimRt	8.97857	2.62698	1.65657	3.71711	1.09524	7.30882	2.44776		6.35821	5.97279	7.18248	1.13492
isBRt	5.66942	1.39789	0.921053	4.01471	0.80102	4.4183	1.49621	3.27221	6.1716	4.52113	5.71004	0.849398
isSNC	0.816327	1.29412	0.234043	2.87209	0.418182	3.33333	0.634921	3.73077	8.49351	1.79412	5.57143	0.814815
isSNR	0.879518	1.5625	0.181818	3.38596	0.606742	2.82143	0.825	3.43182	6.42767	2.47009	5.00877	1.24167
r1	4.38972	1.90146	1.42297	6.13514	1.44292	3.68043	1.58056	4.39142	8.67285	4.18608	7.1269	1.82665
r2	6.66152	3.10168	2.00173	7.79101	1.31686	5.8727	2.75642	6.70921	12.0206	6.39408	7.74745	2.05793
r3	6.31918	3.82262	2.3476	7.09905	1.15082	6.94757	3.18625	6.27838	7.54189	5.88099	8.36943	2.55981
r4	6.10372	2.70496	1.94723	6.54656	1.40665	7.26138	2.66162	6.75761	8.79437	6.3479	7.81879	2.39381
r5	5.41586	2.08843	1.61861	7.08385	1.5696	7.19148	2.15385	4.81799	11.1498	4.72024	7.26954	1.84091
r6	5.84374	2.76024	1.67106	6.95373	1.45873	5.67043	2.52278	5.22585	6.63605	4.46905	6.33259	1.89316
r7	6.545	2.24777	2.03643	6.88769	1.81277	7.19491	2.36418	6.76671	1.19221	5.87513	8.61909	2.40883
r8	5.81583		1.9087	6.65035	1.6563	7.03844	2.32715	5.78729	0.577559	5.67299	8.63107	2.57136
r9	4.89553		1.82726	3.48507	1.22137	6.32302	1.93117	4.68264	0.118561	5.34679	6.10903	2.17277
r10	5.2551		1.66948	2.31974	1.09267	5.73311	1.96765	4.88349	0.0207364	5.28758	5.59725	2.12964
r11	4.50517		1.79027	1.12	1.64171	6.17283	1.99177	4.807	0	4.99196	6.87152	2.33378

## Sheet: Subtype 10
	CFS0114	CFS0115	CFS0116	CFS0118	CFS0119	CFS0127	CFS0117	CFS0121	CFS0122	CFS0123	CFS0113	CFS0126
region	Subtype 10	Subtype 10	Subtype 10	Subtype 10	Subtype 10	Subtype 10	Subtype 10	Subtype 10	Subtype 10	Subtype 10	Subtype 10	Subtype 10
ORB_l1	12.915	2.48233	2.50868	0.0881148	1.6933	11.7719	2.85893	9.4079		7.29757	12.0511	2.31191
ORB_l23	11.3751	2.5279	2.33904	0.061439	2.07175	14.1985	2.91433	11.0029		9.43662	15.4153	2.50593
ORB_l5	8.501	1.45708	1.85479	0.0341176	1.00724	9.85726	1.72905	7.10394	2.32068	7.35644	9.97904	1.82122
ORB_l6	4.43925	0.6	1.32403	0.0184332	0.242363	5.259	0.630597	2.3289	2.06345	4.30072	4.53287	0.796099
FRP_l1		2.28767	3.30418	0.146018	2.04741	9.15094	2.76018	9.03141	2.69811	8.15326	11.8694	2.525
FRP_l23		2.64122	3.71875	0.18018	2.40741	10.8186	3.33333	9.72152		8.36742	16.6345	2.55102
MO_l1	16.5361	2.10477	3.65751	0.756536	2.01727	9.71429	3.73024	7.8342	3.22992	10.1269	17.2577	2.92545
MO_l23	17.1146	2.90789	4.32772	0.227307	2.58796	10.9949	4.27757	6.47271	1.00241	10.4622	21.2763	3.7527
MO_l5	10.4744	1.83635	2.91768	0.121034	1.35202	6.87969	2.33466	5.29818	1.17387	6.59695	14.2335	2.78892
MO_l6	5.01578	0.534021	1.50485	0.0319767	0.335584	3.37114	0.527802	2.40766	1.4766	3.0705	4.27685	1.29297
SS_l1	13.5722	1.61011	3.85792	0.545961	1.64011	11.5488	3.23839	10.2245		12.3201	16.8117	2.73439
SS_l23	16.4204	2.58016	4.34884	0.317043	2.51864	13.9367	3.98135	10.5123		15.0485	19.4573	3.98743
SS_l5	11.4695	1.39155	3.01078	0.153131	1.51726	8.18209	2.48144	6.92105		10.1494	12.6034	3.2926
SS_l6	5.01365	0.309944	1.48303	0.109707	0.530704	4.35491	0.758938	2.91256		5.26558	4.32424	1.64205
PTLp_l1		0.838384	3.87805	2.08784	1.57447	19.843	2.16854	8.63725			24.9292	2.69753
PTLp_l23		1.0203	4.19565	1.22346	2.10072	20.7577	2.21053	7.44928			25.0592	3.50439
PTLp_l5		0.982979	2.6911	0.472637	1.66094	13.7115	1.78151	5			18.152	3.62925
PTLp_l6		0.237864	1.70186	0.107143	0.689655	8.07641	0.642157	1.8557			6.04082	1.69466
VIS_l1	11.8977	0.505631	3.58553	0.516014	1.75405	12.1211	1.782	11.2894			20.6061	2.50534
VIS_l23	10.8552	0.511628	3.98117	0.666404	1.90233	9.11808	1.902	8.14639			18.023	3.24462
VIS_l5		0.477308	2.60613	1.82789	1.33632	10.57	1.17778	4.77964			14.1512	2.33543
VIS_l6		0.108696	1.33849	1.56842	0.49543	9.69391	0.417822	0.892562			4.54961	1.19106
RSP_l1	5.08889	0.407494	2.09859	1.71023	1.1	9.19506	1.1371	7.99748			7.48901	1.5679
RSP_l23	1.53991	0.417193	2.08318	1.73777	1.12725	4.06215	0.962857	6.05143			8.1738	1.53731
RSP_l5		0.217391	1.14205	2.22455	0.588235	5.03636	0.597865	3.39			7.5	0.83642
RSP_l6		0.0309278	0.264368	1.70395	0.111702	9.2439	0.189655	0.653179			2.76562	0.265625
CA1_so	16.8429	0.810945	3.39844	0.388235	1.5933	14.0363	1.93077	13.5846	3.25	6.27799	23.1516	4.12371
CA1_sp	1.94574	0.0483871	0.428571	0.405172	0.213235	1.47414	0.167939	1.29252	0.936709	0.571429	1.04848	0.591667
CA1_sr	19.9283	2.39237	4.37855	1.05197	2.5165	18.1299	3.1479	17.6957	4.34553	10.626	28.3697	4.59328
CA1_slm	12.95	0.0409091	1.84034	0.156951	0.363636	7.28378	0.511111	12.3426	0.308824	1.46243	7.20325	1.68235
CA2_so	1.13846	0.015625	0.45	0.0344828	0.0588235	0.52459	0.0666667	1.11688	0.08	0.24359	0.461538	0.366197
CA2_sp	0.387097	0	0.0357143	0	0	0.238095	0.037037	0.214286	0.422222	0.157895	0.2	0.0277778
CA2_sr	1.66071	0.030303	0.814815	0.0434783	0.219178	0.625	0.333333	1.66667	0.869565	0.482353	1.01852	0.595238
CA2_slm	0.486486	0	0.228571	0.0344828	0	0.321429	0.0454545	0.952381	0.684211	0.196429	0.619048	0.3
CA3_so	1.67974	0.0392157	0.599138	0.0421687	0.179487	1.07826	0.257812	1.54331	0.439655	0.355932	1.99454	0.367021
CA3_sp	2.12264	0	0.593939	0.0449438	0.21	3.38095	0.283333	1.72727	0.487179	1.54737	0.921875	0.705357
CA3_sr	4.26543	0.0731707	1.54717	0.0263158	0.572327	3.36585	0.672566	4.46809	0.673077	1.87805	3.93388	1.34184
CA3_slm	0.925926	0	0.230769	0	0.1	0.916667	0		0.285714	0.8	1.26667	0.472222
DG_gr	0.14359	0	0.0693069	0.0131579	0.0176211	0.00552486	0.0558659	0.155251	0.548023	0.112745	0.276243	0.0746269
DG_Hil	1.84667	0.0987654	0.978495	0.0291262	0.170455	1.88194	0.297101	2.05372		1.0873	1.5625	1.00585
DG_mo	5.14162	0.297945	2.11569	0.0594595	0.566667	2.48924	0.636201	4.94092	0.374359	1.85586	6.64155	1.95507
SUB_mo	9.69048	0.138889	0.885714	0.984127	0.346667	3.69565	0.758065	8.07317			9.71154	1
SUB_pys	10.4502	1.04029	2.27737	3.19832	1.2962	5.67568	1.84438	9.87168			9.46983	2.20674
BST	4.70779	0.375	0.736318	0	0.452514	2.84783	0.453704	3.42857		3.83212	5.36994	0.53668
Cau	5.98326	0.534768	1.45868	0.0274368	0.55299	5.0568	0.872567	5.9851		5.60923	8.76335	1.19257
Put	7.07639	0.899676	2.05399	0.0307535	0.551809	8.60633	1.01965	5.73899	0.136157	8.40208	7.2085	1.05052
EPal	5.01308	0.446275	1.12518	0.0167442	0.358076	7.16616	0.488084	3.69571	0.120988	5.8551	4.43659	0.400419
IPal	1.27725	0.142367	0.15051	0.0233766	0.027881	0.741894	0.0794521	0.778274	0.0390244	0.171429	1.07796	0.174528
VStr	5.2663	0.923308	0.764192	0.00964489	0.392692	4.68975	0.717029	5.46595	0.201278	5.62089	1.2795	0.4883
VPal	0.3	0.0385376	0.0572391	0	0.00899888	0.376931	0.0148515	0.419472	0.162611	0.366556	0.0554156	0.0140127
TuPal1	6.61092	0.617241	0.321637	0	0.465969	5.22069	0.889764	7.23664	0.0106007	2.62016	0.144144	0.165289
TuPal2	2.25	0.423868	0.303922	0	0.28	1.45968	0.427536	3.61441	0.0254545	1.1634	0.0266667	0.25
TuPal3	1.75552	0.252747	0.286682	0	0.215881	1.4258	0.250572	2.54678	0.113122	1.07301	0.0127226	0.082397
Tustr1	3.57143	0.457256	0.627907	0	0.296512	3.10112	0.694215	3.94672	0.193299	2.55294	0	0.278302
Tustr2	1.47388	0.4375	0.377953	0	0.135021	1.32414	0.375	1.5502	0.203438	1.42017	0	0.215311
Tustr3	1.07559	0.355403	0.458404	0	0.136656	1.82446	0.413732	1.35285	0.15949	1.07601	0	0.102804
HDB	0.399061	0.0484653	0.0327869	0	0.0134228	0.602837	0.0292793	0.607251	0.12766	1.27027	0.117207	0.00689655
SIB	0.447092	0.0372051	0.0752493	0.00153846	0.0145719	0.34413	0.0333333	0.414768	0.0617726	0.444712	0.1662	0.0316395
OB_gl		0.0609168	0.0697472	0.096519	0.0290456		0.0764706	1.03596	0.385965		0.342105	0.0394477
OB_gr		0.320442	0.314504	0.162679	0.0686078	0.318318	0.379061	0.459189			0.030256	0.197062
OB_ipl		0.352866	0.401575	0.188679	0.0603622		0.591463	0.924574			0.13587	0.270538
OB_mtr		0.242424	0.197674	0.147541	0.0483092		0.298343	0.545817			0.0412371	0.134935
OB_opl		0.19296	0.18363	0.10828	0.0606742		0.293617	0.664025	1.29569		0.0499244	0.130244
AON1	1.88298	0.5	0.381625	0.0505618	0.170557	2.28154	0.54191	1.77487		1.32091	0.121269	0.284519
AON2	3.32061	1.19898	0.807396	0.041543	0.155894	2.65193	1.01884	4.48033		1.2042	0.391577	0.719894
AON3	3.96296	1.07143		0.0463576	0.0246914	1.88	0.6	3.2963		1.49254	0.16129	0.271357
LPrP1	4.50877	0.965278	0.740541	0.0792079	0.42233	6.23077	0.793388	4.85965		4.37255	3.6	0.825806
LPrP2	3.85818	0.929448	0.904762	0.0200669	0.352584	4.2236	0.827586	4.43421		4.14943	2.26044	0.653061
LPrP3	3.91558	0.647059	0.695082	0.041841	0.156627	4.32961	0.564935	2.295		3.40887	1.72637	0.19708
Bec	2.50769	0.22	0.463087	0.0238095	0.0324324	2.78205	0.377193	1.45455		2.29231	0.991935	0.173913
Cla	3.32394	0.517857	0.397849	0.0126582	0.0764706	3.34091	0.54386	2.08451		3.28986	1.28571	0.294643
Ven	1.42688	0.126263		0.00323625	0.0462963	1.53552	0.203008	0.924242		1.91919		0.03125
VPrP1	2.07566	0.418429	0.406433	0	0.0793854	1.69584	0.475113	2.57326		1.58603	0	0.169611
VPrP2	1.677	0.615832	0.291954	0.0030349	0.136915	0.978049	0.476902	3.37588		0.860215	0.00917431	0.34824
VPrP3	1.59305	0.341202	0.237037	0.033871	0.0655738	1.54624	0.184	1.38012		1.50735	0.0503282	0.0913706
PHyA	0.282756	0.0307748	0.0636888	0.0222868	0.0132675	0.260909	0.0194444	0.218423	0.318655	0.282513	0.117744	0.0351246
THyA	0.415052	0.0603829	0.0523179	0.032633	0.0116195	1.45597	0.0315729	0.386336	0.251629	0.49812	0.141146	0.0585556
Rt	0.4108	0.0240964	0.0545685	0.0112069	0.00971429	0.358814	0.0255864	0.415648	0.25486	0.347679	0.187405	0.0537565
VPL	0.525289	0.0258949	0.16264	0.00542005	0.0161681	0.35824	0.0299145	0.45173	0.200704	0.489554	0.125781	0.0575056
ZI	0.459207	0.0305085	0.0516854	0.0416667	0.0212766	0.512367	0.0426829	0.548276	0.341564	0.415385	0.245791	0.0583658
p3Tg	0.325243	0.0310078	0.0265487	0.0266667	0	0.387283	0.035503	0.37037	0.377778	0.394958	0.306569	0.0180505
p3SNC	0.311111	0.0140845	0.0169492	0	0	0.229508	0	0.04	0.238095	0.155556	0.0769231	0
p3SNR	0.0792079	0	0.00862069	0.037037	0	0.0175439	0	0.04	0.20122	0.0408163	0.0215827	0
LD	0.792929	0.0179806	0.341667	0.0135364	0.0620957	0.48519	0.0987483	1.03834	0.200351	0.229773	0.278646	0.339578
LP	0.827856	0.0433884	0.404794	0.021544	0.196273	0.666667	0.155496	1.02772	0.548284	0.951965	0.83042	0.517407
Po	0.759062	0.0431499	0.246947	0.0177665	0.120287	0.818557	0.137665	0.899351			0.512387	0.207646
VPM	0.891008	0.153362	0.331018	0.0407113	0.0610329	0.557463	0.164455	0.90478	0.897223	0.631161	0.571176	0.213421
SPF	0.224806	0.00961538	0.0611111	0.463542	0.0508475	0.568965	0.10219	0.488889	0.3	0.313514	0.38125	0.131148
p2LimRt	0.425047	0.0162162	0.0298507	0.105769	0.0307018	0.382239	0.0419162	0.392996	0.479263	0.359729	0.215	0.0511182
PR	0.182648	0.0145985	0.0198676	0.017316	0.0176211	0.307692	0.0220264	0.250859	0.62439	0.3125	0.15847	0.0145455
p2SNC	0.0517241	0	0	0.0465116	0	0.0714286	0	0.0571429	0.27381	0.0930233	0.0649351	0.0178571
p2SNR	0.0463576	0.0113636	0.0163934	0.0447761	0	0.0833333	0.0121951	0.0358744	0.211957	0.0607735	0.0189573	0.00980392
APT	0.300181	0.00984252	0.0448598	0.175824	0.0373563	0.269755	0.037037	0.359375	0.737662	0.348562	0.218796	0.0757576
JcP	0.339048	0.00976562	0.0438095	0.163205	0.0197531	0.310249	0.0184659	0.351485	0.85533	0.289568	0.268581	0.0679887
LT	0.418567	0.00617284	0.0746562	0.252252	0.0231959	0.393939	0.0534846	0.404946	1.37403	0.271095	0.377256	0.0805556
p1LimRt	0.411348	0.0397351	0.0150376	0.247863	0.0564516	0.321168	0.0412371	0.33887	0.378049	0.262712	0.146939	0.0693069
p1BRt	0.158088	0.00862069	0.00884956	0.0339623	0.0251572	0.331797	0.0144928	0.257353	0.556314	0.277978	0.191667	0.0401606
p1SNC	0.1	0	0	0.0243902	0	0.0526316	0	0.0921053	0.183908	0.102041	0.060241	0
p1SNR	0.0212766	0.00621118	0	0.0150376	0.00340136	0.0416667	0.016129	0.0142857	0.140244	0.0631579	0.0200803	0.00934579
TG	0.370647	0.0084507	0.0842788	0.287561	0.0331858	0.349474	0.0811843	0.529335	1.20478	0.300792	0.432471	0.0700637
SC	0.485066	0.0135294	0.0929692	0.893541	0.0424597	0.50077	0.090883	0.486326	4.74397	0.597748	0.4471	0.12372
IC	0.721118	0.0309735	0.209555	1.79236	0.10853	0.739834	0.181111	0.867565	5.60383	0.94565	0.748499	0.203295
m1LimRt	0.218391	0.010929	0.0421687	0.0855615	0.0328947	0.25	0.0316456	0.226415	0.728814	0.222892	0.173184	0.05
m1BRt	0.0557769	0.00626959	0	0.0223464	0.00593472	0.15	0.033557	0.244681	0.492063	0.114286	0.0900474	0.0354331
m1SNC	0.0952381	0	0	0.016129	0.010989	0.117647	0.0126582	0.0943396	0.0394737	0.0697674	0.04	0.0208333
m1SNR	0.016	0	0	0.0201342	0.00362319	0.0470588	0	0.0410256	0.248322	0.0333333	0.0218341	0
m2A	0.324734	0.0083612	0.0488722	0.593074	0.033871	0.477912	0.0804598	0.385439	0.334802	0.405941	0.249653	0.0906096
SCnf	0.15873	0.0172414	0.0625	0.0204082	0	0.0666667	0	0.379747	1.32468	0.274194	0.238636	0.0701754
m2BRt	0.114286	0.0110497	0.0078125	0.0350877	0.013245	0.172414	0.0102564	0.197468	0.7125	0.02	0.0773196	0.0157895
m2SNC	0.0238095	0	0	0.0212766	0	0.0857143	0	0.0186916	0.444444	0	0.0606061	0
m2SNR	0.00990099	0	0	0.00840336	0	0.0449438	0	0.0535714	0.571429	0.0578512	0.0518519	0
CB_gr	2.7637	0.246721	1.09774	0.816932	1.10302	4.46439	1.28639	3.77457	1.46165	3.37494	3.65015	1.63943
CB_mo	0.987138	0.0275904	0.324248	0.55861	0.316628	1.4286	0.403547	1.34393	1.47802	1.8828	1.40433	0.384165
CBN		0.00166113	0.00558659	2.59337	0.0170251		0.0190694	0.0620915	0.495935		0.0712468	0.0206948
isA	0.161598	0.0156198	0.0349453	0.447947	0.0241321	0.183392	0.0380952	0.230812	0.759209	0.20106	0.196657	0.0652839
isLimRt	0.107143	0	0.040404	0.0197368	0.0119048	0.0955882	0		1.1194	0.115646	0.153285	0.015873
isBRt	0.0413223	0.00352113	0	0.00490196	0.00510204	0.0588235	0.0113636	0.106017	0.538462	0.0704225	0.0594796	0.0180723
isSNC	0.0408163	0.0147059	0	0	0.0181818	0	0.015873	0.128205	0.519481	0	0.0357143	0.037037
isSNR	0	0.0208333	0.0151515	0.0350877	0	0.0238095	0	0.181818	0.421384	0.0940171	0.122807	0
r1	0.0648221	0.0119966	0.0204809	0.516216	0.0216702	0.0550459	0.0237933	0.117566	1.16602	0.162655	0.189944	0.0465983
r2	0.137005	0.013601	0.0207254	0.602293	0.0202501	0.130504	0.0283998	0.286903	1.78652	0.315467	0.161948	0.0342988
r3	0.184685	0.0278121	0.0468933	0.525409	0.0122283	0.192233	0.0300401	0.396622	1.2754	0.374034	0.125265	0.0449438
r4	0.160671	0.0264293	0.0464081	0.545042	0.0110906	0.226897	0.0288858	0.411007	1.69283	0.340747	0.136622	0.0470588
r5	0.135837	0.0164761	0.0184049	0.565707	0.0170667	0.188558	0.0247569	0.287095	2.95399	0.283333	0.140248	0.0359408
r6	0.1257	0.0189638	0.0136324	0.659928	0.0259918	0.104991	0.0300611	0.25011	1.74177	0.273029	0.160532	0.0357616
r7	0.122188	0.0289532	0.0159129	0.901728	0.0393701	0.115699	0.0400552	0.377899	0.179918	0.384832	0.233973	0.0493066
r8	0.114956		0.0166429	0.99445	0.0444444	0.115332	0.0570136	0.340694	0.126509	0.398314	0.26699	0.0613811
r9	0.133687		0.0123031	0.814488	0.0458015	0.11955	0.0544764	0.291932	0.00757576	0.366572	0.157	0.0530344
r10	0.287515		0.0376623	0.541024	0.0499757	0.176809	0.0870599	0.4078	0	0.38778	0.226545	0.0631579
r11	0.28065		0.0508108	0.034	0.0697005	0.306358	0.120523	0.4705	0	0.366071	0.446541	0.0991111

[truncated: 27 more sheets: Subtype 11, Subtype 12, Subtype 13, Subtype 14, Subtype 15, Subtype 16, Subtype 17, Subtype 18, Subtype 19, Subtype 20, Subtype 21, Subtype 22, Subtype 23, Subtype 24, Subtype 25, Subtype 26, Subtype 27, Subtype 28, Subtype 29, Subtype 30 …]
