# Supplementary material for: Developmental disruption and restoration of brain synaptome architecture in the murine Pax6 neurodevelopmental disease model
Source: Nat Commun. 2022 Nov 11;13:6836. doi: 10.1038/s41467-022-34131-w (PMC9652404; doi:10.1038/s41467-022-34131-w)
Supplement: Supplementary file 16 — Supplementary Dataset 13 [file 41467_2022_34131_MOESM16_ESM.xlsx]

## Sheet: Subtype 01
	CFS0047	CFS0048	CFS0049	CFS0052	CFS0055	CFS0056	CFS0062	CFS0063	CFS0064	CFS0066	CFS0068	CFS0069	CFS0070	CFS0153	CFS0154	CFS0157	CFS0041	CFS0051	CFS0058	CFS0059	CFS0067	CFS0156	CFS0162	CFS0164	CFS0178
region	Subtype 01	Subtype 01	Subtype 01	Subtype 01	Subtype 01	Subtype 01	Subtype 01	Subtype 01	Subtype 01	Subtype 01	Subtype 01	Subtype 01	Subtype 01	Subtype 01	Subtype 01	Subtype 01	Subtype 01	Subtype 01	Subtype 01	Subtype 01	Subtype 01	Subtype 01	Subtype 01	Subtype 01	Subtype 01
ORB_l1	5.64171		9.07895	6.01143	4.4283	17.767	18.0515	5.69593	12.0047	4.93654	8.3977	3.1153	15.3836	9.45757	14.9335	15.7194	17.8019	6.87212	10.1954	6.01362	4.186	20.4496	12.7239	11.2114	9.61775
ORB_l23	5.46673		9.18317	5.89316	3.84852	18.635	18.3612	5.78128	11.4818	4.54246	9.31157	3.59114	16.9204	9.52483	13.4798	15.89	19.9434	6.76458	10.5205	6.98086	3.6058	22.0707	12.6318	10.954	9.36541
ORB_l5	6.19112		8.93228	6.35444	5.38346	21.6411	18.1133	10.1593	10.3653	6.89847	11.5271	5.89749	17.8138	9.83756	11.097	12.4366	22.1265	7.13172	10.0838	10.0322	6.08416	15.3805	11.3316	10.6005	9.95107
ORB_l6	6.18827		7.12653	4.89528	5.60852	18.5697	16.49	14.5232	5.64865	8.05882	9.97403	6.02128	11.3487	8.17183	5.72255	10.0492	22.2872	5.70088	5.18165	8.81048	6.8801	7.50758	7.84022	8.08466	7.51959
FRP_l1	5.23404			6.86325	5.96774	12.281	15.341	6.4555	11.5981	6.125	8.04114	4.22656	19.2353	9.32857	14.6452		11.1448	5.36364	10.3777	5.19298	4.86463	27.0053	12.5152	10.619	8.78125
FRP_l23	4.87156			6.21354	5.28804	11.0793	13.4561	6.28649	11.7448	4.30032	8.19793	3.79875	20.4078	9.06897	15.5565		12.3903	6.01648	10.0644	4.48315	3.93355	31.9626	11.8596	11.1379	8.71667
MO_l1	5.40563		6.41263	6.4511	7.03673	7.94208	10.7299	7.52439	13.5078	4.34005	8.33507	4.64662	20.0964	9.88766	13.8207	15.0689	9.42298	5.6205	11.5573	4.17895	1.90608	26.4843	12.2095	13.1788	12.021
MO_l23	5.32574		6.79941	5.89188	5.75209	9.07781	9.95702	5.68416	13.422	3.27332	9.86342	6.86245	19.7229	10.4513	15.9426	17.5181	10.9147	6.11255	12.3364	4.16867	2.62915	29.5698	12.4061	13.7678	13.7097
MO_l5	6.49428		7.9667	6.41753	5.94144	12.4097	15.3479	8.43857	9.50278	6.16831	11.1523	7.37447	18.6172	10.7593	13.721	15.7153	17.8848	7.32495	11.9502	8.64304	4.8714	19.2058	13.0015	12.211	12.3252
MO_l6	6.03678		6.93201	4.94762	5.90887	15.7238	15.0934	13.5517	3.56509	8.10797	8.95781	6.15561	13.2693	6.91195	7.43115	9.1384	23.2766	6.15496	6.42898	10.8708	7.15645	8.8481	8.406	8.71338	7.45018
SS_l1	5.34872		7.02976	6.33333	7.87975	7.81803	4.48889	1.64621	13.8943	6.16964	12.3868	13.3341	18.7216	11.7136	12.5795	21.4909	13.3752	6.32341	13.867	2.82787	1.92998	19.6595	12.2207	14.24	15.2389
SS_l23	5.12523		7.13132	5.83909	7.06809	6.56255	5.56119	1.69799	12.0199	4.55323	13.1011	12.7096	17.7759	12.3723	13.7173	25.21	14.0214	6.39269	14.7427	3.31481	2.74478	24.3502	13.5164	15.353	20.4485
SS_l5	6.64594		8.13698	6.79785	8.1659	11.8131	11.3514	8.32675	9.49333	7.16455	15.0439	9.58235	17.7302	12.4996	14.7126	20.7262	22.7557	7.48287	14.4789	9.86542	5.97522	18.9914	13.9901	15.6278	17.9672
SS_l6	6.4029		7.08849	5.27502	6.61193	14.9414	11.7826	13.6202	3.41367	8.41083	12.5105	6.41274	13.9322	7.78695	8.71783	11.0185	26.3912	6.81634	7.93589	11.199	7.428	8.89691	8.80075	10.4913	10.0979
PTLp_l1	5.25301	10.1	6.50459	4.92641	8.01527	10.748	6.97222	1.65649	13.6456	8.56875	14.3647	13.72	19.8299	12.2414	10.7073	20.7478	17.3208	6.15584	16.2213	2.04425	2.45192	39.7379	12.1486	15.027	15.2639
PTLp_l23	5.40343	13.2967	6.73791	6.02041	8.01695	9.73684	5.23214	2.16129	9.69528	7.11364	16.195	15.3454	21.4006	12.2768	11.7644	22.6947	16.5205	6.1581	14.3857	2.91154	4.03	39.4189	13.9664	15.807	17.6747
PTLp_l5	6.16098	11.3077	7.49547		9.16944	12.2421	9.52096	8.38976	8.5261	8.49462	17.3043	14.6376	18.0913	11.8239	12.791	22.4339	23.0105	6.92063	14.5544	8.40889	7.36759	33.9102	13.8276	15.3611	17.3835
PTLp_l6	6.3432		6.68512		4.62733	14.4094	10.9372	13.1562	3.23108	9.12651	14.1098	7.30208	13.2825	8.01802	8.48227	12.5956	27.1492	6.02101	7.22302	10.7394	8.16957	16.8512	8.64486	9.7191	9.26374
VIS_l1	5.75824	11.4457	6.30729	7.87361	10.2609	11.4326	7.92977	3.32462	12.4114	8.11929	18.9762	1.32506	15.3265	11.0561	10.6884	17.274	22.5106	6.16216	14.0733	3	4.2313	41.6468	12.7603	14.3773	14.4727
VIS_l23	5.88	11.9908	6.63556	7.23249	9.47408	9.85165	7.76392	6.0021	8.73592	6.38196	18.8324	4.84921	16.471	10.3331	10.6764	16.3567	22.8972	6.18575	14.3311	4.03451	5.4653	42.6219	12.1804	14.8525	16.0701
VIS_l5	6.66485	9.54115	7.14832	7.2094	9.5034	13.2281	11.1283	11.9841	7.97664	8.0579	18.8925	13.2494	17.071	9.07701	10.1849	14.75	28.4271	6.65792	14.0251	8.34508	7.49085	35.4919	11.9396	13.8517	14.797
VIS_l6	6.22373	3.1732	6.08217	4.98089	5.05263	14.4564	10.2456	13.9081	5.08967	8.1477	13.7512	17.1387	13.5186	4.66667	6.68014	8.71515	28.7969	6.01159	7.66225	9.67143	8.19623	21.934	8.06108	9.12615	9.41348
RSP_l1	7.2107	10.1751	7.18447	6.1159	7.49462	16.7869	10.3198	12.2543	6.42765	9.7203	17.247	13.8684	13.9239	7.84969	8.7218	9.79091	34.6566	5.34358	11.9385	9.73519	6.40614		9.90252	11.8597	13.0547
RSP_l23	5.72754	9.24667	6.57995	6.07444	6.74481	15.1073	8.95687	12.3562	8.241	8.96232	13.6959	10.328	12.5538	8.30635	8.64706	10.3061	30.2392	5.53879	11.1147	9.29048	6.85932	18.683	9.32609	11.549	12.3816
RSP_l5	5.34286	7.26329	6.84548	6.61905	7.67963	15.4778	10.4441	13.7026	11.0845	10.0361	19.3588	9.56075	16.5177	5.78947	7.22685	9.78605	32.5219	5.93212	14.6282	9.46823	7.94118	19.6432	12.1176	9.92789	10.5594
RSP_l6	3.31429	4.41667	4.65882	3.78324	4.34746	14.0149	10.1553	11.4647	8.04305	9.03061	14.0516	15.8304	12.5864	2.66129	3.93103	5.19318	15.3628	4.16031	8.22093	8.27586	7.42775	15.5294	6.76636	6.95238	5.53763
CA1_so	5.71563	8.95783	7.50663	5.96491	7.84471	11.3915	6.15657	7.49531	8.89808	6.68619	10.3152	8.87941	8.54869	9.16162	9.20413	11.4179	27.0851	6.34012	9.48451	6.58772	2.9459	10.4333	9.65227	10.1178	10.3036
CA1_sp	3.31953	2.08642	3.24211	2.09938	2.81579	6.57664	3.88281	5.98936	2.84615	3.79104	4.25822	6.53892	4.04598	1.93443	1.69828	1.48951	12.8889	2.83851	2.1037	3.70339	3.02326	1.40952	1.64238	2.19444	1.37984
CA1_sr	5.47497	10.1137	7.30849	5.27701	7.58733	7.57316	4.59168	4.23315	3.80552	4.00565	8.1022	8.40351	6.18576	9.9771	9.85714	12.6364	21.6281	6.0674	10.8637	3.76812	1.73157	13.6402	10.7055	10.7586	12.611
CA1_slm	6.88308	10.4855	8.24924	7.0597	9.50431	20.2368	16.5498	20.6199	14.668	9.4331	18.9308	11.6226	18.2019	10.5647	8.76293	13.5235	46.7546	8.39769	12.9624	12.5366	7.58863	9.38461	10.7227	10.2242	10.1667
CA2_so	4.92771	5.20988	5.77215	5.50943	4.82051	10.0364	6.98361	9.30612	1.17647	6.92222	5.53933	12.1758	7.62667	2.3	2.46552	1.67308	13.8701	5.37975	2.45263	7.18478	7.45783	2.36842	1.92308	3.80851	1.96552
CA2_sp	1.64706	0.783784	0.853659	1.39583	1.55263	3.67442	2.30435	2.93878	0	2.51429	1.72727	10.98	1.44681	0.304348	0.448276	0.208333	2.40741	1.5814	0.463415	2.58696	2.42105	0.117647	0.53125	0.655172	0
CA2_sr	6	6.04412	5.95312	4.23729	5.02941	10.0114	6.62667	10.2759	1.33696	7.55422	5.81928	9.34444	7.60294	2.67442	2.87671	2.72727	15.3387	5.38235		8.37895	7.53448	2.92708	2.82432	4.77778	2.66667
CA2_slm	6.5625	4.17391	5.12121	4.625	5.94872	12.2	6.4186	9.75676	3.98246	6.58621	6.76596	10.2353	6.91837	2.27273	1.75	1.65854	22.449	5.36957	2.66667	8.05882	7.3	0.860465	1.72727	4.25	1.78049
CA3_so	5.68136	6.43564	6.59184	4.11364	5.23846	11.883	7.8535	12.3267	0.473333	8.33721	6.34146	4.16477	7.97333	4.01471	3.11667	4.4717	26.6244	5.20773	3.90164	8.49315	6.78862	2.6	4.27778	6.0163	4.15663
CA3_sp	2.58219	2.78261	2.71171	2.75294	3.58904	8.45038	5.80357	7.93506	0.844156	5.13415	4.92188	3.05882	7.14851	2.30851	2.19149	3.15966	12.8442	3.11504	1.90123	4.78873	7.6	2.25	2.46154	2.34884	1.3625
CA3_sr	6.85809	10.7219	8.52212	5.71622	7.18116	15.4271	10.2458	13.0692	3.6	9.22599	10.0372	1.91473	11.383	7.58659	5.65318	7.27517	31.3943	7.68421	7.61333	10.8062	8.225	6.15741	6.60606	8.30286	6.71515
CA3_slm	5.70833	5.2	6.27586	5	5.7561	10.6481	6.80645	10.6452	3.96	5.69697	6.64	1.125	6.41935	3.36	2.0303	3.69565	26.3	6	4.34783	7.06452	6.52632	3.06667	2.4	4.39286	3.65385
DG_gr	1.47293	0.665198	1.22383	0.761364	0.973684	2.07282	1.29054	1.81081	0.142857	1.85165	1.46828	5.17573	1.47143	0.335052	0.458333	0.352941	2.84706	0.996885	0.313433	1.93151	1.99631	0.19883		0.842105	0.243802
DG_Hil	5.52362	5.97778	5.56579	4.27273	5.66438	11.6182	7.14815	12.4474	1.51269	8.08791	7.14151	4.16571	8.32124	4.64062	4.02027	3.26943	17.7267	5.40891	3.96309	7.58824	7.6875	2.38562	4.00995	5.20118	3.45408
DG_mo	5.54474	7.94882	7.61629	5.36166	8.27504	8.99472	6.25632	6.75667	5.07201	5.89706	7.36413	8.00713	7.23599	6.73783	6.80243	5.77623	21.2734	6.55532	6.5148	6.77249	5.40335	6.3706	6.59742	7.14839	5.8662
SUB_mo	5.65517	7.03937	6.67361	5.75862	8.30612	14.7297	8.50735	12.3414	8.61017	10.5849	13.7033	4.38676	14.1538	7.98039	5.15942	10.2927	33.9608	5.84	8.2439	9.57103	6.48266	7.18462	7.23684	10.0893	8.96364
SUB_pys	6.71245	12.6362	7.86004	6.53	8.83333	19.9259	9.32	20.5614	3.77778	12.6346	13.5938	6.92958	12.0772	10.8961	9.92208	19.9485	24.308	7.70085	13.3255	11	8.65	16.6885	13.7612	14.745	16.6825
BST	4.70103		5.52459	4.61111	6.86364	20.6197	6.05435	18.5101	1.66949	6.96524	11.7683	4.64493	12.8069	7.12226	6.61798	7.35294	28.0596	6.10784	5.42023	9.92715	10.1318	5.06849	5.95062	7.85211	5.19444
Cau	4.50338		5.62641	5.53426	6.80669	17.7147	4.60113	13.9603	3.06342	5.98442	11.8396	3.837	12.2896	7.17241	7.88514	9.16121	24.5294	5.18877	7.90308	7.92195	7.0908	9.13109	7.25853	7.82699	7.57557
Put	4.93879		7.328	5.21003	5.02974	23.7538	14.6147	13.4773	6.00333	6.04528	9.84809	3.72468	11.8285	7.83408	9.04854	8.02497	27.6372	6.09832	7.40607	8.66986	7.51241	9.35239	8.07218	7.5462	7.72348
EPal	4.97167			4.81398	4.02167	24.8922	13.6029	15.8682	2.38854	5.84854	7.96409	1.99065	12.1807	7.76237	8.78771	4.94468	28.4711	5.14434	5.95204	7.83104	11.0272	3.68477	6.41751	6.63857	6.00966
IPal	0.738275		0.891304	0.916462	2.11376	2.32331	2.55983	7.8681	2.18629	3.04279	3.57528	1.87117	3.00787	0.243208	0.0853503	0.685714	4.57371	0.311936	2.0761	6.755	8.68858	0.801047	0.179971	5.36798	0.369014
VStr	4.65861		6.89564	4.81913	5.01155	23.1527		11.5021	6.85311	5.27507	11.1923	2.70789	10.6302	6.5866	5.9453	9.26552	26.4262	5.35626	7.22844	9.50764	9.18447	6.75579	5.74139	7.23877	6.14252
VPal	2.02086		1.39701	0.668823	1.4009	22.867	3.40068	9.33365	1.87522	3.5	4.69929	1.21014	3.41973	0.83683	0.289428	0.904908	18.8593	0.467548	1.11441	9.96727	4.73665	0.286285	0.351449	1.47077	0.718182
TuStr1	5.06011		8.59788	4.62963	5.38434			12.2515	5.48029	5.23313	8.94624	4.02932	8.17284	5.5	6.80697	8.80469	15.3729		6.92015	8.09677	8.24211	7.02008	6.31343	7.25	5.31579
TuStr2	3.59211		3.53125	2.34591	3.71523			8.55172	4.20755	5.32461	6.67014	3.72689	5.388	3.51724	2.98795	5.3913	12.7615		5.44578	7.25478	6.77844	2.27273	3.33471	4.89349	3.26
TuStr3	4.10247		3.83742	3.01961	4.79245			12.5527	5.63657	5.14446	6.59276	3.05365	7.56156	3.29046	3.6069	6.42761	13.6158		6.19355	7.78182	7.47414	4.19424	3.74265	5.79567	3.16544
TuPal1	5.04103		11.6405	4.6087	4.65426			13.0299	7.75159	6.40575	10.7218	0.159763	9.51174	10.2759	5.15436	7.72081	30.355	5.34694	7.65526	9.55705	10.5788	18.8591	5.67194	8.1391	7.26531
TuPal2	4.12644		5.93284	3.33117	4.11			11.35	4.87029	5.40116	7.33755	0.340491	7.74237	6.16875	2.44863	3.99425	24.1029	3.21212	5.972	7.73358	7.1117	8.47059	3.7757	5.36464	4.33898
TuPal3	4.93634		7.17631	2.81395	5.02153			12.102	6.63492	5.96677	8.40893	0.417112	7.49281	3.00431	1.90749	6.02353	19.6068	3.45614	3.78	5.18486	6.0846	13.0513	4.62673	7.2867	3.23155
HDB	2.16274		2.23396	1.16165	1.71935		4.25	12.433	2.17175	5.73952	5.79126	1.08039	4.73245	0.853721	0.46161	1.01596	11.3017	1.18455	1.51213	3.67142	6.7102	0.316038	0.627329	2.14057	1.24302
SIB	1.56691		1.99478	0.851786	1.34753	8.98527	2.62319	10.7049	1.8529	4.32804	4.87826	0.872559	4.15007	0.499295	0.365506	0.584098	10.794	0.550478	0.856383	3.10404	5.96226	0.330909	0.434483	2.36	0.835386
OB_gl				1.58726	3.08898			8.25608	3.20078	5.61538	4.34895	2.96956	3.97067	2.75568	0.188494	2.27273			2.76876	5.14608	5.87421	0.918063	0.741653	2.42246	3.59701
OB_gr				1.44182	0.283784			5.11287	1.95108	2.53893	1.90126	4.90281	2.9573	2.16746	1.0899	2.68491			1.90609	3.60883	3.53206	2.05032	1.55063	2.43805	1.37557
OB_ipl				1.82979				4.84273	2.85405	3.68571	2.84502	5.9847	3.15773	3.24807	1.26365	5.28923			2.74444	5.34628	5.76692	2.93885	2.35389	3.75	1.96
OB_mtr			1.3125	1.42714	1.14634			6.22605	1.99322	3.4	1.98664	4.27541	2.69316	1.84719	0.659533	2.74206			1.45531	3.15099	3.43275	1.21324	1.17949	3.41304	1.31667
OB_opl			1.69955	2.0871	2.60185			10.4149	3.3898	5.66346	3.66279	3.50284	4.66305	3.73426	0.701744	5.20964			2.76539	6.23806	7.53036	1.99169	1.69519	4.60584	2.19534
AON1	6.47989		6.33419		5.1105	12.2779		7.62983	5.68663	5.92194	6.26571	2.87088	6.94272	4.9744	3.34659	6.04208	17.3789	4.37748	5.96709	7.44429	5.79293	4.95691	4.67597	6.45656	6.44108
AON2	5.60417		6.51429		2.23009	14.2485		6.1662	5.87838	5.07957	6.81308	1.80627	8.11153	8.19463	6.3931	5.73077	13.292	4.58333	6.36914	8.2552	6.04	9.04211	6.21277	6.93924	6.94199
AON3	6.13415		6.12195			11.8679		5.46479	2.68159	5.47826	4.80792	0.958333	6.26606	6.7	6.09677		14.8621	5	3.10983	7.88889	3.97119	9.40741	7.40541	4.66667	7.57746
LPrP1	6.36111		6.5		5.64789	17.1667		9.45455	4.92222	6.10853	7.34646	1.85714	12.587	8.73451	7.45752	8.71875	21.5172	5.28283	10.2917	8.31373	5.8	8.53571	9.41667	8.57292	7.84615
LPrP2	7		6.38507		5.74101	22.8571		7.35545	7.42073	5.15044	8.88745	3.37555	9.53763	6.65766	6.36269	8.5625	18.549	4.86228	9.17327	10.1568	6.02155	6.79377	8.17073	8.11905	7.11328
LPrP3	6.60674		5.15015		5.5	22.328		9.69091	6.83662	7.58101	9.84254	3.76482	11.2852	8.11258	6.77619	6.54945	25.9286	5.12241	5.32961	11.4094	8.17564	6.29213	8.17683	6.95563	6.51172
Bec	6.02899		6.72632		3.15271	14.1963	5.77778	13.7364	3.89844	7.28	8.03846	3.95539	6.62656	5.06273	2.91525		22.4423	2.12676	2.54331	7.21229	7.29208	3.13441	3.07971	4.13333
Cla	3.68966		7.11268		5.1215	21.7581	11.1842	14.1373		8.19231	9.20122	4.565	9.50388	7.54913	6.44767	6	17.4679	4.88936	2.65	10.56	4.42718	6.92771	6.0198	6.45455
Ven	4.96011		4.15278	3.50716	0.498607	3.74336		11.6953	1.34888	4.94286	1.78221	2.63636	3.50859	5.0098	2.38624	4.57034	25.6805	3.50194	0.938182	6.15493	1.21281	1.69702	2.95122	2.76923	3.69246
VPrP1	5.15909		7.06166	3.85	2.912	4.88623		9.88845	6.29691	7.07947	8.14804	2.85387	7.9439	5.56053	2.43266	9.23529	18.5796	4.63462	5.82818	8.24069	8.22277	5.09709	3.28571	6.32862	6.31537
VPrP2	3.71886		6.17363	2.56579	3.03704	10.0433		8.90963	6.80403	5.9162	7.87288	2.29781	6.82752	3.78914	2.34239	8.44928	11.7172	2.38408	6.95431	7.72995	7.56352	5.7508	2.75385	6.40281	5.55145
VPrP3	5.9774		6.02141	3.36264	3.60526	8.56917		11.741	6.1994	7.39929	6.28687	1.59326	6.22674	4.45	2.29684	4.3369	19.4792	3.68762	3.01115	7.72575	8.17879	5.33071	2.58784	5.1759	5.28721
PHyA	0.343689		0.688403	0.791705	1.1208	6.64329	1.93511	8.20677	1.71772	2.77809	4.7771	1.50928	2.45867	0.317979	0.189944	0.28176	3.11169	0.372651	0.464994	3.48475	4.38235	0.304666	0.352319	1.694	0.515903
THyA	1.27106		0.998267	1.123	1.45115	4.64092	6.31148	9.74042	1.60386	4.69435	4.69749	4.15834	3.55786	0.86915	0.6914	0.886662	13.9149	0.732895	0.985547	4.47488	5.0709	0.740741	0.678624	2.57871	1.1066
Rt	1.1437		1.11699	0.935772	1.39359	6.5582	3.36601	8.91853	1.83554	3.94693	5.27504	3.81888	3.53745	0.493048	0.250761	0.685012	7.2147	0.85167	0.82994	2.97088	4.83413	0.428571	0.347392	2.05211	0.70009
VPL	3.24957		2.14253	2.34297	2.22867	6.31158	3.83859	8.28669	3.40065	4.98286	4.76953	4.07013	3.90449	1.01829	0.592422	0.787444	5.49269	1.54202	1.05523	3.84828	5.42233	0.543115	0.727034	2.59673	1.01858
ZI	1.3272		1.19892	1.12048	1.23208	8.0416	5.83679	10.2766	2.59797	4.77993	6.29685	3.19245	3.02915	0.560311	0.516874	0.713158	10.1789	1.02963	0.899791	4.49116	5.19749	0.879257	0.560579	2.5422	0.889876
p3Tg	1.34194		1.23451	0.856354	0.788079	8.63137	5.89268	8.53039	2.09446	6.52655	6.56098	3.31206	3.37586	0.482014	0.399015	0.628571	10.2232	0.929648	1.13333	5.02985	6.28019	0.60625	0.636943	2.38562	0.877095
p3SNC	0.9		0.46281	0.456522	0.560606	4.68401	1.592	4.11842	1.3787	4.42763	2.18301	0.837209	1.21111	0.141414	0.0737705	0.106796	6.88608	0.5	0.244444	3.31683	5.30168	0.226277	0.265823	0.680272	0.324468
p3SNR	0.341801		0.34359	0.22467	0.333333	4.91349	1.41018	4.66111	0.5	1.57303	1.75	1.62302	0.883459	0.138365	0.107692	0.119718	2.40328	0.226923	0.174419	1.27723	1.55056	0.0555556	0.0833333	0.570048	0.135294
LD	3.52185		3.12304	3.61176	3.61873	10.1682	5.2684	10.3501	3.81953	6.42164	6.49435	3.93243	5.68972	2.59259	1.84543	1.77451	11.0062	3.28842	1.4107	5.59643	7.31339	1.4828	1.8638	3.45906	1.59878
LP	3.9896		3.42857	3.52821	4.18649	10.4215	6.20608	10.8787	3.33856	6.99738	5.29674	6.05155	5.62287	2.12891	2.26345	1.74085	11.545	3.21467	2.01422	6.06202	6.82418	1.91369	1.74328	3.70236	1.74372
Po	3.25734		2.56946	3.38998	3.7877	8.64969	5.92924	8.81995	3.26387	6.22715	5.22773	4.9197	5.55203	1.9822	2.54772	1.9468	9.2691	3.19775	2.17862	5.45768	6.68849		1.84534	3.49816	1.00696
VPM	3.0075		2.09258	3.62154	3.28093	6.86816	5.18346		4.12846	5.88889	5.62604	4.48949	5.11225	1.66011	1.46583	1.05415	4.91252	2.25236	1.24044	5.07521	6.44545	1.56366	1.30929	3.20734	1.54623
SPF	2.12097		1.79932	1.76604	1.32487	7.2053	5.7774	8.79293	2.47342	4.52482	5.7193	3.776	3.15717	0.958159	0.906336	1.0512	6.84492	1.80526	1.43875	4.94524	5.65636	0.738956	0.716738	3.0807	1.13406
p2LimRt	1.66935		1.55215	0.731707	0.889552	4.76879	3.54331	4.96605	1.87259	3.93208	4.53571	4.01573	1.19626	0.276923	0.618182	0.258065	5.3	1.11043	0.715909	2.75652	3.06364	0.420561	0.315315	1.93671	0.571429
PR	1.58659		0.922727	0.488688	0.467153	4.56731	3.5	6.48171	1.74233	3.88136	4.34247	1.9641	1.7384	0.347458	0.288462	0.467391	8.18	0.860806	0.772926	3.15297	4.53169	0.49789	0.467949	1.87963	0.527778
p2SNC	0.96		0.473684	0.476987	0.716814	4.71008	2.14815	4.84	1.07619	2.18462	3.24118	0.596899	1.57205	0.180851	0.176	0.228814	6.85	0.564972	0.452703	1.71918	1.8375	0.234848	0.22293	0.870968	0.235669
p2SNR	0.535627		0.472477	0.260652	0.333333	4.35025	1.82011	4.81858	0.638889	1.87063	2.18085	2.76	1.27047	0.114428	0.11157	0.11336	3.34419	0.265033	0.280236	1.48187	2.08759	0.0634146	0.0970874	0.605263	0.168293
APT	3.96866		2.94077	0.955281	1.15231	5.27086	4.61297	7.11473	2.10264	4.13805	5.09617	5.18961	2.58192	0.52608	0.485944	0.634093	12.2544	1.10368	0.660225	3.862	5.06011	0.623684	0.487624	2.51718	0.620035
JcP	4.1885		2.63	0.812191	1.00398	5.88402	4.69577	7.46716	2.56094	5.03448	6.14773	3.93184	2.95664	0.531553	0.592105	0.744597	10.126	1.06931	0.826633	3.99327	5.16632	0.622222	0.58689	2.79396	0.642045
LT	3.40782		1.98479	0.825796	1.2963	5.81944	5.19411	8.1898	2.72543	4.78276	6.11468	6.52032	2.8268	0.651303	0.610215	0.840476	9.87719	1.14839	1	3.49719	5.22411	0.841121	0.751846	2.45455	0.573099
p1LimRt	2.71311		1.86066	0.82199	0.90724	4.66279	5.12329	4.48936	2.01583	3.77778	5.79474	4.17632	2.79452	0.766667	0.452055	0.698718	13.5692	0.8	0.990291	4.4359	3.69634	0.472906	0.321839	1.86667	0.646341
p1BRt	2.11765		1.2963	0.677686	0.480084	3.52258	4.16738	5.27976	1.51592	3.54667	6.0625	2.1393	2.18135	0.519231	0.536082	0.606557	10.8248	0.785933	0.556962	3.52105	3.69072	0.496212	0.298288	2.18421	0.637795
p1SNC	1.01282		0.677419	0.676471	0.38806	2.56701	3.48603	6.66102	1.38819	2.73632	4.63819	2.19298	1.87079	0.391304	0.212121	0.394904	9.59184	0.663265	0.5	2.54545	3.78333	0.343478	0.20197	1.55725	0.379032
p1SNR	0.743982		0.541502	0.329545	0.363636	3.47887	1.73737	5.28125	0.283465	2.5109	2.65148	2.44727	1.14234	0.12766	0.105023	0.157895	4.33012	0.364508	0.292105	1.43307	2.24138	0.107735	0.122271	0.61597	0.222222
TG	2.56485		2.07979	1.00091	1.67625	6.7215	5.43047	7.75707	2.84177	6.46838	6.78676	11.5727	3.29679	0.790409	0.703704	1.28302	12.7483	1.51069	1.15236	4.89238	6.40017	1.14638	0.855305	3.63753	0.870423
SC	2.28508		2.18665	1.56164	2.17298	8.07839	6.12408	10.6685	3.29709	6.46154	7.58785	14.8759	5.5676	1.06103	1.05295	1.17938	14.2122	1.70648	1.44394	5.619	5.85215	1.23193	0.800487	3.90482	1.09947
IC	2.09228		2.14707	2.34549	3.0334	10.3379	4.82162	12.205	3.36582	6.46215	9.15593		6.53677	1.55715	1.46371	1.49196	12.5447	2.17928	1.59966	4.79834	5.55806	2.16956	1.37753	3.79557	1.29339
m1LimRt	1.90066		1.41975	0.907834	0.610561	4.73801	3.24299	6.33891	1.75565	4.65944	6.27476	20.8861	2.86532	0.409091	0.281818	0.515625	7.77586	1.0687	0.939891	3.17674	3.93867	0.487085	0.457627	2.16279	0.48503
m1BRt	1.67925		1.625	0.851852	0.544794	2.82828	3.77391	6.38251	0.962298	3.74352	4.88509	20.1074	2.82609	0.309013	0.253012	0.398754	8.29474	0.720472	0.817391	3.38164	4.57724	0.382114	0.306202	1.88166	0.53125
m1SNC	1.27027		0.831683	0.5	0.28169	2.11905	3.17518	7.07937	0.921788	3.47692	4.42953	12.7257	2.07237	0.493506	0.263158	0.336449	8.14545	0.545455	0.47619	2.22131	4.30769	0.198276	0.149606	1.45185	0.493333
m1SNR	0.831658		0.678082	0.295082	0.581818	3.67213	1.64835	4.73913	0.298781	2.65284	2.75419	2.73469	1.18436	0.137037	0.126374	0.151961	4.55692	0.325843	0.32852	1.63942	2.52643	0.114583	0.131579	0.544554	0.230769
m2A	1.16583		1.19764	1.01437	3.23346	7.41887	5.97644	8.00423	1.7539	3.69453	7.2739		4.3002	0.945799	0.906489	0.861888	8.13576	1.25865	1.26108	3.72381	4.58305	1.22533	0.860927	2.29153	0.738824
SCnf	1.16216		1.5	0.870968	0.773585	4.47414	3.48718	6.25688	1.04118	5.10106	6.91358	16.5379	2.94624	0.666667	0.333333	0.307692	7.4359	1.24194	0.794118	2.59	5.07865	0.488372	0.430556		0.381818
m2BRt	1.35484		1.2716	0.516129	0.442308	3.86755	3.48936	6.56934	0.673333	4.07595	6.11504	20.4286	2.54945	0.317073	0.397059	0.25	7.94286	1.25556	0.722222	2.23684	3.87379	0.296296	0.177966	1.02381	0.371795
m2SNC	1.65385		0.897059	0.277778	0.28	1.2381	2.80303	4.7619	0.725806	2.82	2.66667	16.9231	1.48305	0.339623	0.166667	0.186441	8.51351	0.56962	0.548387	1.79832	4.30147	0.234568	0.223881	0.927835	0.483871
m2SNR	0.833333		0.848101	0.302632	0.391304	4.02222	1.44706	5.75	0.44186	2.38191	2.36232	5.79375	1.31538	0.19883	0.173228	0.152778	5.28571	0.326531	0.223684	1.5	2.75391	0.100719	0.16	0.561151	0.21875
CB_gr	2.1157		3.09329	2.13698	2.68821	6.60347	3.31759	5.86757	2.70975	4.12639	6.06732	6.83041	3.87404	3.1567	2.72816	3.06331	11.3164	1.86532	3.37733	3.07034	3.3849	3.34646	3.14275	5.09305	3.64609
CB_mo	2.42547		2.61345	2.03415	2.52214	13.0999	4.13909	14.7413	3.02812	10.1496	10.3474	7.29002	5.58848	2.11071	1.90393	2.29443	17.2412	2.01042	2.54401	5.52537	7.59804	2.04275	1.72796	7.35988	2.34495
CBN	0.490809		0.682598	0.302842	0.404288	3.45575		3.61553	1.01057	1.32811	3.00622	9.24602	1.43776	0.0885046	0.14886	0.0880435	3.51102	0.363139	0.27405	1.74089	2.1607	0.103618	0.114657	0.855104	0.118367
isA	0.988411		1.12303	0.927555	2.43956	7.0785	5.04588	7.80619	1.30828	3.99267	4.46303	16.1578	3.62721	0.587768	0.442901	0.395139	7.87667	1.13355	0.565712	2.7216	3.22894	0.445312	0.448119	1.62859	0.42098
isLimRt	1.06818		1.21	0.392157	0.825	4.26829	4.12568	4.96166	1.10244	5.16204	4.59483	21.3125	1.79641	0.245455	0.25	0.12	7.58333	1.10714	0.779221	2.36667	2.56429	0.182432	0.121951	1.23881	0.586207
isBRt	1.8254		1.09524	0.550459	0.342105	4.96985	2.72449	5.35905	0.755656	4.44538	5.16883	22.6885	1.53595	0.183168	0.114943	0.239669	7.98214	0.589286	0.746032	2.61468	2.91473	0.186567	0.147651	1.30303	0.246914
isSNC	1.15152		0.809524	0.389535	0.565217		2	4.73077	0.341667	1.8626	4.16022	20.0952	1.248	0.297297	0.191781	0.208955	7.4375	0.397849	0.307692	2.19178	2.85321	0.0819672	0.113924	1.39344	0.175676
isSNR	0.60119		0.861111	0.409836	0.5	3.48148	1.90909	6.77011	0.350877	2.61086	2.50857	13.086	1.25	0.169492	0.163934	0.181034	5.07182	0.378378	0.395604	2.05856	2.9387	0.151261	0.384615	0.936709	0.181347
r1	0.84463		1.01258	0.556998	0.535174	3.75196	2.38555	5.90336	1.40069	3.35126	4.5635	19.696	1.93521	0.380632	0.320405	0.432061	7.08929	0.652245		2.78568	3.14906	0.346102	0.307985	1.82202	0.3542
r2	0.759652		0.708163	0.73808	0.870588	5.07715	3.44411	7.51553	1.81352	3.47482	3.93879	16.6853	3.06889	0.441615	0.321033	0.311099	5.98069	0.607595		3.3873	4.19875	0.359141	0.560811	2.01002	0.337033
r3	0.519655		0.853659	0.769541	0.917838	5.88407	2.70584	7.99513	1.69874	3.07332	3.41279	12.6008	2.871	0.326303	0.241328	0.338852	3.85439	0.439333		3.6183	4.77407	0.307314	0.497861	1.91093	0.316073
r4	0.522306		1.34172	0.725448	0.891084	5.84294	1.98527	6.20591	1.74468	3.24826	3.8326	10.1863	2.83182	0.413661	0.285369	0.298174	3.39018	0.459734		2.99251	4.29767	0.336664	0.348879	1.62737	0.477427
r5	0.74531		1.04577	0.489817	0.799094	5.09975	1.81981	4.56856	1.50883	2.93413	4.48379	6.91782	1.91692	0.354613	0.371011	0.234531	5.13237	0.566439		2.54273	3.16091	0.25289	0.361422	1.4031	0.557276
r6	0.712012		1.4093	0.448651	0.692092	4.52487	1.21542	6.47994	1.63658	3.40966	3.97343	6.46139	1.56904	0.418932	0.374703	0.314492	4.56985	0.661644		2.37674	3.22623	0.375685	0.318014	1.67111	0.77471
r7	1.10101		1.89787	0.504997	0.765357	5.66832	2.88142		1.99795	3.70426	5.3367	0.935884	1.94326	0.571787	0.444842	0.420145	5.15911	0.732532		3.05567	4.31342	0.490566	0.515484	1.99661	0.839144
r8	1.18317		3.47047	0.580735	0.735785	5.6129	3.38127	7.09917	1.89445	4.11444	5.23871	0.113369	2.34612	0.502577	0.546676	0.46321	5.79074	0.805577		3.66703	5.316	0.373181	0.403614	1.82044	0.662468
r9	0.978142		5.13681	0.592606	0.652027	4.9738	2.09003	7.18566	2.13597	3.48034	5.39455	0.00152517	2.27767	0.490303	0.570552	0.458144	5.51194	0.933908		2.89212	4.63423	0.498442	0.382304	1.79239	0.668619
r10	0.990732		7.18126	0.64421	0.7582	4.8945	0.487214	7.29867	2.42687	2.93169	4.75429	0.00366684	2.36686	0.60907	0.466514	0.649845	5.87757	0.837711		2.53237	4.18674	0.457406	0.457794	1.94042	1.00348
r11	1.12654		11.0019	0.723548	0.703504	5.45455		6.80198	2.53891	3.25637	4.49968	0.00266525	2.67926	0.826454	0.562931	0.555932	7.53676	0.870075		3.53317	4.13487		0.527027	2.59247	1.16998

## Sheet: Subtype 02
	CFS0047	CFS0048	CFS0049	CFS0052	CFS0055	CFS0056	CFS0062	CFS0063	CFS0064	CFS0066	CFS0068	CFS0069	CFS0070	CFS0153	CFS0154	CFS0157	CFS0041	CFS0051	CFS0058	CFS0059	CFS0067	CFS0156	CFS0162	CFS0164	CFS0178
region	Subtype 02	Subtype 02	Subtype 02	Subtype 02	Subtype 02	Subtype 02	Subtype 02	Subtype 02	Subtype 02	Subtype 02	Subtype 02	Subtype 02	Subtype 02	Subtype 02	Subtype 02	Subtype 02	Subtype 02	Subtype 02	Subtype 02	Subtype 02	Subtype 02	Subtype 02	Subtype 02	Subtype 02	Subtype 02
ORB_l1	0.399287		0.0789474	0.165714	0.462264	1.24272	0.596913	1.53053	0.189063	0.507692	0.327586	0.0266075	0.387994	0.12812	0.00643777	0.00988142	2.19332	0.132075	0.0799289	0.595331	0.491713	0.00495868	0.0511247	0.0651828	0.0833333
ORB_l23	0.425022		0.0808581	0.163265	0.437192	1.03911	0.526462	1.40592	0.139714	0.480627	0.287438	0.0219741	0.344452	0.0892617	0.00404531	0.00343643	1.35504	0.104167	0.05396	0.466849	0.484885	0	0.0269587	0.026428	0.0446735
ORB_l5	0.263835		0.0349887	0.0962171	0.243824	0.553271	0.229011	0.857469	0.0478873	0.299758	0.130075	0.0283533	0.151034	0.0413146	0.00121212	0	0.686233	0.0612903	0.0134387	0.258862	0.326733	0	0.00514139	0.0109439	0.0175659
ORB_l6	0.129597		0.00816326	0.0503937	0.10142	0.204748	0.0644891	0.328021	0.0170697	0.137255	0.0371058	0.0189125	0.0378151	0.0112676	0	0	0.240484	0.0309735	0	0.0665323	0.112245	0	0	0.00529101	0.0102215
FRP_l1	0.276596			0.205128	0.225806	1.5124	0.462428	1.48168	0.238318	0.44697	0.351266	0.0976562	0.294118	0.138095	0.0201613		1.74483	0.113636	0.0797872	0.555556	0.502183	0.00531915	0.0555556	0.0714286	0.119792
FRP_l23	0.458716			0.158854	0.184783	1.10366	0.51462	1.58919	0.175862	0.594249	0.287435	0.02375	0.33657	0.0991379	0.0115942		1.66975	0.197802	0.0693069	0.668539	0.395349	0	0.0449438	0.0574713	0.0833333
MO_l1	0.289885		0.172492	0.146688	0.273469	1.80502	0.579023	1.5122	0.282383	0.576613	0.345502	0.0242616	0.481928	0.113731	0.0148026	0.0123675	1.99217	0.230098	0.0632458	0.729323	0.843915	0.00847458	0.107542	0.0242424	0.0472441
MO_l23	0.351513		0.156662	0.159539	0.226404	1.57368	0.677686	1.75	0.191816	0.676166	0.343969	0.0113537	0.502811	0.122853	0.0242347	0.0290155	2.43949	0.205449	0.075779	0.793976	0.712284	0.00461042	0.0929293	0.0294451	0.0343733
MO_l5	0.185927		0.0683837	0.1188	0.245418	0.902795	0.383714	1.0959	0.0616311	0.410433	0.17352	0.0146548	0.249705	0.0497354	0.00994475	0.00375657	1.22752	0.121191	0.0280543	0.408674	0.38047	0.00178571	0.0265748	0.0187097	0.0195765
MO_l6	0.0832077		0.0152975	0.0741613	0.114516	0.233026	0.067712	0.30787	0.0185275	0.157417	0.0337553	0.00947631	0.043687	0.00377358	0.00216294	0.00091659	0.271792	0.0454198	0.00113636	0.0837596	0.253585	0.000527426	0.000666667	0.00409463	0.00156495
SS_l1	0.302564		0.107143	0.191571	0.135021	1.4377	0.662626	1.787	0.213836	0.649554	0.232587	0.194131	0.414773	0.0586265	0.0363636	0.0130548	2.21764	0.150794	0.0458716	0.647541	0.709156	0.00332226	0.0722656	0.0164706	0.00925926
SS_l23	0.322284		0.132022	0.146603	0.125099	1.72791	0.589866	2.03691	0.204264	0.647862	0.353839	0.106383	0.431275	0.0640512	0.0389249	0.017341	2.73354	0.197108	0.0448466	0.751852	0.594703	0	0.0764647	0.0168539	0.00965251
SS_l5	0.136409		0.0524239	0.107527	0.0607446	0.90625	0.272638	0.932749	0.0715789	0.373198	0.183115	0.0678149	0.185882	0.0250537	0.0146299	0.00294406	1.20561	0.105365	0.0179502	0.316399	0.403992	0	0.0212014	0.0103383	0.00136612
SS_l6	0.0669643		0.0234926	0.0755064	0.0259291	0.311915	0.0861723	0.297122	0.0130412	0.160297	0.0462762	0.0507849	0.0406504	0.00479846	0.00159872	0	0.385714	0.0412147	0.00487805	0.0793651	0.1672	0	0.00377121	0.00347826	0
PTLp_l1	0.289157	0.05	0.105505	0.04329	0.167939	1.25203	0.342593	2.0687	0.21519	0.4375	0.323529	0.373333	0.496599	0.0344828	0.0243902	0.0173913	2.57547	0.194805	0.0491803	0.566372	0.769231	0	0.0540541	0.027027	0.0277778
PTLp_l23	0.253219	0.0164835	0.119593	0.0612245	0.155932	1.03008	0.553571	1.7379	0.150215	0.488636	0.265957	0.358553	0.337017	0.0267857	0.0104712	0.00526316	2.16438	0.173913	0.0047619	0.630769	0.36	0.00675676	0.0402685	0.00584795	0
PTLp_l5	0.121951	0.013986	0.0422961		0.0365449	0.715789	0.299401	0.866142	0.060241	0.370968	0.152174	0.181185	0.310096	0.00704225	0.0169492	0.00529101	1.13158	0.0952381	0.00518135	0.235556	0.371542	0.00598802	0.00689655	0	0
PTLp_l6	0.0532544		0.0242215		0.00621118	0.268456	0.0837696	0.380208	0.0278884	0.174699	0.0578035	0.0138889	0.047619	0.00900901	0	0	0.38674	0.0756303	0	0.133803	0.104348	0	0	0	0
VIS_l1	0.126374	0.052795	0.0927083	0.0408922	0.0577933	0.907895	0.29771	1.55231	0.121591	0.338733	0.173733	0.0496278	0.307377	0.0130548	0.0364322	0.00988701	1.71631	0.133056	0.0130293	0.395876	0.396522	0.00248756	0.0396947	0.00618557	0
VIS_l23	0.191795	0.0170828	0.0826934	0.0745156	0.0475162	0.807692	0.293814	1.15745	0.0996956	0.369412	0.133206	0.142408	0.281095	0.0073692	0.0138996	0.00184332	1.34331	0.144474	0.00777778	0.381416	0.346187	0.00353357	0.00841121	0.00957854	0.000875657
VIS_l5	0.115721	0.00498753	0.030445	0.0769231	0.0595238	0.63948	0.33369	0.930144	0.0514019	0.27957	0.140966	0.312349	0.284733	0.00350058	0.012605	0	0.821469	0.108844	0.00626959	0.179275	0.342304	0.00230947	0.00570125	0.00262467	0
VIS_l6	0.0463277	0.00206186	0.00835655	0.0292994	0.0131579	0.239933	0.0911111	0.15869	0.0185185	0.120596	0.0309119	0.272727	0.0848806	0.00396825	0.00351494	0	0.226562	0.0550725	0.00165563	0.0821429	0.117739	0	0.0017452	0	0
RSP_l1	0.0802676	0.0120724	0.0752427	0.0404313	0.0483871	0.36612	0.142132	0.628866	0.0868167	0.193069	0.154394	0.194737	0.184783	0	0.0225564	0	0.696742	0.0614525	0.00455581	0.156794	0.187713		0.0125786	0	0
RSP_l23	0.026087	0.00483676	0.0329949	0.0870787	0.0373444	0.338983	0.169329	0.619863	0.0970266	0.22763	0.0328767	0.147442	0.12336	0.00634921	0.0170778	0	0.523077	0.0574713	0.00342466	0.168254	0.271186	0	0.00271739	0	0
RSP_l5	0.0628571	0.00241546	0.0145773	0.0526316	0.0297483	0.704434	0.244755	0.442379	0.0758018	0.159036	0.356234	0.192256	0.250522	0.00956938	0	0	0.354582	0.0939948	0.00854701	0.130435	0.203922	0.00469484	0.00980392	0	0.00699301
RSP_l6	0.1	0	0	0.0375723	0.0112994	0.186567	0.0899183	0.0897436	0.0198676	0.0102041	0.0645161	0.191304	0.0493827	0	0	0	0.0186047	0.0839695	0	0.110345	0.0404624	0	0.00934579	0	0
CA1_so	0.047081	0.00200803	0.0106101	0.0263158	0.0235294	0.184109	0.0606061	0.380863	0.0269231	0.0774059	0.0217391	0.0296846	0.0688836	0.00505051	0	0	0.189362	0.0183299	0	0.0767544	0.264925	0	0.00227273	0	0
CA1_sp	0.0473373	0	0.0157895	0	0	0.080292	0.0234375	0.0744681	0.0769231	0.0746269	0	0.0359281	0.0172414	0	0	0	0.00793651	0.0124224	0	0.0254237	0.0639535	0	0	0	0
CA1_sr	0.109608	0.0164384	0.0357675	0.0392927	0.0428082	0.511487	0.130971	0.81105	0.038674	0.185028	0.0582147	0.0745614	0.138889	0.0152672	0.00487013	0	0.587963	0.0747549	0.00944669	0.237681	0.383866	0.00176367	0.00287356	0.00326264	0
CA1_slm	0.0276923	0.00321543	0.00303951	0.00995025	0.00431034	0.131579	0.0236967	0.267913	0.0118577	0.0176056	0.00864553	0.0415094	0.0140845	0	0.00431034	0	0.0817844	0.00576369	0	0.0406504	0.0501672	0	0	0	0
CA2_so	0	0	0	0.0188679	0	0.0454545	0	0	0	0.0111111	0	0.318681	0	0	0	0	0	0	0	0	0.0120482	0	0	0	0
CA2_sp	0.0882353	0	0	0.0208333	0	0.0465116	0	0	0	0	0	0.38	0.0425532	0	0	0	0	0.0232558	0	0.0434783	0.157895	0	0	0	0
CA2_sr	0	0	0	0	0.0441176	0.0454545	0	0.114943	0.0217391	0.0120482	0	0.233333	0.0294118	0	0	0	0	0		0.0105263	0.0517241	0	0	0	0
CA2_slm	0	0	0	0	0	0	0	0	0	0.0344828	0	0.0294118	0.0204082	0	0	0	0.0204082	0	0	0	0.05	0	0	0	0
CA3_so	0.0440678	0	0	0.030303	0.0153846	0.0797872	0.0127389	0.08	0	0.0465116	0	0	0.0333333	0	0	0	0.0913706	0.00483092	0	0.0205479	0.097561	0	0	0	0
CA3_sp	0.0616438	0	0.00900901	0.0470588	0.0136986	0.206107	0	0.272727	0	0.0365854	0.046875	0	0.039604	0.0106383	0.0106383	0	0.025974	0.0176991	0	0.0422535	0.114286	0	0	0	0
CA3_sr	0.0693069	0.0106952	0.0176991	0.0405405	0.0144928	0.351759	0.00847458	0.327044	0	0.163842	0.0106383	0	0.0851064	0	0	0	0.131429	0.0292398	0	0.075	0.2125	0.00925926	0	0	0
CA3_slm	0	0	0	0	0	0.0555556	0	0.0967742	0	0.030303	0	0	0	0	0	0	0.05	0	0	0.0322581	0.0263158	0	0	0	0
DG_gr	0.011396	0	0	0.00568182	0	0.0145631	0.00675676	0.023166	0	0.043956	0.00302115	0.0292887	0.00357143	0.00515464	0	0	0.00392157	0.00311526	0	0.0228311	0.0332103	0		0	0
DG_Hil	0.0551181	0.00555556	0.0197368	0.034965	0	0.127273	0.0592593	0.218045	0.0101523	0.115385	0.0235849	0.00571429	0.0880829	0	0	0.00518135	0.0930233	0.00809717	0	0.0630252	0.142857	0	0	0	0
DG_mo	0.0186824	0.00276625	0.0118265	0.0198915	0.0169779	0.0871863	0.0559567	0.136606	0.00951087	0.0647059	0.0206522	0.0285307	0.0471976	0.00156986	0	0.00126422	0.064557	0.00851064	0.00211416	0.0489418	0.158505	0	0	0	0
SUB_mo	0.00862069	0	0.0416667	0	0.0204082	0.711286	0.235294	0.830816	0.0677966	0.263708	0.255495	0	0.179487	0	0.0144928	0	0.127451	0.024	0	0.197772	0.346821	0	0	0	0
SUB_pys	0.0965665	0.0160183	0.0632054	0.04	0.0490196	0.185185	0.12	0.263158	0.037037	0.0480769	0.0416667	0	0.27027	0.0107527	0	0	0.88046	0.102564	0.0262467	0	0.1	0	0.00346021	0	0
BST	0.0824742		0.0327869	0.0470085	0.0606061	0.511737	0.25	0.469565	0.0254237	0.176471	0.109756	0.0144928	0.158621	0.00940439	0.0149813	0.00490196	0.768212	0.0294118	0.0077821	0.15894	0.231818	0	0.00411523	0.00704225	0.00462963
Cau	0.103382		0.0569462	0.0729695	0.178439	0.482618	0.281471	0.746517	0.0271801	0.181931	0.151991	0.00220264	0.200142	0.0229885	0.00675676	0.00123533	0.806066	0.0493708	0.0137053	0.210974	0.295554	0.00108342	0.0167564	0.0193885	0.011335
Put	0.173308		0.0671515	0.0631436	0.0715789	0.742293	0.221201	1.15788	0.0687688	0.230971	0.185937	0.00615557	0.220769	0.0394036	0.00453618	0.00270758	1.07876	0.0592181	0.0172453	0.221481	0.250341	0.00156915	0.0209032	0.0148835	0.0248106
EPal	0.148545			0.0503597	0.0227519	0.5355	0.200528	0.954586	0.0214968	0.221359	0.0798085	0.00116822	0.194492	0.0193548	0.0111732	0.00313152	0.966735	0.0382775	0.0172956	0.100196	0.204793	0.00452489	0.0126904	0.00808314	0.0231884
IPal	0.00226929		0.00217391	0.014742	0.0493238	0.0056391	0.0042735	0.0457604	0.0333919	0.0195599	0.0207865	0.00262927	0.023622	0	0	0	0.00139082	0.00100301	0.0096463	0.07625	0.0958904	0.00209424	0	0.0131422	0
VStr	0.104449		0.0252294	0.0543024	0.0652802	0.312727		0.842229	0.061888	0.280488	0.148429	0.00218261	0.155789	0.0175913	0.0022792	0.00785153	0.331606	0.0313051	0.024864	0.141959	0.201384	0	0.0126493	0.0114041	0.0286624
VPal	0.0195567		0.00460299	0.0103493	0.00563063	0.27897	0.00684932	0.0755258	0.0114236	0.0313131	0.0124555	0.00181159	0.0157398	0	0	0.00102249	0.0946292	0.00240385	0	0.110303	0.0156538	0	0.00120773	0.00102564	0
TuStr1	0.103825		0.0634921	0.0416667	0.0569395			0.619632	0.0609319	0.193252	0.22043	0.00651466	0.218107	0.0263158	0	0.0117188	0.419142		0.0304183	0.110599	0.217544	0	0.0174129	0.0384615	0.1
TuStr2	0.0855263		0.0117188	0.0188679	0.0198676			0.310345	0.0801887	0.172775	0.0833333	0.0168067	0.116	0.00574713	0	0.0217391	0.211009		0.0301205	0.0828025	0.0958084	0	0.00413223	0.0118343	0.01
TuStr3	0.120141		0.0138037	0.040305	0.0691824			0.592339	0.0509259	0.172511	0.0724479	0.00643777	0.105105	0.00968188	0.00172414	0.003367	0.202632		0.0193548	0.0909091	0.146552	0	0.00551471	0.00961538	0.0220588
TuPal1	0.120513		0.0718954	0.0401338	0.0425532			0.686567	0.066879	0.185304	0.165289	0	0.29108	0.0344828	0.0033557	0.00507614	0.695	0.0204082	0.0289474	0.197987	0.212454	0	0.0197628	0.0075188	0.0306122
TuPal2	0.0517241		0.0410448	0.0519481	0.05			0.62	0.0627615	0.122093	0.092827	0	0.138983	0.01875	0	0.00574713	0.394286	0	0.04	0.167883	0.138298	0	0.0140187	0.0110497	0.0338983
TuPal3	0.119363		0.0165289	0.0318237	0.0526316			0.715835	0.090703	0.256798	0.109966	0	0.118954	0.00718391	0	0.010084	0.255208	0.0175439	0.02	0.0862676	0.104121	0	0.00460829	0.016055	0.0279898
HDB	0.0165094		0.0100267	0.0137845	0.0154405		0.0263158	0.0733427	0.0124654	0.0928652	0.0157767	0	0.0213632	0.00940975	0.00462535	0.00657277	0.00413223	0.00569106	0.00784593	0.0157922	0.0465116	0	0.0015528	0.00417537	0.00206825
SIB	0.0185874		0.00261097	0.0169643	0.0192308	0.0196399	0.00289855	0.0768501	0.0195618	0.0546737	0.0217391	0	0.0177353	0.00282087	0.0142405	0.0030581	0.00858369	0.0116897	0.00319149	0.00621118	0.0207547	0.00545455	0.00413793	0.0145455	0.00335946
OB_gl				0.00471698	0.114407			0.0574985	0.0246114	0	0.0167364	0.0146561	0.0102639	0.00497159	0	0.00917431			0.00306279	0.00356295	0.0597484	0.0018622	0.00158983	0.00534759	0.00746269
OB_gr				0.0214086	0.00675676			0.0720762	0.00618705	0.0696721	0.0238046	0.0386417	0.0082513	0.00334928	0.000328084	0.000377358			0.00164114	0.011041	0.0716349	0	0.000869187	0	0.00918274
OB_ipl				0.00531915				0.0623145	0.00289017	0.0857143	0.0138376	0.0244798	0.0107198	0.0046225	0	0			0.00111111	0.00647249	0.0902256	0	0	0	0.04
OB_mtr			0	0.00502513	0			0.0651341	0.00338983	0.1	0.0111359	0.00327869	0.00883002	0.00449438	0	0			0	0.00495049	0.105263	0	0	0	0
OB_opl			0	0.0112903	0.0231481			0.0280985	0.00364299	0.0384615	0.0143578	0.021683	0.00565504	0.000915541	0	0			0.000779423	0.00494234	0.0322181	0	0	0	0
AON1	0.0670241		0.021767		0.0524862	0.159049		0.19337	0.0279441	0.155347	0.0371429	0.0062333	0.0359223	0.00426743	0.000750188	0	0.0881057	0.013245	0.0100548	0.044837	0.131313	0	0	0.00299581	0.0335135
AON2	0.135417		0		0.0117994	0.112544		0.461972	0.0341812	0.283906	0.107958	0	0.0538695	0.00671141	0	0	0.109489	0.0128205	0.00302572	0.136106	0.175385	0	0	0.00164204	0.0165746
AON3	0.146341		0.0243902			0.0699482		0.43662	0.00497512	0.326087	0.019802	0	0.00917431	0	0		0.137931	0.0217391	0	0.0666667	0.0205761	0	0	0	0.0422535
LPrP1	0.222222		0.0127119		0.0422535	0.595238		0.19697	0.0555556	0.147287	0.0472441	0	0.26087	0.0265487	0	0	0.241379	0.010101	0.0208333	0.0784314	0.666667	0	0.0277778	0	0.0192308
LPrP2	0.149254		0.0119403		0.100719	0.517857		0.521327	0.0487805	0.292035	0.147186	0.00436681	0.112903	0.018018	0.00518135	0	0.313726	0.0179641	0.00495049	0.101695	0.465517	0	0	0.00793651	0.00390625
LPrP3	0.101124		0.003003		0.107143	0.344		0.421818	0.0197183	0.150838	0.0856354	0.0237154	0.0637584	0.0331126	0	0	0.246032	0.0165975	0	0.107383	0.156909	0	0.00609756	0.00341297	0.00390625
Bec	0.101449		0.0105263		0.0197044	0.205607	0.0666667	0.20155	0.0117188	0.1	0.0909091	0.0148699	0.0290456	0	0		0.0576923	0.00938967	0	0.0558659	0.0643564	0	0	0
Cla	0.0603448		0.028169		0.0607477	0.209677	0.0263158	0.202614		0.163462	0.0670732	0.015	0.0697674	0.00578035	0	0	0.0458716	0.0212766	0	0.0266667	0.0291262	0	0	0
Ven	0.0585106		0	0.0601719	0.00835655	0		0.147929	0.00559701	0.0785714	0.00306748	0	0.0257732	0.00490196	0	0	0.116883	0.0135659	0	0.056338	0.00228833	0	0	0	0
VPrP1	0.0454545		0.00268097	0.0142857	0.024	0		0.203523	0.0118765	0.112583	0.027933	0.00859599	0.0170732	0	0.00286533	0	0.0696517	0	0.00988875	0.0286533	0.10066	0	0	0	0.0139721
VPrP2	0.0996441		0.0153846	0.0394737	0.0518519	0		0.26963	0.0446686	0.195531	0.0466102	0.0136612	0.0523256	0.00958466	0	0	0.0538721	0.00692042	0.0158172	0.0508021	0.163522	0.00319489	0	0.00702576	0.0184697
VPrP3	0.101695		0.00611621	0.010989	0.0394737	0.0434783		0.184739	0.0181269	0.187279	0.0363636	0.00518135	0.0213178	0.00217391	0	0	0.109375	0.00589391	0	0.0234114	0.145455	0	0	0.00325733	0.00261097
PHyA	0.000970874		0.00123813	0.0119816	0.0151899	0.0185026	0.00212766	0.043099	0.0246835	0.0208044	0.0100828	0.00137457	0.00931315	0	0.000798085	0.00141945	0.0025974	0	0.00116686	0.0285146	0.0270588	0	0.00403226	0.00153767	0
THyA	0.024838		0.00389948	0.00551572	0.0203279	0.00626305	0.0409836	0.0776699	0.0152535	0.0276796	0.00963391	0.00243605	0.0152253	0.00382044	0.00590219	0.000691085	0.0137931	0.0131579	0.00361337	0.0305541	0.0168067	0	0.00366032	0.00339751	0.000634518
Rt	0.0106007		0.00371402	0.0097561	0.00228833	0.00490884	0.00261438	0.0215655	0.00618921	0.0124378	0.00290276	0.00548847	0.00576132	0	0.00101523	0	0.00816803	0.00196464	0.00239521	0.0060241	0.00958773	0.00102041	0.00110988	0	0.00358102
VPL	0.0205128		0.0022805	0.00546875	0.00682594	0.011655	0.0102041	0.0653992	0.0172786	0.0416327	0.0078125	0.00637523	0.0157303	0.00166251	0	0.000896861	0.0137112	0.00566572	0	0.0172414	0.0206734	0	0	0	0.00168919
ZI	0.00613497		0.00180832	0.00301205	0.00243013	0.0072	0.00777202	0.0616822	0.00435414	0.0246479	0.00185529	0.00754717	0.00760456	0	0	0	0.0223642	0	0	0.0135276	0.00470219	0	0	0	0
p3Tg	0		0	0.00552486	0.0397351	0.0196078	0.00487805	0.0718232	0.0228013	0.0176991	0.00487805	0	0.00344828	0	0	0	0	0	0	0.0149254	0.0144928	0	0	0	0
p3SNC	0.00714286		0	0.00724638	0	0.0111524	0.008	0.0394737	0.00591716	0.0131579	0	0	0	0	0	0	0	0	0	0.00990099	0.0223464	0	0	0	0
p3SNR	0.0277136		0	0	0	0.00254453	0.00598802	0.0277778	0	0	0	0	0.0037594	0	0	0	0	0.00192308	0	0.00495049	0.011236	0	0	0	0
LD	0.00514139		0.00723764	0.00882353	0.00334448	0.00801068	0.00153374	0.0275142	0.00147929	0.0261194	0.00706215	0.0726351	0.0336449	0	0	0	0.027027	0.0035461	0.000862813	0.0113452	0.0251969	0	0	0	0
LP	0.00297177		0.00440529	0.0102564	0.00810811	0.0529101	0.0422297	0.122472	0.0141066	0.0853018	0.0119565	0.056701	0.00973236	0	0	0	0.0698198	0.0149457	0.00218818	0.0499569	0.0781441	0	0	0	0.00104603
Po	0.0258519		0.00551978	0.030349	0.0139344	0.120163	0.0968343	0.222316	0.0411765	0.114266	0.0150862	0.0342007	0.0523985	0.00232198	0.00207469	0.00316656	0.0614618	0.0122951	0.00576184	0.0689655	0.10459		0.00242915	0.000614251	0.00298211
VPM	0.0149953		0.00145419	0.0252708	0.00956366	0.0600586	0.0142857		0.053624	0.0804363	0.0260417	0.0342412	0.0586865	0.00245851	0	0.00123077	0.0132538	0.00786164	0.000460617	0.0747493	0.0650995	0.00127959	0.00155682	0.00215983	0.00169635
SPF	0.0120968		0.0102041	0.0150943	0.0152284	0.0353201	0.0513699	0.0732323	0.0202532	0.0531915	0.0150376	0.00533333	0.0120898	0.0041841	0	0	0.0213904	0.0263158	0.00445434	0.103746	0.0309278	0	0	0.00350877	0.00362319
p2LimRt	0		0.0184049	0	0.00298507	0.0115607	0.00787402	0.0277778	0.003861	0.0150943	0.00595238	0.00449438	0	0	0	0	0	0.0122699	0	0.0130435	0.00454545	0	0	0	0
PR	0		0.0272727	0	0	0	0.0192308	0.0731707	0	0.00423729	0.0639269	0	0.00421941	0.00847458	0	0.0108696	0	0.040293	0	0	0.00704225	0	0	0.00925926	0
p2SNC	0.0133333		0	0.0167364	0	0.0168067	0.0444444	0.0133333	0.00952381	0.0205128	0.0352941	0	0.00436681	0	0	0	0	0.0225989	0.00675676	0.0205479	0.0125	0	0	0.016129	0
p2SNR	0		0	0	0	0	0	0.0132743	0	0.00699301	0.00265957	0.00190476	0	0	0	0	0	0	0	0.00518135	0.0109489	0	0	0	0
APT	0.042735		0.0209059	0.00285442	0.00275672	0.0146413	0.00327439	0.0325581	0.00356379	0.013468	0.00278746	0.00481232	0.00484262	0.00149031	0.00200803	0	0.0175439	0.00581395	0	0.00567108	0.00667939	0.00131579	0	0	0
JcP	0.0990415		0.00666667	0.00329489	0.00318218	0.0128866	0.0122783	0.0208955	0.0015625	0.00689655	0	0.0103538	0.00271003	0	0	0	0.00420168	0.0019802	0	0.00673401	0.018711	0	0	0	0
LT	0.027933		0.00380228	0.00167504	0.00157604	0.0119048	0.0120482	0.0240793	0.00289017	0	0.0030581	0.0756972	0.00126422	0	0	0	0.0175439	0	0	0.011236	0.0131827	0	0	0	0
p1LimRt	0.0901639		0.0245902	0.0157068	0	0.0116279	0.00684932	0	0.00527705	0.0338164	0	0.0554156	0	0	0	0	0.0384615	0	0	0.00854701	0	0	0	0	0
p1BRt	0.0705882		0.0148148	0.00826446	0.00209644	0.16129	0.00429185	0.0416667	0.00318471	0.0577778	0.00416667	0.00995025	0	0	0	0	0.0656934	0.00611621	0.00632911	0.0210526	0.0103093	0	0.00244499	0	0
p1SNC	0		0	0	0	0	0.0223464	0.0508475	0.00843882	0.0348259	0.0100503	0.00877193	0	0	0	0	0.0102041	0.00510204	0.00892857	0.0151515	0.0333333	0	0.00492611	0.0152672	0
p1SNR	0		0	0.00568182	0	0	0	0.0208333	0	0.00311526	0	0.00585938	0	0	0	0	0	0	0	0.015748	0	0	0	0	0
TG	0.0102389		0.0106383	0.00545455	0.00261438	0.018759	0.00941828	0.0374376	0.00595238	0.0118577	0.00653595	0.146341	0.00704777	0	0	0	0.0430464	0.00251572	0	0.0112108	0.021721	0	0	0	0
SC	0.0119522		0.00676983	0.00413133	0.00312378	0.0174548	0.0123626	0.0419664	0.0061799	0.0202086	0.00658858	0.202142	0.00505136	0	0	0	0.0322581	0.00163613	0	0.012952	0.0232934	0	0.000304136	0	0
IC	0.00969368		0.00837729	0.0100858	0.00462487	0.0505898	0.0179045	0.0907846	0.0144011	0.0190186	0.0109619		0.0342671	0.00113611	0.000672043	0	0.0416999	0.00697494	0.00055991	0.016582	0.0301139	0.000394322	0.000202757	0.000330251	0
m1LimRt	0.013245		0.0123457	0.00460829	0.00330033	0.0110701	0.0186916	0.0376569	0.00538213	0.0123839	0.00638978	0.405556	0.003367	0	0	0	0.0258621	0.0114504	0	0.00930233	0.008	0	0	0	0
m1BRt	0.0188679		0	0.002849	0.00726392	0	0.00869565	0.0218579	0.00179533	0.00288184	0	0.376033	0.0130435	0.00429185	0	0	0.0315789	0.00787402	0	0.0144928	0.00542005	0	0	0	0
m1SNC	0		0	0.00537634	0	0	0	0	0.0027933	0	0	0.159292	0	0	0	0	0.0181818	0.00699301	0	0	0.0100334	0.00862069	0	0	0
m1SNR	0		0	0	0	0	0	0.0186335	0.00609756	0.00218341	0.0027933	0.00340136	0	0	0	0	0	0	0	0	0.00660793	0	0	0	0
m2A	0.00502513		0.00675676	0.00958084	0.00680934	0.0389937	0.0382916	0.0600677	0.00840336	0.011254	0.00919118		0.0153689	0	0	0.00174825	0.0231788	0.00576923	0	0.0111111	0.021764	0	0	0	0.00470588
SCnf	0		0	0	0	0	0	0	0.0117647	0.0265957	0	0.19697	0.0107527	0	0	0	0.025641	0	0	0.01	0.0449438	0	0		0
m2BRt	0.0645161		0	0.00806452	0.00641026	0.00662252	0.0212766	0.0328467	0.00666667	0.0189873	0	0.32	0	0	0	0	0.0285714	0	0	0.00877193	0	0	0.00847458	0	0
m2SNC	0		0	0	0	0	0	0	0	0	0	0.307692	0	0	0	0	0	0	0	0	0.0147059	0	0	0	0
m2SNR	0		0	0	0	0	0	0.0571429	0	0.00502513	0	0.05625	0	0	0	0	0	0	0	0.00515464	0.0195312	0	0	0	0
CB_gr	0.0213249		0.0274241	0.0108269	0.0159756	0.185233	0.0592593	0.212091	0.0356153	0.125188	0.0348154	0.0628715	0.0999007	0.00169635	0.00788395	0.000254259	0.0819801	0.00758752	0.00268682	0.0778511	0.0528659	0.000266099	0.000520021	0.000522739	0.00113071
CB_mo	0.00697051		0.00724295	0.00227642	0.00244755	0.0429607	0.011713	0.0626758	0.0107688	0.0189521	0.00851986	0.0598507	0.0283522	0	0.00107458	0	0.010306	0.00171331	0.00011798	0.0139148	0.00852515	0	0	0	0.000184366
CBN	0.0165441		0	0.0035524	0	0.0101729		0.0155251	0.00768492	0.00174064	0	0.0710945	0.0013986	0	0.00120048	0	0.00801603	0.00182482	0	0.0148448	0.00204708	0	0	0	0.00102041
isA	0.011215		0.00757098	0.0119664	0.0110906	0.024121	0.0333151	0.059796	0.0134035	0.0204082	0.00672143	0.0941542	0.0231284	0.00183486	0.00231481	0.000565291	0.0176748	0.00777958	0.000909504	0.0220478	0.0151188	0.000520833	0.00259403	0.00165563	0.00323475
isLimRt	0		0.01	0	0	0.0139373	0.0163934	0.0351438	0.0146341	0.0324074	0	0.322368	0.011976	0	0	0	0.0166667	0	0	0	0.0214286	0	0	0	0
isBRt	0.015873		0	0.00458716	0	0.0100503	0	0.0267062	0	0	0	0.384615	0	0	0	0	0	0.00892857	0.00793651	0.0183486	0	0	0	0	0
isSNC	0		0	0.0116279	0		0.015873	0.0769231	0.00833333	0	0	0.357143	0.008	0	0	0	0	0	0	0	0.0137615	0	0	0	0
isSNR	0		0	0.00819672	0	0	0.0227273	0.0689655	0	0	0.0114286	0.204301	0	0	0	0	0.0110497	0	0	0.00900901	0.0191571	0	0	0	0
r1	0.00938478		0.00524109	0.00790068	0	0.0240712	0.011257	0.022113	0.0153162	0.0197336	0.00860956	0.222222	0.00539957	0.00134499	0.00168634	0.000508906	0.0108418	0.00530612		0.0213306	0.0169811	0.000901307	0.00316857	0.000714796	0.00121163
r2	0.00761283		0	0.00699301	0.00336134	0.011276	0.024006	0.0593513	0.014295	0.00899281	0.00114416	0.120647	0.0172228	0.00186335	0.000738007	0	0.0242991	0.0060947		0.00634921	0.0104239	0	0.000675676	0	0.00151362
r3	0.00107701		0	0.00241741	0.00571178	0.00681929	0.00879297	0.0891813	0.0109951	0.0151707	0.00277971	0.0991736	0.014333	0	0.000738007	0	0.00361011	0.00133333		0.016178	0.00437637	0	0.000534759	0	0
r4	0.00754976		0.00419287	0.00215054	0.00240964	0.00795229	0.00631136	0.0616232	0.0115009	0.011855	0.00292398	0.0395809	0.00844156	0	0	0	0.00491228	0		0.0192719	0.00692259	0	0	0	0
r5	0.00721501		0.00245198	0.00104439	0.00352467	0.00872818	0.0178914	0.0474467	0.00775528	0.0119048	0.00581879	0.0115741	0.0270921	0.000437254	0	0.000865426	0.00685871	0.00455581		0.0115473	0.00493218	0	0	0.000999001	0
r6	0.00410678		0.00092081	0.00280407	0.00160578	0.00531144	0.0103235	0.0565491	0.0115815	0.0153621	0.00422705	0.0261519	0.0119092	0.000468604	0.00178147	0	0.00793301	0.00479452		0.00605694	0.00477961	0.000365097	0	0	0
r7	0.00734619		0.000991572	0.00166556	0.00178571	0.00880088	0.0177404		0.00944559	0.00618982	0.0107744	0.0080819	0.0189135	0	0.000716332	0.00136116	0.00784656	0.00450789		0.0120798	0.00419287	0	0.000645161	0	0
r8	0.0210364		0.00208478	0.00519751	0.00189538	0.0130073	0.0217597	0.0580913	0.00934579	0.0172987	0.00516129	0.00106952	0.0243218	0	0	0.000493827	0.00218436	0.00464756		0.0182894	0.00643883	0	0	0	0.000839631
r9	0.010929		0.00972222	0.0086145	0.0101351	0.01082	0.0139335	0.050996	0.0234427	0.0126404	0.00379987	0	0.0275811	0	0	0.000454959	0.0108554	0.00574713		0.0280788	0.00977995	0	0	0.000667557	0
r10	0.0115848		0.00957592	0.00873999	0.00798991	0.00975177	0.00807537	0.0700083	0.0298507	0.0156148	0.00205903	0	0.0424929	0	0	0	0.00877193	0.0103189		0.0383693	0.0237569	0	0.000616143	0.00091659	0
r11	0.0164609		0.0333651	0.00360198	0.00107817	0.0266889		0.0605187	0.030837	0.0409266	0.00447284	8.40512	0.0644974	0	0.00172414	0	0.0134189	0.0191693		0.0297582	0.0225685		0.000643501	0.00167364	0.00198807

## Sheet: Subtype 03
	CFS0047	CFS0048	CFS0049	CFS0052	CFS0055	CFS0056	CFS0062	CFS0063	CFS0064	CFS0066	CFS0068	CFS0069	CFS0070	CFS0153	CFS0154	CFS0157	CFS0041	CFS0051	CFS0058	CFS0059	CFS0067	CFS0156	CFS0162	CFS0164	CFS0178
region	Subtype 03	Subtype 03	Subtype 03	Subtype 03	Subtype 03	Subtype 03	Subtype 03	Subtype 03	Subtype 03	Subtype 03	Subtype 03	Subtype 03	Subtype 03	Subtype 03	Subtype 03	Subtype 03	Subtype 03	Subtype 03	Subtype 03	Subtype 03	Subtype 03	Subtype 03	Subtype 03	Subtype 03	Subtype 03
ORB_l1	0.41533		0.0473684	0.2	0.596226	1.39482	0.497427	2.05725	0.223438	0.798077	0.393103	0.0221729	0.363104	0.0915141	0.00429185	0.00988142	2.27685	0.159329	0.0852576	0.725681	0.742173	0	0.0347648	0.027027	0.0652174
ORB_l23	0.484472		0.0693069	0.234094	0.700739	1.45065	0.594243	1.88921	0.129813	0.771641	0.404542	0.0335014	0.429544	0.0825503	0.000809062	0	1.55426	0.14375	0.0565709	0.628845	0.775091	0	0.0151643	0.0221654	0.0412371
ORB_l5	0.265766		0.0462754	0.106908	0.44898	0.986916	0.236463	1.42683	0.0441315	0.488316	0.223308	0.044711	0.18	0.0338028	0.00484848	0	0.897973	0.0967742	0.0213439	0.291014	0.465347	0	0.00685518	0.00820793	0.0138018
ORB_l6	0.143608		0.0183673	0.0614173	0.0811359	0.302671	0.0720268	0.531209	0.00711238	0.201961	0.0482375	0.0118203	0.0154062	0.0056338	0	0	0.311419	0.0283186	0	0.0745968	0.132653	0	0.00137741	0	0.00170358
FRP_l1	0.404255			0.316239	0.403226	1.80992	0.583815	1.54974	0.228972	0.719697	0.367089	0.0664062	0.426471	0.161905	0.0120968		1.95172	0.215909	0.0797872	0.690058	0.628821	0	0.0454545	0.047619	0.078125
FRP_l23	0.394495			0.197917	0.211957	1.67683	0.666667	1.67027	0.174138	0.805112	0.449225	0.06875	0.407767	0.103448	0.0057971		1.91224	0.241758	0.0841584	0.865169	0.61794	0	0.0280899	0.0344828	0.0388889
MO_l1	0.370177		0.243517	0.23817	0.306122	1.94015	0.675287	1.72256	0.279793	0.877688	0.461538	0.0189873	0.528916	0.0790569	0.0131579	0.00530035	2.10574	0.292257	0.0692124	0.887218	0.90873	0.00242131	0.0851955	0.0242424	0.0262467
MO_l23	0.447889		0.208394	0.218164	0.310633	1.99669	0.975207	2.04004	0.195469	0.963731	0.42607	0.0196507	0.55743	0.10151	0.0165816	0.0103627	2.72387	0.290755	0.0771955	1.05542	0.828118	0	0.0639731	0.0203851	0.0327869
MO_l5	0.245709		0.0945826	0.156286	0.316942	1.29495	0.457125	1.53085	0.0648749	0.71752	0.248531	0.0219823	0.254431	0.0359788	0.0038674	0.00375657	1.61935	0.151665	0.0330317	0.498749	0.530416	0.000892857	0.0206693	0.0148387	0.0119856
MO_l6	0.0967742		0.0266289	0.0612125	0.0887097	0.498274	0.119743	0.616512	0.0058508	0.317861	0.0259192	0.0114713	0.0355257	0.00503145	0	0	0.487893	0.0458015	0.00227273	0.106777	0.194915	0	0.00133333	0.0022748	0.000521648
SS_l1	0.412821		0.215774	0.249042	0.151899	2.02295	1.14141	2.09386	0.264151	0.955357	0.263682	0.275395	0.5625	0.0452261	0.0318182	0.0104439	2.73734	0.263889	0.0412844	1.03552	0.856373	0	0.0527344	0.00941176	0.0111111
SS_l23	0.472376		0.220506	0.237187	0.12985	2.2301	1.07935	2.32718	0.255158	0.966333	0.38722	0.100125	0.624502	0.0536429	0.02595	0.0125241	3.58652	0.300609	0.0259638	1.14815	0.758427	0	0.0655412	0.011236	0.0032175
SS_l5	0.263791		0.0885006	0.139785	0.0836055	1.67303	0.474409	1.49123	0.0961403	0.688719	0.216771	0.0925727	0.251765	0.0200429	0.00860585	0	1.85981	0.163542	0.0121598	0.50713	0.570544	0	0.0106007	0.0037594	0.00136612
SS_l6	0.11942		0.018794	0.0509515	0.0146932	0.678104	0.119238	0.594243	0.0146062	0.318471	0.0404917	0.0600185	0.0505872	0.00287908	0.000799361	0	0.609524	0.0730296	0.00278746	0.130647	0.1496	0	0.00125707	0	0
PTLp_l1	0.409639	0.116667	0.155963	0.0519481	0.145038	1.60163	0.712963	2.22137	0.259494	0.65625	0.194118	0.586667	0.653061	0.0344828	0.0121951	0	3.04717	0.194805	0.0163934	0.867257	1.05769	0	0.0405405	0.0135135	0
PTLp_l23	0.360515	0.021978	0.198473	0.0612245	0.118644	1.44361	0.892857	2.16129	0.2103	0.871212	0.269504	0.519737	0.450276	0.0625	0.0104712	0.0105263	2.94977	0.189723	0.0190476	1.13077	0.67	0	0.033557	0.00584795	0
PTLp_l5	0.302439	0	0.0936556		0.076412	1.34211	0.550898	1.50394	0.064257	0.811828	0.191304	0.188153	0.322115	0	0.00564972	0	2.21579	0.179894	0.0207254	0.475556	0.628458	0	0.0137931	0.00694444	0
PTLp_l6	0.0769231		0.0311419		0.0124224	0.583893	0.151832	0.520833	0.0119522	0.361446	0.0462428	0.0104167	0.0793651	0.00900901	0	0	0.530387	0.0546218	0	0.112676	0.204348	0	0	0	0
VIS_l1	0.214286	0.0186335	0.159375	0.122677	0.0980736	1.37664	0.621374	2.31538	0.215909	0.539028	0.152017	0.0967742	0.461749	0.0130548	0.0213568	0	2.2234	0.116424	0.00651466	0.835052	0.697391	0	0.0198473	0.00206186	0
VIS_l23	0.275897	0.00788436	0.148848	0.09538	0.0766739	1.35934	0.556701	1.87544	0.114155	0.667451	0.121734	0.233508	0.33665	0.00589536	0.0138996	0	2.1008	0.176431	0.00333333	0.735398	0.570694	0	0.00841121	0.00191571	0
VIS_l5	0.151747	0.00249377	0.0897736	0.0961538	0.0569728	1.1773	0.59893	1.47077	0.0738318	0.502895	0.109813	0.420097	0.318321	0.00233372	0.00630252	0.00111607	1.23616	0.151604	0.0031348	0.37513	0.486545	0	0.004561	0	0.00114679
VIS_l6	0.0677966	0.00206186	0.0306407	0.0203822	0.0018797	0.486577	0.14	0.346348	0.00974659	0.212737	0.0401855	0.326656	0.0676393	0	0.00175747	0	0.328125	0.0570048	0.00165563	0.0892857	0.150706	0	0	0	0
RSP_l1	0.0702341	0.00603622	0.116505	0.0619946	0.016129	0.590164	0.309645	1.16151	0.0514469	0.457921	0.087886	0.263158	0.163043	0	0.0263158	0	0.894737	0.0502793	0.00683371	0.442509	0.313993		0	0	0
RSP_l23	0.0202899	0.00483676	0.0939086	0.0744382	0.0228216	0.38983	0.333866	1.18322	0.111111	0.474097	0.0520548	0.199599	0.125984	0.0015873	0.0132827	0.00226757	0.963636	0.0574713	0.00342466	0.31746	0.313559	0	0.00271739	0	0
RSP_l5	0.04	0	0.0524781	0.0626566	0.0411899	0.955665	0.513986	0.832714	0.134111	0.253012	0.236641	0.260347	0.331942	0	0.00925926	0	0.36255	0.0443864	0.0042735	0.217391	0.243137	0	0	0	0.0034965
RSP_l6	0.0285714	0	0.00588235	0.017341	0	0.395522	0.160763	0.166667	0.013245	0.0306122	0.0580645	0.256522	0.12037	0	0	0	0.0651163	0.0229008	0	0.062069	0.0982659	0	0	0	0
CA1_so	0.193974	0.00803213	0.0344828	0.0847953	0.0329412	1.00388	0.300505	1.35084	0.111538	0.349372	0.076087	0.157699	0.218527	0.00505051	0	0	0.72766	0.0753564	0	0.225877	0.854478	0	0	0	0
CA1_sp	0.0414201	0	0	0.0186335	0.0131579	0.124088	0.0234375	0.12234	0	0.0298507	0.00469484	0.161677	0.0287356	0	0	0	0.0238095	0.0124224	0	0.0338983	0.0930233	0	0	0	0
CA1_sr	0.271989	0.0273973	0.108793	0.166994	0.0821918	1.38573	0.436055	1.78895	0.112707	0.612994	0.124191	0.258772	0.395833	0.0167939	0.00162338	0.001443	1.55556	0.196078	0.00809717	0.526087	0.877608	0	0.00431034	0	0
CA1_slm	0.0492308	0	0.00303951	0.00995025	0	0.432749	0.0331754	0.753894	0.027668	0.102113	0.0115274	0.143396	0.0234742	0	0	0	0.111524	0.0172911	0	0.0447154	0.19398	0	0	0	0
CA2_so	0.0120482	0	0	0	0	0.0818182	0	0.0306122	0	0.0333333	0	0.483516	0	0	0	0	0	0	0	0	0.0722892	0	0	0	0
CA2_sp	0	0	0	0	0	0.0232558	0	0	0	0	0	0.64	0	0	0	0	0	0	0	0	0	0	0	0	0
CA2_sr	0.0361446	0	0	0.0169492	0	0.0568182	0.0133333	0.183908	0	0.0361446	0	0.277778	0.0147059	0	0	0	0.016129	0		0.0210526	0.137931	0	0	0	0
CA2_slm	0	0	0	0	0	0	0	0	0	0.0344828	0	0.0294118	0	0	0	0	0.0612245	0	0	0	0	0	0	0	0
CA3_so	0.0440678	0.00495049	0.00510204	0.0227273	0	0.175532	0.0127389	0.14	0	0.0988372	0.00609756	0.00568182	0.02	0	0	0	0.0812183	0.0193237	0	0.0410959	0.0569106	0	0	0	0
CA3_sp	0.00684932	0	0	0.0117647	0	0.175573	0	0.220779	0	0.0243902	0.015625	0	0.029703	0	0	0	0	0.00884956	0	0.028169	0	0	0	0	0
CA3_sr	0.115512	0	0.0619469	0.00675676	0.0144928	0.386935	0.059322	0.402516	0.02	0.20904	0.0159574	0	0.0780142	0	0	0	0.2	0.0292398	0	0.09375	0.175	0	0	0	0
CA3_slm	0	0.025	0.0344828	0	0	0.037037	0.0322581	0.0645161	0	0.0606061	0	0	0	0	0	0	0.15	0	0	0.0645161	0.0263158	0	0	0	0
DG_gr	0.00569801	0	0	0	0	0	0	0.011583	0	0.0164835	0	0.0209205	0	0	0	0	0	0	0	0	0.0184502	0		0	0
DG_Hil	0.0472441	0	0.0131579	0.013986	0.00684932	0.145455	0.0296296	0.150376	0.00507614	0.0989011	0.00471698	0.00571429	0.0518135	0	0	0.00518135	0.0348837	0.00809717	0	0.0252101	0.129464	0	0	0	0
DG_mo	0.06588	0	0.0197109	0.0325497	0.00848896	0.190225	0.140794	0.320171	0.0108696	0.116176	0.0184783	0.0342368	0.0781711	0.00313972	0	0	0.107595	0.0148936	0	0.0886243	0.261598	0	0	0	0
SUB_mo	0.00862069	0	0.0555556	0.0344828	0.0408163	1.47244	0.875	1.70393	0.175141	0.652741	0.376374	0.00348432	0.128205	0	0	0	0.137255	0	0	0.51532	0.725434	0	0	0	0
SUB_pys	0.208154	0.0389016	0.196388	0.115	0.0833333	0.419753	0.16	0.473684	0	0.0673077	0.0625	0	0.552124	0.0143369	0.0194805	0.00271003	1.52414	0.16453	0.0341207	0.0416667	0.316667	0	0.00692042	0.00671141	0
BST	0.0824742		0.00546448	0.0470085	0.0757576	0.464789	0.358696	0.371015	0	0.26738	0.0772358	0	0.103448	0.00626959	0.00374532	0	0.609272	0.0392157	0	0.165563	0.195455	0	0	0.00704225	0
Cau	0.104348		0.0425532	0.110406	0.135688	0.60225	0.44413	0.883173	0.01812	0.339875	0.150308	0.00220264	0.163946	0.0114943	0.0015015	0.001853	0.689338	0.0484027	0.0083211	0.2017	0.340639	0	0.00777977	0.00447427	0.00629723
Put	0.198825		0.0659394	0.09729	0.0723684	0.700383	0.253472	1.29333	0.0537157	0.349409	0.143706	0.00354411	0.209589	0.0238552	0.000907235	0.000902527	0.934049	0.057255	0.0133364	0.231283	0.277611	0.00044833	0.00571879	0.00814378	0.0125
EPal	0.178407			0.0698869	0.0260022	0.372968	0.151715	0.936777	0.0127389	0.296117	0.0502793	0.00233645	0.168675	0.011828	0.0018622	0	0.783435	0.0287081	0.00786164	0.104126	0.143791	0	0.00507614	0.00230947	0.00772947
IPal	0.00302572		0.00434783	0.004914	0.0190931	0.0056391	0.00106838	0.0242261	0.00790861	0.00488998	0.00505618	0	0.00314961	0	0	0.00300752	0	0	0.00428725	0.02125	0.0511416	0	0	0.00477897	0
VStr	0.0686654		0.0172018	0.0634921	0.0762565	0.163636		0.909677	0.0497454	0.279133	0.128927	0.00181884	0.123509	0.011502	0	0.00356888	0.256477	0.0246914	0.017094	0.127583	0.199078	0.000746826	0.00983837	0.00570207	0.0159236
VPal	0.00260756		0.0023015	0	0.00112613	0.150215	0	0.0697897	0.00351494	0.0181818	0.00533808	0.000905797	0.00209864	0	0	0	0.0485933	0	0.00141243	0.0763636	0.00368324	0	0	0	0.00151515
TuStr1	0.0519126		0.021164	0.0509259	0.0569395			0.441718	0.046595	0.193252	0.163978	0.00325733	0.144033	0.00526316	0	0.0078125	0.240924		0.0152091	0.110599	0.17193	0	0.0149254	0	0.0315789
TuStr2	0.0394737		0.00390625	0.0345912	0.0596026			0.224138	0.0188679	0.183246	0.0520833	0	0.096	0	0	0.00724638	0.087156		0.0240964	0.089172	0.113772	0	0.00413223	0	0.02
TuStr3	0.0636042		0.00613497	0.0239651	0.0503145			0.437757	0.0694444	0.137447	0.0570801	0.00429185	0.0945946	0.0055325	0	0	0.0921053		0.0116129	0.0618182	0.103448	0	0.00551471	0	0.0202206
TuPal1	0.0589744		0.0424837	0.0869565	0.0585106			0.711443	0.089172	0.214058	0.129477	0	0.232394	0.0344828	0	0.00253807	0.54	0	0.0368421	0.161074	0.260073	0.00671141	0.00395257	0	0.0408163
TuPal2	0.0344828		0.0186567	0.0454545	0.04			0.5	0.0376569	0.116279	0.0590717	0	0.125424	0.00625	0	0	0.211429	0	0.02	0.0948905	0.0744681	0	0.0140187	0.00552486	0.0169492
TuPal3	0.0344828		0.0247934	0.0232558	0.0430622			0.59436	0.0498866	0.29003	0.0670103	0	0.117647	0.00287356	0	0.00168067	0.229167	0	0.01	0.0598592	0.0737527	0.0128205	0	0.00688073	0.00763359
HDB	0.00707547		0.00334225	0.00250627	0.0027248		0.0056391	0.0719323	0.00415512	0.0385051	0.00364078	0.000653595	0.00915565	0.00342173	0.000925069	0.000938967	0.00826446	0.00243902	0	0.00101885	0.009839	0	0	0	0.00206825
SIB	0.00371747		0.00130548	0.00178571	0.00549451	0.00327332	0.0057971	0.0521822	0.00312989	0.0194004	0.00521739	0	0.00136426	0.00282087	0	0	0.00858369	0.0010627	0	0.00465839	0.00943396	0	0	0.00727273	0.00223964
OB_gl				0.00235849	0.029661			0.0367516	0.0129534	0	0.0158996	0.0191657	0.00219941	0.00142045	0	0			0.00306279	0.00356295	0.043239	0	0	0	0
OB_gr				0.00961837	0			0.0766092	0.00100719	0.0266393	0.0233906	0.0269321	0.00390851	0.00239234	0	0			0.000547046	0	0.0658579	0	0	0	0.00413223
OB_ipl				0.0106383				0.0563798	0	0.114286	0.0147601	0.0244798	0.00612557	0	0	0			0.00222222	0.00647249	0.120301	0	0	0	0.01
OB_mtr			0	0	0.0243902			0.0842912	0	0	0.0155902	0.0131148	0.00220751	0.00224719	0	0			0	0.00495049	0.0526316	0	0	0	0.0166667
OB_opl			0	0.0016129	0.0115741			0.0504234	0.00121433	0.0288462	0.00698487	0.0247806	0.00188501	0.0016022	0	0			0.00116913	0.00205931	0.039653	0	0	0	0
AON1	0.123324		0.0115237		0.0828729	0.164534		0.307551	0.0192947	0.167838	0.0514286	0.00890472	0.0252427	0.0056899	0	0	0.118943	0.00662252	0.00639854	0.0394022	0.19697	0	0	0.000599161	0.0324324
AON2	0.0572917		0.0142857		0.0265487	0.144197		0.690141	0.0357711	0.358047	0.118445	0	0.0402124	0.00671141	0	0	0.0875912	0.0192308	0.0136157	0.102079	0.166154	0	0	0.00328407	0.0248619
AON3	0.121951		0			0.0699482		0.535211	0.00497512	0.434783	0.0178218	0	0	0.05	0		0.103448	0	0.00578035	0.155556	0.0246914	0	0.027027	0	0
LPrP1	0.0833333		0.0169492		0.0704225	0.52381		0.69697	0.0111111	0.317829	0.0866142	0	0.173913	0.00884956	0	0	0.241379	0.020202	0.0104167	0.137255	0.733333	0	0	0.0104167	0.00641026
LPrP2	0.119403		0.00298507		0.208633	0.714286		0.744076	0.0304878	0.331858	0.138528	0.00436681	0.0967742	0	0	0	0.568627	0.011976	0.00990099	0.131356	0.586207	0	0	0	0.015625
LPrP3	0.0674157		0.00600601		0.133117	0.408		0.676364	0.0197183	0.273743	0.0607735	0.00197628	0.0771812	0.013245	0	0	0.246032	0.0165975	0.0027933	0.134228	0.145199	0	0	0	0
Bec	0.101449		0.0210526		0.00985222	0.0747664	0	0.20155	0.00390625	0.03	0.020979	0	0.0124481	0	0		0.0961538	0.0140845	0	0.0167598	0.0544554	0	0	0
Cla	0.0258621		0.0140845		0.0373832	0.274194	0	0.418301		0.201923	0.0304878	0.005	0.0155039	0.00578035	0	0	0.100917	0.012766	0	0.0666667	0.0291262	0	0	0
Ven	0.037234		0	0.017192	0.00278552	0.00884956		0.218935	0.00559701	0.0404762	0	0	0.0120275	0	0	0	0.109091	0.00193798	0	0.00704225	0.00915332	0	0	0	0.00407332
VPrP1	0.0823864		0.00536193	0.0357143	0.02	0		0.440313	0.0332542	0.135762	0.0335196	0	0.0219512	0	0	0	0.0671642	0.00961538	0.0111248	0.0315186	0.0940594	0	0	0	0.0139721
VPrP2	0.024911		0.00879121	0.0263158	0.0222222	0.00480769		0.404444	0.054755	0.145251	0.0487288	0.00546448	0.0213178	0.00319489	0	0	0.030303	0.00692042	0.00878735	0.0427807	0.114465	0	0	0.00234192	0.00791557
VPrP3	0.0649718		0.0030581	0.021978	0.0263158	0.0197628		0.325301	0.0181269	0.116608	0.0262626	0	0.00775194	0.00217391	0	0	0.0911458	0.00589391	0	0.0167224	0.069697	0	0	0	0.0130548
PHyA	0		0	0.00138249	0.00614828	0.00817556	0.00212766	0.0338635	0.00632911	0.00832178	0.00324091	0.000687285	0.00310438	0	0.000798085	0	0.0017316	0.000648088	0.000583431	0.00729443	0.00411765	0	0.000504032	0	0.000636132
THyA	0.00431965		0.0017331	0.00441258	0.00721311	0.00417537	0.0163934	0.0556975	0.00493495	0.0259128	0.00192678	0.00121803	0.00609013	0	0	0	0.0045977	0	0.000903342	0.0119109	0.00682773	0	0.000732064	0.0011325	0.000634518
Rt	0.00117786		0.00371402	0.00162602	0.00572082	0.00140252	0	0.0167732	0.00265252	0.00746269	0.00145138	0	0.00246914	0.00213904	0.00101523	0	0.00583431	0.00196464	0.0011976	0.00100402	0.00575264	0.00102041	0.00221976	0.000704225	0
VPL	0.0034188		0.00114025	0.0015625	0	0.002331	0.00185529	0.0159696	0.00323974	0.00734694	0.00390625	0.000910747	0.000561798	0	0	0	0.00274223	0.000944287	0	0.00172414	0.00886001	0.001287	0	0	0
ZI	0.00408998		0	0.00301205	0.00121507	0.0072	0.015544	0.0841122	0.00870827	0.0140845	0.00185529	0	0.00126743	0	0	0	0.00319489	0.00185185	0	0.00312175	0.0141066	0	0	0	0
p3Tg	0		0	0	0.00662252	0.0156863	0.00487805	0.0773481	0.00325733	0.00884956	0	0	0.00344828	0	0	0	0	0	0	0.0149254	0.00483092	0	0	0	0
p3SNC	0.00714286		0	0	0.0151515	0	0	0.0657895	0	0.0263158	0	0.00775194	0	0	0	0	0	0	0	0.029703	0.00558659	0.00729927	0	0	0
p3SNR	0		0	0	0	0.00254453	0	0.00555556	0	0	0	0	0	0	0	0	0	0	0	0	0	0	0	0	0
LD	0.00514139		0.00120627	0.00147059	0	0.0106809	0	0.0341556	0.00295858	0.0261194	0.00706215	0.0118243	0.0261682	0	0	0	0.02079	0.0035461	0	0.00810373	0.0330709	0	0	0	0
LP	0		0.00314663	0.00512821	0.00405405	0.042328	0.0168919	0.0977528	0.0125392	0.0603675	0.0206522	0.0180412	0.00608273	0.00184162	0	0	0.0427928	0.00679348	0.00218818	0.0198105	0.032967	0	0.00134409	0	0
Po	0.00235018		0.000919963	0.00986343	0.00737705	0.0556687	0.0465549	0.0929839	0.0184874	0.0436288	0.00574713	0.00892193	0.0221402	0.00154799	0	0.00126662	0.038206	0.00922131	0.00192061	0.0250784	0.0398796		0.00323887	0	0
VPM	0.000937207		0	0.00541516	0.00597729	0.0263672	0.00601504		0.0194461	0.0238582	0.0114583	0.0132296	0.0256171	0.000614628	0	0	0.00331345	0.00196541	0	0.0205105	0.0301386	0	0.000518941	0.000539957	0
SPF	0.00403226		0	0.00377358	0.00507614	0.01766	0.0273973	0.0934343	0.00506329	0.0248227	0.0075188	0.00266667	0.0120898	0	0	0	0.026738	0.0105263	0	0.0172911	0.0274914	0	0	0	0
p2LimRt	0		0	0.00487805	0	0.00578035	0	0.0277778	0.003861	0.00754717	0.00595238	0	0	0	0	0	0	0	0	0	0.0136364	0	0	0	0
PR	0		0	0	0	0.00480769	0.00641026	0.0731707	0.00613497	0.00847458	0.0136986	0	0.00421941	0	0	0	0.02	0	0	0.00566572	0.0105634	0	0	0	0
p2SNC	0		0	0	0	0.00420168	0.00740741	0.0666667	0	0.0153846	0	0	0	0	0	0	0	0	0	0.00684932	0.00625	0	0	0	0
p2SNR	0		0	0	0	0	0	0.00884956	0	0	0	0	0	0	0	0	0	0	0	0	0	0	0	0	0
APT	0.011396		0.00696864	0.00475737	0.00206754	0.00878477	0.00458415	0.0387597	0.00498931	0.00673401	0.00139373	0.00192493	0.0016142	0	0	0	0.0175439	0.00290698	0	0.00189036	0.00667939	0.00131579	0	0	0
JcP	0.0191693		0.00333333	0.00329489	0.000795545	0.0154639	0.0109141	0.0253731	0.0015625	0.00689655	0	0.00258844	0.00135501	0	0	0	0.0252101	0.0019802	0	0.00673401	0.010395	0	0	0	0
LT	0.00837989		0.00380228	0.00335008	0	0.00793651	0.0133869	0.0495751	0.00289017	0.00689655	0.00152905	0.0621514	0.00505689	0	0	0	0.00877193	0.00215054	0	0	0.0320151	0	0	0	0
p1LimRt	0.00819672		0.0163934	0	0.00226244	0.00581395	0.00684932	0.0212766	0	0.00483092	0	0.0327456	0	0	0	0	0.0153846	0	0	0.00854701	0.0157068	0	0	0	0
p1BRt	0.0294118		0.00740741	0	0	0.00645161	0.00858369	0.0357143	0.00318471	0.00444444	0	0.00497512	0	0	0	0	0.0145985	0	0	0	0	0	0	0	0
p1SNC	0		0	0	0	0.0103093	0	0.0847458	0	0.0149254	0	0.00877193	0	0	0	0	0.0102041	0	0	0.0151515	0.0111111	0	0.00492611	0	0
p1SNR	0		0	0	0	0	0	0.0104167	0	0.00311526	0	0.00195312	0	0	0	0	0	0	0	0	0	0	0	0	0
TG	0.0136519		0.0106383	0.00272727	0.00305011	0.02886	0.0132964	0.0607321	0.00744048	0.0158103	0.00163399	0.106829	0.00234926	0	0	0	0.0165563	0.00125786	0	0.0134529	0.0300752	0	0	0	0
SC	0.00752545		0.00773694	0.00173951	0.00195236	0.0463345	0.0247253	0.0989209	0.00663767	0.0162973	0.00170815	0.212579	0.00420946	0.000309789	0	0	0.0237691	0.00196335	0	0.00917431	0.0381753	0.000334672	0	0	0.000480538
IC	0.00814269		0.00682594	0.00772532	0.0020555	0.0904325	0.0185676	0.155743	0.0128205	0.0209205	0.00657714		0.0485243	0.000227221	0.000672043	0.000206101	0.0273344	0.00671661	0	0.0152447	0.0461205	0.000197161	0.00081103	0.000330251	0.000216685
m1LimRt	0.0198676		0	0	0	0.0110701	0.00934579	0.0251046	0.00215285	0.00619195	0.00319489	0.258333	0.00673401	0	0	0	0.00862069	0.00381679	0	0.00465116	0.00266667	0	0	0	0
m1BRt	0		0	0	0	0.00505051	0	0.0191257	0.00179533	0.00288184	0	0.165289	0	0	0	0	0	0	0	0	0.00542005	0	0	0	0
m1SNC	0		0	0	0	0.0238095	0	0.015873	0	0	0	0.106195	0	0	0	0	0.0181818	0	0	0	0	0	0	0	0
m1SNR	0.00251256		0	0	0	0	0	0.0248447	0	0.00218341	0	0	0	0	0	0	0.00307692	0	0	0	0	0	0	0	0
m2A	0.00167504		0.00168919	0.00479042	0.00291829	0.072956	0.0162003	0.0617597	0.00120048	0.011254	0.00919118		0.0102459	0	0	0	0.0198676	0.00384615	0	0.0015873	0.0183276	0	0	0	0
SCnf	0		0.0217391	0	0	0	0	0.0275229	0	0.0106383	0.0123457	0.227273	0	0	0	0	0.0512821	0	0	0	0	0	0		0
m2BRt	0		0	0	0.00641026	0.00662252	0.0212766	0.0218978	0	0.00632911	0	0.245714	0	0	0	0	0	0	0	0	0.00970874	0	0	0	0
m2SNC	0		0	0	0	0	0.0151515	0.047619	0	0.0133333	0	0.184615	0	0	0	0	0.027027	0	0	0	0.0220588	0	0	0	0
m2SNR	0		0	0	0	0	0.0117647	0.00714286	0	0	0	0.01875	0	0	0	0	0	0	0	0	0	0	0	0	0
CB_gr	0.0603448		0.0506856	0.0277734	0.0166936	0.434528	0.175926	0.532147	0.129239	0.149805	0.0249581	0.0616827	0.309258	0	0.00504573	0	0.103421	0.0227625	0.00100756	0.177328	0.159896	0	0.000780031	0	0
CB_mo	0.0104558		0.00866005	0.00455285	0.00221445	0.139964	0.0175695	0.221977	0.0245289	0.0349313	0.00173285	0.0560547	0.0873916	0	0.000214915	0	0.0125258	0.00385494	0	0.0288478	0.028133	0	0	0	0
CBN	0		0.00122549	0	0	0.00203459		0.0109589	0.00192123	0.000870322	0	0.0551918	0.0013986	0	0	0	0.00200401	0.00182482	0	0.00809717	0.00102354	0	0	0	0
isA	0.00373832		0.00189274	0.00226391	0.00554529	0.0159444	0.0196614	0.0510025	0.00574438	0.0104657	0.00186706	0.0651837	0.00912964	0	0.00154321	0	0.00589159	0.00226904	0	0.00298954	0.00791937	0.000520833	0	0.000551876	0.000924214
isLimRt	0.0113636		0.01	0	0	0.0139373	0.0273224	0.00638978	0	0.00925926	0	0.213816	0	0	0	0	0	0.00714286	0	0	0.0142857	0	0	0	0
isBRt	0		0	0.00917431	0	0.00502513	0.0102041	0.0237389	0	0	0	0.238462	0	0	0	0.00826446	0	0	0	0	0	0	0	0	0
isSNC	0		0	0	0		0	0.0384615	0	0	0	0.214286	0.008	0	0	0	0	0	0	0	0.00917431	0	0	0	0
isSNR	0		0	0	0	0	0	0.0344828	0	0.00452489	0	0.0537634	0	0	0	0	0	0	0	0.0045045	0.00766284	0	0	0	0
r1	0.00208551		0.00157233	0.00225734	0.00178094	0.00470958	0.0065666	0.022932	0.00444664	0.00592008	0.000430478	0.112803	0.00539957	0.00201748	0	0.000508906	0.00318878	0.00367347		0.00507872	0.00471698	0.000901307	0	0	0.000403877
r2	0.00598151		0	0.00254291	0.00420168	0.00830861	0.00675169	0.0565908	0.00454841	0.00479616	0.000572082	0.0659204	0.0107643	0.000621118	0	0	0.00560748	0.00140647		0.00253968	0.00555942	0	0.000675676	0	0.00100908
r3	0.00161551		0.00152439	0	0.0013181	0.00779347	0.0119904	0.0711501	0.00494777	0.00695322	0.00138985	0.0432295	0.00606395	0	0	0	0.000601685	0		0.00353893	0.00656455	0	0	0	0
r4	0.00274537		0.00157233	0	0.000963855	0.0054672	0.00701262	0.0440882	0.00920069	0.00209205	0.000730994	0.0227008	0.00454545	0	0	0	0.00140351	0		0.00321199	0.00125865	0	0	0	0.000618429
r5	0.0021645		0.000408664	0.00522193	0.00151057	0.00374065	0.00766773	0.0462404	0.00215424	0.0047619	0.000831255	0.00810185	0.0090307	0	0	0.00129814	0.00342936	0		0.00461894	0.00123305	0	0.000487092	0	0
r6	0.00205339		0	0	0	0.00289715	0.00894701	0.0512325	0.00599042	0.00365764	0.00181159	0.0105853	0.00744325	0.000468604	0	0	0.00132217	0.000684932		0.00363416	0.0015932	0	0	0	0
r7	0.00275482		0.000991572	0.000666223	0	0.00275027	0.015873		0.00410678	0.00481431	0.003367	0.00269397	0.00523139	0.000626959	0	0	0.00261552	0		0.00472689	0.00104822	0.000449236	0	0	0
r8	0.0030785		0.00416956	0.0010395	0.00189538	0.00468262	0.00756859	0.0593361	0.00439802	0.00665336	0.00580645	0.000534759	0.0121609	0	0	0	0.00349498	0.00309837		0.00591716	0.00198118	0	0.000753012	0.000709723	0
r9	0.00327869		0.00625	0.00179469	0.000375375	0.00284738	0.0160772	0.0541833	0.00669792	0.00561798	0.00189994	0	0.0141633	0	0	0	0.00173686	0.00383142		0.00738916	0.00293399	0.000623053	0	0	0
r10	0.00324374		0.0157319	0.002185	0.000841043	0.00886525	0	0.0584093	0.0134328	0.00585556	0.00137268	0	0.0174693	0	0	0.000442674	0.00533944	0.00938086		0.00479616	0.00331492	0	0.000616143	0	0
r11	0.00308642		0.0552908	0.00225124	0.00215633	0.0175146		0.0629889	0.010279	0.00694981	0	0.220149	0.0296339	0	0	0	0.0105018	0.00638978		0.0105394	0.00161204		0	0	0

## Sheet: Subtype 04
	CFS0047	CFS0048	CFS0049	CFS0052	CFS0055	CFS0056	CFS0062	CFS0063	CFS0064	CFS0066	CFS0068	CFS0069	CFS0070	CFS0153	CFS0154	CFS0157	CFS0041	CFS0051	CFS0058	CFS0059	CFS0067	CFS0156	CFS0162	CFS0164	CFS0178
region	Subtype 04	Subtype 04	Subtype 04	Subtype 04	Subtype 04	Subtype 04	Subtype 04	Subtype 04	Subtype 04	Subtype 04	Subtype 04	Subtype 04	Subtype 04	Subtype 04	Subtype 04	Subtype 04	Subtype 04	Subtype 04	Subtype 04	Subtype 04	Subtype 04	Subtype 04	Subtype 04	Subtype 04	Subtype 04
ORB_l1	10.0856		2.54211	4.91429	15.5358	32.2395	15.7479	42.8702	6.69375	16.5904	9.17241	1.32594	12.5022	4.34609	0.414163	0.798419	38.7637	4.87002	5.23446	15.5934	16.2762	0.105785	2.12679	1.90302	3.33696
ORB_l23	10.6291		3.35479	5.53661	16.6256	34.8026	18.8403	38.9752	6.01485	16.7007	10.0561	2.1214	14.0946	3.71342	0.321197	0.563574	32.8481	4.90139	4.15057	14.7184	17.2878	0.0873544	1.6765	1.6965	2.93814
ORB_l5	7.1242		2.5158	4.1324	13.6778	28.0505	11.0646	34.8735	2.91268	13.5302	7.81579	2.76663	8.73517	2.46948	0.192727	0.187793	25.2767	3.30645	1.66087	9.84501	12.8181	0.0404281	0.804627	0.808482	1.43789
ORB_l6	4.66375		1.38163	2.34016	3.50304	12.2967	5.30318	17.2125	0.590327	6.39216	2.90538	0.865248	1.70308	0.960563	0.0379242	0.139344	13.7612	1.58319	0.252809	2.95968	4.44133	0.0170455	0.260331	0.275132	0.507666
FRP_l1	9.97872			5.48718	7.1129	35.4545	16.2023	34.8063	7.35981	14.3864	7.95253	3.60156	13.1127	4.82857	0.758065		32.1793	6.27273	3.82447	15.5322	13.1397	0.170213	1.70202	1.97619	3.73438
FRP_l23	10.1743			5.40104	7.46196	38.3598	20.1871	36.9405	5.96552	16.5911	8.4148	3.07375	13.3916	4.89224	0.895652		37.037	7.72527	4.29703	15.6854	13.9003	0.266355	2.47191	1.50575	3.19444
MO_l1	8.96142		6.87711	5.39274	8.23265	40.0135	19.1264	37.5122	8.75389	17.9207	9.0704	1.04219	16.3072	4.56172	1.24836	1.18375	41.3721	7.33915	3.86158	17.6992	18.373	0.329298	4.27793	1.69091	2.85827
MO_l23	9.81546		6.66764	5.83229	8.38112	44.0948	25.9744	41.347	7.24625	19.5499	10.4163	1.21266	17.2867	4.87767	1.58546	1.70155	50.1117	7.62037	4.92351	18.8976	17.3956	0.359152	4.22896	1.99547	3.1909
MO_l5	7.31093		3.77353	4.53864	9.74072	33.0388	17.1419	35.5863	2.83735	16.6147	7.18391	1.39568	10.6644	2.35926	0.602762	0.571751	35.3622	4.91885	2.09683	13.2052	13.1158	0.125446	1.43602	0.87871	1.16061
MO_l6	4.22611		1.66629	2.2113	3.95081	17.5541	7.76622	20.5517	0.455388	9.8335	2.28632	0.698254	2.90158	0.610063	0.0937275	0.0632447	18.928	2.29084	0.316477	5.63043	6.37549	0.0258439	0.297333	0.229299	0.211268
SS_l1	9.77692		6.12946	5.75096	6.14768	47.6246	23.4808	42.3195	8.01887	18.2589	8.23756	8.97291	19.1506	2.73534	1.775	1.51175	53.8968	6.91071	2.50917	20.5027	18.5458	0.0863787	4.11719	0.889412	1.13704
SS_l23	11.6381		7.26264	6.55304	6.23911	48.252	25.1358	45.443	8.28611	20.3148	12.6252	5.7184	19.7191	3.68134	2.41149	1.52216	63.5054	7.8105	3.11172	22.2111	17.4679	0.119279	3.77259	1.09082	1.05148
SS_l5	8.57172		4.68264	4.76057	4.16721	45.9473	17.8652	38.5058	4.04982	19.0941	9.34398	3.14747	11.0525	1.90981	1.21687	0.461237	48.99	5.99548	1.63115	17.3048	14.2285	0.0650465	1.37385	0.520677	0.286885
SS_l6	4.85491		2.10493	2.25292	1.39672	24.3188	6.58216	19.8338	0.757955	9.8758	3.35936	2.01477	3.56369	0.503839	0.290168	0.0900123	26.4748	3.2885	0.333798	6.9011	6.0624	0.0190325	0.324324	0.175652	0.065024
PTLp_l1	8.14458	1.71667	5.90826	1.48485	7.21374	43.374	19.0833	44.855	7.06962	15.8062	6.35882	16.0933	23.0068	2.43103	1.67073	0.765217	59.3774	6.1039	2.28689	21.1416	22.0865	0.22069	3.10811	0.594595	0.569444
PTLp_l23	9.20172	1.96703	6.53435	2.93878	6.02373	35.3158	20.9643	44.2419	5.40773	19.6212	8.42199	15.9605	18.1685	2.08929	1.6178	0.552632	57.4886	6.07905	1.37619	21.4385	17.305	0.141892	2.47651	0.678363	0.415663
PTLp_l5	6.43902	1.1049	4.79758		3.94684	36.7053	18.509	40.374	3.56225	20.629	8.53478	7.36934	11.3462	1.37324	0.898305	0.296296	53.6	5.66138	1.26943	16.84	16.3399	0.113772	0.937931	0.409722	0.0977444
PTLp_l6	3.9645		2.9308		0.726708	22.1745	6.6911	18.276	0.625498	11.8012	2.94798	1.26736	3.23492	0.495495	0.269504	0.0808824	26.4475	3.19328	0.122302	6.99296	7.31304	0.0697674	0.224299	0.0674157	0.032967
VIS_l1	6.31868	1.12112	5.61458	5.10781	5.06655	36.9967	16.1832	50.1938	7.35682	14.3918	6.63082	2.10174	15.7322	0.870757	1.57789	0.286723	55.9823	4.39917	1.24593	17.9938	18.5148	0.186567	1.72519	0.424742	0.181818
VIS_l23	7.83795	0.77661	6.26285	4.13711	4.66523	37.9429	15.7763	45.4409	4.66971	17.578	5.90567	6.41466	12.3143	0.611643	1.2695	0.173272	54.8643	5.23236	0.951111	18.523	16.5604	0.132509	1.03364	0.409962	0.160245
VIS_l5	5.87664	0.317955	4.57143	3.23504	3.18793	34.7506	15.9572	36.6135	3.40654	16.1414	6.07944	13.1574	10.6214	0.415403	0.722689	0.107143	39.5209	4.34791	0.846395	14.1275	14.4618	0.0854503	0.518814	0.224409	0.0779817
VIS_l6	3.61921	0.0515464	2.49025	1.41019	0.537594	18.7886	6.57333	14.1222	0.960039	8.49458	1.76352	12.2558	4.0809	0.115079	0.181019	0.0424242	20.9031	2.32947	0.134106	6.27143	6.44584	0.035533	0.116928	0.0412844	0.0273224
RSP_l1	3.699	0.647887	4.58252	2.76011	1.38172	19.5902	10.2335	34.0893	2.80064	14.3069	4.65321	8.31053	6.09239	0.337423	0.898496	0.0454545	34.1554	2.03911	0.669704	13.2056	10.2594		0.361635	0.0859729	0.0851064
RSP_l23	2.0058	0.604595	4.1231	2.35253	1.36722	13.5989	9.90895	34.1627	3.94836	14.4254	2.62192	7.37713	4.3832	0.442857	0.719165	0.0453515	33.4657	2.20259	0.59589	11.9429	10.2644	0.044226	0.358696	0.0831793	0.0789474
RSP_l5	2.49143	0.137681	2.85714	2.93233	1.54462	29.4286	12.5699	30.7844	4.88338	10.1494	7.36387	7.65688	9.20042	0.138756	0.296296	0.0465116	19.6295	1.95039	0.769231	8.02007	9.29804	0.056338	0.382353	0.0288462	0.034965
RSP_l6	0.857143	0.0984849	1.31176	0.846821	0.251412	14.9701	6.74387	9.57051	1.55629	2.55102	2.98065	9.97826	4.06173	0.016129	0.0689655	0.0227273	3.19535	0.977099	0.273256	2.13103	4.24277	0.0196078	0.149533	0	0
CA1_so	6.27872	1.249	4.06897	4.45906	3.78824	29.9205	12.8687	33.4615	5.33846	11.7866	5.63768	8.27644	10.6318	1.05556	0.607235	0.0831556	37.5894	4.78411	0.811947	9.5307	19.5448	0.0179487	0.320455	0.212644	0.0465587
CA1_sp	1.00592	0.104938	0.610526	0.503106	0.388158	3.83942	1.375	4.94149	0.461538	2.13433	0.408451	5.21557	1.00575	0.0737705	0.0517241	0.013986	4.12698	0.453416	0.0518519	1.11864	2.56977	0	0.0264901	0.037037	0.00775194
CA1_sr	7.13397	3.23014	5.64232	5.17878	5.18322	30.7606	13.4006	33.211	2.94144	12.5664	7.26779	8.28509	12.6163	2.62443	1.26786	0.287157	49.2901	7.14583	2.79352	12.987	17.3908	0.0599647	1.07902	0.615008	0.284981
CA1_slm	2.54462	0.0771704	0.793313	1.0398	0.323276	28.1257	8.36019	33.8318	2.13043	9.44718	2.26225	5.69811	4.77465	0.0517241	0.0603448	0.0438871	16.2937	1.28242	0.0902256	6.45528	12.5819	0.0144231	0.0462185	0.0179372	0.0208333
CA2_so	1	0.0740741	0.531646	0.54717	0.115385	3.56364	0.721311	3.21429	0.0588235	1.6	0.213483	16.033	0.6	0	0	0	1.46753	0.43038	0.0421053	0.782609	4.54217	0	0	0	0
CA2_sp	0.0588235	0	0.0243902	0.166667	0.0263158	0.44186	0.26087	0.408163	0	0.0857143	0.0681818	16.4	0.0638298	0	0	0	0.0740741	0.0232558	0	0.152174	0.736842	0	0	0	0
CA2_sr	1.84337	0.117647	0.53125	0.644068	0.176471	3.60227	1.34667	4.96552	0.163043	2.57831	0.614458	7.24444	0.941176	0.0232558	0	0.0181818	1.95161	0.970588		1.83158	4.25862	0.0104167	0	0	0
CA2_slm	0.4375	0	0.121212	0.375	0.0769231	0.92	0.209302	1.27027	0.0526316	0.689655	0.191489	1.82353	0.204082	0	0	0	1.61224	0.152174	0.0444444	0.294118	2.2	0	0.030303	0	0
CA3_so	2.07458	0.168317	0.979592	0.80303	0.476923	5.41489	0.936306	5.5	0.0533333	3.10465	0.518293	0.198864	1.03333	0.0808824	0.0166667	0.0188679	5.35533	0.797101	0.010929	1.9589	2.78049	0	0.0138889	0.0217391	0
CA3_sp	0.5	0.0782609	0.234234	0.529412	0.136986	3.48092	0.571429	3.79221	0.142857	1.07317	0.5625	0.102941	1.11881	0.0106383	0	0	0.974026	0.159292	0	0.521127	2.51429	0	0	0.0232558	0
CA3_sr	3.09241	0.705882	1.76991	1.59459	1.05797	8.37688	2.61017	9.67924	1.2	5.06215	1.30851	0.100775	3.14894	0.162011	0.0520231	0.00671141	9.73714	1.55556	0.0733333	4.55	5.24375	0	0.0227273	0.0228571	0.00606061
CA3_slm	0.6875	0.15	0.586207	0.5	0.317073	2.62963	1.03226	2.80645	0.64	1.36364	0.24	0.125	0.806452	0.08	0.030303	0	5.3	0.69697	0	1.3871	3.36842	0	0	0.0357143	0
DG_gr	0.111111	0.00440529	0.0577617	0.0397727	0.0263158	0.203883	0.0472973	0.289575	0	0.175824	0.0392749	0.757322	0.0964286	0.00515464	0.0119048	0	0.129412	0.0155763	0.00298507	0.123288	0.512915	0.00584795		0.0105263	0
DG_Hil	1.65354	0.133333	0.467105	0.825175	0.452055	2.67273	1.40741	4.28571	0.248731	2.81319	0.636792	0.622857	1.48705	0.0364583	0.0135135	0.00518135	1.9593	0.497976	0.0268456	1.87395	3.21429	0	0.00497512	0.0177515	0.00510204
DG_mo	2.52999	0.431535	1.65703	1.69982	1.14941	7.84676	4.85379	10.3671	1.23098	4.44853	1.46957	1.96148	3.61062	0.153846	0.124783	0.0202276	7.61899	1.4	0.146934	4.80423	8.83247	0.0168453	0.0616046	0.0403226	0.0258216
SUB_mo	2.31034	0.307087	2.22222	2.34483	1.7551	37.6745	20.8015	37.0181	8.48588	18.6606	12.8654	0.965157	6.76923	0.588235	0.15942	0.231707	14.5	1.104	0.256098	15.1643	15.6965	0.0153846	0.0526316	0.0357143	0.0272727
SUB_pys	6.43133	2.5103	6.5553	4.36	5.69118	21.4444	11.6	23.193	1.35185	4.84615	2.23958	0.394366	14.4324	2.98925	1.71753	0.799458	43.3862	5.94658	3.62205	4.875	10.4667	0.0786885	1.47059	0.701342	0.421769
BST	2.87629		0.928962	1.94444	1.24242	14.8873	10.0217	10.4029	0.38983	7.60963	3.10569	0.202899	3.54483	0.485893	0.127341	0.0441176	16.2252	1.07843	0.272374	3.83444	5.85	0.0171233	0.197531	0.140845	0.087963
Cau	2.84638		1.83667	3.23223	4.82342	16.8998	12.232	20.3917	0.715742	8.69969	4.25407	0.124449	5.68701	0.733604	0.191441	0.148857	18.1324	1.49855	0.527655	5.8238	8.67564	0.056338	0.347696	0.384042	0.274559
Put	5.47033		2.73552	3.05854	1.91105	17.9881	10.4698	29.6859	1.61749	9.88911	4.07688	0.216564	6.93595	1.00277	0.163302	0.117629	24.1066	2.12105	0.646815	6.77435	7.1009	0.0504371	0.450799	0.373491	0.620833
EPal	4.64931			2.10791	0.738895	10.9453	7.37203	22.6857	0.43551	8.64563	1.7079	0.0432243	5.27711	0.707527	0.126629	0.0730689	20.1025	1.25598	0.387579	2.68075	4.2451	0.0180995	0.28934	0.158199	0.313043
IPal	0.0484115		0.0282609	0.14742	0.272872	0.171053	0.0438034	1.53163	0.22935	0.400978	0.170787	0.0341805	0.214173	0.00388098	0.00127389	0.00300752	0.0577191	0.0100301	0.091104	0.595	1.16986	0.00104712	0.00435414	0.107527	0.0084507
VStr	1.69632		0.610092	1.84085	1.7227	4.96364		22.593	1.30866	8.22154	3.40087	0.0789378	3.97965	0.475643	0.048433	0.207709	7.49482	1.03616	0.742813	3.37556	5.61875	0.0246453	0.243851	0.258019	0.561306
VPal	0.29987		0.0483314	0.0595084	0.13964	5.00858	0.143836	2.57648	0.0975395	0.69596	0.231317	0.0307971	0.203568	0.016317	0	0.00920245	2.0844	0.0108173	0.0183616	2.4897	0.379374	0	0.0108696	0.0102564	0.00606061
TuStr1	1.9235		1.45503	1.65278	2.60854			10.454	1.12903	5.12577	3.20161	0.159609	3.91358	0.368421	0.075067	0.351562	6.08581		1.03802	2.84793	5.3193	0.0281125	0.308458	0.342308	1.58421
TuStr2	0.940789		0.257812	0.751572	1.24503			4.96552	0.740566	4.46597	1.44444	0.264706	1.488	0.195402	0.0120482	0.115942	2.84404		0.566265	1.3758	2.50898	0	0.115702	0.147929	0.42
TuStr3	1.26148		0.280675	1.02288	1.7327			9.36662	0.974537	3.45161	1.19539	0.152361	2.53303	0.229599	0.0224138	0.104377	2.51579		0.63871	2.08	3.375	0.0215827	0.174632	0.112981	0.351103
TuPal1	1.91795		1.61111	1.75251	2.10106			12.9453	1.92357	6.89457	3.55372	0	6.60329	1.24138	0.0268456	0.121827	12.46	0.653061	1.21053	3.87584	7.38828	0.0939597	0.249012	0.24812	1.2551
TuPal2	0.988506		0.373134	1.00649	1.67			9.695	0.920502	4.48256	1.63291	0.00306748	3.3661	0.39375	0.00684932	0.0689655	6.05143	0.454545	0.776	2.35766	2.26064	0.0196078	0.0654206	0.116022	0.38983
TuPal3	1.40584		0.495868	0.889841	1.80861			12.3514	1.40136	6.96073	1.93127	0.00668449	3.27451	0.12931	0.0176211	0.114286	4.2474	0.403509	0.54875	1.33627	2.22993	0.128205	0.179724	0.12844	0.315522
HDB	0.295991		0.046123	0.154135	0.187103		0.159774	3.17913	0.157895	1.20951	0.18932	0.0228758	0.36826	0.00940975	0.00555042	0.00657277	0.392562	0.0536585	0.0449358	0.13296	0.432916	0	0.00310559	0.0139179	0.016546
SIB	0.159851		0.0469974	0.0946429	0.133242	0.553191	0.0811594	2.39848	0.0923318	0.717813	0.154783	0.00719424	0.328786	0.00705219	0.00158228	0.00458716	0.369099	0.0233794	0.0234043	0.124224	0.407547	0	0.00137931	0.00363636	0.0145577
OB_gl				0.0448113	1.55085			2.49555	0.408031	0.769231	0.821757	1.46561	0.318182	0.141335	0.000611995	0.0250209			0.338438	0.135392	1.70283	0.0018622	0.00397456	0.0213904	0.783582
OB_gr				0.385355	0.0439189			2.36673	0.117122	0.848361	0.611882	2.42857	0.168211	0.149761	0.000656168	0.0158491			0.123815	0.323344	1.62218	0.00230017	0.0143416	0.0353982	0.309458
OB_ipl				0.449468				2	0.143064	1.62857	0.675277	2.32436	0.154671	0.226502	0.00266312	0.0307692			0.138889	0.640777	2.74436	0.00359712	0.0187668	0	0.45
OB_mtr			0	0.20603	0.121951			3.15326	0.0711864	0.866667	0.628062	1.7377	0.101545	0.152809	0	0.00396825			0.0614525	0.311881	1.61988	0	0.0179487	0.0652174	0.233333
OB_opl			0.0269058	0.216667	0.520833			5.44996	0.0497875	1.81731	0.70586	1.48064	0.115457	0.167086	0.000917712	0.0181477			0.0717069	0.355848	3.36803	0.00369174	0.00962963	0.0255474	0.113703
AON1	3.31099		0.846351		3.56906	5.76782		7.814	1.42049	4.19672	1.98714	0.71683	1.69029	0.321479	0.00975244	0.1002	6.62555	0.549669	1.09324	2.46332	5.74242	0.00901804	0.0917248	0.282804	2.1027
AON2	2.08333		0.975		1.22714	6.37397		15.8704	1.60493	8.77758	3.84084	0.121771	2.37026	1.00671	0.0344828	0.048951	4.62044	0.685897	1.05598	5.1758	5.24821	0.0105263	0.144681	0.261084	1.55801
AON3	2.97561		0.902439			4.24352		18.0141	0.283582	9.97826	1.08515	0.0729167	1.04587	0.95	0		4.93103	0.891304	0.196532	4.93333	1.33333	0.0185185	0.27027	0.0757576	1.40845
LPrP1	5.86111		0.75		1.97183	14.7619		17.8409	1.1	9.75969	3.37008	0.0649351	8.73913	0.938053	0.0130719	0.09375	12.5862	0.656566	1.36458	6.03922	18.1	0.00714286	0.25	0.260417	0.647436
LPrP2	3.71642		0.656716		6.5036	17.9107		17.3412	1.98171	8.76549	4.14719	0.231441	4.40323	0.855856	0.0518135	0.0892857	10	1.32335	1.16832	5.80085	12.375	0.0077821	0.451219	0.420635	0.921875
LPrP3	2.62921		0.507508		4.76299	15.024		16.9418	1.32676	8.1229	3.21823	0.252964	4.2651	0.668874	0.0238095	0.0659341	10.6587	1.07469	0.298883	5.65101	5.06323	0.00280899	0.310976	0.16041	0.734375
Bec	2.26087		0.757895		0.660098	5.02804	0.422222	7.65116	0.363281	3.2	1.34615	0.271375	0.817427	0.284133	0.00847458		5.15385	0.309859	0.0708661	1.11732	2.18812	0	0.0289855	0.0416667
Cla	1.03448		0.84507		1.46729	10.5484	0.815789	11.9346		6.28846	1.82317	0.395	2.09302	0.757225	0.0290698	0.0153846	3.87156	0.748936	0.0833333	2.93333	1.00971	0	0.138614	0.121212
Ven	1.44947		0.191667	0.810888	0.125348	0.530973		5.21006	0.126866	1.74048	0.110429	0.0816327	0.37457	0.264706	0	0.00760456	6.22597	0.478682	0.0472727	0.760563	0.169336	0.00700525	0.0569106	0.021978	0.183299
VPrP1	1.7983		0.434316	0.835714	1.216	0.125749		11.0431	1.00713	4.48675	1.91341	0.260745	1.37805	0.25	0.00286533	0.0784314	3.44279	0.389423	0.65513	1.4957	2.81518	0.00485437	0.0246305	0.0883392	0.848303
VPrP2	0.697509		0.52967	0.388158	0.97037	0.889423		9.94222	1.48991	5.24022	1.8072	0.120219	1.25	0.210863	0.00543478	0.0724638	1.6431	0.235294	1.13884	1.81016	3.49686	0.00958466	0.0384615	0.194379	0.794195
VPrP3	1.82203		0.437309	0.857143	1.52632	1.4664		8.34538	0.903323	4.21201	1.2404	0.0466321	0.726744	0.213043	0.00631579	0.0106952	3.22656	0.410609	0.236059	0.882943	2.71212	0.00787402	0.0405405	0.0749186	0.657963
PHyA	0.0262136		0.0148576	0.0751152	0.110669	0.355852	0.1	1.88712	0.155696	0.348128	0.150162	0.0206186	0.162204	0	0.000798085	0	0.0943723	0.014906	0.00291715	0.21618	0.354118	0	0.00352823	0.00820092	0.00445293
THyA	0.144708		0.0281629	0.138996	0.216393	0.114823	0.489754	2.51967	0.178555	0.949352	0.183044	0.135201	0.318514	0.0114613	0.00337268	0.00138217	0.606897	0.0513158	0.0361337	0.343345	0.355567	0	0.00585652	0.01359	0.0126904
Rt	0.144876		0.0222841	0.0821138	0.0983982	0.370968	0.145098	1.75559	0.139699	0.417081	0.162554	0.109769	0.22716	0.00748663	0	0.00351288	0.38273	0.0304519	0.00838323	0.148594	0.411314	0.00204082	0.00110988	0.00633803	0.00358102
VPL	0.14359		0.027366	0.171875	0.134812	0.30303	0.0927644	1.61749	0.352052	0.619592	0.25651	0.132058	0.267978	0.00581879	0	0.00269058	0.132541	0.0254958	0.00920502	0.188793	0.784997	0	0.00612423	0.00962464	0.00422297
ZI	0.200409		0.0325497	0.118976	0.116646	0.564	0.831606	3.40748	0.272859	0.725352	0.233766	0.0849057	0.192649	0.00389105	0.0017762	0.00394737	0.884984	0.0796296	0.0146138	0.278876	0.631661	0	0.00180832	0	0.0035524
p3Tg	0.193548		0.0442478	0.110497	0.0662252	0.780392	0.482927	2.81215	0.312704	0.765487	0.204878	0.0567376	0.131034	0	0	0	0.642857	0.0552764	0.0222222	0.395522	0.502415	0	0.00636943	0.00653595	0
p3SNC	0.1		0.0165289	0.0434783	0.030303	0.29368	0.224	1	0.112426	0.631579	0.0588235	0.0155039	0.0666667	0	0	0	0.35443	0.0379747	0.00740741	0.287129	0.480447	0.00729927	0	0.00680272	0.00531915
p3SNR	0.039261		0	0.0220264	0	0.111959	0.0419162	0.572222	0.0283019	0.0898876	0.0243056	0.0238095	0.037594	0	0	0	0.0229508	0.00192308	0	0.0594059	0.0674157	0	0	0.00483092	0
LD	0.552699		0.135103	0.464706	0.113712	1.33912	0.220859	2.95256	0.384615	1.34515	0.436441	0.170608	0.775701	0.0185185	0.00702576	0.00980392	0.914761	0.189125	0.0103538	0.332253	2.74016	0.00229358	0.0107527	0.00805369	0.00911854
LP	0.340267		0.328508	0.574359	0.255405	2.35097	0.934122	3.61573	0.501567	2.57874	0.553261	0.721649	0.515815	0.0570902	0.0537931	0.011713	1.92342	0.345109	0.0689278	1.06804	2.9707	0.00460299	0.0456989	0.0194715	0.0177824
Po	0.278496		0.165593	0.566768	0.22459	1.58995	1.52142	3.47675	0.548739	1.56787	0.464799	0.50855	0.906273	0.0588235	0.0653527	0.0310323	1.05482	0.297131	0.129962	0.725183	2.06998		0.048583	0.0313268	0.00695825
VPM	0.137769		0.0218129	0.450662	0.20263	0.772949	0.429323		0.72363	0.918882	0.554688	0.447471	0.918957	0.0669945	0.0295664	0.00738462	0.128562	0.0849057	0.015661	0.585688	1.32791	0.00703775	0.0192008	0.0280778	0.0207803
SPF	0.294355		0.180272	0.332075	0.147208	1.33113	1.17466	3.19444	0.387342	0.953901	0.338346	0.0266667	0.329879	0.0376569	0.00826446	0.00301205	0.716578	0.221053	0.0200445	0.821326	1.06529	0	0.0171674	0.0140351	0.0181159
p2LimRt	0.318548		0.0552147	0.121951	0.0656716	0.606936	0.283465	1.63272	0.169884	0.622642	0.208333	0.0404494	0.0560748	0	0	0	0.35	0.128834	0.0227273	0.26087	0.35	0	0	0.0126582	0
PR	0.301676		0.0227273	0.0995475	0.0474453	0.423077	0.480769	2.43902	0.208589	0.559322	0.214612	0.0102564	0.147679	0	0	0	0.74	0.0732601	0.0305677	0.254957	0.56338	0	0	0	0.0111111
p2SNC	0.213333		0	0.0627615	0.0530973	0.508403	0.281481	0.88	0.0666667	0.384615	0.1	0	0.0873362	0	0	0	0.65	0.0282486	0.0135135	0.116438	0.2625	0	0	0.016129	0.00636943
p2SNR	0.02457		0	0.0125313	0.020202	0.167513	0.0634921	0.774336	0.0555556	0.0944056	0.0265957	0.04	0.0372208	0	0	0	0.0697674	0.00668151	0	0.0362694	0.0510949	0	0	0.00438596	0
APT	1.22507		0.324042	0.145576	0.0702963	0.934114	0.580878	2.25581	0.237349	0.59596	0.157491	0.289702	0.129136	0.00596125	0	0	1.54211	0.0872093	0.00322061	0.374291	0.781489	0.00131579	0.00330033	0.0120275	0
JcP	1.24281		0.32	0.123558	0.0668258	1.1701	0.763984	2.65224	0.273438	0.72069	0.168831	0.301122	0.136856	0.00485437	0.00328947	0	1	0.0930693	0.00251256	0.296296	0.804574	0	0.00304878	0.00824176	0
LT	0.857542		0.315589	0.130653	0.0803782	1.33333	1.03213	3.0949	0.302023	0.710345	0.240061	1.63904	0.223767	0.00601202	0.00537634	0.00238095	1.20614	0.141935	0.00917431	0.325843	1.09981	0	0.00738552	0.004914	0
p1LimRt	0.721311		0.295082	0.109948	0.0271493	0.761628	0.678082	1.32624	0.168865	0.429952	0.231579	0.70529	0.196347	0.0111111	0	0	1.43846	0.0789474	0	0.452991	0.575916	0	0	0	0
p1BRt	0.441176		0.1	0.0743802	0.0146751	0.432258	0.424893	1.34524	0.140127	0.613333	0.208333	0.21393	0.145078	0.00641026	0.0103093	0	1.05839	0.0825688	0.0126582	0.384211	0.484536	0	0	0	0
p1SNC	0.166667		0.00460829	0.0705882	0.0298507	0.164948	0.413408	1.62712	0.126582	0.432836	0.150754	0.140351	0.0842697	0.0217391	0	0	0.857143	0.0357143	0.0357143	0.181818	0.555556	0	0	0.00763359	0
p1SNR	0.0765864		0	0.0681818	0.020202	0.147887	0.121212	0.838542	0.023622	0.130841	0.0501139	0.0566406	0.0109489	0	0	0	0.0791506	0.00239808	0	0.0472441	0.0747126	0	0	0	0
TG	0.598976		0.196809	0.19	0.0897603	2.20058	1.2554	3.198	0.353671	1.40119	0.32598	3.67024	0.240407	0.0053286	0.00823045	0.00808625	1.90397	0.166038	0.0297723	0.569507	1.50794	0	0.00321543	0.0102828	0
SC	0.524568		0.357834	0.233964	0.109723	3.37385	1.8109	6.13969	0.48043	1.35724	0.315764	7.19555	0.518269	0.00929368	0.0165004	0.00259965	1.91681	0.244764	0.0161776	0.615219	2.02782	0.00167336	0.00486618	0.0108945	0.000961076
IC	0.45444		0.394974	0.441416	0.231757	5.27025	1.29509	8.01233	0.717422	1.38722	0.514113		2.0993	0.0234038	0.046819	0.0016488	1.88927	0.442521	0.0243561	0.718106	2.19208	0.00177445	0.0127737	0.011889	0.00195016
m1LimRt	0.384106		0.209877	0.0506912	0.019802	0.771218	0.560748	2.01255	0.168999	0.743034	0.28754	7.91667	0.188552	0	0	0.00390625	0.862069	0.10687	0.0273224	0.232558	0.626667	0	0	0.0116279	0
m1BRt	0.311321		0.105769	0.0569801	0.0121065	0.166667	0.66087	1.26776	0.0825853	0.507205	0.142857	6.10331	0.169565	0	0	0	0.894737	0.0511811	0.00869565	0.207729	0.552846	0	0	0.0118343	0
m1SNC	0.22973		0	0.016129	0.028169	0.047619	0.40146	1.38095	0.0810056	0.396154	0.127517	2.25664	0.0921053	0	0	0	0.836364	0.027972	0	0.172131	0.314381	0	0	0.0148148	0
m1SNR	0.100503		0	0.0218579	0.0181818	0.131148	0.148352	0.689441	0.0304878	0.207424	0.0335196	0.14966	0.027933	0	0	0	0.0615385	0.00374532	0	0.0384615	0.101322	0	0	0	0
m2A	0.259631		0.0726351	0.154491	0.240272	2.92704	1.48601	3.53723	0.266507	0.602894	0.591912		0.706967	0.00542005	0.00763359	0	0.953642	0.240385	0.039557	0.31746	1.16151	0.00372439	0.00662252	0.0101695	0
SCnf	0.297297		0.0652174	0.0967742	0.0566038	0.836207	0.666667	2.21101	0.152941	0.723404	0.246914	4.88636	0.236559	0.0138889	0	0	0.871795	0.0806452	0	0.08	0.797753	0	0		0
m2BRt	0.193548		0	0.0403226	0.025641	0.331126	0.638298	1.50365	0.0666667	0.56962	0.247788	6.79429	0.164835	0	0	0	0.6	0.0777778	0.0123457	0.0877193	0.533981	0.00925926	0	0.0238095	0.0128205
m2SNC	0.269231		0	0.0333333	0.04	0	0.348485	0.690476	0.0564516	0.253333	0.0793651	5.18462	0.110169	0	0	0	0.378378	0.0379747	0	0.0588235	0.426471	0	0	0.0206186	0
m2SNR	0.0625		0	0.0131579	0	0.155556	0.105882	0.914286	0.0116279	0.180905	0.0434783	0.54375	0.0615385	0	0	0	0.0966387	0.00680272	0.00657895	0.0360825	0.109375	0	0	0	0
CB_gr	2.2804		2.97184	1.80025	1.29564	13.8834	6.31482	14.6405	4.5193	5.8544	1.99455	2.30987	9.23356	0.13486	0.748029	0.0277142	6.53571	1.6458	0.414442	5.26519	5.55463	0.00824907	0.0886635	0.0135912	0.0135685
CB_mo	0.808311		0.904267	0.55729	0.429138	9.20495	1.97731	12.6985	1.42492	3.54032	0.647365	2.19157	4.4925	0.0151195	0.138405	0.00476365	3.28175	0.563107	0.0306748	1.98541	3.12873	0.00140506	0.00728897	0.0141351	0.00405605
CBN	0.0514706		0.0477941	0.00976909	0.0122511	0.397762		1.16438	0.0787704	0.0809399	0.0373134	2.00935	0.202797	0	0.00360144	0	0.0791583	0.0310219	0.00646726	0.157895	0.149437	0	0	0.00329308	0
isA	0.16486		0.0712934	0.117723	0.207394	1.65086	1.13981	2.76187	0.201053	0.491366	0.180732	2.87998	0.537432	0.0103976	0.00925926	0.00169587	0.568343	0.140681	0.0127331	0.237294	0.483801	0.000520833	0	0.00607064	0.00138632
isLimRt	0.147727		0.12	0.0588235	0.05	0.703833	0.885246	1.20767	0.097561	0.689815	0.176724	5.95724	0.125749	0	0	0	0.5	0.0571429	0.0519481	0.133333	0.3	0	0	0	0
isBRt	0.15873		0.0238095	0.0366972	0.0197368	0.38191	0.377551	0.958457	0.081448	0.655462	0.0974026	6.95385	0.0784314	0.00495049	0	0	0.535714	0.0178571	0.00793651	0.119266	0.224806	0	0	0	0
isSNC	0.242424		0.047619	0.0348837	0.0434783		0.222222	0.538462	0.0666667	0.137405	0.0883978	4.42857	0.12	0	0	0	0.5625	0.0107527	0	0.109589	0.229358	0	0	0.0163934	0
isSNR	0.0416667		0	0.057377	0	0.222222	0.159091	1.27586	0.0877193	0.235294	0.0628571	1.68817	0.153846	0	0	0	0.265193	0.00900901	0	0.112613	0.111111	0	0	0.0126582	0
r1	0.146507		0.0524109	0.0581264	0.0222618	0.402407	0.376173	1.43325	0.166996	0.391219	0.149806	3.57473	0.178726	0.00336247	0.00590219	0.00152672	0.385842	0.0502041		0.258507	0.293868	0.000901307	0.00253485	0.00571837	0.000807754
r2	0.115824		0.0255102	0.0534011	0.0420168	0.478338	0.708927	3.11732	0.230669	0.42446	0.104119	1.80099	0.414962	0.00186335	0.00221402	0.000546747	0.386293	0.0539147		0.257778	0.419736	0.0004995	0.00135135	0.0046225	0.00302725
r3	0.0640819		0.027439	0.0467365	0.0764499	0.498782	0.733014	3.41618	0.291919	0.34134	0.0813065	1.11507	0.375413	0.000585823	0	0	0.174489	0.02		0.30637	0.356674	0.00122926	0.00106952	0.0112275	0.00134499
r4	0.0672615		0.0445493	0.0494624	0.0833735	0.475149	0.470547	2.50501	0.307073	0.479079	0.115497	0.651921	0.405195	0.0010929	0.00241838	0.0010142	0.134737	0.0187647		0.324411	0.249843	0.000768639	0.00181708	0.00553797	0.00247372
r5	0.122655		0.0502656	0.0334204	0.0463243	0.448878	0.538019	1.88621	0.26411	0.438095	0.157938	0.295718	0.3823	0.00218627	0.00199468	0.000865426	0.246228	0.0303721		0.251732	0.204069	0.000462321	0.00146128	0.00599401	0.00154799
r6	0.11961		0.0584715	0.0273396	0.0345243	0.356832	0.425327	2.78105	0.279952	0.49744	0.110507	0.384184	0.350949	0.00140581	0.00178147	0.000379363	0.211547	0.0356164		0.227135	0.166224	0	0.00123102	0.00405327	0.000552181
r7	0.183655		0.147744	0.0346436	0.0389286	0.419692	0.878618		0.301437	0.453232	0.212795	0.080819	0.435412	0.0031348	0.00501433	0	0.200087	0.0510894		0.295168	0.178197	0	0.00322581	0.00677966	0.000792393
r8	0.183684		0.37665	0.0523216	0.0492798	0.417794	0.944182	3.13402	0.337548	0.466401	0.198065	0.00427807	0.632834	0.00386598	0.00268637	0	0.246396	0.0921766		0.405594	0.2947	0.000519751	0.00527108	0.00638751	0.00167926
r9	0.162842		0.979167	0.0703518	0.0506757	0.36902	0.736334	2.93586	0.460817	0.352528	0.232426	0	0.640701	0.000606061	0.00230061	0.00136488	0.261398	0.131226		0.366502	0.234719	0	0.00250417	0.00400534	0.00083682
r10	0.186284		1.47743	0.087764	0.0769554	0.574468	0.117093	2.9652	0.588806	0.33637	0.195607	0	0.853635	0.0039093	0.00456621	0.00132802	0.349733	0.144465		0.385132	0.234254	0	0.00369686	0.00458295	0.00347524
r11	0.226337		2.33556	0.105358	0.112129	1.09091		3.2252	0.653451	0.471815	0.119489	0.938699	1.21209	0.00844278	0.00775862	0.00169492	0.551342	0.182109		0.585245	0.276733		0.00579151	0.0150628	0.0109344

## Sheet: Subtype 05
	CFS0047	CFS0048	CFS0049	CFS0052	CFS0055	CFS0056	CFS0062	CFS0063	CFS0064	CFS0066	CFS0068	CFS0069	CFS0070	CFS0153	CFS0154	CFS0157	CFS0041	CFS0051	CFS0058	CFS0059	CFS0067	CFS0156	CFS0162	CFS0164	CFS0178
region	Subtype 05	Subtype 05	Subtype 05	Subtype 05	Subtype 05	Subtype 05	Subtype 05	Subtype 05	Subtype 05	Subtype 05	Subtype 05	Subtype 05	Subtype 05	Subtype 05	Subtype 05	Subtype 05	Subtype 05	Subtype 05	Subtype 05	Subtype 05	Subtype 05	Subtype 05	Subtype 05	Subtype 05	Subtype 05
ORB_l1	7.95722		1.05789	3.50286	11.9887	22.4434	8.83705	44.0407	3.59844	14.8827	6.49655	0.320399	6.96925	2.29784	0.109442	0.175889	32.3103	3.08386	2.01599	12.2296	15.0313	0.0165289	0.730061	0.796502	1.28623
ORB_l23	8.8669		1.4505	3.82833	14.7672	24.6927	10.1931	41.8223	2.69307	15.2786	6.81618	0.631484	7.44452	1.86107	0.0711974	0.0721649	24.1481	2.88958	1.54134	10.985	16.8827	0.00582363	0.459983	0.566922	1.04467
ORB_l5	4.5991		0.91535	2.16859	8.83566	15.1346	4.56036	26.282	0.85446	8.48429	3.61353	0.816794	3.23862	0.9277	0.04	0.0375587	14.1006	1.5957	0.445059	4.97197	8.42451	0.00713436	0.191088	0.246238	0.386449
ORB_l6	2.47198		0.359184	1.03071	1.53753	4.51632	1.59631	7.7012	0.169275	2.66274	0.894249	0.252955	0.457983	0.315493	0.00798403	0.0204918	5.7872	0.621239	0.0524345	1.20363	1.95408	0	0.0702479	0.0440917	0.109029
FRP_l1	8.91489			3.31624	4.56452	29.5455	9.09249	36.6492	3.76168	11.1477	5.82595	1.45312	6.22059	2.30952	0.217742		33.0345	4.09091	1.62766	11.9357	12.3624	0.0212766	0.722222	0.690476	1.78125
FRP_l23	8.86239			3.57552	4.47283	32.4817	12.3333	41.3946	2.91552	16.262	5.90534	1.0525	6.45307	2.74569	0.295652		35.4411	5.06593	1.75743	14.3933	13.9635	0.00934579	0.825843	0.436782	1.41111
MO_l1	6.65485		3.9752	3.37855	4.77279	41.861	11.2658	37.9756	4.60104	16.5793	6.01956	0.335443	8.13494	2.06657	0.391447	0.234982	41.0039	5.22683	1.42363	14.9489	26.8108	0.0496368	1.6257	0.533333	0.98294
MO_l23	8.60217		3.83407	3.94185	5.2503	45.0406	17.0455	47.3683	3.59554	20.7701	7.24708	0.379913	9.43213	2.19677	0.498087	0.327461	51.5512	5.32783	1.78754	17.9825	22.9837	0.0465652	1.633	0.592299	0.996827
MO_l5	4.6353		1.71714	2.69896	5.96021	24.5432	7.83652	30.662	1.13114	12.3223	3.80389	0.422676	4.52068	0.907407	0.128729	0.0841473	24.6325	2.70234	0.612217	8.12052	11.0587	0.0178571	0.411417	0.223871	0.332801
MO_l6	1.93126		0.466856	0.977634	1.49597	7.64039	2.32716	9.82022	0.110678	4.32997	0.70223	0.213965	0.721075	0.118239	0.0187455	0.00458295	7.61804	0.879771	0.0625	2.03325	3.00913	0.00105485	0.0466667	0.0423112	0.0250391
SS_l1	7.05641		3.19494	3.50575	2.93671	42.2049	16.8343	64.9838	3.91824	14.2165	4.66169	4.27765	9.05966	1.067	0.515909	0.258486	42.955	4.30952	0.804281	16.9098	23.3537	0.00996678	1.30664	0.237647	0.211111
SS_l23	9.88858		3.98947	4.441	3.43626	51.2047	19.044	70.7265	4.47593	18.8025	7.72484	2.13517	10.5498	1.35548	0.779425	0.217726	57.9671	5.27854	0.896932	20.6753	21.2047	0.00832178	1.23635	0.277154	0.192407
SS_l5	4.72919		1.77847	2.53477	1.69562	33.6059	8.35039	30.788	1.59719	12.0636	4.33714	1.24543	4.47059	0.562634	0.265921	0.0500491	29.4593	3.15385	0.354372	8.88414	10.7495	0.00285919	0.306007	0.115602	0.0307377
SS_l6	2.09487		0.5787	0.907305	0.39153	12.1834	2.11222	9.19406	0.252999	4.30573	1.07665	0.771006	0.846432	0.130518	0.0511591	0.0123305	10.8537	1.235	0.0634146	2.39927	2.7552	0	0.0634821	0.0252174	0.00889802
PTLp_l1	6.24096	0.55	2.73853	0.735931	3.33588	32.3171	11.5556	69.2137	4.24051	9.79375	3.38235	8.82	10.6463	1.2069	0.5	0.0956522	43.8302	3.36364	0.565574	17.5044	26.6154	0.00689655	1.28378	0.202703	0.0416667
PTLp_l23	7.66524	0.538462	3.3486	1.20408	2.98644	29.1429	14.6488	62.5806	2.75536	14.3636	4.47518	8.95066	7.49171	0.598214	0.581152	0.0947368	48.6621	4.3004	0.266667	18.9846	17.63	0.00675676	0.818792	0.192982	0.0783133
PTLp_l5	3.71707	0.20979	1.79758		1.52159	24.5474	8.75449	31.3858	1.29719	11.7688	3.74348	3.62369	5.09375	0.246479	0.186441	0.015873	31.9053	3.46032	0.150259	9.20444	11.9605	0	0.158621	0.0486111	0.0150376
PTLp_l6	1.43787		0.854671		0.248447	9.88591	2.38743	8.26562	0.23506	5.5241	0.803468	0.347222	0.850794	0.0990991	0.0567376	0.00735294	9.9779	1.26891	0.0359712	2.29577	3.63913	0	0.0373832	0.011236	0
VIS_l1	3.84066	0.386646	2.74688	2.27138	1.89667	25.7286	8.81069	59.1569	3.39091	8.57437	2.91624	1.37221	7.10929	0.241514	0.669598	0.0522599	34.3688	2.61331	0.28013	13.2412	16.4365	0.0223881	0.526718	0.0886598	0.0327273
VIS_l23	5.40718	0.191853	3.14294	1.9225	1.81857	28.7923	8.9268	44.1148	2.07763	12.2839	2.41173	3.91414	5.11526	0.159175	0.384556	0.0248848	35.3363	3.10586	0.161111	13.9619	12.8603	0.00353357	0.221495	0.0737548	0.0201401
VIS_l5	3.09498	0.0573566	1.6854	1.60684	1.15816	21.2305	7.97326	27.7153	1.21215	8.59719	2.20794	7.2155	4.52824	0.0980163	0.182773	0.0145089	19.6723	2.23421	0.125392	6.63938	9.41658	0	0.0752566	0.0288714	0.00458716
VIS_l6	1.47006	0.00824742	0.733983	0.449682	0.148496	7.68456	2.05444	5.17254	0.295322	3.33875	0.522411	5.95686	1.35544	0.0218254	0.0421793	0.00757576	6.65781	0.972947	0.0281457	1.89821	2.50392	0.00507614	0.026178	0	0
RSP_l1	1.83278	0.162978	2.11165	1.19137	0.510753	9.3388	4.19797	22.3505	1.40193	8.11881	1.94537	3.86316	2.58967	0.0828221	0.25188	0.00909091	14.9273	1.07821	0.161731	6.78746	6.19454		0.0786164	0.00452489	0
RSP_l23	0.814493	0.124547	1.68909	0.985955	0.495851	6.32768	4.01118	21.5719	1.68388	8.3438	0.942466	3.80843	2.04724	0.11746	0.26945	0.00907029	15.621	1.07759	0.109589	6.15397	6.07627	0.002457	0.0815217	0.00924214	0.0093985
RSP_l5	0.8	0.031401	0.909621	1.15288	0.375286	15.5025	5.57343	16.4089	1.8863	4.19518	3.59542	3.97063	3.92902	0.0334928	0.101852	0.00930233	6.89442	0.913838	0.132479	3.26756	4.51373	0	0.0392157	0.00961538	0
RSP_l6	0.271429	0.030303	0.364706	0.268786	0.0734463	5.47761	1.94005	2.80449	0.350993	0.459184	1.07097	4.77391	1.08642	0	0.0172414	0.0113636	0.893023	0.251908	0.0116279	0.503448	1.18497	0	0.00934579	0	0
CA1_so	3.11488	0.190763	1.06101	1.8538	0.992941	17.9651	6.88636	28.0619	1.78269	6.64854	1.99094	3.4898	5.52257	0.161616	0.0878553	0.00426439	15.7213	1.75356	0.0862832	5.52412	18.0485	0.0025641	0.0181818	0.00862069	0.00607287
CA1_sp	0.408284	0	0.194737	0.124224	0.0789474	1.92701	0.546875	3.16489	0.0769231	0.932836	0.0798122	2.21557	0.431034	0.00819672	0.0172414	0	0.920635	0.161491	0	0.398305	1.4186	0	0	0	0
CA1_sr	4.85927	0.950685	2.25633	2.62672	1.94178	26.6397	8.61017	37.8796	1.61989	9.73305	3.65977	4.87281	8.56771	0.632061	0.267857	0.021645	29.8642	3.88848	0.557355	10.8145	20.6064	0.00881834	0.12931	0.0897227	0.0256739
CA1_slm	0.870769	0.0128617	0.155015	0.258706	0.0344828	11.4181	1.94787	16.9688	0.458498	3.6831	0.446686	3.10943	1.04695	0.00862069	0	0	3.87732	0.273775	0.0225564	2.22358	6.2107	0	0	0	0
CA2_so	0.228916	0.0123457	0.0759494	0.0377358	0.025641	1.39091	0.131148	1.02041	0	0.577778	0.0561798	8.6044	0.106667	0	0	0	0.233766	0.0506329	0	0.23913	1.6747	0	0	0	0
CA2_sp	0.0882353	0	0.0243902	0	0	0.139535	0	0.367347	0	0.142857	0.0227273	10.52	0.0638298	0	0	0	0	0	0	0.0434783	0.210526	0	0	0	0
CA2_sr	0.493976	0.0147059	0.078125	0.169492	0.0294118	1.17045	0.226667	2.33333	0.0978261	0.951807	0.156627	4.98889	0.323529	0	0	0	0.612903	0.0735294		0.526316	1.43103	0	0	0	0
CA2_slm	0.09375	0	0.030303	0	0	0.48	0.0930233	0.216216	0	0.241379	0.0425532	0.794118	0.0612245	0	0	0	0.346939	0	0	0	0.3	0	0	0	0
CA3_so	0.986441	0.019802	0.219388	0.340909	0.146154	2.67553	0.312102	2.95333	0.00666667	1.47674	0.134146	0.0511364	0.486667	0	0.00555556	0	1.61929	0.144928	0	0.643836	1.10569	0	0	0	0
CA3_sp	0.30137	0.026087	0.126126	0.388235	0.0684932	3.54198	0.214286	3.49351	0.038961	0.829268	0.25	0.0441176	0.663366	0	0	0	0.363636	0.079646	0	0.169014	1.4	0	0	0	0
CA3_sr	1.73267	0.101604	0.60177	0.689189	0.282609	6.35678	1.14407	7.35849	0.4	3.23164	0.457447	0	1.43262	0.027933	0	0	3.51429	0.573099	0.0133333	2.31875	3.9	0	0	0.0114286	0
CA3_slm	0.25	0.025	0.0689655	0.15625	0.0487805	1.14815	0.354839	1.48387	0.16	0.575758	0.04	0.0416667	0.225806	0	0	0	1.55	0.0909091	0	0.806452	1.15789	0	0	0	0
DG_gr	0.0626781	0	0.0144404	0.0397727	0.00526316	0.145631	0.0472973	0.142857	0	0.0879121	0.021148	0.305439	0.0392857	0.00515464	0	0	0.0862745	0.00623053	0	0.0958904	0.317343	0		0	0
DG_Hil	1.11417	0.0444444	0.230263	0.524476	0.19863	2.39091	0.777778	3.32707	0.106599	1.99451	0.353774	0.28	0.901554	0.00520833	0	0.00518135	0.651163	0.206478	0.0033557	0.89916	2.52232	0	0.00995025	0	0
DG_mo	1.20452	0.13278	0.528252	0.757685	0.34635	4.01057	2.69314	6.99466	0.42663	2.45	0.488043	0.837375	1.78024	0.0345369	0.0225303	0.00126422	2.94051	0.530851	0.0147992	2.47619	5.62242	0	0.0100287	0.00322581	0
SUB_mo	0.594828	0.0866142	1.13194	0.793103	0.734694	28.1942	11.0662	29.713	3.74011	10.4961	6.71429	0.275261	3.32051	0.117647	0.0144928	0.0121951	3.56863	0.336	0.0853659	7.78273	11.3902	0	0	0.0178571	0
SUB_pys	4.09442	0.679634	3.12641	1.735	1.78431	9.19753	3.72	9.08772	0.388889	1.33654	0.822917	0.0704225	8.01544	0.738351	0.457792	0.0514905	24.4943	2.98932	0.88189	1.22222	5.23333	0.00655738	0.211073	0.100671	0.031746
BST	1.98969		0.442623	1.05556	0.727273	6.50704	6.48913	5.11015	0.254237	3.85561	1.65447	0.0507246	1.66207	0.206897	0.0224719	0	7.7947	0.754902	0.136187	2.31788	3.24545	0	0.0740741	0.0633803	0.0555556
Cau	1.75942		0.778473	1.66497	2.50558	7.9591	9.14851	11.5439	0.363533	4.95826	2.28772	0.0264317	2.67424	0.269101	0.0600601	0.0407659	9.03493	0.8606	0.220754	3.18161	5.06888	0.00541712	0.160383	0.166294	0.0824937
Put	3.63303		1.19394	1.57967	1.19763	9.03022	4.30276	19.1161	0.865315	6.19554	2.53957	0.0652863	3.47281	0.448349	0.0433205	0.0249699	12.7249	1.05431	0.270867	3.79562	4.02045	0.00986326	0.177283	0.162033	0.242992
EPal	3.04364			1.23433	0.486457	5.29341	2.83773	14.0614	0.221338	5.23592	1.02474	0.0163551	2.75215	0.339785	0.0391061	0.026096	10.2098	0.657097	0.191038	1.47741	2.37364	0.00603318	0.106599	0.073903	0.137198
IPal	0.0196672		0.00434783	0.0958231	0.232299	0.0601504	0.025641	0.54105	0.152021	0.157702	0.108989	0.0140228	0.133858	0.00129366	0	0.00300752	0.0146036	0.00601805	0.0610932	0.2925	0.703196	0.00209424	0.00145138	0.0704898	0
VStr	1.15764		0.275229	1.16165	1.13114	2.41818		13.9279	0.831179	5.93225	2.26327	0.0225537	2.21965	0.236806	0.0205128	0.0492505	3.66062	0.548942	0.420357	1.91644	3.05688	0.00522778	0.134223	0.126871	0.35828
VPal	0.204694		0.0195627	0.0491591	0.088964	2.25322	0.0753425	0.98566	0.043058	0.357576	0.137011	0.0181159	0.0608604	0.00932401	0	0.00102249	0.887468	0.0144231	0.0112994	1.44606	0.127993	0	0.00362319	0.00512821	0.00454545
TuStr1	1.46175		0.52381	1.12963	1.60142			6.82209	0.831541	3.4908	2.2957	0.0814332	2.09877	0.257895	0.0080429	0.117188	3.65347		0.452471	1.6129	2.9193	0	0.176617	0.211538	0.789474
TuStr2	0.644737		0.132812	0.553459	0.682119			3.05172	0.518868	3.24607	0.989583	0.10084	0.832	0.0977011	0.00401606	0.0434783	1.77064		0.337349	1.08917	1.20958	0	0.0785124	0.0650888	0.24
TuStr3	0.911661		0.122699	0.588235	1.09119			5.81395	0.685185	2.19776	0.880351	0.0493562	1.42042	0.118949	0.00689655	0.043771	1.59737		0.267097	1.32727	1.74353	0	0.106618	0.0673077	0.222426
TuPal1	1.37179		0.702614	1.10702	1.29255			8.0995	1.12102	4.57827	2.43802	0	3.46009	0.413793	0	0.0456853	6.975	0.326531	0.634211	2.5	4.08425	0.0134228	0.13834	0.131579	0.591837
TuPal2	0.62069		0.186567	0.74026	0.865			6.055	0.560669	2.68605	1.12658	0.00306748	1.80339	0.15	0.00342466	0.0229885	3.68	0.363636	0.32	1.59854	1.42021	0	0.0420561	0.0607735	0.305085
TuPal3	1.01061		0.261708	0.603427	0.952153			8.29718	0.904762	4.64048	1.22337	0	1.72941	0.079023	0.00440529	0.0453782	2.38802	0.245614	0.2775	0.90493	1.39262	0.0128205	0.101382	0.087156	0.195929
HDB	0.148585		0.019385	0.0714286	0.116258		0.0789474	0.984485	0.0761773	0.533409	0.118932	0.00718954	0.130214	0.0102652	0.00555042	0.0028169	0.0929752	0.0357724	0.010699	0.0616403	0.161002	0	0	0.00765484	0.0103413
SIB	0.109665		0.0208877	0.0642857	0.118132	0.214403	0.0202899	0.824478	0.0704225	0.283951	0.0730435	0	0.102319	0.00141044	0.00632911	0	0.0901288	0.0170032	0.012766	0.0419255	0.169811	0	0.00137931	0.00363636	0.0100784
OB_gl				0.0165094	0.758475			0.682276	0.199482	0.384615	0.36569	0.386697	0.104106	0.0419034	0	0.00667223			0.0995406	0.0427553	0.696541	0.0018622	0.00238474	0.00534759	0.238806
OB_gr				0.239218	0.027027			1.6709	0.0576978	0.682377	0.499069	0.571429	0.0759988	0.0655502	0	0.00415094			0.0428519	0.179811	1.44425	0	0.0069535	0.0176991	0.155188
OB_ipl				0.228723				1.00297	0.0520231	1.11429	0.457565	0.522032	0.0643185	0.0832049	0	0.00307692			0.06	0.23301	2.31579	0	0.00268097	0	0.19
OB_mtr			0.025	0.115578	0.0487805			2.05939	0.020339	0.433333	0.291759	0.318033	0.0485651	0.0449438	0	0			0.0223464	0.138614	1.15205	0	0.0025641	0.0434783	0.2
OB_opl			0.0179372	0.0822581	0.219907			1.32525	0.0188221	0.567308	0.236709	0.377904	0.039114	0.0517281	0	0.00250313			0.0233827	0.0811367	1.1772	0.000461467	0.00222222	0	0.0291545
AON1	2		0.259923		1.47238	2.57038		4.50276	0.489022	2.35831	0.998571	0.198575	0.630097	0.0953058	0	0.00601202	2.0837	0.218543	0.297075	0.982337	2.89394	0	0.0239282	0.0611144	0.76
AON2	1.15104		0.292857		0.424779	2.52403		11.2901	0.511924	5.80289	1.99753	0.0276753	0.874052	0.322148	0.00344828	0.0034965	2.0219	0.185897	0.27534	2.34215	2.69231	0	0.0468085	0.047619	0.461326
AON3	1.52439		0.170732			1.4715		12.3099	0.0696517	6.04348	0.394059	0.0208333	0.40367	0.6	0		1.98276	0.304348	0.0462428	2.57778	0.54321	0	0.135135	0.0151515	0.450704
LPrP1	3.86111		0.220339		0.901408	9.35714		9.54545	0.633333	5.51163	1.80315	0.025974	4.63043	0.345133	0	0.015625	5.18966	0.272727	0.427083	2.52941	13	0	0.0555556	0.0416667	0.173077
LPrP2	1.91045		0.191045		3.40288	9.09821		11.3412	0.737805	5.29646	2.30736	0.144105	2.28495	0.243243	0.00518135	0.00892857	5.43137	0.538922	0.425743	2.94915	8.25431	0	0.121951	0.0714286	0.164062
LPrP3	1.62921		0.135135		2.58442	6.288		9.53818	0.43662	4.28492	1.31768	0.110672	1.66443	0.165563	0.0047619	0.010989	3.90476	0.414938	0.106145	2.20134	2.19672	0	0.054878	0.0170648	0.160156
Bec	0.768116		0.252632		0.251232	1.69159	0.222222	2.68992	0.101562	1.05	0.475524	0.152416	0.248963	0.0738007	0		1.51923	0.084507	0.023622	0.240223	0.782178	0	0	0.00833333
Cla	0.491379		0.253521		0.462617	3.24194	0.157895	5.16993		2.83654	0.481707	0.15	0.527132	0.260116	0.00581395	0	1.15596	0.255319	0.0166667	0.72	0.31068	0	0.019802	0.00757576
Ven	0.837766		0.0416667	0.361032	0.0779944	0.141593		2.33432	0.0615672	0.919048	0.0766871	0.0148423	0.12543	0.0612745	0	0.0114068	1.8961	0.168605	0.00727273	0.260563	0.0869565	0.00175131	0.0108401	0.010989	0.0651731
VPrP1	1.35795		0.0697051	0.621429	0.632	0.0239521		6.11546	0.36342	2.40066	0.921788	0.0916905	0.548781	0.0578947	0	0.00980392	1.35323	0.163462	0.273177	0.527221	1.5198	0	0.00985222	0.024735	0.325349
VPrP2	0.451957		0.131868	0.368421	0.511111	0.235577		6.08593	0.621037	3.09497	0.955508	0.0464481	0.503876	0.0766773	0	0	0.717172	0.0795848	0.316344	0.778075	1.75472	0.00638978	0.00769231	0.0351288	0.298153
VPrP3	0.949153		0.0917431	0.417582	0.710526	0.501976		4.18675	0.347432	2.20495	0.553535	0.0284974	0.213178	0.0782609	0	0	1.29427	0.119843	0.063197	0.317726	1.15455	0	0.0135135	0.0228013	0.227154
PHyA	0.0116505		0.00742881	0.0534562	0.0672694	0.129518	0.0361702	0.605952	0.103797	0.156727	0.078502	0.00824742	0.0772216	0.00297177	0	0	0.0242424	0.00972132	0.00466744	0.118037	0.141765	0	0.00352823	0	0.000636132
THyA	0.0961123		0.0151646	0.0733591	0.172459	0.00835073	0.209016	0.895759	0.126514	0.469376	0.104046	0.0426309	0.116322	0.0152818	0.00505902	0	0.174713	0.0302632	0.0162602	0.189021	0.154412	0	0.00658858	0.00792752	0.0069797
Rt	0.0588928		0.00928505	0.0463415	0.0480549	0.0582048	0.0392157	0.421725	0.066313	0.120232	0.0551524	0.0274424	0.0888889	0.00320856	0	0.00117096	0.0735122	0.0255403	0.00239521	0.0461847	0.126558	0	0.00221976	0	0.00268577
VPL	0.0376068		0.004561	0.0515625	0.0341297	0.0878011	0.0166976	0.482129	0.133909	0.12898	0.0709635	0.0418944	0.0685393	0	0.00229621	0	0.035649	0.0141643	0.00251046	0.0586207	0.167159	0	0.000874891	0.000962464	0.000844595
ZI	0.143149		0.00904159	0.0888554	0.0862697	0.1736	0.323834	1.3514	0.119013	0.339789	0.144712	0.0207547	0.0874525	0	0	0	0.322684	0.0611111	0.00626305	0.106139	0.244514	0	0.00180832	0	0.0017762
p3Tg	0.0354839		0.0132743	0.0276243	0.10596	0.301961	0.170732	1.1105	0.123778	0.216814	0.0390244	0.0141844	0.0413793	0.00719424	0	0	0.0982143	0.040201	0	0.119403	0.101449	0	0	0	0
p3SNC	0.121429		0	0.0144928	0.030303	0.0594796	0.072	0.381579	0.0769231	0.25	0.00653595	0.00775194	0.0333333	0	0	0	0.0759494	0.0253165	0	0.158416	0.167598	0	0	0	0
p3SNR	0.034642		0.00512821	0.0264317	0	0.043257	0.0299401	0.194444	0.00943396	0.0898876	0	0.00396825	0.0112782	0	0	0	0.00327869	0	0	0.0148515	0.0449438	0	0	0	0
LD	0.141388		0.0434258	0.155882	0.0217391	0.353805	0.0674847	0.802657	0.133136	0.458955	0.118644	0.158784	0.370093	0.00673401	0.00234192	0	0.305613	0.0661939	0.00345125	0.10859	0.755906	0	0.00179211	0	0
LP	0.0534918		0.118943	0.215385	0.104054	0.970018	0.376689	1.54719	0.247649	1.01444	0.240217	0.453608	0.158151	0.0202578	0.022069	0.00146413	0.887387	0.16712	0.0328228	0.46081	0.954823	0.0023015	0.0094086	0.00973574	0.0041841
Po	0.0505288		0.0625575	0.245827	0.115574	0.830278	0.848231	1.87574	0.305042	0.781856	0.193966	0.280297	0.39631	0.0239938	0.0217842	0.00696643	0.440199	0.147541	0.0358515	0.413793	0.815651		0.0105263	0.00614251	0.000994036
VPM	0.0281162		0.00387785	0.207581	0.0914525	0.41748	0.150376		0.367118	0.420586	0.265625	0.234241	0.507685	0.0190535	0.0065703	0.00246154	0.0384361	0.0416667	0.00598802	0.309936	0.542495	0.00191939	0.00467047	0.00647948	0.00508906
SPF	0.0806452		0.0340136	0.196226	0.106599	0.434879	0.380137	1.11869	0.177215	0.37234	0.197995	0.024	0.129534	0.0083682	0.00275482	0	0.176471	0.157895	0.00445434	0.440922	0.415808	0	0.00429185	0.0140351	0
p2LimRt	0.193548		0.0552147	0.0878049	0.0656716	0.225434	0.141732	0.67284	0.0888031	0.245283	0.0535714	0.00674157	0.00934579	0	0	0.0107527	0.05	0.0736196	0	0.108696	0.145455	0	0	0	0
PR	0.167598		0.00909091	0.0542986	0.0328467	0.1875	0.173077	0.835366	0.122699	0.220339	0.150685	0	0.0675105	0	0	0	0.16	0.0549451	0.00436681	0.0906516	0.221831	0	0	0.0138889	0.00555556
p2SNC	0.106667		0	0.0167364	0.0353982	0.142857	0.140741	0.226667	0.0380952	0.158974	0.0588235	0	0.0305677	0	0.008	0	0.2	0.0508475	0	0.0684932	0.08125	0	0	0	0
p2SNR	0.02457		0	0.0125313	0.020202	0.071066	0.031746	0.247788	0.0416667	0.0594406	0.00797872	0.0114286	0.0148883	0	0	0	0.00465116	0	0	0.0310881	0.0145985	0	0	0	0
APT	0.393162		0.087108	0.0647003	0.0461751	0.300146	0.170269	0.784496	0.0898076	0.239057	0.0536585	0.0769971	0.0347054	0	0.00401606	0	0.505263	0.0474806	0	0.128544	0.293893	0	0.00165017	0	0
JcP	0.504792		0.08	0.0510708	0.0334129	0.296392	0.242838	0.907463	0.109375	0.2	0.0551948	0.102675	0.0257453	0	0.00328947	0	0.268908	0.0455446	0	0.127946	0.307692	0	0.00152439	0	0
LT	0.472067		0.13308	0.0938023	0.0378251	0.404762	0.305221	1.10057	0.111272	0.2	0.0840979	0.740239	0.05689	0	0	0	0.372807	0.0666667	0	0.11236	0.463277	0	0.0014771	0	0
p1LimRt	0.377049		0.0655738	0.0628272	0.020362	0.232558	0.232877	0.680851	0.0686016	0.169082	0.105263	0.397985	0.0821918	0	0	0	0.476923	0.0684211	0	0.179487	0.235602	0	0	0	0
p1BRt	0.4		0.0481481	0.0247934	0.00209644	0.490323	0.2103	0.5	0.0573248	0.248889	0.0833333	0.139303	0.0414508	0	0	0	0.343066	0.0519878	0.0126582	0.152632	0.252577	0	0.00244499	0	0
p1SNC	0.115385		0	0.0470588	0	0.0412371	0.162011	0.728814	0.0379747	0.129353	0.0904523	0.0701754	0.0561798	0	0.0151515	0	0.173469	0.0153061	0.00892857	0.0757576	0.216667	0	0.0147783	0	0
p1SNR	0.04814		0.00395257	0.0284091	0.020202	0.028169	0.0572391	0.260417	0.0314961	0.0716511	0.0182232	0.0214844	0.00729927	0	0	0	0.0250965	0.00239808	0	0.00787402	0.0373563	0	0	0	0
TG	0.332765		0.191489	0.0918182	0.0422658	0.636364	0.336842	1.14892	0.15377	0.517787	0.111928	1.55268	0.0743931	0.0017762	0.00411523	0	0.629139	0.100629	0.00525394	0.199552	0.531328	0	0	0	0
SC	0.294378		0.136364	0.0915416	0.0300664	0.931768	0.512821	1.73951	0.150835	0.459583	0.079795	3.37517	0.101869	0.00247831	0.00422103	0	0.580645	0.0762435	0.00263356	0.248786	0.640893	0	0.00243309	0.000573394	0
IC	0.243893		0.186472	0.228326	0.0935252	1.88834	0.435676	3.28585	0.301546	0.533283	0.16251		0.789395	0.00977051	0.0219534	0.000618302	0.64585	0.21984	0.0081187	0.322279	0.960933	0.000394322	0.00344688	0.000660502	0.000216685
m1LimRt	0.238411		0.0864198	0.0552995	0.019802	0.243542	0.336449	0.723849	0.0753498	0.23839	0.108626	3.55278	0.0673401	0	0	0	0.275862	0.0458015	0.00546448	0.106977	0.192	0	0	0	0
m1BRt	0.169811		0.0192308	0.037037	0.0121065	0.0454545	0.295652	0.576503	0.0341113	0.25072	0.0434783	2.77273	0.0869565	0	0	0	0.2	0.023622	0	0.0821256	0.205962	0	0	0	0
m1SNC	0.175676		0	0.0107527	0.056338	0.0238095	0.20438	0.412698	0.0391061	0.161538	0.0402685	1.06195	0.105263	0	0	0	0.2	0.034965	0	0.0655738	0.16388	0	0	0	0
m1SNR	0.0753769		0	0.00546448	0.0545455	0.0655738	0.0879121	0.291925	0	0.0786026	0.0167598	0.0340136	0	0	0	0	0.0276923	0.00749064	0	0.0240385	0.0440529	0	0.00877193	0	0
m2A	0.108878		0.0202703	0.105389	0.104086	1.18365	0.541973	1.37902	0.127251	0.284566	0.193015		0.295082	0	0.00954198	0	0.359272	0.115385	0.0110759	0.131746	0.626575	0	0.00165563	0.00677966	0
SCnf	0.108108		0.0652174	0.0483871	0	0.232759	0.333333	0.853211	0.0823529	0.361702	0.0864198	2.23485	0.0537634	0	0	0	0.25641	0	0	0.05	0.325843	0	0		0
m2BRt	0.225806		0.0123457	0.0241935	0.00641026	0.10596	0.234043	0.565693	0.0333333	0.202532	0.106195	3.21143	0.0549451	0.0097561	0	0	0.2	0.0333333	0	0.0175439	0.184466	0	0	0	0
m2SNC	0.115385		0.0147059	0.0444444	0.04	0.047619	0.121212	0.238095	0.0241935	0.1	0.047619	1.90769	0.0169492	0	0	0	0.162162	0	0	0.00840336	0.220588	0	0	0	0
m2SNR	0.0486111		0	0.0526316	0.0434783	0.0444444	0.0705882	0.271429	0	0.0854271	0.0241546	0.21875	0.0307692	0	0	0	0.0420168	0	0.00657895	0.0309278	0.0625	0	0	0	0
CB_gr	0.779492		0.8881	0.472933	0.287202	6.10793	2.50648	8.9072	1.96566	2.47043	0.540268	0.972923	4.29337	0.0150551	0.13245	0.00101704	2.11351	0.428695	0.0602855	2.70225	2.57726	0.000266099	0.00858034	0.00156822	0.000678426
CB_mo	0.159786		0.16706	0.110786	0.0594406	2.08373	0.48243	3.60185	0.389321	0.652731	0.0768231	0.927243	1.27585	0.000975451	0.0169783	0.000549652	0.383542	0.110937	0.00188768	0.516715	0.656437	0	0.00117564	0.000224366	0
CBN	0.0321691		0.00735294	0.00976909	0.00765697	0.0956256		0.379909	0.037464	0.0200174	0.00995025	0.809167	0.0811189	0.00101729	0.00240096	0	0.0521042	0.0228102	0.00323363	0.0539811	0.0399181	0	0.00472813	0.00109769	0
isA	0.113645		0.0359621	0.0766494	0.10536	0.506541	0.529765	1.03553	0.101484	0.200942	0.085885	1.00569	0.220329	0.00550459	0.0115741	0	0.174391	0.0965964	0.00363802	0.108744	0.181425	0.00104167	0.00453956	0.00386313	0.00369686
isLimRt	0.0909091		0.03	0.0392157	0.05	0.202091	0.322404	0.463259	0.0390244	0.222222	0.0775862	2.92105	0.113772	0.00909091	0	0	0.133333	0.0142857	0	0.0933333	0.0928571	0	0.0121951	0	0
isBRt	0.111111		0.0119048	0.0229358	0.00657895	0.115578	0.214286	0.356083	0.0361991	0.277311	0.0649351	3.09231	0.0392157	0.00495049	0	0	0.178571	0.00892857	0	0.0458716	0.108527	0	0	0	0
isSNC	0.0606061		0.031746	0.00581395	0		0.174603	0.192308	0.025	0.0992366	0.0276243	1.47619	0.024	0	0	0	0.09375	0.0107527	0	0.0136986	0.0550459	0	0	0	0
isSNR	0.0297619		0	0.0245902	0	0.296296	0.136364	0.781609	0.0175439	0.108597	0.0342857	0.956989	0.0769231	0	0	0	0.0331492	0	0	0.0540541	0.0498084	0	0	0	0
r1	0.110532		0.0256813	0.0344244	0.0115761	0.165882	0.183865	0.529894	0.107213	0.179082	0.057684	1.58094	0.0696544	0.00134499	0.00252951	0.000508906	0.107143	0.0306122		0.114271	0.129717	0	0.000633714	0.00142959	0.00242326
r2	0.0679717		0.00867347	0.0368722	0.0184874	0.148368	0.330083	1.27329	0.1436	0.130695	0.020595	0.835821	0.187836	0	0.000738007	0	0.0903427	0.0281294		0.0838095	0.14246	0.0004995	0	0	0.00201816
r3	0.0333872		0.0137195	0.0241741	0.0395431	0.160253	0.329337	1.53899	0.129742	0.13464	0.0291869	0.530833	0.164278	0.00117165	0.00147601	0	0.0415162	0.0113333		0.132963	0.11105	0	0.00106952	0.00299401	0
r4	0.0446122		0.0214885	0.0229391	0.053012	0.139165	0.223001	1.13226	0.136285	0.155509	0.0416667	0.269499	0.157792	0.000546448	0.000604595	0.000507099	0.045614	0.0101642		0.161135	0.0685966	0	0	0.000791139	0.00185529
r5	0.0800866		0.0179812	0.0240209	0.0322256	0.13404	0.241534	0.82509	0.118053	0.157937	0.0515378	0.0914352	0.15593	0.000437254	0	0	0.0617284	0.0159453		0.107005	0.0604192	0	0	0	0
r6	0.0759754		0.0156538	0.0182264	0.0192694	0.0845002	0.192705	1.14065	0.126597	0.159473	0.0464976	0.175592	0.165612	0.00187441	0	0	0.0594976	0.0287671		0.110842	0.0531067	0	0.000410341	0	0
r7	0.103765		0.0292514	0.0156562	0.0171429	0.110011	0.424837		0.13922	0.171252	0.0902357	0.0323276	0.203622	0.00125392	0.00358166	0.00136116	0.0688753	0.0202855		0.124475	0.052935	0	0	0	0.000792393
r8	0.10313		0.0813065	0.0370755	0.025398	0.110822	0.465468	1.24855	0.152281	0.176314	0.0812903	0.00106952	0.27362	0	0.00201478	0	0.0764526	0.0480248		0.188273	0.0762754	0	0.00225904	0.000709723	0
r9	0.0770492		0.261111	0.0488155	0.0255255	0.118451	0.336549	1.14821	0.19223	0.144663	0.0886637	0	0.311964	0.00181818	0.0053681	0.000454959	0.0712115	0.0651341		0.203941	0.0831296	0	0.000834725	0	0.00083682
r10	0.0848007		0.375513	0.0560816	0.0349033	0.146277	0.076716	1.20381	0.322388	0.148992	0.0535347	0	0.389991	0	0.00304414	0.00132802	0.085431	0.0722326		0.172182	0.0812155	0	0.00184843	0	0.00086881
r11	0.119342		0.660629	0.0558307	0.0566038	0.345288		1.33841	0.365639	0.162162	0.0319489	6.30011	0.549099	0.00375235	0.00431034	0	0.150525	0.123536		0.257905	0.0891994		0.000643501	0	0.00198807

## Sheet: Subtype 06
	CFS0047	CFS0048	CFS0049	CFS0052	CFS0055	CFS0056	CFS0062	CFS0063	CFS0064	CFS0066	CFS0068	CFS0069	CFS0070	CFS0153	CFS0154	CFS0157	CFS0041	CFS0051	CFS0058	CFS0059	CFS0067	CFS0156	CFS0162	CFS0164	CFS0178
region	Subtype 06	Subtype 06	Subtype 06	Subtype 06	Subtype 06	Subtype 06	Subtype 06	Subtype 06	Subtype 06	Subtype 06	Subtype 06	Subtype 06	Subtype 06	Subtype 06	Subtype 06	Subtype 06	Subtype 06	Subtype 06	Subtype 06	Subtype 06	Subtype 06	Subtype 06	Subtype 06	Subtype 06	Subtype 06
ORB_l1	4.85383		8.47895	5.35429	3.41509	13.644	14.0446	3.68193	9.84375	3.275	6.93793	3.68514	11.8565	7.85857	12.206	14.3103	12.8115	5.97694	9.39787	4.54864	2.73665	18.0645	10.8425	10.2114	8.91486
ORB_l23	4.2449		7.83168	5.0096	2.94212	13.3035	13.6249	4.10697	9.38174	3.1789	7.70476	4.45749	12.7263	7.84295	11.7662	14.6598	15.4713	5.89444	9.745	4.99453	2.45586	19.5374	10.6992	9.79199	8.55556
ORB_l5	5.09138		8.29684	5.74342	4.44468	17.8991	16.1078	7.35976	9.79249	5.4029	10.7902	7.1265	15.5193	8.83286	10.2133	12.4695	19.1412	6.64892	10.7518	8.2803	4.94678	14.2973	10.8912	10.5239	10.0276
ORB_l6	6.0289		7.39388	4.84094	6.02637	18.8516	16.5427	13.7875	5.24324	7.92549	11.128	7.30024	11.7395	7.68451	5.34331	11.2418	21.3529	5.79912	5.55618	8.66532	7.53316	7.08144	7.69421	9.01587	8.58773
FRP_l1	3.97872			6.15385	5.32258	9.02479	12	4.05236	9.85047	4.9053	6.83861	4.79297	14.8627	8.11429	11.8629		7.73103	4.82955	9.86702	3.45029	3.86463	22.8404	10.1061	10.3095	7.8125
FRP_l23	3.43119			5.06771	4.38043	7.54878	9.8421	3.82703	9.58448	3.1246	6.75732	4.62375	16.068	6.84914	13.0725		9.22633	4.71429	9.02475	3.01685	3.05648	27.4019	9.79214	10.5402	7.62778
MO_l1	4.45151		5.65614	6.10726	6.26939	5.57336	8.22989	5.01829	10.9352	3.14382	7.25424	5.56962	14.9831	8.71012	12.0378	14.2703	6.42689	4.64231	11.0191	2.81504	1.23016	24.2022	9.81006	11.3788	10.4304
MO_l23	3.88793		5.96388	4.91014	4.80705	6.06167	7.25372	3.80961	11.2601	2.14637	8.38132	8.17686	14.8948	8.36908	12.8457	15.2435	7.4857	4.82983	10.7542	2.80482	1.69313	25.4574	9.31515	11.2174	10.8154
MO_l5	5.35011		7.49822	5.56171	5.09164	9.24197	13.1604	5.82582	8.70714	4.49459	10.5522	8.53799	15.9023	9.69206	12.2365	15.0977	13.8731	6.44295	11.7837	6.74479	3.60672	17.4821	11.7844	11.6303	11.6664
MO_l6	5.77992		7.27989	4.92113	6.28065	15.3153	15.459	12.5625	3.56899	7.66599	10.5775	6.91721	13.4422	7.10126	7.18313	9.99175	22.5079	6.10802	7.01023	10.649	7.15254	8.49631	8.17667	9.68016	8.03339
SS_l1	4.18718		6.60268	5.63218	7.21308	5.44918	3.37778	1.16968	12.2264	4.85491	11.4241	12.3567	14.3608	10.938	11.3341	19.0705	9.89681	5.27976	13.3838	2.07104	1.36086	18.7741	10.1992	13.2024	13.7389
SS_l23	3.61142		6.07865	4.82002	5.9905	4.33946	4.02103	1.14513	9.63205	3.09918	10.783	12.8974	13.3456	10.4283	11.1844	21.3776	9.51149	5.0175	12.9544	2.23827	1.73194	22.3447	10.1817	12.8371	17.5837
SS_l5	5.53661		7.83315	6.10323	8.02743	8.54977	9.55709	5.88012	8.59088	5.42833	13.3058	10.4273	15.258	11.5927	13.6308	19.895	17.5607	6.43698	14.4302	8.00535	4.22505	18.3381	12.6233	14.9389	17.5594
SS_l6	6.08482		7.58027	5.24985	7.33103	13.4248	12.3848	12.9099	3.37402	8.07537	13.7701	6.89566	14.439	8.40115	9.05196	11.5721	24.3231	6.6898	8.35888	10.851	7.1496	9.3069	9.05594	11.6957	10.8138
PTLp_l1	4.45783	9.08333	6.61927	4.86147	6.9084	7.78049	5.35185	1.12977	11.9937	6.50625	14.1412	10.78	14.8367	11.0517	10.439	18.8522	12.5472	6.16883	15.8443	1.43363	1.90385	39.0965	10.2973	14.2027	14.3889
PTLp_l23	3.92704	11.044	6.0229	5.34694	7.1661	7.03008	3.6131	1.53629	7.85408	4.9053	13.5319	13.5362	16.779	11.0179	10.2775	20.6895	11.2785	5.42688	14.4905	2.19615	2.54	37.5541	10.6846	12.9415	16.4639
PTLp_l5	5.28293	10.7483	7.46828		8.54153	8.92632	7.39521	5.41732	7.87952	6.57527	15.2217	13.6725	15.1562	12.2887	11.9774	22.254	17.6789	5.7672	15.1969	6.44444	5.10277	33.0419	13.6414	14.8542	16.8271
PTLp_l6	5.95858		7.76471		5.14907	13.1208	10.9162	12.5208	3.14343	8.88554	15.104	7.64583	13.346	9.27027	9.13475	11.9338	24.4696	6.09244	7.88489	10.5211	7.75652	17.6791	9.14953	11.5506	10.3626
VIS_l1	4.96154	11.0714	6.30312	6.63197	9.64623	9.08553	6.20305	2.29846	11.6909	6.63476	17.9679	1.00993	12.5423	11.8538	10.2475	16.0395	16.2943	5.96881	14.7101	2.36701	2.9113	40.7289	11.6534	13.8969	14.4145
VIS_l23	4.53538	10.8561	6.02599	6.65276	8.84989	7.13956	6.02577	4.03149	8.04642	4.82588	17.0038	3.77068	14.0531	10.5755	9.93513	15.2065	16.8184	5.59454	14.4344	2.8354	3.83976	42.2473	11.5206	14.0661	15.3494
VIS_l5	5.75546	8.91521	7.38095	6.35043	9.10969	10.3842	9.24492	8.66515	7.76449	6.57072	18.3006	10.6356	14.9649	9.80863	10.3561	13.9475	23.5582	6.14577	15.3072	7.02383	5.65877	36.4018	12.2109	14.3976	15.008
VIS_l6	6.03051	3.05567	6.96518	4.83567	5.85902	14.1091	10.8511	14.0327	5.74269	8.80081	15.49	14.6903	12.7865	5.06151	7.23902	8.51515	27.7156	6.0087	8.45199	9.88393	8.14129	23.2487	8.42059	10.9495	10.2951
RSP_l1	7.15385	9.23139	7.6966	6.22642	7.69892	16.9071	9.44162	9.94158	6.68167	9.00743	17.1306	12.5158	13.8234	8.30368	8.83459	8.29394	28.3734	5.42179	13.1253	8.87456	5.6041		9.7673	12.7873	13.1854
RSP_l23	5.66957	8.49698	6.70939	5.89185	7.24896	16.5198	8.35463	10.3836	8.42566	8.21036	14.2521	8.85356	13.021	8.97302	8.82543	9.12472	25.3371	5.48994	11.3236	8.81111	6.3339	18.2064	9.13315	12.549	12.3045
RSP_l5	5.4	7.16425	7.02041	6.26316	8.04348	14.0049	9.25525	11.3532	11.484	9.79518	17.7252	7.98665	15.691	6.38278	7.77778	9.51163	31.0259	5.74935	16.3547	9.43813	7.03922	18.9906	12.9069	11.3365	10.6643
RSP_l6	3	4.10606	5.52941	4.06358	5.24859	14.3582	10.6948	11.5705	9.38411	10.6939	14.7484	13.5609	12.6852	3.14516	4.53448	4.73864	17.2233	4.32061	9.34302	10.1586	7.98844	16.2549	7.18692	8.90476	6.24731
CA1_so	5.09793	8.10843	7.43767	5.51462	7.22824	9.30814	5.45202	6.00188	7.775	5.67573	9.47283	7.46011	6.91924	9.21212	9.40568	12.5075	20.0532	5.90428	9.69248	5.11842	2.41045	11.8538	10.15	11.2299	11.6721
CA1_sp	3.18343	1.9321	3.86842	2.14907	3.52632	7.33577	4.09375	6.31383	2.38462	3.6791	4.40845	5.88623	4.13793	2.2377	1.83621	1.65734	13.119	3.09317	2.35556	3.4322	2.83721	1.54286	2.09934	2.62963	1.51163
CA1_sr	4.24493	7.84247	6.61848	4.47348	6.46233	5.34099	3.51002	2.94917	3.22873	2.97175	6.54593	6.82895	4.39583	8.43206	8.99351	12.2569	14.2191	5.14583	9.34008	2.50145	1.20584	13.6684	9.69253	10.1011	12.2157
CA1_slm	7.06769	10.9839	9.30091	7.18408	10.9784	17.3655	16	15.8723	13.4308	8.90141	17.5735	9.84906	17.4554	11.4914	10.0129	15.8966	38.6208	8.53314	15	10.2358	6.26756	10.7692	12.7269	12.0987	12.2153
CA2_so	6.9759	5.12346	7.39241	6.73585	6.39744	11.2	8.18033	11.551	1.64706	7.86667	6.37079	8.72528	8	2.44	2.87931	2.05769	17.026	6.5443	2.69474	7.92391	7.27711	2.45263	1.93846	5.34043	2.03448
CA2_sp	1.52941	0.756757	0.951219	1.10417	1.44737	3.55814	1.3913	2.67347	0.08	2	1.52273	9.96	1.48936	0.347826	0.310345	0.25	2.55556	1.13953	0.512195	1.8913	3.31579	0.27451	0.5	0.965517	0.05
CA2_sr	6.40964	5.60294	6.71875	5.76271	5.29412	11.1818	7.52	10.2529	1.30435	7.55422	6.85542	8.85556	7.44118	2.93023	3.06849	3.2	16.5645	6.45588		8.09474	7.44828	2.94792	2.81081	5.11111	2.63158
CA2_slm	7.65625	4.65217	7.45455	6.54167	6.97436	17.16	10.2093	12.4054	4.85965	9.86207	9.14894	10.5	8.55102	2.54545	1.75	1.80488	27.7959	7.28261	2.97778	9.20588	7.45	1.09302	1.45455	5.475	1.73171
CA3_so	5.99661	5.02475	5.85714	4.18182	5.00769	12.6489	7.89809	13.26	0.26	8.41279	7.70122	4.96591	7.18667	3.625	2.76111	4.06918	23.5279	4.61836	3.46995	7.61644	7.77236	2.16	3.68056	6.22826	3.48795
CA3_sp	1.84932	2.13913	1.85586	1.83529	2.43836	6.91603	4.66071	5.72727	0.857143	3.89024	3.84375	3.5	4.91089	1.74468	1.5	2.2521	9.09091	2.36283	1.34568	3.25352	6.74286	1.77381	1.53846	2.23256	1.1875
CA3_sr	6.53795	8.20856	7.15929	5.52703	6.2029	12.2261	9.97458	10.195	2.88	7.42373	8.14362	2.03876	9.38298	6.22905	4.99422	6.84564	24.6514	7.09942	6.81333	7.89375	6.14375	6.0463	5.65909	7.74286	6.10909
CA3_slm	7.35417	6.225	7.65517	7.28125	7.31707	13.5	9.35484	12.0323	5.08	8.06061	9	1.58333	8.06452	4.24	1.9697	4.17391	26.5	8	4.3913	8.25806	5.31579	3.53333	3.55	6.85714	3.65385
DG_gr	1.62108	0.563877	1.56679	0.869318	1.10526	2.32039	1.5	2.32819	0.238095	2.47253	1.85196	4.59833	1.475	0.417526	0.392857	0.298319	3.11765	1.01246	0.265672	2.21005	2.04059	0.22807		0.910526	0.190083
DG_Hil	4.24409	4.08889	4.55921	3.67832	4.08904	9.59091	6.38519	10.3383	1.19289	6.87363	5.63208	3.69143	6.5285	3.22917	2.72297	2.53368	13.9884	4.17409	3.00671	6.07983	5.96429	1.99346	2.91045	3.86391	2.83163
DG_mo	6.17306	8.0083	9.04205	6.16094	8.98642	8.42668	6.30686	5.56884	4.97147	5.70588	7.31522	7.01427	6.40265	7.56358	7.72617	6.61315	19.1114	7.33085	8.04123	5.46561	4.44072	7.09648	7.23066	7.51129	6.40728
SUB_mo	6.44828	7.5748	7.47917	7.13793	9.10204	11.4278	6.58824	9.73414	8.12429	8.19321	11.1016	4.58537	14.0256	9.52941	6.69565	9.5	34.9804	6.688	9.85366	7.74652	5.04624	7.35385	7.52632	12.7679	8.82727
SUB_pys	5.26609	9.92906	7.15576	5.49	7.44118	18.0864	7.88	17.1404	4.51852	13.5192	15.1979	7.19718	9.74517	9.78853	9.43182	16.8238	19.8046	6.71154	11.2835	11.4722	7.95	15.3049	11.7439	13.349	14.7166
BST	5.1134		6.19126	5.26923	7.63636	20.8967	5.58696	20.5072	1.95763	6.71925	13.5163	4.48551	14.3586	8.09404	7.45318	8.32353	27.4305	6.06863	6.09728	9.92053	10.9818	5.03767	6.73663	9.47183	6.55556
Cau	4.66667		6.06133	5.82043	6.57249	16.9591	4.157	12.6597	3.29332	5.34829	12.8121	3.98238	12.1199	7.88371	8.4542	10.1359	23.1682	5.74637	8.95203	7.30603	6.34753	9.26706	7.99162	9.07457	8.42191
Put	4.46216		7.31127	5.35312	5.53158	22.3327	13.7064	11.3329	6.42513	5.29396	10.6279	3.78176	11.2958	8.13206	9.14334	8.54813	24.1631	6.36234	8.15567	7.75558	7.02918	9.43353	8.70341	8.50098	8.43011
EPal	4.77642			5.37205	5.09426	24.7194	13.8034	14.8566	2.70462	5.73981	8.98484	1.98248	12.179	8.28817	9.14432	5.06472	25.3741	5.58054	6.75865	8.30059	12.476	3.70287	6.94543	7.76674	6.82415
IPal	0.700454		1.03913	0.879607	2.43198	2.28759	2.95726	9.42799	2.5993	3.50611	4.8427	2.0596	3.64409	0.196636	0.0700637	0.601504	4.30528	0.247743	1.91854	8.34875	11.2064	0.681675	0.129173	7.37157	0.323944
VStr	5.13249		7.37959	5.64912	6.11958	26.4036		10.1238	7.45907	4.89702	12.3613	2.4849	11.4365	7.04465	5.69744	9.83726	27.4935	5.98236	8.47786	9.66757	9.23597	6.88798	6.03022	8.30577	7.42357
VPal	2.0704		1.31185	0.6326	1.70383	26.3476	3.82192	10.7753	2.25483	4.39394	6.24911	1.05344	3.97272	0.648019	0.206239	0.93865	20.711	0.387019	1.07203	10.6945	5.93462	0.23036	0.23913	2.10462	0.698485
TuStr1	4.94262		7.93122	4.90278	6.40214			10.9141	6.25806	5.20552	9.07258	3.72964	8.33745	4.67368	5.47185	7.95703	14.6007		8.74905	8.45161	9.07018	6.66667	5.70398	7.98846	5.63684
TuStr2	3.61184		2.89844	2.52516	4.78146			9.01724	4.45755	4.71728	7.14931	3.20168	5.668	2.74713	2.21687	4.81884	12.4633		6.22289	7.98089	7.7006	1.25455	2.41322	5.46154	3.3
TuStr3	4.51237		3.45399	3.14161	5.87736			12.4692	6.12963	5.35344	7.75412	2.74893	8.01501	2.85339	2.72069	6.14478	13.75		7.26452	8.42	8.17888	3.7554	3.06801	6.55288	3.49632
TuPal1	5.44103		12.2582	5.53512	5.65957			12.5721	9.30892	5.96166	11.3802	0.13215	10.277	10.3793	4.2047	7.73096	28.96	6.12245	9.01842	9.62416	11.337	19.1544	5.17391	8.78571	8.86224
TuPal2	4.47701		6.13433	3.62338	4.85			11.405	5.38912	5.22674	7.92827	0.392638	8.30509	5.75	1.7363	3.67816	24.2743	3.54545	6.54	7.9562	7.7234	8.92157	2.64953	6.20442	5.91525
TuPal3	5.38727		7.46281	3.02203	6.00478			11.9783	7.45125	5.50755	9.54296	0.434492	8.40261	2.95402	1.40529	6.02857	19.7188	3.7193	4.2725	5.6162	6.91106	13.6026	4.00922	7.90826	3.9542
HDB	2.39387		2.20989	1.25439	1.91099		5.09211	14.6982	2.62742	6.90713	7.88228	1.36601	5.86673	0.71343	0.308048	0.834742	11.5062	1.01707	1.52639	4.61233	8.23345	0.259434	0.352484	3.04454	1.27301
SIB	1.64312		2.16188	0.780357	1.42033	9.46317	3.17391	12.8947	2.16745	5.39506	6.75913	1.01953	5.29468	0.414669	0.256329	0.506116	10.9528	0.488842	0.797872	4.09938	7.89434	0.305455	0.328276	3.23636	0.816349
OB_gl				2.40684	3.52119			10.0385	3.67617	3.76923	5.85021	3.8106	4.71188	3.65341	0.152387	3.16931			3.26953	7.08432	7.71305	1.07635	0.838633	3.37433	3.58209
OB_gr				1.04871	0.206081			4.94923	1.48604	2.18852	1.93956	6.32436	2.35886	1.57751	0.605643	2.23132			1.63384	3.26656	3.16118	1.61213	1.01521	1.93805	1.14371
OB_ipl				1.3484				4.79525	2.37139	3.45714	3.15498	7.83599	2.62634	2.4869	0.781624	5.06154			2.16444	4.82524	5.15789	2.4982	1.62466	3.35714	1.71
OB_mtr			1.0375	1.04523	0.853659			5.71073	1.75254	2.83333	2.03118	5.66557	2.5011	1.53034	0.459144	2.47619			1.24302	2.81188	2.9883	1.09926	0.897436	2.34783	1.5
OB_opl			2.18834	2.38011	2.58333			11.3499	3.97511	6.00962	4.49981	4.56066	5.79453	4.05768	0.55491	6.60263			3.17459	7.80107	8.17968	2.01108	1.77963	5.83212	2.0379
AON1	6.73995		6.55698		5.57459	12.9835		7.78085	5.67731	6.08509	7.40857	3.37133	7.1466	5.19203	2.75994	6.34669	19.4449	4.82781	6.68739	7.74049	6.46465	4.63327	4.44068	7.68364	7.16432
AON2	5.53125		6.62143		2.54572	15.4982		4.72958	5.74165	4.1302	7.08883	2.131	7.85357	7.97315	5.65517	6.03147	13.3139	4.73077	6.82905	7.18715	5.9159	8.15579	6.57872	8.05255	7.93646
AON3	6.35366		6.70732			12.5285		4.05634	2.76617	4.17391	5.61584	0.9375	6.46789	7.2	5.06452		14.8621	5.23913	3.42197	7.46667	4.28395	8.37037	8.08108	5.79545	8.21127
LPrP1	6.33333		6.77542		6.8169	14.0952		8.04545	5.13333	4.77519	7.62992	1.68831	11.413	9.0708	7.1634	9.125	21.3276	5.75758	10.8438	7.92157	4.8	8.33571	8.94444	9.95833	8.59615
LPrP2	6.52239		6.40299		6.01439	20.5714		5.66825	7.09146	4.27876	8.44156	3.71616	8.15054	6.56757	5.88601	8.73214	17.7843	5.23353	10.2475	8.88983	4.90086	6.40078	8.35366	8.88889	8.00391
LPrP3	6.80899		5.3003		5.66558	20.472		8.33455	6.72676	6.17877	10.6713	3.83004	11.3658	8.07285	6.71905	6.95604	24.4048	5.13693	5.90223	10.5034	8.51288	5.76124	8.25	8.47099	7.70703
Bec	6.76812		7.61053		3.88177	14.3645	7.15556	15.1705	4.30078	8.77	10.6119	4.24535	6.6639	4.80074	2.42373		23.3654	1.8216	3.07087	8.67039	8.43069	2.90323	2.95652	5.95833
Cla	3.87069		7.6338		5.68224	20.0806	12.8684	13.1961		8.11539	10.2927	4.77	9.89923	8.47399	6.35465	6.44615	17.6055	4.97872	2.98333	12.28	4.70874	6.36145	6.62376	8.65152
Ven	5.26064		3.70278	3.26934	0.501393	3.9115		12.1361	1.37127	5.2381	2.26074	2.55288	3.60137	4.53431	1.62434	4.22814	25.3403	3.48837	1	6.47887	1.32494	1.35377	2.50949	3.27473	4.0998
VPrP1	5.34091		6.84719	3.61429	3.668	5.19162		9.05675	6.43943	6.7351	8.75978	2.5616	8.4	4.97895	1.92264	8.83333	19.2537	4.80288	6.41286	9.03438	9.0363	4.26214	2.93103	7.06007	7.58683
VPrP2	3.46619		5.79341	1.97368	3.34074	11.4423		8.17037	6.62392	5.58659	7.87712	1.97268	6.97674	3.3131	1.90761	7.47826	11.5354	2.41176	7.27241	8.04545	7.70189	5.32268	2.29231	6.87119	5.98153
VPrP3	6.21469		5.63303	3.08791	3.96053	9.13043		11.8755	6.51964	7.48057	6.80808	1.34456	6.8062	3.86087	1.73263	3.58289	19.7318	3.53635	3.5	8.37793	8.74242	4.69291	2.62162	6.29316	6.30287
PHyA	0.3		0.77466	0.717051	1.06148	6.94578	2.35532	9.82247	1.90063	3.39736	6.53691	1.50928	2.90493	0.300149	0.157223	0.245564	2.96017	0.313675	0.456826	4.34549	5.35294	0.241147	0.260081	2.43721	0.484097
THyA	1.33801		0.951906	1.0706	1.55344	4.93946	7.80328	11.231	1.85105	5.71496	6.11753	4.83069	4.33922	0.606495	0.48398	0.799585	14.9586	0.669737	0.876242	5.49871	6.42489	0.579259	0.546852	3.53114	1.15419
Rt	1.20141		1.2702	0.928455	1.4714	6.96634	4.46275	10.4673	2.33068	4.46269	7.52612	3.94292	4.37778	0.435294	0.163452	0.676815	7.4014	0.801572	0.821557	3.89558	5.68648	0.415306	0.291898	3.12606	0.674127
VPL	4.31111		3.09464	2.88516	2.96928	8.04973	5.36642	9.95817	4.19006	6.37061	6.5319	4.24954	5.20506	1.2527	0.700344	1.05022	7.90402	2.00944	1.3431	5.24914	6.95275	0.620335	0.869641	3.77575	1.13345
ZI	1.33129		1.01085	1.00151	1.26124	7.9784	6.3057	10.7495	2.80842	5.13028	7.11503	3.85849	3.08618	0.476654	0.34103	0.573684	8.24281	0.864815	0.680585	5.00937	6.16301	0.832817	0.394213	3.4578	0.726465
p3Tg	1.32258		1.25664	0.734807	0.695364	8.67059	7.20488	9.57459	2.56352	7.66372	7.67317	3.51773	3.55862	0.345324	0.418719	0.442857	9.28571	0.79397	0.888889	6.12687	7.66667	0.48125	0.503185	3.53595	0.821229
p3SNC	0.778571		0.471074	0.442029	0.69697	5.22305	2	5.35526	1.82249	5.54605	3.20261	0.75969	1.21111	0.0909091	0.0737705	0.038835	5.62025	0.424051	0.237037	4.49505	6.15642	0.10219	0.126582	0.979592	0.255319
p3SNR	0.362587		0.323077	0.167401	0.195402	5.73028	1.98204	6.41111	0.575472	2.67416	2.58681	1.71825	1.11654	0.106918	0.115385	0.0633803	2.12459	0.140385	0.156977	1.92574	2.52809	0.0555556	0.0601852	0.850242	0.111765
LD	4.42159		4.35585	4.675	4.93311	13.0814	7.37423	12.0028	4.9068	8.34515	8.4322	4.34122	6.81308	3.09933	2.21311	2.32913	14.3784	4.12648	1.84815	7.10211	8.39685	1.75803	2.10753	4.74362	1.93617
LP	5.15007		4.27753	4.22821	5.4	12.5079	7.81588	12.2	4.22571	8.30577	6.66413	7.56443	7.36253	2.63168	2.46621	1.9429	14.9324	3.99185	2.49344	7.25151	7.9707	2.05984	1.97177	4.80668	1.86192
Po	4.40658		3.48758	4.08725	4.94016	11.0903	7.38175	10.2215	3.7958	7.79224	6.93247	5.87212	6.88708	2.40248	3.03112	2.22926	12.7409	4.09939	2.70551	6.89133	8.05944		2.05344	4.60504	1.24751
VPM	4.08622		3.16384	4.5355	4.1303	9.15771	6.80226		4.85622	7.7062	7.08125	5.393	6.43689	2.05347	1.76084	1.22954	6.79589	3.01808	1.57992	6.32361	7.88065	1.75432	1.52361	4.05724	1.7447
SPF	2.44758		1.69388	1.8	1.3401	7.55188	6.7911	9.37374	3.07595	5.16667	7.10526	5.18933	3.64421	0.916318	0.917355	0.855422	8.39037	1.86316	1.40535	5.79827	6.27835	0.670683	0.716738	4.28772	0.981884
p2LimRt	1.39516		1.69939	0.541463	0.755224	4.01734	4.43307	4.91049	1.87259	4.22264	5.4881	4.48989	1.07477	0.276923	0.436364	0.236559	5	1.23313	0.670455	3	2.99091	0.168224	0.171171	2.58228	0.414286
PR	1.64246		0.940909	0.429864	0.412409	3.98077	3.90705	7.17073	2.02454	4.09746	5.19635	2.04615	1.78059	0.29661	0.163462	0.304348	7.7	0.824176	0.668122	3.13031	4.90141	0.35443	0.310897	2.61111	0.416667
p2SNC	0.933333		0.616541	0.502092	0.823009	5.03361	2.60741	6.34667	1.20952	2.3641	4.07059	0.472868	1.44541	0.138298	0.144	0.144068	6.975	0.615819	0.412162	1.91096	2.7375	0.143939	0.178344	1.41935	0.140127
p2SNR	0.471744		0.431193	0.223058	0.272727	5.26396	2.62434	6.48673	0.652778	2.83916	3.32713	2.90476	1.64764	0.0895522	0.053719	0.161943	2.69767	0.22049	0.188791	1.92228	2.94526	0.0536585	0.038835	1.00877	0.119512
APT	4.37037		3.43902	0.797336	1.09717	5.53587	5.40733	7.56744	2.37063	4.80976	6.54983	6.24832	2.80872	0.464978	0.431727	0.55266	12.4316	1.15891	0.57971	4.67486	5.7605	0.514474	0.39934	3.42955	0.511226
JcP	4.08946		2.52333	0.794069	0.882259	5.62629	5.46794	7.79254	2.89062	5.42414	7.7013	4.08024	2.99187	0.444175	0.559211	0.579568	10	1.0099	0.648241	5.16498	5.37006	0.541414	0.422256	3.76099	0.480114
LT	3.48324		1.96578	0.840871	1.32782	5.58333	5.98929	8.21105	2.98699	5.37241	7.62844	6.2749	2.89886	0.561122	0.556452	0.738095	9.13597	1.1871	0.853211	4.40449	6.0226	0.675234	0.553914	3.64865	0.517544
p1LimRt	2.97541		1.94262	0.701571	0.755656	3.94767	5.5	4.70922	1.98681	4.50242	7.12632	3.7204	2.84018	0.366667	0.39726	0.455128	11.8692	0.757895	0.640777	4.69231	4.11518	0.502463	0.356322	3.4	0.390244
p1BRt	2.44706		1.3	0.541322	0.469602	2.62581	4.6867	5.60714	1.34076	3.88444	7.5875	2.20896	2.01036	0.294872	0.226804	0.464481	10.2993	0.743119	0.531646	3.98421	4.05155	0.352273	0.242054	3.25263	0.433071
p1SNC	0.923077		0.723502	0.570588	0.253731	2.28866	4.0838	9.18644	1.52321	3.43781	5.75377	2.23684	2.12921	0.347826	0.0909091	0.318471	8.94898	0.561224	0.544643	2.84848	4.53333	0.252174	0.197044	2.40458	0.370968
p1SNR	0.761488		0.624506	0.255682	0.494949	3.93662	2.32323	6.56771	0.464567	3.34268	3.63098	2.74414	1.40511	0.117021	0.0958904	0.146814	3.66216	0.261391	0.257895	1.96063	3.00862	0.0718232	0.0786026	0.859316	0.147222
TG	2.57509		1.81915	0.985455	1.9146	6.96392	6.44931	8.21381	3.23562	7.33202	8.38154	10.9522	3.44792	0.642984	0.604938	1.04582	12.1788	1.31698	1.02452	5.83856	7.42022	1.0058	0.792605	5.42416	0.704225
SC	2.18017		2.2147	1.73038	2.63569	9.17169	7.35165	11.7485	3.99245	7.60561	9.58907	12.7696	6.49099	1.0917	1.21144	1.01473	13.2807	1.89823	1.47141	6.64706	6.82659	1.1091	0.635949	5.68234	0.903412
IC	2.03257		2.18771	2.23326	3.31912	10.94	5.7626	12.4469	3.67	7.49068	10.5256		6.55553	1.39173	1.52218	1.2195	11.2538	2.11212	1.49552	5.36052	5.98996	1.95327	1.04116	4.92701	0.991116
m1LimRt	1.7947		1.65432	0.682028	0.547855	4.26199	3.65421	6.16318	1.82131	5.05573	7.2524	18.4556	2.61616	0.292929	0.172727	0.386719	7.32759	0.919847	0.84153	3.26047	4.40267	0.324723	0.333333	3.43023	0.293413
m1BRt	1.77358		1.42308	0.672365	0.377724	2.45455	4.64348	6.75683	0.971275	3.91066	5.64286	17.3306	2.87826	0.270386	0.240964	0.305296	8.02105	0.610236	0.743478	3.76812	4.60434	0.276423	0.147287	2.38462	0.265625
m1SNC	1.2027		0.970297	0.419355	0.43662	1.30952	3.86131	8.7619	1.01955	3.76154	5.73826	11.4071	1.84211	0.272727	0.210526	0.224299	8.23636	0.48951	0.22619	2.91803	4.83946	0.163793	0.11811	1.77778	0.32
m1SNR	0.788945		0.650685	0.322404	0.472727	4.08197	2.2033	6.29193	0.396341	3.40393	3.57542	2.78571	1.18994	0.0851852	0.0824176	0.132353	4.25538	0.187266	0.306859	2.25481	3.29956	0.0416667	0.0701754	0.89604	0.117216
m2A	1.04355		1.25845	0.895808	3.33463	7.10314	6.87776	8.1286	1.86074	3.75241	8.07904		4.14652	0.850949	0.753817	0.723776	6.64735	1.21827	0.988924	3.60952	4.72165	0.964618	0.559603	3.49153	0.602353
SCnf	1.32432		1.71739	0.741935	0.792453	4.23276	4	6.44954	1.1	5.37234	7.51852	14.7576	2.69892	0.583333	0.289855	0.197802	7.05128	0.806452	0.823529	2.57	5.34831	0.290698	0.263889		0.254545
m2BRt	0.935484		1.01235	0.580645	0.403846	4.07285	3.82979	6.9562	0.946667	4.12658	7.53097	18.1886	2.31868	0.321951	0.191176	0.178571	7.74286	0.877778	0.641975	2.57895	4.23301	0.231481	0.101695	1.2381	0.25641
m2SNC	1.07692		0.985294	0.311111	0.28	1.28571	2.78788	5.59524	0.870968	2.55333	3.52381	14.8308	1.60169	0.0943396	0.194444	0.186441	7.83784	0.607595	0.177419	2.13445	4.91176	0.259259	0.0895522	1.26804	0.274194
m2SNR	0.9375		0.64557	0.355263	0.391304	4.88889	1.92941	6.76429	0.44186	3.21608	3.31401	5.5	1.4	0.0994152	0.125984	0.118056	4.85294	0.210884	0.256579	2.13918	3.375	0.100719	0.0666667	0.971223	0.175781
CB_gr	2.60345		3.86092	2.61494	3.27679	7.4582	3.98981	6.17347	2.94882	4.75023	7.00902	5.89816	4.02035	3.71098	3.46295	3.85685	12.6751	2.4668	4.08682	3.29797	4.02931	4.19957	3.68279	6.7206	4.02578
CB_mo	3.22788		3.62636	2.57171	3.54394	16.0727	5.29063	17.0605	3.64672	13.0325	14.1711	6.37492	6.36474	2.67956	2.89168	3.0022	20.8754	2.77227	3.624	7.03614	10.5392	2.36813	2.10581	10.8595	2.63477
CBN	0.495404		0.901961	0.268206	0.416539	3.78942		4.14521	1.07589	1.60923	4.00622	8.12909	1.47832	0.0732452	0.162065	0.075	2.67234	0.363139	0.276475	2.03779	2.37052	0.0871711	0.0791962	1.28979	0.0877551
isA	0.898318		1.18864	0.793661	2.44658	7.11488	5.79574	8.01548	1.35424	4.236	5.39022	14.5054	3.66738	0.447706	0.430556	0.309214	7.18185	1.06613	0.496135	2.98057	3.44924	0.394792	0.32166	2.25166	0.323475
isLimRt	1.21591		1.32	0.460784	0.5375	3.95122	4.53005	5.34824	1.13659	5.50463	5.75	18.773	1.8024	0.2	0.197368	0.1	6.58333	0.957143	0.662338	3.24	3.16429	0.141892	0.0609756	1.86567	0.396552
isBRt	1.7619		1.04762	0.431193	0.375	4.64824	3.4898	6.00297	0.642534	4.86555	6.74675	20.3846	1.56863	0.0841584	0.16092	0.181818	6.60714	0.482143	0.738095	3.14679	3.03876	0.19403	0.107383	1.9697	0.271605
isSNC	0.909091		0.809524	0.44186	0.347826		2.19048	7.23077	0.283333	2.29771	5.40332	17.5952	1.256	0.162162	0.150685	0.104478	6.1875	0.365591	0.326923	2.21918	3.49541	0.0983607	0.126582	2.21311	0.216216
isSNR	0.690476		0.833333	0.344262	0.5	4.22222	1.47727	8.29885	0.22807	3.29864	3.58857	11.7204	1.41346	0.163842	0.0983607	0.181034	4.76243	0.306306	0.241758	2.49099	3.58621	0.201681	0.269231	1.20253	0.142487
r1	0.756517		0.930818	0.423251	0.463045	3.66876	2.73734	6.11548	1.29792	3.70646	5.89841	18.1512	1.96598	0.293208	0.258853	0.337405	6.2162	0.539592		3.06552	3.55472	0.28301	0.205323	2.56469	0.260097
r2	0.672648		0.731122	0.560712	0.695798	4.62967	3.76444	7.61422	1.7284	3.84353	4.7992	16.0709	2.9747	0.340373	0.278229	0.244943	4.92773	0.540084		3.35936	4.48436	0.282717	0.386487	2.56163	0.247225
r3	0.456651		0.768293	0.513296	0.757909	5.23088	3.06715	7.88938	1.56844	3.22819	4.31272	11.9065	2.79327	0.222613	0.180812	0.245215	2.96691	0.349333		3.50354	4.81674	0.235403	0.331016	2.38698	0.228648
r4	0.463967		1.18868	0.608602	0.750361	5.27883	2.23913	6.32365	1.52099	3.45467	4.61842	9.88126	2.76039	0.289617	0.219468	0.21856	2.57614	0.376857		2.84904	4.19132	0.267487	0.249546	2.12975	0.403216
r5	0.58153		0.941152	0.36658	0.653072	4.7288	2.07412	4.80418	1.48255	3.20952	5.18121	6.63426	1.94521	0.249672	0.262633	0.167893	3.79698	0.470767		2.39184	3.25339	0.21313	0.244033	1.82068	0.413829
r6	0.570842		1.35681	0.371188	0.607387	4.18831	1.3214	7.10391	1.60224	3.99707	4.84179	6.30012	1.67771	0.306935	0.265439	0.221927	3.39665	0.535616		2.41672	3.28306	0.299744	0.240049	2.17545	0.596908
r7	0.924242		1.90977	0.460693	0.656786	5.35699	3.36134		1.93676	4.08253	6.28216	0.948815	2.07606	0.400627	0.34384	0.309437	4.03444	0.589031		3.21796	4.60535	0.384097	0.321935	2.61898	0.614105
r8	1.02001		3.95136	0.495495	0.658074	5.55151	4.06812	7.78963	1.95382	4.44977	6.15613	0.130481	2.48457	0.344716	0.376091	0.363457	4.79423	0.725019		3.9177	5.58494	0.31237	0.305723	2.30944	0.574307
r9	0.836612		5.60972	0.494975	0.61036	5.49089	2.52733	8.1502	2.26993	3.77107	6.37302	0.00508388	2.46515	0.33697	0.451687	0.355323	4.7564	0.764368		3.15517	5.10611	0.441745	0.278798	2.43057	0.550628
r10	0.846154		7.56977	0.57429	0.698486	5.27039	0.569314	8.4826	2.60299	3.25439	5.72684	0.00314301	2.64259	0.467553	0.394977	0.513059	5.11861	0.770169		2.82398	4.70166	0.412126	0.353666	2.56829	0.878367
r11	1.08848		11.3622	0.557407	0.650674	5.83736		7.68753	2.51395	3.74131	5.5361	0.00266525	2.8466	0.596623	0.526724	0.514407	6.50583	0.745474		3.79479	4.78775		0.380952	3.35397	0.973161

## Sheet: Subtype 07
	CFS0047	CFS0048	CFS0049	CFS0052	CFS0055	CFS0056	CFS0062	CFS0063	CFS0064	CFS0066	CFS0068	CFS0069	CFS0070	CFS0153	CFS0154	CFS0157	CFS0041	CFS0051	CFS0058	CFS0059	CFS0067	CFS0156	CFS0162	CFS0164	CFS0178
region	Subtype 07	Subtype 07	Subtype 07	Subtype 07	Subtype 07	Subtype 07	Subtype 07	Subtype 07	Subtype 07	Subtype 07	Subtype 07	Subtype 07	Subtype 07	Subtype 07	Subtype 07	Subtype 07	Subtype 07	Subtype 07	Subtype 07	Subtype 07	Subtype 07	Subtype 07	Subtype 07	Subtype 07	Subtype 07
ORB_l1	0.650624		0.915789	0.674286	0.718868	1.56958	2.04803	1.17939	1.27031	0.688462	1.16322	0.347007	1.81991	0.923461	1.46996	1.50988	2.34845	0.737945	0.994671	1.0642	0.668508	1.89256	1.13497	1.10652	0.918478
ORB_l23	0.7063		0.919142	0.578631	0.668719	1.71322	2.06778	1.11557	1.12541	0.713108	1.36409	0.414986	1.8727	0.930201	1.26618	1.35395	2.31783	0.763889	1.01218	1.17498	0.600967	1.94093	1.12468	1.10315	0.870561
ORB_l5	0.674389		0.906321	0.54523	0.714286	1.68598	1.90859	1.39558	0.970892	0.734891	1.51353	0.694656	1.70207	0.968075	0.852121	0.835681	2.2949	0.748387	0.902767	1.51525	0.695545	1.24851	1	0.983584	0.888331
ORB_l6	0.613835		0.634694	0.362992	0.718053	1.47181	1.70519	1.62417	0.485064	0.794118	1.28571	0.742317	1.09804	0.628169	0.357285	0.668033	2.29585	0.604425	0.367041	1.08266	0.836735	0.469697	0.632231	0.765432	0.643952
FRP_l1	0.787234			0.632479	0.774194	1.52066	1.66474	1.39791	1.3972	0.897727	0.943038	0.535156	2.44608	1.02857	1.47177		1.37241	0.681818	0.989362	0.947368	0.720524	2.80851	1.23737	1.40476	0.901042
FRP_l23	0.642202			0.588542	0.641304	1.31707	1.74269	1.12432	1.22414	0.769968	1.06368	0.485	2.66667	0.978448	1.44348		1.6836	0.620879	0.965347	1.03371	0.594684	3.49065	1.19101	1.31034	0.9
MO_l1	0.569343		0.67982	0.70347	0.816327	1.22201	1.43822	1.17988	1.52073	0.784946	1.18123	0.578059	2.96265	0.944521	1.33882	1.50707	1.49739	0.634678	1.15871	0.945865	0.458995	3.00363	1.2905	1.30606	1.25853
MO_l23	0.624953		0.732064	0.582412	0.710872	1.27276	1.49917	1.15925	1.40007	0.608161	1.41634	0.818341	2.50522	1.02915	1.45153	1.55544	1.76513	0.652523	1.22025	0.916265	0.524054	2.99585	1.31582	1.22424	1.32787
MO_l5	0.609554		0.824156	0.616494	0.790791	1.39925	1.96237	1.26231	0.886006	0.781496	1.57659	0.836483	1.97952	1.02434	1.12486	1.15853	2.02431	0.705882	1.08507	1.32819	0.593383	1.61652	1.15207	1.13355	1.11107
MO_l6	0.526681		0.61983	0.412007	0.658871	1.39356	1.6814	1.35031	0.290102	0.722503	1.14406	0.699252	1.18387	0.532704	0.501802	0.573786	2.27482	0.582824	0.458523	1.37852	0.745763	0.535338	0.594667	0.782075	0.555556
SS_l1	0.592308		0.709821	0.651341	0.99789	1.47049	0.947475	0.693141	1.85283	0.819196	1.77985	1.75847	3.09659	1.22781	1.16818	1.97389	2.34522	0.625	1.3945	0.830601	0.468582	2.1495	1.36523	1.54588	1.9037
SS_l23	0.534991		0.669242	0.594756	0.774347	1.19423	1.15774	0.706376	1.39821	0.691538	1.73963	1.52065	2.50299	1.18655	1.21409	2.22832	2.44946	0.674277	1.41857	0.891358	0.522472	2.53953	1.31281	1.54963	2.11326
SS_l5	0.51655		0.728298	0.602867	0.893534	1.39641	1.63287	1.24269	0.96	0.794741	1.69823	0.96986	1.90667	1.10666	1.13855	1.43768	2.5227	0.690368	1.1824	1.32709	0.72746	1.55111	1.13569	1.26504	1.44057
SS_l6	0.488839		0.581049	0.452425	0.72688	1.32938	1.38978	1.4169	0.342723	0.849257	1.37238	0.686057	1.39115	0.629559	0.628297	0.726264	2.55646	0.614606	0.529617	1.26984	0.7368	0.636796	0.646763	0.827826	0.764545
PTLp_l1	0.542169	1.05	0.62844	0.450216	1.03817	1.72358	1.05556	0.694656	1.99367	1.125	2.21176	1.79333	3.44898	1.62069	0.817073	1.83478	3.10377	0.688312	1.66393	0.681416	0.634615	4.89655	1.33784	1.68919	1.80556
PTLp_l23	0.480687	1.58242	0.725191	0.673469	0.932203	1.26316	1.0119	0.745968	1.16738	0.905303	2.00355	2.28947	2.93923	1.33929	1.02618	2.08421	2.6347	0.581028	1.30476	0.765385	0.69	4.97973	1.20805	1.59649	2.03012
PTLp_l5	0.609756	1.22378	0.679758		0.940199	1.27368	1.2994	1.17323	0.831325	0.903226	1.67826	1.70035	2.12019	1.05634	1.07345	1.68254	2.54737	0.640212	1.07254	1.16444	0.73913	3.44311	1.10345	1.08333	1.53383
PTLp_l6	0.56213		0.636678		0.52795	1.21477	1.37173	1.40625	0.290837	0.945783	1.30636	0.732639	1.35873	0.783784	0.553191	0.691176	2.32044	0.5	0.489209	1.45775	0.83913	1.54419	0.570093	0.629214	0.901099
VIS_l1	0.5	1.34627	0.591667	0.565056	1.15937	1.52961	1.0229	0.884615	1.67955	0.954345	2.3454	0.225806	2.25683	1.06658	1.22111	1.58051	3.21986	0.505198	1.27036	0.8	0.686957	5.00498	1.31145	1.50928	1.67818
VIS_l23	0.521026	1.33903	0.555227	0.694486	0.975162	1.22747	1.00722	1.07838	1.05099	0.826667	2.03442	0.719372	2.07463	1.05674	1.04247	1.49954	2.72655	0.557923	1.29667	0.763717	0.672665	5.15194	1.20374	1.47893	1.82837
VIS_l5	0.54476	1.00499	0.558158	0.649573	1.0017	1.34161	1.45348	1.36219	0.769159	0.918941	1.67523	1.73002	2.17786	0.801634	0.866597	1.03237	2.68814	0.594752	1.02821	1.13886	0.794403	3.56813	0.950969	1.21391	1.37615
VIS_l6	0.534463	0.336082	0.470752	0.391083	0.490602	1.26007	1.19	1.32242	0.520468	0.929539	1.23184	1.95532	1.55172	0.412698	0.59051	0.510606	2.53281	0.494686	0.5	1.13929	0.748823	1.9797	0.56719	0.724771	0.8051
RSP_l1	0.635451	0.901408	0.609223	0.544474	0.768817	1.91803	1.18274	1.42955	0.77492	1.23515	1.95249	1.61579	1.90217	0.690184	0.845865	0.660606	3.00251	0.539106	1.05695	1.47038	0.740614		0.842767	1.32579	1.23404
RSP_l23	0.373913	0.772672	0.479695	0.58427	0.782158	1.55932	0.995208	1.32705	1.03599	1.06907	1.42466	1.21063	1.55118	0.704762	0.833017	0.714286	2.79021	0.466954	0.857877	1.15397	0.727119	2.12531	0.782609	1.12015	1.21053
RSP_l5	0.36	0.657005	0.501458	0.503759	0.713959	1.42857	1.08042	1.26394	1.41108	1.15181	1.78117	1.21629	2.06889	0.401914	0.541667	0.488372	2.62351	0.56658	0.982906	1.15719	0.694118	1.51174	0.926471	0.783654	0.884615
RSP_l6	0.257143	0.416667	0.388235	0.248555	0.378531	1.20896	0.991826	1.00962	0.937086	0.632653	1.23226	1.82609	1.3642	0.0806452	0.362069	0.215909	1.13953	0.328244	0.459302	0.97931	0.653179	0.941176	0.392523	0.634921	0.397849
CA1_so	0.617702	1.10843	0.872679	0.687135	0.945882	1.67829	0.853535	1.43902	0.994231	1.08996	1.1413	1.20779	1.22328	1.04545	1.15504	1.27505	4.07234	0.773931	0.988938	1.05482	0.720149	1.25128	1.08409	1.32184	1.20445
CA1_sp	0.52071	0.222222	0.384211	0.223602	0.355263	0.751825	0.421875	1.02128	0.384615	0.477612	0.450704	0.946108	0.45977	0.303279	0.267241	0.265734	1.87302	0.347826	0.251852	0.669492	0.482558	0.2	0.211921	0.351852	0.155039
CA1_sr	0.698241	1.26575	0.895678	0.585462	0.967466	1.4607	0.902928	1.24751	0.545856	0.816384	1.03881	1.15643	0.987847	1.15114	1.24838	1.36075	3.95679	0.789216	1.19568	0.863768	0.538248	1.67549	1.21839	1.46982	1.48267
CA1_slm	0.575385	1.1672	0.863222	0.527363	1.06897	1.98246	1.65877	2.64797	1.32411	1.03521	2.00288	1.66792	1.91549	1.12931	1.03879	1.92163	5.30483	0.789625	1.31203	1.34146	0.886288	1.5	1.26891	1.24664	1.54167
CA2_so	0.554217	0.641975	0.835443	0.45283	0.487179	0.918182	0.918033	0.969388	0.235294	0.866667	0.539326	1.37363	0.786667	0.3	0.258621	0.173077	1.41558	0.481013	0.273684	1.11957	0.626506	0.252632	0.153846	0.617021	0.293103
CA2_sp	0.382353	0.27027	0.170732	0.270833	0.236842	0.44186	0.391304	0.44898	0	0.314286	0.204545	1.32	0.340426	0	0.0344828	0.0833333	0.407407	0.325581	0.0487805	0.456522	0.552632	0.0588235	0.1875	0.241379	0
CA2_sr	0.795181	0.882353	0.851562	0.338983	0.676471	1.44318	1.01333	1.50575	0.130435	0.951807	0.746988	1.18889	1.01471	0.27907	0.342466	0.418182	2.16129	0.647059		1.42105	0.672414	0.5	0.364865	0.622222	0.263158
CA2_slm	0.53125	0.217391	0.606061	0.541667	0.974359	1.08	0.837209	0.891892	0.526316	1	0.723404	1.08824	0.77551	0.454545	0.357143	0.097561	3.10204	0.434783	0.377778	0.970588	0.65	0.209302	0.272727	0.925	0.365854
CA3_so	0.667797	0.613861	0.836735	0.462121	0.646154	1.45745	1.1465	1.65333	0.02	1.11628	0.719512	0.335227	1.05333	0.308824	0.4	0.383648	3.41117	0.483092	0.327869	1.32192	0.829268	0.16	0.416667	0.728261	0.39759
CA3_sp	0.513699	0.530435	0.414414	0.494118	0.547945	1.64885	0.946429	1.45455	0.0909091	1	0.796875	0.294118	1.34653	0.308511	0.37234	0.512605	1.98701	0.40708	0.222222	1.19718	1.02857	0.642857	0.346154	0.686047	0.325
CA3_sr	0.957096	1.51337	1.25664	0.871622	0.992754	2.35678	2.02542	2.57862	0.54	1.71186	1.49468	0.170543	2.01418	0.972067	0.849711	1.37584	5.06857	1.06433	0.94	1.88125	1.2375	1.06481	0.984848	1.44	1.12121
CA3_slm	0.854167	0.8	1.10345	0.875	1.12195	1.01852	1.22581	1.45161	0.6	1.27273	1.08	0.208333	1.25806	0.36	0.454545	0.26087	3.85	0.969697	0.26087	1.12903	0.947368	0.4	0.2	0.678571	0.384615
DG_gr	0.239316	0.15859	0.184116	0.142045	0.173684	0.296117	0.222973	0.23166	0.0952381	0.340659	0.193353	0.874477	0.2	0.0721649	0.0714286	0.0630252	0.529412	0.168224	0.0507463	0.392694	0.339483	0.0584795		0.189474	0.0619835
DG_Hil	0.669291	0.922222	0.657895	0.48951	0.773973	1.9	1.27407	2.24436	0.15736	1.48352	1.08962	0.697143	1.26943	0.661458	0.641892	0.632124	2.76163	0.688259	0.47651	1.48319	1.24107	0.673203	0.552239	0.911243	0.678571
DG_mo	0.80826	1.4675	1.22602	0.808318	1.32767	1.41876	1.09747	1.28068	0.6875	1.00588	1.05326	1.17404	1.22419	1.29199	1.29636	0.992415	3.57215	0.974468	1.20825	1.33598	1.01031	1.15926	1.2937	1.44355	1.22183
SUB_mo	0.413793	0.598425	0.625	0.413793	0.836735	1.53543	1.15441	1.58006	0.974576	1.32898	1.6456	0.494774	1.74359	0.509804	0.463768	0.585366	2.55882	0.528	0.560976	1.29248	0.843931	0.507692	0.473684	0.821429	0.618182
SUB_pys	0.609442	0.929062	0.595937	0.525	0.95098	1.83951	1.2	1.89474	0.37037	1.34615	1.29167	0.943662	1.62162	0.781362	0.821429	0.831978	2.43908	0.728632	0.855643	1.29167	0.766667	0.937705	0.747405	0.97651	0.8322
BST	0.618557		0.584699	0.410256	0.954545	2.50704	1.07609	2.4	0.288136	0.759358	1.4878	0.413043	1.67586	0.909091	0.7603	0.862745	3.5298	0.656863	0.552529	1.39073	1.34091	0.606164	0.63786	0.950704	0.472222
Cau	0.393237		0.619524	0.493655	1.20818	1.909	0.876945	1.84405	0.379388	0.704361	1.58385	0.337004	1.44855	0.827586	0.806306	0.943792	3.01562	0.584705	0.796378	1.18934	1.00313	0.815818	0.755236	0.965697	0.799748
Put	0.505017		0.844121	0.49458	0.677105	2.58674	1.93468	1.98149	0.805736	0.737861	1.31632	0.346764	1.39246	0.850905	0.886596	0.844765	3.43465	0.646982	0.782709	1.33889	1.18707	0.949563	0.826267	0.944678	0.825568
EPal	0.502297			0.507708	0.521127	2.88024	1.81266	2.4675	0.298567	0.691262	0.924182	0.168224	1.49742	0.865591	0.905028	0.609603	3.3666	0.535088	0.632862	1.19548	1.56536	0.496229	0.647208	0.847575	0.628986
IPal	0.0461422		0.1	0.0626536	0.280827	0.163534	0.260684	0.935397	0.282074	0.388753	0.426405	0.204207	0.303937	0.0129366	0.00764331	0.0526316	0.225313	0.0240722	0.172562	0.92	1.22648	0.0816754	0.0101597	0.621266	0.0197183
VStr	0.60735		0.838303	0.495405	0.595609	4.10545		1.9654	1.04074	0.754065	1.67822	0.202983	1.3586	0.751691	0.733903	0.952177	3.26036	0.659612	0.896659	1.57592	1.49577	0.919343	0.638089	0.989309	0.817675
VPal	0.219035		0.142693	0.0582147	0.153153	2.81116	0.30137	1.35564	0.188049	0.423232	0.571174	0.125	0.360965	0.048951	0.0207972	0.0705521	1.80051	0.0300481	0.0720339	1.57697	0.63628	0.0279627	0.031401	0.152821	0.0575758
TuStr1	0.718579		0.751323	0.50463	0.661922			2.27607	0.97491	0.788344	1.66129	0.335505	1.44444	0.563158	0.579088	0.742188	2.14191		0.889734	1.30415	1.45263	0.787149	0.621891	0.9	0.631579
TuStr2	0.480263		0.398438	0.238994	0.509934			1.46552	0.745283	0.842932	1.11111	0.357143	0.916	0.408046	0.405622	0.594203	1.88991		0.746988	1.32484	1.11377	0.418182	0.322314	0.710059	0.28
TuStr3	0.547703		0.334356	0.299564	0.522013			1.88646	0.884259	0.677419	1.06147	0.281116	1.11111	0.349931	0.396552	0.619529	1.47632		0.820645	1.29273	1.28017	0.604317	0.365809	0.776442	0.334559
TuPal1	0.720513		1.37255	0.511706	0.534574			2.16418	1.1879	0.779553	1.55096	0.00986193	1.60329	1.51724	0.550336	0.642132	3.535	0.938776	0.973684	1.51342	1.64469	2.30872	0.55336	1.06015	0.959184
TuPal2	0.528736		0.761194	0.298701	0.465			1.675	0.698745	0.703488	0.932489	0.0245399	1.19661	0.74375	0.291096	0.385057	3.33143	0.575758	0.696	1.23723	1.19681	1.43137	0.35514	0.78453	0.59322
TuPal3	0.676393		0.804408	0.304774	0.595694			1.859	1.0068	0.746224	1.15464	0.0240642	1.08235	0.33908	0.248899	0.578151	2.1901	0.263158	0.455	0.799296	0.991323	1.88462	0.548387	0.933486	0.379135
HDB	0.212264		0.145722	0.109023	0.148955		0.473684	1.76023	0.240997	0.685164	0.692961	0.147712	0.613428	0.0641574	0.0370028	0.0600939	0.700413	0.107317	0.119116	0.479878	0.829159	0.0345912	0.0419255	0.211552	0.0992761
SIB	0.148699		0.156658	0.0705357	0.152473	0.569558	0.246377	1.5759	0.209703	0.574956	0.62087	0.128469	0.502046	0.0324401	0.0237342	0.0259939	0.630901	0.0669501	0.0734043	0.442547	0.79434	0.0218182	0.0524138	0.243636	0.0515118
OB_gl				0.189858	0.34322			1.21636	0.378238	0.461538	0.499582	0.335964	0.572581	0.404119	0.0146879	0.338616			0.238897	0.881235	0.78066	0.10987	0.101749	0.406417	0.291045
OB_gr				0.135588	0.0304054			0.857661	0.197122	0.307377	0.302836	0.523419	0.407499	0.215789	0.125656	0.264151			0.167761	0.542587	0.566724	0.300173	0.118209	0.353982	0.123967
OB_ipl				0.156915				0.664688	0.297688	0.485714	0.377306	0.680539	0.401225	0.297381	0.146471	0.52			0.197778	0.679612	0.793233	0.408273	0.168901	0.535714	0.14
OB_mtr			0.075	0.125628	0.0731707			0.938697	0.162712	0.5	0.249443	0.488525	0.300221	0.188764	0.0622568	0.261905			0.103352	0.413366	0.584795	0.154412	0.0871795	0.434783	0.0833333
OB_opl			0.0941704	0.140323	0.268519			0.97883	0.242259	0.413462	0.311991	0.344347	0.375118	0.197757	0.0434384	0.28786			0.137958	0.590198	0.657993	0.108906	0.0692593	0.394161	0.215743
AON1	0.739946		0.745198		0.643646	1.32358		0.990792	0.630073	0.618267	0.831429	0.257346	0.816505	0.459459	0.303076	0.531062	1.96476	0.377483	0.627057	1.07609	0.717172	0.431864	0.407777	0.82145	0.674595
AON2	0.796875		0.639286		0.241888	1.64361		0.842254	0.613672	0.529837	0.866132	0.173432	0.845979	0.95302	0.596552	0.395105	1.60584	0.551282	0.673222	1.16446	0.671795	0.890526	0.710638	0.804598	0.834254
AON3	0.670732		0.536585			0.927461		0.535211	0.263682	0.521739	0.69505	0.104167	0.504587	0.8	0.516129		2.01724	0.456522	0.271676	1.2	0.44856	0.796296	0.648649	0.507576	0.887324
LPrP1	0.611111		0.584746		0.802817	1.5		1.19697	0.588889	0.573643	0.88189	0.103896	1.54348	1.0885	0.666667	0.78125	2.32759	0.454545	1.08333	1	0.666667	0.707143	0.694444	1.02083	0.807692
LPrP2	0.567164		0.59403		0.776978	2.125		1.09953	0.72561	0.610619	1.12554	0.292576	1.01613	0.765766	0.735751	0.758929	2.01961	0.580838	0.990099	1.50424	0.905172	0.626459	0.707317	1.03968	0.839844
LPrP3	0.707865		0.471471		0.74026	1.928		1.28	0.709859	0.558659	1.30939	0.397233	1.24497	0.807947	0.647619	0.373626	2.85714	0.60166	0.572626	1.56376	0.953162	0.410112	0.597561	0.836177	0.695312
Bec	0.652174		0.705263		0.285714	1.14019	0.755556	1.70543	0.347656	0.86	1.05245	0.412639	0.551867	0.380074	0.161017		2.17308	0.150235	0.220472	0.849162	0.821782	0.145161	0.195652	0.458333
Cla	0.241379		0.760563		0.574766	1.77419	1.15789	1.54902		0.836538	1.0061	0.555	0.790698	0.745665	0.476744	0.353846	1.54128	0.497872	0.15	1.32	0.427184	0.445783	0.524752	0.628788
Ven	0.521277		0.35	0.275072	0.0389972	0.283186		1.61243	0.139925	0.554762	0.309816	0.215213	0.414089	0.448529	0.166667	0.292776	2.53506	0.379845	0.08	0.894366	0.160183	0.152364	0.224932	0.373626	0.366599
VPrP1	0.715909		0.683646	0.385714	0.268	0.862275		1.53425	0.800475	0.807947	1.24581	0.303725	1.07073	0.607895	0.255014	0.872549	2.24876	0.384615	0.677379	1.20057	1.18152	0.548544	0.226601	0.717314	0.684631
VPrP2	0.551601		0.641758	0.197368	0.348148	1.53846		1.37185	0.855908	0.715084	1.01271	0.251366	0.831395	0.380192	0.255435	0.681159	1.49495	0.384083	0.762742	1.08824	1.0566	0.504792	0.276923	0.824356	0.612137
VPrP3	0.706215		0.620795	0.32967	0.342105	0.719368		1.5502	0.73716	0.80212	0.864646	0.160622	0.746124	0.376087	0.178947	0.320856	2.09635	0.388998	0.263941	0.986622	0.951515	0.470472	0.243243	0.57329	0.543081
PHyA	0.0184466		0.0503508	0.0880184	0.114286	0.566265	0.264894	1.18625	0.228165	0.329404	0.581923	0.123711	0.318199	0.0163447	0.0119713	0.0170334	0.137662	0.0317563	0.0315052	0.537798	0.571176	0.0151771	0.0196573	0.128652	0.0209924
THyA	0.134989		0.0745234	0.108108	0.177049	0.379958	0.819672	1.46142	0.238223	0.640754	0.657033	0.54324	0.493301	0.0639924	0.0337268	0.0469938	0.912644	0.0921053	0.0740741	0.656137	0.697479	0.0622222	0.0446559	0.258211	0.0805838
Rt	0.0553592		0.0659239	0.0642276	0.105263	0.253857	0.398693	0.790735	0.193634	0.322554	0.427431	0.342481	0.307819	0.0149733	0.0121827	0.0105386	0.317386	0.046169	0.0335329	0.313253	0.496644	0.0316327	0.0110988	0.162676	0.0286482
VPL	0.331624		0.270239	0.199219	0.254266	0.515929	0.454545	0.828137	0.421166	0.489796	0.489583	0.401639	0.464045	0.0864505	0.0574053	0.0762332	0.645338	0.15864	0.0719665	0.508621	0.544595	0.041184	0.063867	0.276227	0.0709459
ZI	0.126789		0.0759494	0.0903614	0.100851	0.5456	0.896373	1.4243	0.36865	0.603873	0.808905	0.424528	0.365019	0.0214008	0.0373002	0.0302632	0.594249	0.0907407	0.0271399	0.60666	0.749216	0.0804954	0.0253165	0.222506	0.0390764
p3Tg	0.0935484		0.0442478	0.0607735	0.0397351	0.721569	0.653659	1.34807	0.345277	0.672566	0.717073	0.22695	0.348276	0.028777	0.0344828	0.0285714	0.428571	0.0603015	0.0222222	0.738806	0.797101	0.03125	0.0254777	0.150327	0.0558659
p3SNC	0.0142857		0.0413223	0.00724638	0.0454545	0.375465	0.208	0.578947	0.159763	0.664474	0.352941	0.0542636	0.0833333	0	0	0	0.202532	0.0443038	0.0222222	0.623762	0.664804	0.0218978	0.00632911	0.102041	0
p3SNR	0.0230947		0.025641	0.0528634	0.0114943	0.569975	0.179641	0.727778	0.0754717	0.179775	0.236111	0.119048	0.139098	0.00628931	0.0153846	0.00704225	0.118033	0.0115385	0.00581395	0.173267	0.191011	0	0.0138889	0.0434783	0.00588235
LD	0.246787		0.353438	0.292647	0.424749	0.835781	0.601227	0.911765	0.408284	0.654851	0.560734	0.391892	0.68785	0.178451	0.175644	0.134454	1.07692	0.276596	0.096635	0.766613	0.724409	0.108945	0.100358	0.343624	0.180851
LP	0.263001		0.319069	0.302564	0.495946	0.858907	0.72973	1.07079	0.404389	0.808399	0.595652	0.886598	0.618005	0.20442	0.231724	0.136164	1.38514	0.38587	0.190372	0.815676	0.752137	0.192175	0.153226	0.454798	0.176778
Po	0.318449		0.307268	0.338392	0.506557	0.88391	0.732775	0.925613	0.418487	0.722299	0.614224	0.631227	0.701845	0.209752	0.278008	0.192527	1.07309	0.354508	0.223431	0.741902	0.771257		0.192713	0.451474	0.107356
VPM	0.315839		0.279205	0.370036	0.391512	0.712891	0.629323		0.542722	0.649625	0.651563	0.655253	0.666977	0.18992	0.199737	0.123692	0.616965	0.244497	0.135421	0.731085	0.76311	0.193218	0.170732	0.478942	0.191688
SPF	0.233871		0.153061	0.177358	0.13198	0.472406	0.835616	1.0101	0.263291	0.485816	0.636591	0.485333	0.430052	0.0334728	0.0578512	0.0301205	0.620321	0.236842	0.0801782	0.662824	0.704467	0.0441767	0.0472103	0.217544	0.057971
p2LimRt	0.100806		0.0736196	0.0439024	0.0656716	0.306358	0.433071	0.54321	0.208494	0.411321	0.47619	0.32809	0.11215	0	0.0727273	0.0215054	0.25	0.147239	0.0340909	0.378261	0.340909	0.0186916	0	0.126582	0.0285714
PR	0.122905		0.0909091	0.0316742	0.0364963	0.278846	0.467949	0.987805	0.239264	0.45339	0.621005	0.0974359	0.164557	0.0508475	0.00961538	0.0217391	0.24	0.0879121	0.0655022	0.402266	0.68662	0.0379747	0.00641026	0.148148	0.05
p2SNC	0.146667		0.0225564	0.0502092	0.0442478	0.361345	0.251852	0.6	0.180952	0.210256	0.4	0.0232558	0.161572	0.0106383	0.024	0.0169492	0.25	0.0508475	0.0135135	0.30137	0.19375	0.0151515	0.0191083	0.0967742	0.0127389
p2SNR	0.029484		0.0412844	0.0250627	0.0707071	0.538071	0.283069	0.743363	0.0694444	0.328671	0.287234	0.20381	0.210918	0.00497512	0	0.0161943	0.232558	0.013363	0.0117994	0.233161	0.262774	0	0.0145631	0.0394737	0.0121951
APT	0.404558		0.240418	0.0675547	0.0861475	0.308931	0.582187	0.624806	0.260157	0.393939	0.55122	0.639076	0.23406	0.0163934	0.0160643	0.0173724	0.729825	0.0775194	0.0193237	0.470699	0.644084	0.0263158	0.0132013	0.195876	0.0138169
JcP	0.434505		0.2	0.0378913	0.0875099	0.286082	0.544338	0.632836	0.345313	0.472414	0.62987	0.510785	0.284553	0.00728155	0.0164474	0.021611	0.508403	0.0594059	0.0201005	0.535354	0.719335	0.0282828	0.0182927	0.17033	0.0142045
LT	0.276536		0.114068	0.0485762	0.117415	0.309524	0.672021	0.665722	0.348266	0.489655	0.625382	0.854183	0.270544	0.00601202	0.0134409	0.0214286	0.5	0.0860215	0.0275229	0.410112	0.698682	0.0303738	0.0310192	0.194103	0.0175439
p1LimRt	0.213115		0.155738	0.0890052	0.081448	0.22093	0.589041	0.368794	0.216359	0.425121	0.689474	0.403023	0.292237	0.0555556	0	0	0.661538	0.0473684	0.0485437	0.487179	0.596859	0.0295567	0.0114943	0.133333	0.0121951
p1BRt	0.258824		0.103704	0.0454545	0.0356394	0.2	0.562232	0.702381	0.175159	0.342222	0.704167	0.308458	0.233161	0.0128205	0.0206186	0.0546448	0.49635	0.058104	0.0379747	0.594737	0.618557	0.0378788	0.00488998	0.173684	0.00787402
p1SNC	0.115385		0.0322581	0.0352941	0.0298507	0.154639	0.50838	0.915254	0.164557	0.338308	0.547739	0.280702	0.196629	0.0108696	0	0.0191083	0.479592	0.0663265	0.0178571	0.424242	0.672222	0.00869565	0.0246305	0.0839695	0.0403226
p1SNR	0.0787746		0.027668	0.0340909	0.040404	0.394366	0.333333	0.947917	0.0551181	0.386293	0.29385	0.242188	0.149635	0.0070922	0.00456621	0.00831025	0.206564	0.0215827	0.00789474	0.267717	0.336207	0.00552486	0.00436681	0.0380228	0.0138889
TG	0.182594		0.106383	0.07	0.115033	0.415584	0.573961	0.680532	0.368552	0.650198	0.689542	1.43512	0.311668	0.0301954	0.0164609	0.0269542	0.761589	0.0880503	0.0490368	0.61435	0.847953	0.0449275	0.0289389	0.33162	0.0253521
SC	0.160691		0.147002	0.0904544	0.166732	0.580768	0.608974	1.04167	0.390478	0.741199	0.716935	1.74512	0.533928	0.0368649	0.0556408	0.0385615	0.797963	0.104058	0.0507901	0.773341	0.719832	0.0498661	0.017944	0.27867	0.0475733
IC	0.143854		0.167235	0.163519	0.270812	1.05557	0.524536	1.48405	0.453109	0.863066	0.985475		0.744122	0.0581686	0.0900538	0.0595631	0.744014	0.141824	0.0649496	0.754747	0.708899	0.117114	0.0482563	0.300198	0.0671723
m1LimRt	0.0860927		0.135802	0.0691244	0.0462046	0.206642	0.411215	0.548117	0.194833	0.439628	0.654952	2.81389	0.356902	0	0.00909091	0.0273438	0.387931	0.114504	0.0273224	0.353488	0.453333	0.0258303	0.00564972	0.186047	0.011976
m1BRt	0.150943		0.0480769	0.02849	0.0411622	0.131313	0.478261	0.612022	0.0879713	0.247839	0.596273	2.73554	0.269565	0	0.0120482	0.00623053	0.463158	0.0314961	0.0217391	0.415459	0.520325	0.0162602	0.00775194	0.118343	0.0234375
m1SNC	0.0540541		0.049505	0.0215054	0.0140845	0.047619	0.394161	1.04762	0.117318	0.307692	0.530201	1.47788	0.210526	0	0.0263158	0	0.490909	0.034965	0	0.303279	0.578595	0	0.015748	0.0888889	0.0266667
m1SNR	0.0552764		0.0616438	0.0546448	0.0545455	0.409836	0.263736	0.919255	0.103659	0.414847	0.326816	0.241497	0.223464	0.00740741	0	0	0.215385	0.00749064	0.0144404	0.269231	0.389868	0.00520833	0.00877193	0.0247525	0.003663
m2A	0.0586265		0.0777027	0.0742515	0.34144	0.50566	0.662739	0.714044	0.212485	0.406752	0.931985		0.409836	0.0298103	0.0496183	0.0227273	0.405629	0.0740385	0.0522152	0.412698	0.534937	0.0521415	0.0331126	0.220339	0.0305882
SCnf	0.0540541		0.152174	0.016129	0.0754717	0.112069	0.307692	0.550459	0.105882	0.5	0.654321	2.30303	0.333333	0.0277778	0	0	0.435897	0.016129	0.0294118	0.34	0.494382	0.0348837	0.0138889		0
m2BRt	0.0967742		0.0740741	0.0403226	0.0448718	0.245033	0.510638	0.806569	0.0933333	0.417722	0.672566	2.51429	0.208791	0.00487805	0.0147059	0.0214286	0.371429	0.122222	0.0246914	0.350877	0.38835	0	0	0.119048	0.0384615
m2SNC	0.0384615		0.0588235	0.0777778	0	0	0.30303	0.47619	0.0806452	0.2	0.365079	2.58462	0.144068	0	0	0	0.405405	0.0126582	0	0.243697	0.639706	0.0123457	0	0.0309278	0
m2SNR	0.0555556		0.0759494	0.0394737	0	0.6	0.305882	1.1	0.0465116	0.351759	0.275362	0.9125	0.184615	0.00584795	0.00787402	0.00694444	0.214286	0.0272109	0.0131579	0.257732	0.390625	0	0.0133333	0.057554	0.015625
CB_gr	0.239111		0.400098	0.227365	0.329923	0.935071	0.47963	0.955317	0.377692	0.65686	0.711829	0.747061	0.630057	0.323367	0.31725	0.347572	1.26975	0.211761	0.446348	0.4514	0.473567	0.51091	0.286011	0.68322	0.517413
CB_mo	0.17185		0.212093	0.130081	0.204779	1.37105	0.40776	1.91643	0.299432	1.28447	0.944982	0.776667	0.675367	0.0848643	0.114765	0.0831807	1.16331	0.137778	0.141222	0.708128	0.93393	0.110197	0.0670115	0.658515	0.125184
CBN	0.0441176		0.0367647	0.0275311	0.0260337	0.183113		0.248402	0.0806916	0.100087	0.237562	1.02058	0.114685	0.00305188	0.00480192	0.00326087	0.158317	0.0319343	0.00646726	0.159244	0.140225	0.00493421	0.0106383	0.0625686	0.00714286
isA	0.0841122		0.0706625	0.0831177	0.221811	0.463614	0.536865	0.741822	0.159885	0.458922	0.408514	1.98345	0.41479	0.0214067	0.0347222	0.017524	0.415947	0.09141	0.0213734	0.360613	0.367531	0.0229167	0.0168612	0.138521	0.0221811
isLimRt	0.0454545		0.11	0.0882353	0.0625	0.205575	0.382514	0.520767	0.0682927	0.435185	0.435345	2.96711	0.245509	0.00909091	0	0	0.283333	0.05	0.038961	0.373333	0.285714	0	0	0.0746269	0
isBRt	0.047619		0.0357143	0.0504587	0.0197368	0.291457	0.357143	0.608309	0.0950226	0.470588	0.642857	3.04615	0.169935	0.0148515	0.0114943	0	0.375	0.0178571	0.0793651	0.293578	0.263566	0.0149254	0.0268456	0.0606061	0
isSNC	0.151515		0.0952381	0.0581395	0.0869565		0.238095	0.961538	0.075	0.19084	0.502762	3	0.12	0	0	0	0.21875	0.0215054	0	0.287671	0.454128	0.00819672	0	0.131148	0
isSNR	0.0654762		0.125	0.0409836	0.0625	0.296296	0.272727	1.25287	0.0350877	0.357466	0.32	1.66667	0.163462	0.00564972	0.00819672	0	0.298343	0.018018	0.032967	0.378378	0.45977	0.00840336	0.0192308	0.0632911	0.0129534
r1	0.0620438		0.0660377	0.0485327	0.0373998	0.253794	0.244841	0.635545	0.17836	0.355205	0.474817	2.6035	0.187905	0.0174849	0.0252951	0.0167939	0.274235	0.0506122		0.359573	0.373585	0.0153222	0.0164766	0.147248	0.0121163
r2	0.0527461		0.0428571	0.0623013	0.0705882	0.351335	0.372093	0.926156	0.208577	0.360312	0.419908	2.37749	0.321851	0.0173913	0.0191882	0.00765446	0.242991	0.0421941		0.375238	0.464211	0.0154845	0.0168919	0.186441	0.0151362
r3	0.0339257		0.0553862	0.0580177	0.0830404	0.452996	0.327738	1.02437	0.217702	0.30847	0.396108	1.75079	0.35226	0.016403	0.0154982	0.0108639	0.164862	0.0226667		0.430738	0.490153	0.0208974	0.0251337	0.20509	0.0195024
r4	0.0452986		0.0822851	0.0709677	0.0959036	0.447813	0.198457	0.82515	0.232892	0.340307	0.434211	1.25669	0.298052	0.0147541	0.0145103	0.0136917	0.176842	0.028147		0.37955	0.431718	0.0261337	0.0169594	0.158228	0.0235003
r5	0.0526696		0.0617082	0.0240209	0.0599194	0.341646	0.196166	0.632891	0.146919	0.284127	0.472153	0.750579	0.207706	0.0157411	0.0226064	0.00951969	0.217421	0.0334093		0.285604	0.284834	0.00924642	0.0121773	0.157343	0.0330237
r6	0.0400411		0.0773481	0.0273396	0.0429546	0.288267	0.152099	0.888352	0.157348	0.346745	0.397947	0.779577	0.175288	0.0164011	0.0160333	0.0170713	0.21948	0.039726		0.281647	0.292087	0.0215407	0.0147723	0.184713	0.0513528
r7	0.0647383		0.109073	0.0363091	0.0489286	0.351485	0.376284		0.151129	0.366575	0.550842	0.123384	0.227767	0.0163009	0.0250716	0.0190563	0.232345	0.0465815		0.389706	0.382075	0.0287511	0.0180645	0.206102	0.0427892
r8	0.0826065		0.232106	0.0349965	0.0470053	0.395942	0.40965	0.965975	0.140737	0.437791	0.582581	0.0149733	0.293265	0.0225515	0.0248489	0.0207407	0.306247	0.0565453		0.475524	0.527984	0.0161123	0.0158133	0.143364	0.031906
r9	0.0551913		0.399306	0.0470208	0.0503003	0.354784	0.237942	0.986853	0.168118	0.393258	0.618113	0.000508388	0.263884	0.0206061	0.0314417	0.022748	0.248806	0.059387		0.352217	0.462103	0.0311526	0.015025	0.144192	0.0284519
r10	0.0843373		0.582763	0.0538966	0.0517241	0.367908	0.100942	0.964374	0.19403	0.314249	0.529856	0.000523834	0.270538	0.0187647	0.0319635	0.0199203	0.284134	0.0562852		0.361151	0.38674	0.0291635	0.0209489	0.16132	0.0564726
r11	0.0781893		1.03241	0.045475	0.0463612	0.465388		0.979004	0.28928	0.366795	0.486262	0.326226	0.292272	0.0187617	0.025	0.0211864	0.376313	0.0596379		0.50403	0.437399		0.0135135	0.230126	0.0685885

## Sheet: Subtype 08
	CFS0047	CFS0048	CFS0049	CFS0052	CFS0055	CFS0056	CFS0062	CFS0063	CFS0064	CFS0066	CFS0068	CFS0069	CFS0070	CFS0153	CFS0154	CFS0157	CFS0041	CFS0051	CFS0058	CFS0059	CFS0067	CFS0156	CFS0162	CFS0164	CFS0178
region	Subtype 08	Subtype 08	Subtype 08	Subtype 08	Subtype 08	Subtype 08	Subtype 08	Subtype 08	Subtype 08	Subtype 08	Subtype 08	Subtype 08	Subtype 08	Subtype 08	Subtype 08	Subtype 08	Subtype 08	Subtype 08	Subtype 08	Subtype 08	Subtype 08	Subtype 08	Subtype 08	Subtype 08	Subtype 08
ORB_l1	39.5472		32.3474	28.1886	43.8038	108.456	83.9571	80.8117	46.5203	41.6038	40.9552	13.5632	67.3675	39.8935	43.882	44.6403	113.737	32.3417	45.8028	41.6907	43.5083	51.8595	42.9857	40.275	39.2029
ORB_l23	37.7205		33.7574	30.3217	42.6502	107.764	88.1281	75.1557	42.2789	41.1591	42.4322	20.7976	70.6862	37.8389	39.6335	42.5361	112.943	29.2535	45.2698	40.1258	44.237	52.9118	40.8795	38.5993	37.1019
ORB_l5	33.4916		30.956	27.2278	41.42	102.353	73.1893	76.3239	36.3784	40.3328	43.6023	32.4384	68.2703	35.0807	32.0048	33.5446	101.115	26.5586	37.849	40.3157	40.2525	37.5993	36.3205	34.0479	34.4442
ORB_l6	30.8476		25.8286	20.5189	26.5943	75.2641	60.4766	64.9124	18.111	33.7196	33.4286	22.9574	38.5546	28.5465	16.2994	31.7623	88.4481	21.1407	18.1779	28.0302	30.1939	17.6989	23.9683	26.5079	26.5315
FRP_l1	41.4894			33.9829	36.2258	95.3306	75.0809	83.3298	46.0327	42.4394	39.5918	22.9531	73.4216	42.919	46.2661		94.9103	32.7273	44.6862	40.1696	46.4541	67.5053	42.3636	42.5238	40.7656
FRP_l23	33.2385			31.5807	32.5272	93.7439	73.5205	81.5946	43.9293	42.3482	40.7349	22.6838	77.4757	41.0388	50.1681		100.954	32.7747	44.698	37.8371	43.1429	78.8458	41.6573	41.8966	38.45
MO_l1	36.7028		36.3089	34.0047	37.2612	102.413	65.5589	81.3537	52.0181	45.9274	42.3585	16.4061	77.4458	43.4993	48.8224	47.0724	103.337	34.0349	46.105	40.9639	48.8439	65.293	46.6508	45.2697	45.2874
MO_l23	32.1614		34.0469	31.9731	34.6971	98.8965	66.7653	81.1032	50.1122	43.1023	48.0428	22.2502	80.394	44.3837	53.3916	53.142	111.061	32.0768	49.5694	40.4361	45.7352	72.9004	46.0424	46.752	48.908
MO_l5	30.845		30.1807	27.9908	35.0872	80.1581	66.6977	72.7465	29.7048	42.1275	40.4008	21.108	68.4994	36.3143	41.6796	44.3779	100.307	28.9433	41.3982	41.3703	37.6745	45.0723	41.0477	38.6006	38.5394
MO_l6	27.0232		25.7994	21.2872	28.2694	73.6795	55.6793	67.9514	11.8664	38.334	31.6407	14.9771	50.0586	23.8465	22.5342	26.8231	96.1235	22.5351	22.3335	38.2334	34.0215	21.2057	25.4607	27.8599	23.4982
SS_l1	40.4333		38.3631	34.1992	37.6983	109.752	50.895	83.3195	51.2226	54.9464	53.8433	38.6885	71.1136	48.0234	47.9341	62.483	126.501	37.625	51.0398	40.6721	47.088	45.8405	46.9629	46.9647	42.9852
SS_l23	36.8923		35.618	32.3719	34.3175	99.4969	55.6845	81.0235	46.6327	48.6169	61.5575	39.9837	73.3884	49.558	50.7044	73.2669	135.459	35.3957	53.0378	42.0691	43.6894	56.0596	47.4628	49.339	54.6152
SS_l5	36.5416		34.9887	30.033	32.4409	99.1562	55.9744	70.9028	32.9621	51.4173	59.1278	31.6825	62.7773	45.912	52.2513	59.999	138.166	34.6374	49.8112	52.9225	39.1232	43.6562	46.2466	49.281	48.4112
SS_l6	31.0234		28.1934	21.9632	23.9931	80.0998	44.3858	65.9341	11.2483	41.0817	45.4772	22.7036	47.8988	28.7466	30.5348	31.3428	120.532	28.2278	26.2502	42.315	30.8264	21.4282	28.3243	33.72	27.9959
PTLp_l1	42.6627	37	38.6422	17.6623	35.626	118.252	45.6019	85.9771	52.519	61.15	56.5647	55.0667	63.4014	50.8448	46.7805	58.5043	152.217	40.0519	59.2377	38.6726	48.3654	82.5172	47.3378	50.3919	42.4444
PTLp_l23	36.4335	41.9506	36.6081	24.5714	35.7186	99.609	47.2262	79.9516	36.6695	58.1742	68.6206	51.3289	66.7155	45.2589	46.5183	62.4474	145.744	37.4269	50.9619	41.7846	41.805	84.027	47.8188	48.7485	45.6446
PTLp_l5	33.5951	36.5245	34.9245		30.0432	96.7842	47.6407	74.8307	29.7349	62.2527	69.3	40.777	49.6178	46.7324	47.3277	63.8571	150.668	35.0159	49.7461	47.3511	42.2609	75.0539	48.1034	51.5486	38.9098
PTLp_l6	30.9349		30.8408		15.1056	83.906	38.1361	58.3958	10.5976	46.6988	52.2948	20.6632	35.5016	29.9279	32.1489	32.8897	131.74	26.9496	23.3381	42.493	32.6609	37.6791	29.757	31.5506	23.5494
VIS_l1	35.1154	40.9907	37.6021	33.6952	38.6077	106.263	39.571	82.8538	51.7	56.6583	77.5915	6.38213	53.8306	44.3499	45.5377	48.4816	168.67	33.4387	52.4772	37.5443	48.8243	88.3184	46.9191	46.0701	35.4127
VIS_l23	35.879	35.6386	36.1991	30.2295	37.3197	100.76	38.9392	76.7551	36.8508	54.12	78.007	19.8597	54.7687	41.3471	44.1189	46.3889	169.017	37.3469	51.1256	40.9558	45.6084	91.7951	44.429	48.1849	39.7215
VIS_l5	32.4378	26.0399	34.1546	22.6261	29.9439	101.418	39.1807	65.9666	29.6346	54.4615	77.0483	51.0375	48.3985	35.6079	40.0714	40.8616	163.377	33.4431	50.6677	45.4663	37.8536	76.7806	42.1699	43.6483	33.2752
VIS_l6	28.8836	8.81649	29.8983	16.9516	16.6711	84.3624	30.3556	52.2166	18.8246	43.4363	52.8825	60.8675	33.0968	17.0972	25.8506	23.6985	144.75	27.0899	26.644	41.6732	33.1287	45.1421	26.0768	30.6514	23.6576
RSP_l1	29.4047	32.4085	35.9539	23.3073	24.4839	80.9344	36.5228	76.6082	23.5273	56.7327	65.0926	51.6947	44.8179	29.273	34.7218	22.9879	167.434	23.6006	43.4055	51.3345	36.6621		32.956	33.4932	33.0426
RSP_l23	22.3391	30.2213	32.6485	22.816	24.8942	76.4633	34.4089	84.1027	33.662	57.0298	52.8493	40.318	42.7848	33.5714	34.7324	25.9977	160.783	26.4885	39.3664	48.3968	40.5644	40.9705	31.5625	36.2884	31.6992
RSP_l5	17.84	21.2995	29.0146	21.3434	25.6796	93.3892	36.5315	69.223	40.5423	50.2602	74.5649	40.0988	55.9207	20.1148	27.6759	25.3581	153.42	25.3029	52.9273	44.8729	35.1686	41.3005	44.2353	30.0913	24.6713
RSP_l6	11.0143	12.5833	19.7647	13.3526	15.2542	65.7985	28.7112	41.8173	26.2649	28.3878	48.8	61.2609	34.6852	11.129	14.5517	14.375	65.3442	16.4504	28.0174	31.0345	27.4971	29.2353	21.9626	22.4127	13.3978
CA1_so	44.0885	33.8112	44.8727	41.1959	41.8329	122.812	53.1263	105.929	44.8904	58.1255	53.4855	49.9777	54.323	40.5202	39.5426	38.3753	167.891	42.3198	39.115	43.5855	59.9384	29.0821	37.6114	39.1638	30.1053
CA1_sp	19.4675	6.16667	18.3368	11.3478	13.7171	41.5182	20.2891	38.7713	12.1538	23.1418	18.7136	34.6707	19.8563	7.7541	7.22414	4.72727	63.9206	14.9689	8.45185	17.4237	18.1453	3.9619	6.89404	8.30556	3.49612
CA1_sr	42.6969	35.6781	39.5082	37.0079	40.1438	100.619	43.8767	89.2055	17.8144	45.1469	43.5304	43.2193	46.8021	38.4137	37.7971	38.5426	147.144	39.1691	39.6518	36.1188	47.7232	32.7178	37.5216	37.6574	34.1078
CA1_slm	41.8862	36.9228	41.7204	36.3234	42.4483	131.178	81.3507	122.399	60.8538	63.7183	76.5303	53.7358	83.493	38.5603	33.8707	36.8088	191.457	43.2161	45.8008	59.1098	54.7793	22.7212	36.2689	35.3139	28.0278
CA2_so	39.3373	19.5926	29.0886	31.3774	24.7051	58.2545	29.8033	50.2755	4.94118	37.2111	25.7753	39.5934	31.9867	11.38	9.81034	6.40385	66.7013	30.1646	9.71579	31.7283	45.8554	5.58947	5.56923	15.5957	6.18966
CA2_sp	5.38235	1.7027	2.60976	4.16667	3.63158	12.2093	4.82609	9.36735	0.16	7.34286	3.79545	43.76	5	0.304348	1	0.5	7.59259	4.60465	0.97561	5.43478	9.94737	0.313726	1.28125	2.62069	0.05
CA2_sr	37.2289	21.3971	25	28.2034	20.3971	49.625	26.5867	49.2644	4.44565	36.5422	25.8434	40.5444	30.6324	11.4651	9.47945	7.78182	62.1774	30.3382		35.4632	44.3966	5.57292	7.56757	12.4667	7.21053
CA2_slm	39.5312	16.7391	32.8182	31.5208	31.7436	76.44	38.7907	67.6757	19.0877	46.2069	34.9787	39.3824	38.4694	11.3939	7.71429	5.80488	131.306	34.6304	12.4667	40.2353	46.75	2.76744	5.9697	18.125	4.41463
CA3_so	29.9966	13.401	20.2755	18.3409	15.9462	53.4521	19.7261	55.7333	0.986667	32.3081	23.1402	10.6136	23	9.72059	6.57222	9.20755	82.6396	17.1063	9.42076	26.3288	30.9837	3.7	8.73611	13.2174	7.5
CA3_sp	8.68493	6.44348	7.04504	7.94118	7.76712	25.5191	10.2321	22.987	2.48052	13.6341	12.5	8.19118	17.1782	5.19149	3.71277	4.89916	24.961	8.84071	4.11111	10.1972	22.5714	3.17857	4.25	4.56977	2.4375
CA3_sr	35.736	28.6257	28.177	25.0135	23.1449	57.1558	29.8814	52.1069	11.98	34.7627	29.0532	4.84496	38.7518	17.7654	13.2428	16.4027	97.1257	29.8246	19.9133	35.4562	34.0375	10.5	15.3788	18.6343	13.1758
CA3_slm	42.6458	20.975	31.4138	34.1875	28.4146	69.5185	39.5161	74.7419	19.32	44.2121	39.72	5.95833	39.9032	12.4	8.21212	9.47826	132.55	37.3939	14.4783	39.9355	44.7368	6.43333	9.75	16.1071	9.42308
DG_gr	6.95157	2.35683	6.4982	3.96591	4.07368	9.08252	4.89865	8.93436	0.238095	8.18681	5.35952	18.6318	6.01786	1.28866	1.35119	0.789916	12.4549	3.88474	1.00896	8.05023	9.08118	0.339181		2.43158	0.553719
DG_Hil	20.0315	12.9889	14.6184	14.4126	13	31.0364	17.0667	39.1692	3.42132	25.4451	18.6509	16.1029	24.0829	9.54167	7.05405	5.60104	44.0233	15.6235	8.76174	21.3487	26.1116	3.64706	7.55721	9.43195	5.78571
DG_mo	47.3982	34.0581	47.8647	39.7306	43.2547	82.0159	46.9819	72.143	27.0353	52.2574	39.963	34.5292	44.9027	30.8634	28.3847	19.4475	119.325	42.267	30.3731	45.3307	55.8905	17.2649	25.3596	24.8081	17.7793
SUB_mo	25.7672	22.6535	29.1319	21.3793	27.9388	65.7192	35.7353	62.1239	26.9576	40.6005	39.489	19.1638	50.8462	28.0196	20.6087	25.7439	156.627	23.832	32.1585	35.376	30.6647	20.2923	24.6053	33.0536	22.9909
SUB_pys	22.8326	28.3524	27.5282	20.57	27.2745	80.3086	35.76	81	14.7037	48.5385	48.6771	28.9014	40.6293	30.0753	29.2727	44.7805	109.71	23.3205	33.9633	45.2222	38.5167	37.0492	35.8651	37.9329	36.585
BST	31.3918		26.1913	27.7692	33.6515	113.991	44.6522	103.481	7.11017	45.1417	62.935	9.62319	67.6828	30.3856	23.1648	20.7206	136.563	28.9412	25.2296	51.6291	63.2136	11.1918	21.2798	31.3873	20.088
Cau	27.1314		27.3166	30.6739	34.5799	101.258	39.8147	88.8237	12.5787	38.7969	56.6921	7.51762	64.5174	30.6782	28.042	28.9543	120.184	25.8935	34.2163	42.0626	46.5297	22.9301	25.8456	30.9172	25.6933
Put	30.6723		35.4407	29.3789	24.9574	119.937	72.5222	103.381	26.4172	44.7339	47.7458	8.16228	60.9786	33.9821	28.8326	22.5884	128.591	29.531	30.8457	43.9852	43.6419	22.9038	29.9341	27.7619	29.9288
EPal	32.3032			29.7297	21.8277	111.511	65.4235	108.623	10.8232	44.9058	36.1038	3.83061	65.1859	34.543	28.189	12.8038	124.657	25.9609	26.7138	37.1552	62.5773	8.08899	23.6358	24.8868	23.5082
IPal	1.91301		2.61957	2.74324	7.33095	6.33083	5.15385	21.7766	7.23462	6.96821	10.2213	3.41805	8.6189	0.620957	0.24586	1.51278	9.0751	0.737212	6.05788	20.2262	30.3105	1.32984	0.32656	19.1159	0.859155
VStr	21.6654		27.7511	27.8713	27.0595	79.64		86.6933	28.6161	43.8537	55.3516	5.37868	53.1432	26.5507	15.9778	25.9086	99.2953	25.5595	31.3372	41.9272	48.6303	14.5437	19.9817	26.2388	26.3129
VPal	6.47718		3.75029	1.74774	3.81532	89.1717	8.51712	25.2868	5.53866	10.2101	14.4057	2.25	8.55614	1.91841	0.52513	2.19223	56.7442	1.11058	2.9209	43.9976	12.7035	0.464714	0.700483	4.05949	1.92879
TuStr1	16.041		23.6614	20.1481	26.0854			42.5153	19.7527	25.7945	30.5081	8.4886	30.4033	15.8053	15.1957	20.4688	47.4686		30.3574	33.4147	36.5298	13.2048	20.092	23.2654	20.4
TuStr2	11.7961		7.73047	9.69182	19.6556			31.1034	13.9104	24.3141	22.6701	7.97899	18.62	9.71839	6.02008	12.9783	39.9633		21.3434	27.9045	28.9641	2.85455	7.8719	16.0296	11.07
TuStr3	14.9859		9.74847	12.7037	22.0786			53.0766	19.6944	22.0295	22.652	5.83906	28.1652	8.93084	7.37069	15.6263	40.1526		24.809	31.6673	32.0647	6.28058	10.2665	18.4159	10.7004
TuPal1	19.7179		40.5719	23.0468	25.4707			65.7313	34.0892	40.0799	45.5482	0.236686	45.3638	32.7241	10.4195	20.1853	103.305	21.0816	34.2	43.443	50.641	32.094	16.0593	26.891	30.2194
TuPal2	15.5345		19.3321	16.013	20.995			57.15	20.3682	30.8721	30.1224	0.809816	32.4475	16.5938	3.88356	9.21264	83.2	12.3636	24.052	34.2956	29.6809	15.3137	8.06075	19.9834	21.9153
TuPal3	20.5358		24.2948	12.7283	22.9306			63.3818	28.2789	36.3535	34.5893	0.929144	33.0797	8.9181	3.65529	15.9916	63.5547	15.4035	14.21	19.213	23.6898	24.1667	12.212	24.6927	13.7863
HDB	6.38679		5.55749	3.40727	4.41689		10.0733	33.567	5.67867	15.2605	15.3556	5.49608	12.6633	1.82293	0.699352	1.82817	25.7355	2.91057	4.07418	8.838	16.7191	0.410377	1.15373	5.53236	3.08687
SIB	3.94981		5.25457	2.18929	3.19506	22.8609	5.8029	25.0323	4.52973	10.1464	11.9583	2.95067	11.146	1.12694	0.621835	1.14679	23.7511	1.35388	2.14894	7.54037	13.9245	0.536364	0.891034	6	1.87906
OB_gl				10.6545	14.6525			45.5726	12.0078	22.9231	21.3623	17.2492	14.3109	12.8473	0.473072	7.61635			13.4962	21.6461	34.9245	2.54749	2.9062	8.40642	13.9254
OB_gr				4.19516	0.952703			15.553	4.5259	7.42623	5.49679	26.3653	6.3645	5.389	1.81824	5.50226			5.30799	9.56151	10.9428	3.33755	3.34941	4.9823	4.14922
OB_ipl				5.66755				15.1395	7.29191	9.85714	9.25092	30.0845	7.36907	9.37288	2.18109	12.0123			7.99	13.9773	18.5414	5.30216	5.85791	7.21429	5.86
OB_mtr			3.325	4.35678	3.2439			18.9483	5.12203	8.9	6.38085	21.5049	6.43709	5.5236	1.29961	6.34127			4.75978	8.56188	11.2865	2.5	3.12564	6.32609	4.75
OB_opl			7.67713	9.81237	9.74306			45.2898	12.5896	23.9615	15.0807	17.666	16.8445	15.7556	1.90578	17.6558			12.8161	23.6886	36.3767	5.40055	6.47037	16.1277	8.38484
AON1	31.7614		23.7631		28.6519	56.2066		41.9908	21.9321	30.1007	27.06	11.5254	27.1563	19.6842	8.02551	18.1443	79.326	17.5364	24.128	29.6821	37.202	11.0431	14.6132	24.2894	29.0097
AON2	24.4792		24.8286		11.941	59.6741		48.231	22.1558	33.132	29.8957	6.29889	31.5994	32.4161	17.1759	15.2343	54.9708	19.1731	25.1861	33.4291	30.8308	20.2526	21.7702	24.7718	31.6961
AON3	31.9146		23.7073			47.7306		45.8873	8.31841	36.7826	14.3208	2.35417	21.8716	28.35	16.2581		60.5	18.4783	10.8728	36.1111	13.7078	20.5926	27.1081	14.1439	31.6479
LPrP1	33.9444		23.839		28.9225	77.3095		62.1061	19.6778	39.0543	33.7323	5.84416	60.587	37.0796	21.3072	27.1562	93.0345	21.3737	40.875	40.1569	50.5333	22.1786	30.3889	32.0833	32.1154
LPrP2	31.7313		21.4836		39.8633	99.8125		54.4834	28.1768	33.8982	37.1169	8.33188	38.6021	24.3874	17.4508	24.5536	75.7647	20.1677	35.802	36.6314	43.6595	15.8872	27.2561	28.0714	29.6328
LPrP3	28.6404		17.5195		30.2727	94.6		55.3382	23.8423	35.9497	35.8398	9.14427	46.2148	29.1656	18.7095	16.7143	96.4286	18.9419	19.2793	42.0805	36.7541	14.264	26.0976	23.0375	25.4883
Bec	29.1014		27.9684		14.1281	56.0467	19.1111	54.186	14.0391	30.03	31.993	9.81041	24.6805	16.8819	6.8517		85.0577	6.28169	9.44882	24.6369	29.0495	6.55914	9.1087	15.3
Cla	14.431		26.2113		22.1449	92.5645	41.4474	56.2418		36.4519	30.8476	11.185	37.6899	27.8555	15.8198	15.9692	57.8807	16.1149	11.3333	37.5067	12.5534	15.7711	18.901	24.5758
Ven	18.8856		10.9694	11.7507	1.97493	11.0619		34.9852	4.03731	14.7381	3.96933	6.13358	9.96907	13.1912	4.32275	8.60837	84.9662	11.6589	2.86909	19.2183	2.90389	2.51664	7.1626	8.05494	11.6721
VPrP1	19.4403		20.6166	11.5429	13.46	6.01198		43.3796	19.8907	28.8675	24.4385	5.65903	24.3293	15.5737	4.74212	19.9314	63.1965	15.3125	20.843	28.063	30.9158	9.04369	8.70443	19.311	24.992
VPrP2	11.8932		19.567	6.42763	11.0296	21.7548		38.0104	23.2003	26.7914	25.3559	4.71858	21.6492	11.1917	5.22554	14.2029	36.0202	6.99654	25.6538	25.5053	29.527	11.7955	6.75	20.8267	20.6887
VPrP3	22.4294		18.4434	10.4286	14.8684	26.2292		41.2751	20.4592	26.8269	18.8364	3.06218	18.8101	12.6435	4.81474	7.39572	61.3854	11.2967	10.6822	22.3512	29.3424	11.5079	7.74662	16.4267	20.423
PHyA	0.917476		1.93892	1.75438	2.47052	14.2246	4.26277	19.0785	4.03449	6.63523	11.7396	2.67216	5.64726	0.838039	0.422985	0.625976	7.63723	0.913804	1.36289	8.25928	10.6094	0.496908	0.707661	4.24244	1.21056
THyA	3.38013		2.30416	2.84225	3.67869	8.82463	16.0615	22.3705	4.2454	11.0035	10.948	17.2655	8.68514	1.76504	1.19983	1.60954	33.5839	1.76711	2.25565	11.0404	11.9139	1.01185	1.39385	6.08267	2.4632
Rt	4.21084		3.40947	2.64959	3.99428	19.3359	8.10196	25.3419	5.80195	9.60282	15.5588	7.74863	10.4296	1.39679	0.517766	1.68033	23.7456	2.41945	2.51257	8.93675	13.4008	0.787755	0.794673	5.8007	1.79409
VPL	19.3128		11.2748	10.4148	11.3771	24.2719	16.1002	28.8015	14.1102	22.5747	19.1621	8.87432	16.7298	4.94763	2.31458	3.33543	29.6097	8.34844	5.51715	16.9741	22.5659	1.63578	3.12248	9.80654	4.01689
ZI	3.68507		2.62025	2.96988	3.2661	18.06	12.1295	23.1514	6.04209	9.85387	13.4712	8.83019	5.76933	1.23152	0.936057	1.26053	20.6709	2.57593	2.06263	10.6004	12.5658	1.41486	1.12116	5.58568	1.79929
p3Tg	3.51613		2.88938	1.81768	1.60927	17.7765	13.9415	16.9613	5.03257	15.6416	13.878	7.10638	6.39655	0.805755	0.694581	0.935714	22.7589	2.24623	2.75556	11.2985	14.5894	0.98125	1.08917	5.52288	1.65363
p3SNC	2.21429		1.23967	0.992754	1.34848	10.7249	3.616	9.35526	3.5858	9.9671	4.73203	1.25581	1.88333	0.282828	0.0901639	0.126214	15.5949	0.924051	0.733333	7.9604	11.5084	0.233577	0.481013	1.58503	0.62234
p3SNR	1.17321		0.758974	0.453745	0.758621	10.1069	3.9012	11.5333	1.16038	4.64045	4.625	2.73016	1.75564	0.289308	0.192308	0.176056	4.82623	0.403846	0.366279	3.25743	4.25843	0.103175	0.152778	1.343	0.170588
LD	20.0848		15.8504	17.1382	15.9331	43.5821	19.7883	41.3349	17.3003	29.931	26.1525	8.95439	21.7944	12.229	7.45199	7.87955	55.4387	16.0934	7.51165	25.9433	31.7874	5.04472	8.04659	14.5047	6.54255
LP	23.3744		15.0944	17.3923	17.7784	40.94	21.9189	41.9045	14.7241	30.6916	21.6728	25.0747	25.3406	9.38306	8.33103	5.91801	59.3964	14.8193	8.97921	26.5065	30.3761	5.48331	7.00134	13.0097	5.58473
Po	19.8226		13.5051	17.2534	17.9967	39.6049	26.2672	38.6407	15.1697	30.7902	25.2399	19.2097	25.4745	9.55573	10.3859	7.72324	50.2857	16.4518	10.6325	27.5747	33.6238		7.58704	14.5762	4.39463
VPM	18.3046		11.253	18.559	16.2056	31.8364	22.2699		19.4879	29.7594	27.363	18.4023	24.2562	8	6.27595	4.10092	25.9278	12.1447	6.38139	25.3674	30.7101	5.03967	5.56928	12.8542	5.89695
SPF	11.7984		5.2585	5.10189	3.79188	20.3311	14.9281	21.2449	7.91646	13.0106	15.1805	15.288	7.84283	2.80335	2.59504	1.96687	30.2193	5.79474	3.97996	16.3372	14.055	1.64257	2.07725	8.07368	2.44565
p2LimRt	4.13306		3.99387	1.61463	2.21194	9.50289	7.3937	10.8673	4.05019	9.0566	10.0952	11.5528	2.13084	0.6	0.981818	0.677419	14.5167	2.80982	1.63636	6.95652	6.87273	0.560748	0.522523	3.89873	1.06429
PR	4.36872		2.56364	1.11765	1.0292	9.20673	7.28846	13.5366	4.26994	8.13136	9	4.53333	2.98734	1.10169	0.519231	0.646739	19.84	2.13919	1.72926	6.61473	9.92606	0.561181	0.814103	3.86111	1.02222
p2SNC	2.82667		1.13534	1.29707	1.76991	12.6681	4.68148	10.6667	2.54286	4.63077	7.5	1.18605	2.57642	0.606383	0.264	0.381356	17.35	1.19774	1.17568	3.72603	5.03125	0.234848	0.414013	2.00806	0.420382
p2SNR	1.48649		0.866973	0.609023	0.828283	9.05584	4.69312	12.1947	1.22222	5.59441	5.79521	5.2819	2.58065	0.293532	0.318182	0.291498	6.14884	0.554566	0.563422	3.51813	5.4708	0.0926829	0.18932	1.60526	0.319512
APT	18.3618		9.9338	2.46813	2.98484	14.2811	9.69548	16.5178	5.80898	10.6364	12.223	18.7613	5.53027	1.35618	1.29518	1.3279	35.3351	3.17926	1.86634	10.4102	11.7729	1.12237	1.22195	6.19244	1.29016
JcP	16.7636		7.19333	2.44481	2.52426	14.9149	10.3083	17.9358	6.56563	11.9379	14.5162	12.283	6.41463	1.55825	1.45395	1.52063	28.0546	3.09901	2.20352	10.7407	11.6029	1.19798	1.47256	6.98901	1.25568
LT	10.5335		5.40684	2.35511	3.53191	15.5099	11.2477	19.9023	6.62283	11.9724	14.6422	25.4789	6.28192	1.70341	1.52957	1.82619	25.5658	3.32903	2.62615	9.43539	13.8362	1.60514	1.72821	6.54054	1.17251
p1LimRt	8.21311		5.14754	1.95812	2.39367	11.2326	10.4863	11.9574	4.70185	9.70531	13.3579	13.1259	5.52511	1.52222	1.20548	1.1859	36.2923	2.33684	2.32039	10.1026	9.09424	0.837438	0.787356	5.16	1.06098
p1BRt	6.50588		3.68519	1.58678	1.32495	7.00645	8.74678	11.5238	2.70064	7.97333	13.2958	5.31841	4.12953	1.01282	0.814433	0.956284	28.4307	1.92355	1.68987	7.88947	7.96392	0.738636	0.630807	4.61053	1.13386
p1SNC	2.57692		1.8894	1.51176	0.985075	5.53608	7.28492	14.6271	3.47257	6.87065	10.2864	4.51754	4.54494	0.891304	0.5	0.726115	23.6939	1.31633	1.42857	5.93939	8.92778	0.43913	0.522168	3.72519	0.983871
p1SNR	2.19037		1.32016	0.727273	0.818182	7.71127	3.92256	12.4688	0.84252	6.57321	5.80866	4.98438	2.14964	0.297872	0.273973	0.362881	8.24324	0.594724	0.771053	3.67717	5.02011	0.174033	0.170306	1.42966	0.402778
TG	7.23208		4.82979	2.78	5.47146	19.4921	13.8271	20.2171	7.31597	16.3261	16.5433	42.2117	6.7408	2.0071	1.83539	2.61456	34.3344	3.6956	3.01576	12.8453	16.406	1.98986	2.20257	9.05141	1.62254
SC	6.44046		5.95551	6.15112	7.98516	27.3792	17.2857	34.6817	10.2289	17.4609	20.6813	48.5801	15.7069	3.86927	3.87567	2.50607	37.498	6.88482	4.50752	14.1355	17.2041	2.57396	2.1323	10.5029	2.1259
IC	6.75843		6.05616	7.0176	8.45324	29.691	13.0199	33.9812	8.28978	15.9639	20.9548		16.4872	4.26698	4.08916	2.83615	35.004	6.78352	4.3435	11.3857	14.5589	4.00611	3.15896	8.59412	2.23749
m1LimRt	4.86755		4.58025	2.40092	1.63696	11.7343	7.45794	15.251	4.07858	11.1827	14.0543	75.1944	5.65657	0.939394	0.645455	0.832031	20.3017	2.45038	2.55191	6.5814	9.71467	0.815498	0.79096	5.89535	0.826347
m1BRt	4.85849		3.71154	1.86325	1.14528	6.73737	7.65217	16.5273	2.24955	8.45533	10.823	68.8347	5.57826	0.845494	0.590361	0.554517	23.2842	1.74803	1.91304	7.29952	10.5447	0.613821	0.682171	3.37278	0.6875
m1SNC	3.13514		2.21782	1.2043	0.929577	4.80952	6.79562	18.4286	2.34358	7.88077	9.79866	37.6549	3.375	0.857143	0.763158	0.598131	23.1091	1.27273	0.880952	5.72131	9.89298	0.301724	0.464567	2.85926	0.746667
m1SNR	2.23869		1.69178	0.677596	0.945455	8.32787	3.37363	11.3913	0.957317	5.99345	6.2905	6.60204	2.28492	0.414815	0.296703	0.294118	9.14462	0.614232	0.851986	4.03846	5.35683	0.161458	0.280702	1.18317	0.399267
m2A	3.30988		3.6723	2.61796	8.21303	18.9258	13.2077	19.2902	4.2401	9.30386	16.3695		9.30943	2.20054	2.06298	1.59441	19.5132	3.86731	3.1693	8.11905	11.5533	1.95345	1.79801	5.52203	1.27059
SCnf	3.51351		5.13043	1.8871	1.69811	11.9914	7.23077	15.3394	2.07647	11.4947	14.9877	56.6439	5.78495	1.81944	0.492754	0.538462	21.0256	3	2.29412	5.76	12.0337	0.662791	0.888889		0.854545
m2BRt	4.54839		3.11111	1.37903	1.14744	10.5629	7.3617	14.8394	2.16	9.31013	13.3009	71.5714	4.05494	0.892683	0.544118	0.464286	22.2571	2.74444	1.88889	5.2193	9.83495	0.851852	0.372881	2.02381	0.615385
m2SNC	4.26923		2.44118	1.16667	1.16	2.42857	5.28788	9.88095	1.83065	6.28	6.09524	60.7231	2.80508	1.0566	0.305556	0.355932	18.8108	1.39241	0.870968	3.82353	9.79412	0.37037	0.358209	1.8866	0.548387
m2SNR	2.33333		1.34177	0.907895	0.521739	9.24444	2.61176	13.3714	1.12791	5.72864	5.7971	16.85	2.46923	0.426901	0.370079	0.305556	11.1008	0.537415	0.796053	3.36082	5.80078	0.158273	0.333333	1.40288	0.460938
CB_gr	18.4328		26.87	18.7766	18.8661	60.2282	30.3333	58.6836	24.1877	35.5098	35.4889	21.0285	35.3668	19.8047	20.7269	17.8172	75.8379	17.8498	21.9679	28.1282	30.3131	14.7539	18.11	22.1027	14.7727
CB_mo	14.6105		16.6363	12.9042	13.3984	57.7298	19.0637	67.8104	13.9264	43.775	43.6325	21.4249	24.097	12.1237	12.3127	11.55	87.8679	14.2706	15.7571	24.0051	36.9838	6.78503	9.13003	26.3453	7.87942
CBN	1.91176		2.84314	1.03464	1.2389	11.4557		13.9178	3.317	4.25936	8.11567	27.3237	4.2	0.246185	0.52581	0.227174	9.06212	1.52737	1.11318	5.73414	6.89253	0.213816	0.313239	1.84632	0.209184
isA	2.75327		3.13628	2.1947	6.24473	18.2874	10.7428	18.4924	3.06127	9.45003	10.5366	44.255	7.93092	1.40245	0.98071	0.789712	20.2435	3.106	1.48749	6.45404	7.86285	0.777083	0.952659	3.71413	0.807301
isLimRt	3.875		3.69	1.17647	1.4125	10.9617	8.15301	10.8882	2.5561	11.8148	11.0603	69.1546	3.07186	0.645455	0.342105	0.35	20.3	2.48571	2.20779	5.47333	6.45714	0.277027	0.280488	2.79104	0.724138
isBRt	5.34921		2.42857	1.13761	1.22368	12.0905	5.61225	11.4926	1.68326	10.6555	12.4156	77.2192	2.47712	0.430693	0.54023	0.38843	19.3393	1.41964	1.84127	6.47706	6	0.373134	0.436242	2.75758	0.506173
isSNC	2		1.98413	0.953488	0.826087		4.03175	11.2692	0.741667	3.96947	9.11602	61.881	2.496	0.405405	0.232877	0.298507	16.6562	0.946237	0.711538	5.20548	6.24312	0.229508	0.291139	3.2623	0.418919
isSNR	1.5		2	0.762295	0.625	6.37037	3.79545	17.1609	0.54386	5.70588	5.88	41.8064	2.50962	0.40678	0.459016	0.310345	12.9558	0.756757	1.03297	4.5991	6.50958	0.352941	0.557692	2.16456	0.354922
r1	2.41137		2.60849	1.2088	1.28495	8.94453	5.17167	12.4505	2.93972	8.03601	11.1322	59.9374	3.83045	0.872898	0.710793	0.731807	18.0631	1.59714		6.69325	7.34434	0.583146	0.618504	3.92781	0.694265
r2	2.30669		2.11582	1.62619	2.06975	11.5846	7.32783	17.9662	3.97206	9.10312	9.55549	45.4826	6.07804	1.0795	0.749077	0.562603	14.3414	1.60431		8.44508	9.86518	0.597902	1.09932	3.9114	0.750252
r3	1.75283		2.29776	1.75826	2.11511	12.9776	6.749	19.3017	3.61242	8.00443	8.40028	32.4558	5.91125	0.81488	0.487823	0.653389	9.51203	1.13333		8.52022	11.5274	0.509527	1.04385	3.78293	0.702085
r4	1.82086		3.35115	1.89176	2.22699	13.2913	5.79804	15.3712	3.56009	8.37727	9.09649	26.8126	6.25	0.919126	0.647521	0.521298	8.00702	1.29476		7.0728	10.1812	0.560338	0.714113	3.21282	1.10266
r5	2.28066		2.65631	1.13681	1.98842	12.1484	4.95655	11.5163	3.70745	7.65159	10.7739	16.9207	4.68332	0.770004	0.75133	0.381653	11.4424	1.53455		5.77752	7.62639	0.431345	0.701413	2.56344	1.00619
r6	2.11961		3.76427	1.1721	1.88479	10.3819	3.2457	17.8255	4.16294	9.39356	9.53382	16.2403	3.9077	0.941425	0.747625	0.486343	9.61216	1.51644		6.02907	7.77005	0.609712	0.684858	2.95426	1.42684
r7	3.55739		5.41448	1.57861	2.14036	13.066	8.12418		5.01355	9.87483	12.5778	2.50108	5.17787	1.22884	1.0043	0.710073	11.3684	1.6882		8.35452	11.0928	0.810872	0.974194	3.87729	1.52615
r8	3.57876		10.6518	1.65627	2.07089	13.5229	10.4267	19.3154	5.11985	10.1098	12.3697	0.344385	5.88821	1.1192	1.18939	0.966914	13.0446	2.16886		9.56912	13.0877	0.684511	0.893825	3.54578	1.3157
r9	3.33825		14.8	1.73762	2.04467	14.0382	6.7299	20.0777	6.04421	8.1559	12.3509	0.00305033	5.55423	1.1303	1.3589	0.988171	13.0104	2.48084		7.78768	11.5032	0.896573	0.886477	3.63618	1.59163
r10	3.49027		20.1505	1.9319	2.34525	13.0461	1.47779	21.9859	6.89254	7.40013	11.4447	0.00471451	6.21341	1.40109	1.19559	1.42497	14.7582	2.4728		7.39376	10.9331	0.840368	1.02588	3.96517	2.18158
r11	3.82613		30.5796	2.18685	2.19245	14.5796		20.2235	7.26725	8.80154	11.8518	2.58635	7.34515	1.8818	1.62069	1.28475	18.1208	2.63898		9.37508	11.0441		1.22329	5.29958	2.59245

## Sheet: Subtype 09
	CFS0047	CFS0048	CFS0049	CFS0052	CFS0055	CFS0056	CFS0062	CFS0063	CFS0064	CFS0066	CFS0068	CFS0069	CFS0070	CFS0153	CFS0154	CFS0157	CFS0041	CFS0051	CFS0058	CFS0059	CFS0067	CFS0156	CFS0162	CFS0164	CFS0178
region	Subtype 09	Subtype 09	Subtype 09	Subtype 09	Subtype 09	Subtype 09	Subtype 09	Subtype 09	Subtype 09	Subtype 09	Subtype 09	Subtype 09	Subtype 09	Subtype 09	Subtype 09	Subtype 09	Subtype 09	Subtype 09	Subtype 09	Subtype 09	Subtype 09	Subtype 09	Subtype 09	Subtype 09	Subtype 09
ORB_l1	10.779		8.93684	7.46857	10.6679	27.6764	26.8971	20.6628	12.5984	10.2404	12.0034	3.28603	21.3909	11.6057	15.8155	15.5316	35.0716	9.08805	11.9893	13.1693	10.8343	20.8678	12.7996	11.4817	10.1685
ORB_l23	10.7134		10.2954	8.09484	11.351	29.7821	27.6592	19.2741	12.3168	10.3982	13.2214	4.72082	23.7148	11.2745	14.4369	15.5739	33.3612	8.83681	12.134	13.6494	11.347	22.9983	12.5914	11.6479	10.4525
ORB_l5	8.7323		8.90519	7.16941	9.83029	26.3121	20.0199	18.7599	8.677	9.56084	12.9932	7.42966	18.98	10.0751	9.92364	9.85446	28.2145	7.63548	8.78182	12.8079	9.46163	14.4637	9.90917	9.82216	9.17942
ORB_l6	7.62872		6.57959	4.70866	5.91278	17.3056	15.7278	15.8977	3.86202	7.95686	8.93507	5.30733	9.5028	7.34648	4.71457	7.95492	25.0415	5.53009	3.82022	8.39718	7.16837	5.94697	6.07025	7.07231	6.477
FRP_l1	9.80851			8.59829	8.93548	24.7769	21.7919	20.4188	14.3551	10.9432	10.1804	6.24609	25.3873	11.9095	16.3548		24.7931	8.10227	11.8032	13.4503	10.6245	28.8723	13.0404	12.6429	11.2031
FRP_l23	9.90826			8.11719	8.32609	25.061	24.5673	20.6703	13.5586	11.0799	11.4682	5.16	28.4951	13.0776	18.1333		26.7968	9.35165	12.5495	12.9775	10.5083	39.0047	14.2022	11.8506	12.1889
MO_l1	9.44317		9.16122	8.62618	9.98503	25.6197	17.8089	20.1677	16.9378	11.0108	11.7823	4.42722	29.5735	12.2649	15.926	15.9965	27.0574	8.81788	11.9785	12.1534	11.5225	30.0133	15.0922	14.4788	14.5354
MO_l23	9.45536		9.60761	8.4123	9.28554	24.9661	20.2438	20.7927	14.4936	10.783	13.8619	5.72314	29.788	13.2894	18.2302	18.9772	31.5693	9.02055	13.9384	13.1669	10.6226	33.6381	15.2242	14.8086	16.0132
MO_l5	8.09325		8.60702	7.24567	9.23692	19.7405	18.8137	18.4733	7.7405	10.3711	12.4401	5.67605	21.2863	10.5011	13.0331	13.4215	27.7	8.01028	10.3009	12.6606	9.15208	18.0768	12.2224	11.3161	11.5406
MO_l6	6.09979		6.30028	4.63626	6.64516	16.4586	14.114	15.689	2.47392	8.79314	8.02532	4.57157	11.9078	5.61195	5.94737	6.50687	25.4734	5.57786	4.6233	11.4124	7.95111	6.9462	6.148	7.32211	6.02608
SS_l1	9.78718		9.51935	8.55939	10.8228	25.5426	13.1556	18.4134	16.8528	13.7746	17.1144	12.2032	30.5284	12.99	13.7636	21.7285	36.6679	9.47619	13.2523	12.0628	10.8743	21.0847	15.3926	14.7741	17.3204
SS_l23	10.1004		9.89536	8.62932	9.74109	24.8128	15.5851	18.9471	14.8735	12.5423	19.0992	10.582	28.3377	14.8535	15.9537	26.5414	42.706	10.2017	15.2651	13.5494	10.3122	26.9986	15.9573	16.662	22.834
SS_l5	8.35005		8.84498	7.86953	8.74527	22.2911	14.8839	16.9854	8.67439	11.5352	15.9835	7.87836	19.5059	12.0845	14.3244	17.6781	37.9773	8.78539	12.0915	15.041	9.85616	17.6969	12.9696	14.7782	16.7329
SS_l6	6.73214		6.4863	5.02947	5.97321	17.2021	10.8938	14.9415	2.69431	9.46921	10.898	5.55771	12.0804	6.55854	7.56994	8.19482	31.1884	6.75777	5.69686	12.177	7.7312	7.49564	7.1829	9.0513	8.46544
PTLp_l1	10.2651	11.6667	9.13303	4.5368	10.8855	28.4228	11.8426	19.5267	17.2468	15.525	18.1765	16.9267	33.0884	14.1552	12.8293	20.5217	47.9151	9.54545	15.8443	11.3451	12.6442	47.1379	15.5135	17.1622	18.3333
PTLp_l23	9.84549	15.6154	9.74046	7.42857	10.4746	24.2556	12.8214	18.4153	11.5494	15.572	21.3298	17.3717	28.9337	14.375	14.2827	24.7105	48.3973	9.91304	13.9429	12.8385	10.905	48.8784	16.0067	17.8538	20.6084
PTLp_l5	7.45366	11.972	8.87613		8.80731	21.3158	12.3653	16.9252	7.46988	14.5645	17.6478	13.324	18.6442	11.6831	12.4915	20.1693	41.1526	8.60317	11.2073	12.64	10.0988	35.521	12.4828	13.7569	15.8346
PTLp_l6	6.16568		6.67474		3.57143	17.5638	9.91099	14.3906	2.31873	10.9578	12.2254	5.36458	10.3238	7.64865	7.7234	9.82353	32.3702	6.33193	4.83453	11.3521	8.02609	15.5907	8.14953	8.37079	7.8022
VIS_l1	8.45604	13.25	8.07083	8.89219	11.1524	23.5296	10.9511	19.4769	15.6727	13.7968	23.3185	2.10422	21.0833	11.7872	12.8291	17.3263	51.3191	7.68607	13.3746	10.5196	11.527	47.9328	15.0382	16.1753	15.8945
VIS_l23	9.15487	13.9212	8.56999	8.03875	10.3143	22.8582	10.7289	18.4794	10.1591	14.2071	22.7438	7.0356	20.4005	11.2277	12.7127	16.9465	51.7275	9.2004	13.5533	11.4823	10.4644	52.129	13.929	17.4444	18.7373
VIS_l5	7.73362	9.29426	7.37549	6.86752	8.46088	20.8357	11.6631	16.4518	7.1486	12.44	18.5218	17.3729	17.9198	8.02567	9.54832	12.1652	42.6441	7.70068	11.2978	11.572	9.0732	37.0277	10.8483	13.1391	13.8188
VIS_l6	6.1209	2.61237	5.90669	4.16943	3.89098	15.8138	8.63333	12.6159	4.16764	9.1477	12.0077	18.8752	11.565	3.71032	6.0703	6.54545	33.9094	5.98551	5.49172	10.425	7.39403	21.5635	6.44677	8.31422	8.47723
RSP_l1	6.7592	9.55332	8.05097	5.97035	6.63978	17.4426	9.44162	18.1375	5.76206	13.8292	17.9715	16.3421	14.1033	6.85583	8.83459	7.50303	46.2331	5.21788	10.5148	14.1185	8.00341		9.13522	11.4299	12.3313
RSP_l23	4.7971	9.05804	6.93147	5.56601	5.78838	16.6497	8.40096	17.8134	8.19249	13.3956	14.1644	13.1765	12.8373	7.20317	8.60342	8.21995	44.8154	5.66236	9.85103	12.4984	8.22881	20.2162	8.21467	11.9205	12.8177
RSP_l5	4.32571	6.30193	5.90962	5.94486	5.96339	17.1034	9.74475	15.5502	10.1224	11.3253	18.4122	12.8184	17.1044	3.86124	5.86574	6.5907	36.9542	5.19582	11.1325	10.8629	7.45882	17.1549	9.68627	8.33173	9.21329
RSP_l6	1.92857	3.2803	3.26471	2.87572	3.02542	12.6194	8.29428	9.61539	6.11258	6.42857	10.2903	18.3739	10.5093	1.91935	2.98276	2.44318	12.8791	3.01527	5.22093	7.34483	6.19075	11.2941	4.30841	5.68254	4.3871
CA1_so	11.8249	13.9016	12.9894	11.6462	13.9553	32.3198	14.6111	30.9869	14.1404	16.3452	17.3043	16.4879	18.3682	14.0682	14.6873	15.2815	64.9192	11.8778	12.4093	14.6996	15.7743	14.5128	13.5955	16.6149	14.0931
CA1_sp	4.73373	3.21605	5.65263	3.42236	4.73684	11.927	5.5625	11.617	4.61538	6.60448	5.77934	11.6587	6.44253	3.13934	2.84483	2.27972	23.6984	4.27329	3.00741	5.83051	5.01163	1.78095	2.78808	3.76852	1.77519
CA1_sr	13.0541	16.363	13.6632	11.3418	14.0462	29.9553	13.5948	29.1392	6.39779	14.5141	15.9677	16.652	17.4288	15.1618	15.9286	17.3824	64.7932	13.223	14.8556	14.3	14.7844	17.9683	15.4138	17.0783	16.0552
CA1_slm	10.9908	15.4887	11.7842	9.49254	13.9828	38.1667	22.6919	44.9159	20.0198	17.6268	26.6254	20.2604	28.2817	13.9698	12.6121	20.6019	75.8439	12.1153	16.9098	21.126	15.4314	14.3798	14.8697	17.4709	15.5
CA2_so	9.33735	8.65432	9.20253	7.49057	7.53846	13.5455	8.59016	12.5306	1.67647	10.0444	7.40449	13.5165	9.70667	4.04	3.94828	2.05769	20.5714	8.02532	3.07368	10.8478	10.9036	2.66316	2.53846	8.82979	3.10345
CA2_sp	1.79412	0.891892	1.26829	1.27083	1.47368	4.51163	1.6087	3.08163	0.24	2	1.63636	14.04	2.14894	0.0869565	0.724138	0.166667	3.55556	1.69767	0.414634	2.15217	3	0.254902	0.84375	1.65517	0.05
CA2_sr	9.60241	9.60294	9.57812	6.8983	7.82353	15.0455	8.2	16.7241	1.98913	11.6747	8.6747	11.8333	10.8382	3.34884	4.20548	3.12727	23.0968	8.51471		13.6	11.3448	3.45833	4.22973	7.73333	3.14035
CA2_slm	8.46875	7.21739	9.06061	7.22917	9.69231	14.92	9.34884	14.6486	6.47368	11.7241	9.23404	12.9412	10.3878	3.93939	3.5	2.4878	42.7959	8	3.64444	13.2059	10.6	1.2093	2.45455	8.925	2.26829
CA3_so	9.41695	7.28713	9.4949	5.81061	7.40769	17.7766	9.38217	17.0133	0.36	12.2093	7.79268	2.94318	9.98667	4.28676	3.68333	4.18868	38.6142	6.76329	4.53552	11.7945	10.1789	2.41	4.63194	7.84783	4.42169
CA3_sp	3.22603	4.45217	3.97297	4.04706	4.42466	14.1374	7.66071	13.3636	1.18182	7.47561	6.98438	2.47059	10.3267	3.57447	2.59574	4.27731	17.1688	4.55752	2.65432	5.71831	9.08571	3.67857	3.26923	3.55814	2.55
CA3_sr	13.165	16.5508	14.3451	9.60135	11.1594	26.1508	14.1441	24.9874	4.98	15.9661	14.8404	1.67442	18.7731	9.7095	7.68208	10.1812	51.6971	12.5848	9.96	17.5438	14.7563	7.61111	8.51515	11.6571	9.03636
CA3_slm	10.1042	10.9	13.0345	9.65625	10.3902	18.4074	12.3226	20.1613	7.32	12.697	11.76	2.33333	13.129	5.48	3.63636	3.69565	51.75	11.6061	5.34783	15.7097	12.6842	3.9	4.4	10.8929	4.80769
DG_gr	1.79202	1.19383	1.84838	1.01705	1.43158	2.35922	1.48649	2.18147	0.047619	2.30769	1.66767	8.21339	1.9	0.587629	0.767857	0.554622	4.41176	1.14953	0.438806	2.84932	2.32472	0.204678		1.53684	0.322314
DG_Hil	8.50394	8.26111	7.24342	6.23077	6.81507	15.3182	9.2	19.0038	1.95431	12.2582	9.44811	7.4	12.1917	5.92188	4.7973	3.96891	24.4651	7.07287	5.04698	11.9874	11.8661	3.79739	4.73134	6.72189	4.83163
DG_mo	13.6195	17.4592	16.9685	11.4973	16.6706	23.4808	13.7112	21.9285	9.44973	15.825	13.825	13.9544	16.997	14.3391	14.0832	11.1454	50.0101	14.0723	13.2674	17.3638	17.0786	11.7948	13.5745	15.3048	11.865
SUB_mo	5.37069	5.66929	7.22917	6.48276	8.59184	18.5538	10.2353	18.6707	7.38983	13.1488	13.2143	6.22648	13.7564	7.41176	4.7971	7.32927	36.3333	5.76	7.06098	11.3816	9.45376	6.12308	6.47368	9.08929	7.04545
SUB_pys	6.81974	10.9954	7.8307	6.025	8.35784	21.9753	9.2	21.6316	3.59259	13.0192	13.3542	10.6901	13.3436	7.93548	7.55195	11.4743	31.6299	7.89957	9.49081	12.9167	9.03333	11.9311	8.50173	10.3691	11.3084
BST	6.27835		6.26776	6.14957	8.24242	27.9014	11.4457	25.4667	1.9661	10.1765	13.9228	2.96377	17.6138	7.94984	7.16105	6.96569	39.5497	6.36275	5.36576	13.2715	15.8591	4.65753	5.93004	8.39437	5.79167
Cau	5.45894		6.7766	6.49556	11.2714	24.3221	10.017	21.7915	3.07588	8.60561	13.2462	3.1696	16.0128	7.5213	7.95345	8.51451	34.455	6.12585	7.41459	11.3833	11.4083	8.26056	6.74865	8.62714	7.27708
Put	6.70972		9.45721	6.26152	6.52553	32.7906	19.264	26.9473	6.77341	9.54396	11.1458	2.80731	15.6007	8.74739	9.04559	7.68081	40.068	6.72583	7.40423	13.0713	11.7232	8.99171	7.88345	8.21904	7.86155
EPal	6.69219			6.18397	4.987	34.0393	17.7111	28.699	2.48965	9.67767	8.34956	1.53972	16.9742	9.33333	8.90224	5.14509	40.2138	5.88357	6.34827	10.7692	15.9946	3.82655	6.43401	7.61547	6.73333
IPal	0.608169		0.786957	0.579853	1.60223	1.59586	1.89316	5.1319	1.28471	2.01956	2.00618	1.2752	1.6189	0.194049	0.0929936	0.568421	3.19819	0.280843	1.45445	4.505	6.98539	0.65445	0.08418	4.52449	0.239437
VStr	5.37621		8.72821	6.03551	5.98325	26.4491		22.227	7.953	8.98645	14.8207	2.65187	13.8456	7.66644	6.37892	9.61171	32.2319	6.37919	8.39705	13.9488	13.8386	7.23376	6.07379	8.63721	7.62898
VPal	1.4811		1.02417	0.408797	0.906532	25.4077	2.33219	7.12142	1.14587	2.62222	3.07117	1.21558	1.76705	0.522144	0.181976	0.761759	15.9182	0.290865	0.694915	14.16	3.43738	0.267643	0.309179	1.0359	0.528788
TuStr1	4.96448		7.08466	4.41667	5.54448			12.7362	5.33692	5.78221	9.19624	3.82736	8.58025	4.51579	5.27078	6.67969	15.6898		7.28897	9.39171	9.61053	5.77912	5.06219	6.60769	4.79474
TuStr2	3.57237		3.53516	2.48742	4.03974			9.96552	4.01887	6.12042	6.79167	3.5	5.668	3.51724	3.01606	4.6087	13.7294		5.59036	7.42675	8.01796	2.09091	2.78926	5.28402	3
TuStr3	4.29682		3.21472	2.91721	4.73585			13.9904	5.47685	5.34783	6.41603	2.92489	7.63063	3.01383	3.15172	5.48822	12.2658		6.51097	9.59091	8.59698	3.91367	3.12684	5.6851	2.67279
TuPal1	5.69487		12.6078	5.31438	5.3883			17.5224	9.38217	8.04473	11.9807	0.114398	12.7958	12.5172	4.71141	6.67005	31.965	5.81633	8.41842	12.8154	13.7473	19.1342	4.64032	8.18797	8.34184
TuPal2	4.16667		7.06716	3.24675	4.925			14.75	5.48954	6.61628	8.1097	0.242331	9.58983	6.3875	2.15753	3.36782	25.4114	3.42424	6.5	10.5109	9.32979	10.0392	3.16822	6.34807	6.64407
TuPal3	5.3183		7.99449	2.94125	5.25837			16.3319	7.45805	7.68882	8.89863	0.34893	8.49543	2.95833	1.65639	5.30084	18.5547	4.49123	3.8475	5.72535	6.63991	14.1667	4.03687	7.42661	3.6285
HDB	1.58137		1.43182	0.824561	1.06358		2.11842	9.61213	1.35042	3.97055	3.46845	1.74314	3.18515	0.639008	0.344126	0.650704	6.53719	0.821138	0.971469	2.34641	4.5161	0.278302	0.389752	1.29923	0.824199
SIB	0.947955		1.0718	0.458036	0.825549	4.77905	1.33913	7.28463	1.01956	2.96296	2.59565	1.1593	2.22101	0.32299	0.256329	0.350153	5.60944	0.333688	0.576596	1.89907	3.72642	0.276364	0.306207	1.42909	0.506159
OB_gl				2.09198	3.41102			12.0717	3.78109	5.15385	5.10544	4.02368	5.32111	4.01634	0.181151	2.64804			2.87596	7.47743	8.73428	0.936685	0.834658	2.80214	3.52985
OB_gr				1.61061	0.280405			6.48413	1.9659	2.69672	2.1687	6.10773	3.20397	2.73828	1.27067	3.10151			2.16576	4.04732	4.76892	2.67309	1.60626	2.94248	1.42287
OB_ipl				1.97872				5.16617	3.05347	4.68571	3.10609	6.58996	3.60031	3.75655	1.50333	6.08			2.93889	6.23948	6.94361	3.70504	2.6193	4.60714	1.73
OB_mtr			1.15	1.49246	1.2439			7.66284	2.01695	3.7	2.20935	4.51803	2.79912	2.28315	0.815175	2.97619			1.57542	3.5495	3.99415	1.59926	1.3641	3.23913	1.68333
OB_opl			1.28251	1.71237	2.34491			9.95304	2.81603	5.30769	3.24292	3.9938	3.8181	3.12406	0.594677	4.08511			2.14341	5.39745	7.82776	1.53115	1.20444	4.33212	2.06706
AON1	7.83646		6.82458		6.83149	13.4095		10.6538	6.12974	7.24278	7.06571	2.8041	7.66117	5.367	3.21305	5.80361	19.9471	4.77483	6.53291	9.80163	9.15152	4.6483	4.26122	7.45117	7.7373
AON2	6.42708		6.94643		2.68142	14.1208		12.1465	6.04928	7.9783	8.13942	1.74723	8.67754	10.1879	6.8931	5.3007	14.8759	5.70513	6.91528	11.5104	8.54154	8.76842	6.73191	7.69787	8.20718
AON3	8.15854		6.17073			9.87565		12.4366	1.91542	8.06522	4.30495	0.958333	5.43119	8.95	5.93548		17.9655	5.3913	2.88439	12.2222	3.40329	8.37037	7.86486	4.38636	8.42253
LPrP1	7.91667		6.82203		7.56338	20.1667		14.697	5.65556	9.22481	9.19685	1.77922	17.8478	10.1593	7.77778	8.54688	25.569	5.24242	11.5417	10.3333	14.5333	7.94286	8.94444	9.02083	8.28205
LPrP2	7.80597		6.00597		9.30935	27		13.9763	7.42683	8.27876	10.026	2.40611	11.4194	7.56757	7.21244	8.28571	24.902	6.20958	9.90099	12.2839	11.875	6.28794	7.70732	8.46825	7.89062
LPrP3	7.09551		4.61862		7.56818	23.832		14.5455	5.70141	8.43575	9.25691	2.55929	12.2517	8.68212	6.69524	5	29.254	5.25311	4.30168	12.9933	8.90398	5.35955	6.78049	6.2628	6.56641
Bec	5.85507		7		2.76355	10.9439	4.68889	13.6047	2.83203	6.71	6.62587	2.60967	5.26556	4.19926	2.02119		21.9231	1.6338	1.81102	6.74302	7.0297	2.11828	2.23913	2.95
Cla	3.24138		5.97183		4.93925	20.1452	9.39474	15.2418		8.55769	6.87805	2.7	8.18605	7.0578	5.50581	3.70769	16.2569	4.23404	1.58333	10.92	3.36893	5.13253	5.17822	6.34091
Ven	4.30319		3.12222	2.69341	0.339833	2.58407		10.5769	0.970149	3.94286	1.33129	2.87199	2.55155	3.98284	1.8836	3.32319	25.1507	3.17248	0.589091	5.59859	0.864989	1.34326	2.23306	2.10989	2.77597
VPrP1	5.88068		6.50134	3.12857	2.836	2.37126		12.2211	5.98812	7.31788	7.61173	2.8596	7.12195	4.76053	1.97421	7.36275	18.5597	4.15385	5.81211	8.71347	8.89769	4.29126	2.24631	6.26502	6.34731
VPrP2	3.41637		6.32967	2.04605	2.51111	6.69712		11.4741	6.74784	6.55493	7.6017	2.61475	6.05814	4.09904	2.40761	7.42029	10.4714	2.40138	7.34271	8.46791	8.49308	5.72204	2.23846	6.84309	5.39578
VPrP3	5.55085		5.40061	2.83516	3.10526	5.64427		11.6988	5.6435	6.77739	5.36364	1.80052	4.62015	3.99783	1.89263	3.4492	17.987	3.22593	2.53903	6.80602	8.46061	4.61417	2.41216	4.58306	5.31071
PHyA	0.233981		0.518778	0.602304	0.707052	4.03313	1.32234	6.02617	1.04051	1.96047	2.93194	1.05017	1.6038	0.222883	0.131684	0.175302	2.32554	0.241737	0.310385	2.28846	2.90059	0.205171	0.247984	1.09021	0.341603
THyA	0.724622		0.739168	0.805295	0.945574	2.46973	3.81557	7.14921	0.976671	3.53651	2.88889	5.88916	2.60353	0.608405	0.529511	0.621976	7.35862	0.518421	0.65944	3.03055	3.4333	0.628148	0.451684	1.59003	0.803934
Rt	0.832744		0.743733	0.515447	0.980549	3.47055	2.40392	5.49521	1.15827	2.56053	2.77141	2.6202	1.9465	0.347594	0.191878	0.305621	5.30805	0.605108	0.441916	2.14157	3.02109	0.30102	0.18535	1.16268	0.453894
VPL	3.30256		2.82554	2.03672	2.22526	5.68687	4.22078	7.68593	3.42009	5.38367	4.26497	3.30328	4.04438	1.14381	0.646383	0.895964	6.66179	1.58924	1.10795	4.43362	5.38039	0.544402	0.751531	3.15303	1.01858
ZI	1.15951		1.08861	0.86747	1.10693	6.0984	4.95337	8.80748	2.07112	3.91901	4.47495	3.43019	2.49176	0.48249	0.435169	0.603947	8.01917	0.885185	0.847599	3.5307	3.99216	0.854489	0.517179	1.92839	0.825933
p3Tg	1.17419		0.995575	0.861878	0.516556	6.46667	4.30244	6.52486	1.46906	4.73009	4.57561	1.7305	2.42069	0.338129	0.369458	0.371429	7.29464	0.758794	0.897778	3.46269	4.6715	0.4875	0.509554	1.47059	0.659218
p3SNC	0.492857		0.396694	0.304348	0.378788	2.54647	1.056	3	0.852071	3.09211	1.18301	0.550388	0.766667	0.121212	0.0819672	0.0485437	4.11392	0.481013	0.244444	2.15842	3.30726	0.19708	0.151899	0.394558	0.297872
p3SNR	0.355658		0.25641	0.180617	0.287356	2.84733	0.949102	2.96111	0.226415	0.876405	1.03472	1.11508	0.635338	0.0880503	0.1	0.161972	2.00656	0.138462	0.168605	0.707921	1.07865	0.0555556	0.0972222	0.304348	0.105882
LD	3.2108		3.54524	3.24118	3.62542	9.54606	4.9862	9.78653	3.76183	6.59515	5.29661	3.13176	5.57009	2.48822	1.98361	1.70588	12.21	3.13712	1.32528	6.3047	7.53701	1.46445	1.819	4.30201	1.83283
LP	3.80238		3.13845	3.24872	3.97027	9.62081	5.72973	10.1809	3.16458	7.32283	4.86196	6.88918	5.76642	2.29098	2.30345	1.61786	14.1306	3.18342	2.00328	6.99483	7.00122	1.90104	1.72849	4.42698	1.91109
Po	3.2738		3.0138	3.38923	4.0918	9.60285	6.89572	9.388	3.68655	7.45637	5.6171	5.97026	6.38745	2.44195	3.18361	2.51045	11.7292	3.41496	2.83803	7.20899	8.1091		2.24777	5.30221	1.28728
VPM	3.32709		3.01745	3.97172	3.80514	8.00781	6.43985		5.29876	7.35378	7.09583	6.22724	6.73545	2.34665	2.20499	1.46031	6.57985	2.5739	1.59788	7.16089	8.06932	2.08957	1.7561	5.46436	2.21883
SPF	2.01613		1.42517	1.24528	0.903553	4.87638	5.14384	6.53535	2.02785	3.98227	3.28822	4.60533	2.53022	0.690377	0.809917	0.64759	6.02674	1.4	0.982183	4.55043	3.91065	0.546185	0.502146	1.87018	0.793478
p2LimRt	1.35887		0.920245	0.673171	0.776119	3.81503	2.76378	4.35802	1.5444	3.18868	2.70238	3.37528	1	0.230769	0.345455	0.311828	3.03333	0.828221	0.534091	2.06957	2.43636	0.242991	0.288288	1.46835	0.507143
PR	1.10056		0.672727	0.524887	0.332117	3.87019	2.95833	5.18293	1.84663	3.17797	2.81279	1.12821	1.32911	0.457627	0.235577	0.407609	4.3	0.666667	0.611354	2.53541	3.3662	0.35443	0.400641	1.51389	0.505556
p2SNC	0.72		0.43609	0.414226	0.513274	3.37395	1.51852	3.52	0.6	1.55385	1.91176	0.271318	0.842795	0.180851	0.136	0.186441	4.35	0.361582	0.290541	1.09589	1.2375	0.181818	0.146497	0.540323	0.191083
p2SNR	0.474201		0.344037	0.220551	0.444444	2.65482	1.15344	3.5708	0.180556	1.46853	1.29787	1.66095	0.823821	0.0995025	0.0991736	0.1417	2.77674	0.155902	0.256637	0.709845	1.44161	0.0439024	0.0533981	0.328947	0.163415
APT	3.47863		2.24042	0.758325	0.896623	3.64861	3.48199	4.8155	1.60086	3.30135	3.4	5.70067	1.99112	0.403875	0.369478	0.5038	8.24211	0.874031	0.557166	2.9603	3.73664	0.456579	0.377063	1.5567	0.502591
JcP	3.10224		1.91333	0.668863	0.826571	4.31443	3.46521	5.99552	2.15781	3.53448	4.22727	4.70578	2.52304	0.495146	0.421053	0.630648	6.69328	0.918812	0.648241	3.02694	4.12682	0.634343	0.47561	1.9533	0.491477
LT	2.3352		1.54373	0.683417	1.07723	4.34524	3.7751	6.56091	2.09538	3.66552	3.92202	8.56335	2.2263	0.49499	0.44086	0.633333	6.23684	0.864516	0.752294	2.71629	4.06215	0.693925	0.471196	1.62654	0.429825
p1LimRt	1.92623		1.18852	0.900524	0.895928	4.1686	4.14384	4.40426	1.95251	2.80193	4.17895	4.66751	2.83105	0.7	0.260274	0.519231	7.16154	0.715789	0.737864	3.68376	3.19372	0.448276	0.367816	1.46667	0.402439
p1BRt	1.44706		0.811111	0.561983	0.501048	3.63226	3.27897	3.83929	1.32166	2.52	4.42083	2.32338	1.47668	0.410256	0.237113	0.404372	5.56204	0.651376	0.398734	2.86316	3.11856	0.507576	0.366748	1.49474	0.385827
p1SNC	0.525641		0.552995	0.476471	0.298507	2.2268	2.74302	4.52542	0.852321	1.93035	2.67839	2.2807	1.1573	0.456522	0.227273	0.248408	5.04082	0.464286	0.321429	1.5303	2.52222	0.2	0.211823	1	0.33871
p1SNR	0.700219		0.438735	0.329545	0.353535	2.06338	1.09764	4.48438	0.188976	1.70405	1.55581	1.65625	0.875912	0.124113	0.0776256	0.204986	3.2027	0.268585	0.313158	0.811024	1.52586	0.0856354	0.0655022	0.39924	0.113889
TG	1.75939		1.19681	0.715455	1.34728	4.52092	4.06537	5.46423	2.12103	4.67984	4.54575	13.5107	2.56147	0.563055	0.469136	0.940701	8.24503	1.03396	0.884413	3.49327	4.91813	0.813043	0.646302	2.24936	0.625352
SC	1.68172		1.53965	1.18613	1.64779	5.735	4.20971	8.29856	2.5404	4.86897	5.25207	17.454	4.54252	0.711276	0.828473	0.841854	9.19977	1.30105	1.03386	4.23691	4.75445	0.89257	0.548358	2.6703	0.855358
IC	1.76735		1.62954	1.75858	2.18551	8.06448	3.39058	10.4451	2.86266	5.49144	7.05782		5.57929	1.16178	1.08087	1.26628	9.11093	1.70783	1.17357	4.18508	4.59034	1.85588	0.999392	2.9072	1.02297
m1LimRt	0.966887		1.11111	0.824885	0.587459	4.09594	2.99065	5.54393	1.37244	3.32198	4.90096	26.6417	2.6532	0.444444	0.227273	0.40625	4.75	0.916031	0.814208	2.56279	3.472	0.394834	0.333333	1.61628	0.443114
m1BRt	0.981132		1.125	0.692308	0.399516	2.68182	3.02609	5.28142	0.763016	2.75216	3.79503	25.7273	2.45217	0.347639	0.337349	0.41433	5.45263	0.590551	0.521739	2.73913	3.98916	0.434959	0.302326	1.48521	0.390625
m1SNC	0.851351		0.722772	0.419355	0.267606	1.14286	2.45985	5.57143	0.553073	2.77692	2.84564	15.5044	1.26974	0.376623	0.394737	0.224299	5.70909	0.503497	0.178571	1.83607	3.35452	0.224138	0.267717	0.874074	0.333333
m1SNR	0.79397		0.589041	0.289617	0.545455	2.78689	1.09341	4.15528	0.176829	2.01747	1.53352	2.10884	0.96648	0.114815	0.115385	0.166667	3.64615	0.205993	0.404332	0.975962	1.73568	0.104167	0.122807	0.346535	0.205128
m2A	1		0.763514	0.728144	2.40467	5.32201	4.05007	6.10914	1.21128	3.36977	6.25		3.47643	0.794038	0.706107	0.596154	6.19205	1.08846	1.11551	3.26508	4.16266	1.06145	0.607616	1.78305	0.722353
SCnf	1.10811		1.08696	0.532258	0.641509	3.59483	2.30769	5.61468	0.552941	4.3617	5.80247	20.4848	2.23656	0.555556	0.130435	0.241758	4.94872	1.1129	0.573529	1.89	3.76405	0.197674	0.388889		0.254545
m2BRt	0.83871		1.01235	0.443548	0.346154	3.7947	3.04255	5.07299	0.726667	3.28481	4.61062	27.2457	1.75824	0.414634	0.279412	0.278571	5.62857	0.966667	0.512346	1.49123	3.62136	0.509259	0.118644	0.666667	0.282051
m2SNC	0.692308		0.779412	0.266667	0.32	1	2.21212	3.07143	0.403226	2.04	1.46032	23.8615	0.966102	0.188679	0.0833333	0.118644	5.2973	0.405063	0.290323	1.12605	3.49265	0.45679	0.0447761	0.556701	0.435484
m2SNR	0.680556		0.620253	0.381579	0.26087	3.35556	1.14118	4.52857	0.255814	1.8593	1.69082	6.95	1.10769	0.19883	0.125984	0.145833	3.45798	0.258503	0.289474	1.0567	1.98438	0.151079	0.0933333	0.402878	0.191406
CB_gr	3.86071		6.53012	3.73152	4.59684	13.8122	6.07778	13.777	5.86564	9.11918	9.77831	7.81218	8.69509	4.62362	4.70672	4.78007	20.078	3.33971	5.8885	6.89643	6.66685	6.095	4.59516	7.89258	5.82519
CB_mo	2.45764		2.94615	1.97615	2.47821	12.9064	3.65739	16.0092	3.06521	11.0232	9.51264	7.70695	5.91086	1.79451	1.85106	1.79663	17.6461	2.12864	2.41128	6.01816	7.6705	1.57025	1.37432	7.49495	1.75903
CBN	0.463235		0.67402	0.357016	0.390505	3.40997		3.80365	0.874159	1.36989	2.59453	9.87278	1.38462	0.103764	0.138055	0.0880435	3.51503	0.394161	0.341148	1.62618	1.89867	0.139803	0.143026	0.933041	0.137755
isA	0.768972		0.82776	0.593144	1.73013	4.59771	3.2627	5.84664	0.975586	3.18891	3.14115	18.0429	2.69568	0.453211	0.304012	0.26173	5.19874	0.87423	0.451569	2.02354	2.51224	0.390625	0.312581	1.15618	0.354436
isLimRt	0.920455		0.81	0.313726	0.475	3.32056	2.62842	3.29393	0.853659	4.28704	3.21552	26.9605	1.21557	0.2	0.263158	0.16	4.96667	0.942857	0.61039	1.45333	1.84286	0.182432	0.0487805	0.985075	0.310345
isBRt	1.4127		0.369048	0.408257	0.335526	4.54774	1.95918	3.70326	0.687783	3.38655	3.81169	29.8308	1.03922	0.168317	0.149425	0.231405	4.5	0.482143	0.555556	1.61468	1.97674	0.208955	0.167785	1.07576	0.296296
isSNC	0.575758		0.603175	0.30814	0.391304		1.31746	3.15385	0.233333	1.35878	2.83978	23.7143	0.856	0.283784	0.136986	0.238806	4.53125	0.290323	0.25	1.23288	1.81651	0.0901639	0.227848	0.721311	0.162162
isSNR	0.39881		0.597222	0.47541	0.4375	3.07407	1.29545	6.43678	0.175439	1.9457	1.41714	16.3011	1.20192	0.163842	0.188525	0.172414	2.55801	0.225225	0.318681	1.70721	2.50575	0.218487	0.269231	0.56962	0.137306
r1	0.659541		0.749476	0.417043	0.498664	2.573	1.77017	4.38575	1.16304	2.65269	3.38743	24.5392	1.45734	0.330868	0.271501	0.325191	4.73725	0.521633		2.27171	2.30425	0.342046	0.249049	1.45747	0.279887
r2	0.659598		0.737755	0.670057	0.847899	4.33175	2.56264	7.52933	1.93177	3.30695	3.58924	20.3887	2.68192	0.397516	0.288561	0.316566	4.68847	0.531646		3.30476	3.66088	0.366134	0.527703	2.06394	0.316852
r3	0.572967		0.876524	0.759065	0.932777	5.69265	2.30615	8.72368	1.73282	3.34387	3.46213	14.7476	2.81147	0.358524	0.268635	0.361097	3.43803	0.438		3.71031	4.8698	0.353411	0.529947	2.24401	0.318763
r4	0.594372		1.31499	0.829391	0.906024	5.85885	1.73983	6.46092	1.76538	3.32218	3.65424	10.8929	2.8026	0.439344	0.334341	0.329107	3.4786	0.524629		3.22484	4.32033	0.348194	0.383404	1.82199	0.458874
r5	0.802309		0.995096	0.464752	0.805136	5.27307	1.59553	4.56253	1.39724	2.82778	4.01912	6.55903	1.89464	0.38697	0.382979	0.241454	4.6893	0.590737		2.46035	2.94575	0.315765	0.364832	1.58292	0.577399
r6	0.713039		1.5244	0.432878	0.735448	4.34766	1.15141	6.99565	1.54153	3.29334	3.657	5.65504	1.45664	0.462512	0.35867	0.335736	4.28823	0.665069		2.34949	2.99841	0.449799	0.379155	1.90504	0.81005
r7	1.18365		1.80169	0.561626	0.802857	5.46425	2.70682		1.82012	3.73315	4.83502	0.767241	2.03421	0.549843	0.496418	0.401996	5.11247	0.725019		3.00158	4.80713	0.517969	0.498065	2.07119	0.828843
r8	1.11904		3.13343	0.556826	0.760425	5.12487	3.31315	7.31328	1.66685	3.88157	4.75419	0.113369	2.24743	0.478093	0.562122	0.430123	5.51726	0.778466		3.40344	5.1892	0.398129	0.445783	1.66217	0.624685
r9	0.859016		4.63958	0.543431	0.617868	4.2238	1.78671	7.06135	1.77026	3.08357	4.62318	0.00101678	1.98621	0.394545	0.519172	0.38626	4.53105	0.811303		2.57094	4.02836	0.506542	0.369783	1.65354	0.63682
r10	0.877665		6.66005	0.562272	0.66947	4.16046	0.401077	6.96893	1.85373	2.60442	3.76115	0.00209534	1.92493	0.56294	0.449011	0.52988	4.89016	0.729831		2.13237	3.42762	0.445127	0.376463	1.69661	0.83927
r11	1.02521		10.1335	0.69023	0.692722	4.73394		6.75751	2.12628	2.79768	3.88435	3.3081	2.29924	0.712008	0.513793	0.55678	6.33547	0.71672		3.0186	3.45137		0.473616	2.41925	1.01789

## Sheet: Subtype 10
	CFS0047	CFS0048	CFS0049	CFS0052	CFS0055	CFS0056	CFS0062	CFS0063	CFS0064	CFS0066	CFS0068	CFS0069	CFS0070	CFS0153	CFS0154	CFS0157	CFS0041	CFS0051	CFS0058	CFS0059	CFS0067	CFS0156	CFS0162	CFS0164	CFS0178
region	Subtype 10	Subtype 10	Subtype 10	Subtype 10	Subtype 10	Subtype 10	Subtype 10	Subtype 10	Subtype 10	Subtype 10	Subtype 10	Subtype 10	Subtype 10	Subtype 10	Subtype 10	Subtype 10	Subtype 10	Subtype 10	Subtype 10	Subtype 10	Subtype 10	Subtype 10	Subtype 10	Subtype 10	Subtype 10
ORB_l1	4.35472		0.7	2.10857	7.20755	11.0939	6.51115	18.2964	2.52813	7.13846	4.02069	0.398004	5.50952	1.85857	0.253219	0.448617	16.3341	2.01048	2.09769	7.38521	7.75691	0.109091	0.936605	0.766296	1.25725
ORB_l23	4.88642		1.32343	2.30012	8.24015	12.5475	7.98514	16.9685	2.21067	7.6925	4.43861	0.784582	6.18652	1.68322	0.237864	0.254296	13.2744	2.06528	1.70235	7.01435	8.68198	0.0856905	0.708509	0.751918	1.19702
ORB_l5	2.67053		0.84763	1.47039	5.61869	8.00187	3.78689	13.2104	0.821596	4.88638	2.66165	1.01963	2.89379	0.890141	0.0969697	0.103286	8.20405	1.15806	0.541502	3.96125	5.03465	0.0428062	0.348758	0.355677	0.547051
ORB_l6	1.5324		0.45102	0.729134	1.25761	3.0178	1.6943	5.10359	0.182077	1.92353	0.80705	0.29078	0.532213	0.357746	0.0179641	0.0532787	4.34775	0.517699	0.0842697	0.969758	1.51786	0.00189394	0.0922865	0.112875	0.183986
FRP_l1	3.65957			2.2906	3.16129	14.8099	6.52601	16.1623	3.01869	6.09091	3.29747	1.43359	5.72059	1.82857	0.455645		14.2414	2.85227	1.37766	7.76608	6.45415	0.170213	0.853535	0.761905	1.69792
FRP_l23	4.31193			2.11458	2.94022	15.6585	9.12281	17.2216	2.40517	8.14377	3.85714	1.07625	5.84466	2.27155	0.637681		15.9238	2.84066	1.80198	8.24719	6.87043	0.205607	1.20787	0.689655	1.51667
MO_l1	3.5902		2.63021	2.22713	3.36327	17.7819	7.76437	15.6585	3.45078	8.29301	3.75098	0.376582	7.3988	1.82108	0.679276	0.584806	18.8877	3.11668	1.2673	8.42857	10.1931	0.317191	1.94972	0.757576	1.4685
MO_l23	4.25514		2.62128	2.45699	3.81601	18.3336	11.5438	17.9475	2.73146	9.25453	4.49066	0.366376	7.97631	2.09787	0.896684	0.879793	22.1216	3.15945	2.02337	9.71386	9.09201	0.353619	2.02088	0.876557	1.60709
MO_l5	2.48312		1.30773	1.58189	4.0675	11.3484	6.01604	13.844	0.870714	6.60138	2.50655	0.40108	3.79835	0.875661	0.275138	0.289256	12.6276	1.70695	0.70905	5.44245	5.75454	0.0875	0.592028	0.392258	0.493408
MO_l6	1.19837		0.467422	0.648028	1.37661	4.60012	2.24376	5.92438	0.123354	2.9778	0.619048	0.216459	0.803649	0.186792	0.0540735	0.0238313	5.28087	0.674046	0.0988636	1.81841	2.191	0.00843882	0.118667	0.0923567	0.0818988
SS_l1	4.11282		2.1994	2.3295	2.58861	20.0607	10.8384	19.8285	3.20377	8.125	3.64055	2.55305	8.70455	1	0.802273	0.895561	23.818	2.75595	0.932722	10.0273	9.86715	0.0830565	1.7832	0.437647	0.825926
SS_l23	5.06538		2.80969	2.81168	2.71576	21.3325	12.152	20.6896	3.32462	9.35214	5.46924	1.44055	8.83665	1.57486	1.14458	0.771676	28.6501	3.21233	1.28954	11.4123	8.89406	0.110957	1.80834	0.57397	0.78121
SS_l5	2.74524		1.39233	1.67885	1.47616	15.9057	6.61811	13.9269	1.29825	7.40712	3.19167	0.907427	3.71451	0.732283	0.463855	0.243376	17.3818	2.10149	0.57209	6.59358	5.7488	0.0357398	0.55265	0.269737	0.178962
SS_l6	1.3817		0.549726	0.657459	0.427831	6.65065	2.12625	5.66945	0.226917	3.28662	0.867679	0.625115	0.906956	0.195777	0.117506	0.0468557	7.53197	0.933478	0.102439	2.34432	1.9752	0.00396511	0.126964	0.0782609	0.0321697
PTLp_l1	3.75904	0.816667	2.08716	0.480519	3.39695	17.2846	7.71296	21.6412	3.25949	6.3375	2.64118	5.59333	11.5034	1.41379	0.682927	0.530435	26.1226	2.16883	0.852459	10.9292	11.2981	0.22069	1.66216	0.364865	0.263889
PTLp_l23	3.97854	0.813187	2.47074	1.02041	2.51186	15.4962	10.0119	20.2984	2.05579	9.03409	3.60284	5.1875	7.03315	0.901786	0.753927	0.342105	27.5799	2.50988	0.657143	10.8923	8.235	0.121622	1.2349	0.497076	0.36747
PTLp_l5	2.30732	0.300699	1.46526		1.20266	13.1474	6.70659	14.7835	1.08835	7.93011	2.92609	2.08362	3.78846	0.464789	0.310734	0.190476	19.1105	2.24339	0.336788	7.00889	6.47431	0.0838323	0.365517	0.145833	0.0451128
PTLp_l6	1.06509		0.698962		0.21118	6.22819	2.12565	5.11458	0.171315	4.05422	0.815029	0.368056	0.863492	0.108108	0.106383	0.0220588	7.19889	0.920168	0.0647482	2.25352	2.35652	0.0325581	0.0654206	0.0224719	0.021978
VIS_l1	2.52198	0.501553	1.88021	1.69517	1.76357	14.0247	5.90534	20.2277	2.76477	6.13255	2.46432	0.875931	5.98224	0.420366	0.69598	0.179379	22.7801	1.53222	0.517915	8.36495	8.34261	0.211443	0.833588	0.301031	0.143636
VIS_l23	3.20821	0.327858	2.13822	1.41878	1.69546	15.3132	6.10928	17.4206	1.73973	8.47294	2.32887	2.60524	4.39718	0.268976	0.566795	0.115207	22.8273	1.95606	0.365556	8.93274	6.79006	0.116608	0.450467	0.245211	0.192644
VIS_l5	1.91594	0.119701	1.23419	1.08761	0.971939	11.8783	4.91016	11.1124	0.970093	6.52192	1.8824	4.94794	3.19618	0.164527	0.293067	0.0546875	12.9254	1.50923	0.241379	5.25492	4.55651	0.0762125	0.18358	0.102362	0.0538991
VIS_l6	1.00226	0.0226804	0.640669	0.44586	0.191729	5.07215	1.73333	3.29723	0.264133	2.74255	0.548686	4.29276	1.25464	0.0376984	0.0650264	0.0272727	5.49687	0.658937	0.0529801	1.92857	1.73469	0.0152284	0.0593368	0.0183486	0.00728597
RSP_l1	1.23077	0.28169	1.5	0.857143	0.387097	5.62842	3.10152	11.1443	1.02894	5.80446	1.74347	3.22105	1.89402	0.125767	0.383459	0.0242424	11.5764	0.74581	0.296128	5.43554	3.75768		0.172956	0.0497738	0.0638298
RSP_l23	0.576812	0.23821	1.26904	0.720506	0.412863	4.12429	2.91214	11.0565	1.33959	6.27943	0.923288	2.93079	1.46719	0.160317	0.349146	0.0362812	11.7497	0.751437	0.241438	4.83175	3.50847	0.039312	0.130435	0.0369686	0.0413534
RSP_l5	0.571429	0.10628	0.734694	0.759399	0.421053	7.74384	3.87063	8.40892	1.48688	3.31566	2.46056	2.94126	2.92902	0.0526316	0.0972222	0.0232558	5.63347	0.548303	0.277778	2.71572	2.55686	0.00938967	0.127451	0.0192308	0.020979
RSP_l6	0.142857	0.0757576	0.223529	0.199422	0.0903955	3.37313	1.64033	2.02885	0.387417	0.581633	0.735484	3.86957	1.08642	0	0.0172414	0.0227273	0.739535	0.259542	0.0813954	0.593103	1.12717	0.0196078	0.0373832	0.015873	0
CA1_so	2.78154	0.53012	1.23607	2.09357	1.53412	14.5911	6.66414	19.6548	2.21538	6.57531	2.44565	3.69388	5.46081	0.343434	0.26615	0.0362473	16.6936	1.77393	0.265487	5.09211	12.1138	0.00512821	0.147727	0.152299	0.0364372
CA1_sp	0.473373	0.00617284	0.152632	0.21118	0.138158	2.10949	0.898438	2.90426	0.230769	1.02239	0.220657	2.52695	0.62069	0.0163934	0.0172414	0	1.63492	0.136646	0.00740741	0.652542	1.48256	0	0.0264901	0	0
CA1_sr	3.32341	1.52466	2.01341	2.57367	2.35788	16.6602	7.21418	21.2575	1.37017	7.52401	3.43338	4.26023	7.08854	1.10992	0.636364	0.177489	23.8441	3.17402	1.15385	7.81449	11.3658	0.0599647	0.477012	0.360522	0.20154
CA1_slm	1.25538	0.0353698	0.340426	0.572139	0.185345	12.693	4.109	17.6386	1.17787	5.08099	1.25072	3.10566	2.58216	0.0387931	0.0172414	0	8.07435	0.67147	0.037594	3.88618	6.68227	0	0.00840336	0.00448431	0.00347222
CA2_so	0.26506	0.037037	0.151899	0.169811	0.102564	1.30909	0.147541	1.18367	0	0.8	0.11236	4.86813	0.146667	0	0	0	0.38961	0.189873	0	0.391304	2.14458	0	0	0	0
CA2_sp	0.0588235	0	0	0.0208333	0.0263158	0.44186	0.0869565	0.265306	0	0.142857	0.0454545	5.84	0.0425532	0	0	0	0.037037	0	0	0.130435	0.315789	0	0	0	0
CA2_sr	0.662651	0.0588235	0.179688	0.152542	0.0735294	1.38636	0.373333	2.36782	0.0543478	1.04819	0.192771	3.18889	0.529412	0.0232558	0	0	0.693548	0.25		0.852632	2.12069	0	0	0	0
CA2_slm	0.1875	0	0.0606061	0.166667	0.0769231	0.28	0.162791	0.702703	0.0175439	0.310345	0.106383	0.941176	0.122449	0	0	0	0.530612	0.108696	0	0.0882353	1.65	0	0	0	0
CA3_so	0.772881	0.0940594	0.392857	0.416667	0.238462	2	0.509554	2.07333	0.00666667	1.30814	0.213415	0.0340909	0.593333	0.0661765	0.0111111	0	2.0203	0.251208	0	0.767123	1.23577	0	0.00694444	0.0108696	0
CA3_sp	0.424658	0.0521739	0.198198	0.317647	0.191781	2.40458	0.339286	2.77922	0.0519481	0.890244	0.28125	0.0147059	0.861386	0	0	0	0.649351	0.106195	0	0.352113	1.22857	0	0	0.0116279	0
CA3_sr	1.47525	0.470588	0.79646	0.614865	0.427536	4.66834	1.19492	5.8239	0.4	2.89831	0.81383	0.0310078	1.75887	0.0949721	0.0346821	0.00671141	4.4	0.672515	0.0733333	2.2125	3.3375	0	0	0.0457143	0.00606061
CA3_slm	0.354167	0.05	0.275862	0.0625	0.0243902	0.925926	0.290323	1.54839	0.16	0.545455	0.08	0.125	0.322581	0	0	0	2.85	0.0909091	0	0.741935	1.57895	0	0.05	0	0
DG_gr	0.0598291	0.00440529	0.0252708	0.0284091	0.0105263	0.126214	0.0405405	0.169884	0	0.115385	0.0332326	0.48954	0.0714286	0	0	0	0.0705882	0.00311526	0.00298507	0.0684932	0.291513	0		0	0
DG_Hil	1.07087	0.122222	0.368421	0.412587	0.280822	1.84545	0.703704	2.46992	0.116751	1.47802	0.45283	0.405714	0.953368	0.0104167	0.027027	0.00518135	0.959302	0.222672	0.0100671	0.915966	1.74107	0	0.00995025	0.00591716	0
DG_mo	1.48083	0.301521	0.817346	0.871609	0.643463	5.12285	3.24007	7.95624	0.688859	3.27059	0.842391	1.2311	2.52065	0.0941915	0.067591	0.00758534	4.56962	0.717021	0.077167	3.44841	6.12758	0	0.0329513	0.0403226	0.0117371
SUB_mo	0.568965	0.11811	0.625	0.413793	0.795918	10.399	6.39706	11.6707	2.12429	6.20627	4.03297	0.383275	2.12821	0.196078	0.057971	0.109756	3.71569	0.256	0.109756	4.93872	5.49422	0.0307692	0.0263158	0.0357143	0.00909091
SUB_pys	2.01288	0.885584	1.85327	1.045	1.65196	6.37037	2.96	7.14035	0.537037	1.16346	0.822917	0.0704225	4.69112	0.792115	0.50974	0.276423	12.377	1.7265	1.08399	1.98611	3.9	0.0590164	0.425606	0.251678	0.210884
BST	1.24742		0.311475	0.594017	0.484848	5.43662	5.27174	3.55652	0.186441	3.0107	1.14634	0.0797101	1.34483	0.172414	0.0749064	0.0490196	5.5298	0.509804	0.120623	1.86755	2.70455	0.00684932	0.090535	0.056338	0.0833333
Cau	0.986473		0.675845	1.06472	2.40335	5.7771	6.26308	7.79046	0.258211	3.62586	1.5631	0.0440529	2.00355	0.319811	0.107357	0.101915	6.47978	0.558567	0.202154	2.6592	3.78961	0.0373781	0.175344	0.202088	0.126574
Put	2.06637		1.00655	1.03496	0.818947	6.1626	4.22687	12.4226	0.598954	4.06201	1.53034	0.0759187	2.63862	0.417465	0.0986618	0.0719013	9.12117	0.743007	0.277765	3.09426	3.17998	0.0367631	0.208046	0.196012	0.272348
EPal	1.71363			0.714286	0.299025	3.98888	2.89974	9.51647	0.161624	3.62718	0.604948	0.0198598	2.02065	0.291398	0.104283	0.0448852	7.52342	0.490431	0.17217	1.23477	1.74619	0.00301659	0.145939	0.108545	0.174879
IPal	0.015885		0.0108696	0.0479115	0.13206	0.0639098	0.0202991	0.430686	0.0940246	0.143032	0.0640449	0.00701139	0.0976378	0	0.00127389	0.00150376	0.023644	0.00200602	0.0471597	0.22375	0.440183	0	0.00145138	0.0669056	0
VStr	0.655706		0.319954	0.68797	0.684575	2.05636		10.0393	0.58441	3.76287	1.49025	0.0276464	1.5986	0.232747	0.0307692	0.131335	2.95207	0.421958	0.356643	1.75831	2.62644	0.0194175	0.135629	0.176051	0.245223
VPal	0.110821		0.013809	0.0271669	0.0596847	1.85408	0.0513699	0.858509	0.0325132	0.257576	0.0987545	0.00905797	0.0682057	0.011655	0	0.00306748	0.744246	0.00480769	0.0112994	1.33091	0.139963	0	0.00483092	0.00820513	0.0030303
TuStr1	0.677596		0.470899	0.606481	0.80427			3.46012	0.458781	1.70552	1.30108	0.0749186	1.43621	0.215789	0.0268097	0.164062	2.20462		0.422053	1.10599	1.97544	0.0160643	0.131841	0.207692	0.473684
TuStr2	0.440789		0.113281	0.283019	0.450331			2.2069	0.259434	1.53403	0.579861	0.0756303	0.644	0.103448	0.0200803	0.0362319	1.20183		0.343374	0.757962	0.868263	0	0.0909091	0.0710059	0.2
TuStr3	0.526502		0.133436	0.319172	0.537736			3.28317	0.451389	1.2805	0.54775	0.0622318	0.902402	0.0940526	0.0103448	0.0538721	1.02368		0.263226	0.956364	1.31897	0.028777	0.0753676	0.0793269	0.15625
TuPal1	0.851282		0.75817	0.561873	0.81117			4.91542	0.652866	2.72843	1.38017	0	2.3615	1.03448	0.00671141	0.0939086	4.545	0.367347	0.526316	1.83557	3.02564	0.0469799	0.158103	0.165414	0.510204
TuPal2	0.362069		0.231343	0.324675	0.565			3.78	0.389121	1.57558	0.662447	0	1.2	0.23125	0.010274	0.045977	2.37143	0.151515	0.288	1.05109	1.0266	0.0294118	0.0747664	0.0883978	0.305085
TuPal3	0.623342		0.344353	0.319461	0.624402			4.91323	0.578231	2.9003	0.773196	0	1.16471	0.0704023	0.00330396	0.0672269	1.6276	0.0877193	0.275	0.575704	0.850325	0.0769231	0.105991	0.0802752	0.167939
HDB	0.0872642		0.0260695	0.0513784	0.0871935		0.0639098	0.861777	0.0443213	0.335221	0.0667476	0.0137255	0.131231	0.0111206	0.00277521	0.00187793	0.119835	0.0284553	0.0192582	0.0545084	0.145796	0	0.0015528	0.00278358	0.0103413
SIB	0.0557621		0.0208877	0.0401786	0.0384615	0.196399	0.0376812	0.689753	0.0406886	0.209877	0.0547826	0.00513875	0.0914052	0.00423131	0.00316456	0.00152905	0.11588	0.00850159	0.0148936	0.0481366	0.139623	0	0.00137931	0.0109091	0.012318
OB_gl				0.0165094	0.576271			1.20747	0.137306	0.461538	0.278661	0.527621	0.0945748	0.0433239	0	0.0125104			0.0888208	0.0665083	0.698113	0	0	0	0.313433
OB_gr				0.181508	0.0168919			1.05666	0.0591367	0.428279	0.286276	0.854801	0.0885929	0.0808612	0.000656168	0.00943396			0.0598104	0.214511	0.910456	0.00115009	0.00651891	0.0176991	0.126263
OB_ipl				0.220745				0.908012	0.0693642	0.628571	0.320111	0.72705	0.0750383	0.0986133	0	0.00923077			0.0844444	0.349515	1.43985	0	0.0134048	0.0357143	0.18
OB_mtr			0	0.115578	0.121951			1.40421	0.0474576	0.4	0.233853	0.508197	0.0706402	0.0651685	0	0			0.0502793	0.165842	0.853801	0	0.0025641	0.0434783	0.15
OB_opl			0.00448431	0.088172	0.189815			1.40724	0.0157863	0.605769	0.220411	0.479608	0.0475966	0.0624857	0.000305904	0.00438048			0.0300078	0.127677	1.03676	0	0.00222222	0.0109489	0.0291545
AON1	1.20912		0.309859		1.0442	1.82815		2.89134	0.43646	1.58782	0.672857	0.216385	0.550485	0.136558	0.00450113	0.0480962	1.9207	0.139073	0.380256	1.05163	2.31818	0.00400802	0.0378863	0.112043	0.648649
AON2	0.765625		0.346429		0.294985	1.7374		6.56056	0.472973	3.63472	1.36644	0.0461255	0.829287	0.483221	0.0103448	0.041958	1.61314	0.24359	0.347958	2.16068	2.03692	0.0147368	0.0893617	0.101806	0.546961
AON3	1.02439		0.268293			1.04404		7.35211	0.0995025	4.21739	0.312871	0.03125	0.40367	0.4	0		1.81034	0.391304	0.0520231	1.95556	0.382716	0	0.0540541	0.0227273	0.43662
LPrP1	2.52778		0.330508		0.788732	4.57143		7.14394	0.444444	3.89922	1.48819	0.038961	3.6087	0.309735	0.0261438	0.015625	4.58621	0.323232	0.625	2.5098	8.53333	0	0.194444	0.166667	0.25641
LPrP2	1.01493		0.21791		2.8705	5.64286		7.69194	0.664634	3.65929	1.61039	0.0960699	1.65591	0.288288	0.0259067	0.0357143	4.05882	0.449102	0.509901	2.55085	6.18103	0.0077821	0.329268	0.150794	0.289062
LPrP3	0.926966		0.201201		2.13312	4		6.46545	0.284507	2.71508	0.941989	0.0671937	1.43289	0.417219	0.0142857	0.021978	3.4127	0.392116	0.114525	2.10067	1.70258	0.00561798	0.054878	0.0511945	0.214844
Bec	0.73913		0.368421		0.216749	1.13084	0.244444	2.26357	0.109375	0.66	0.314685	0.063197	0.240664	0.099631	0		1.5	0.0798122	0.0551181	0.329609	0.752475	0	0.0144928	0
Cla	0.284483		0.323944		0.448598	2.40323	0.368421	3.91503		1.91346	0.5	0.115	0.581395	0.294798	0.0174419	0.0153846	1.15596	0.259574	0.0166667	0.853333	0.38835	0	0.049505	0.0606061
Ven	0.537234		0.0611111	0.277937	0.0445682	0.141593		1.65976	0.0503731	0.540476	0.0276074	0.0352505	0.134021	0.0882353	0.0026455	0.0228137	2.15325	0.160853	0.0109091	0.330986	0.0823799	0	0.0216802	0.010989	0.0672098
VPrP1	0.815341		0.150134	0.264286	0.456	0.0598802		4.38943	0.299287	1.5894	0.692737	0.0687679	0.42439	0.123684	0	0.0588235	1.26119	0.158654	0.252163	0.601719	1.11551	0	0.0394089	0.0459364	0.323353
VPrP2	0.274021		0.189011	0.131579	0.303704	0.283654		4.09333	0.48415	2.08939	0.690678	0.0546448	0.432171	0.102236	0.00543478	0.0434783	0.572391	0.0795848	0.398946	0.668449	1.34843	0	0.0346154	0.0960187	0.3219
VPrP3	0.615819		0.137615	0.274725	0.381579	0.454545		2.96787	0.305136	1.45583	0.418182	0.0362694	0.203488	0.106522	0	0.0106952	1.10938	0.147348	0.063197	0.304348	1.01515	0.0019685	0.0236486	0.0358306	0.237598
PHyA	0.015534		0.00288898	0.0322581	0.0437613	0.144148	0.0287234	0.561827	0.0610759	0.131068	0.0590565	0.0116838	0.0554909	0	0.000798085	0.000709723	0.0277056	0.00907323	0.00175029	0.0875332	0.110588	0	0.00403226	0.000512558	0.00254453
THyA	0.049676		0.0134315	0.0535025	0.0911475	0.0542797	0.221311	0.723045	0.0551817	0.303887	0.0828516	0.0694275	0.111449	0.00859599	0.00252951	0.000691085	0.211494	0.0118421	0.0144535	0.145003	0.127101	0	0.00439239	0.00226501	0.0069797
Rt	0.0541814		0.00742804	0.0243902	0.0400458	0.100982	0.0522876	0.412939	0.0574713	0.118574	0.0478955	0.0384193	0.0658436	0.00213904	0.00101523	0	0.114352	0.0196464	0.00479042	0.0502008	0.130393	0.00102041	0	0.00140845	0.00358102
VPL	0.0700855		0.0205245	0.0609375	0.0443686	0.127428	0.0528757	0.620532	0.13067	0.233469	0.102865	0.0464481	0.107865	0.00249377	0	0	0.0411335	0.00566572	0.00251046	0.0862069	0.288836	0	0.00437445	0.00192493	0.00253378
ZI	0.108384		0.0216998	0.0436747	0.0510328	0.2256	0.34456	1.0486	0.130624	0.292254	0.12987	0.0396226	0.0849176	0	0	0	0.380192	0.05	0.0104384	0.137357	0.206897	0	0	0.00255754	0.0035524
p3Tg	0.0806452		0.0309735	0.038674	0.0397351	0.266667	0.146341	0.696133	0.0944625	0.243363	0.112195	0.0141844	0.0586207	0	0	0	0.232143	0.0201005	0.00444444	0.164179	0.183575	0	0	0	0
p3SNC	0.0285714		0	0.0217391	0.0151515	0.107807	0.04	0.25	0.0591716	0.190789	0.0196078	0	0.0222222	0	0	0	0.126582	0.0253165	0	0.108911	0.0949721	0	0	0	0
p3SNR	0.00923788		0	0.00440529	0	0.0763359	0.0179641	0.15	0.0283019	0.011236	0.0104167	0.00793651	0.0112782	0	0	0	0.00655738	0.00192308	0	0.019802	0	0	0	0	0
LD	0.195373		0.0566948	0.2	0.0668896	0.534045	0.121166	1.21252	0.174556	0.585821	0.148305	0.101351	0.343925	0.00673401	0.00936768	0.00420168	0.284823	0.0768322	0.00431406	0.183144	0.940157	0	0.00358423	0.00134228	0.00759878
LP	0.127786		0.105727	0.253846	0.108108	0.811287	0.445946	1.31348	0.195925	1.03281	0.244565	0.378866	0.205596	0.0128913	0.0331034	0.0102489	0.707207	0.141304	0.0415755	0.497847	0.958486	0.0103567	0.030914	0.015299	0.00627615
Po	0.105758		0.0625575	0.223824	0.106557	0.714868	0.835196	1.54438	0.305882	0.803324	0.202586	0.273606	0.42952	0.0402477	0.0487552	0.0132996	0.430233	0.137295	0.0595391	0.392894	0.92927		0.0323887	0.0165848	0.00298211
VPM	0.0599813		0.0063015	0.259326	0.127316	0.409668	0.223308		0.401886	0.484663	0.308333	0.239689	0.502562	0.0338045	0.022339	0.00246154	0.055666	0.0483491	0.00829111	0.334549	0.652803	0.00319898	0.0119357	0.0188985	0.0139949
SPF	0.108871		0.085034	0.10566	0.0456853	0.373068	0.359589	0.80303	0.103797	0.308511	0.120301	0.0266667	0.120898	0.0167364	0.0110193	0	0.299465	0.126316	0.0111359	0.368876	0.271478	0	0.00429185	0.00701754	0.00724638
p2LimRt	0.129032		0.0306748	0.0195122	0.038806	0.196532	0.0629921	0.481481	0.042471	0.226415	0.0535714	0.0179775	0.0373832	0	0	0	0.233333	0.0674847	0.0113636	0.108696	0.15	0	0	0	0
PR	0.0949721		0.0409091	0.0361991	0.0291971	0.163462	0.182692	0.652439	0.0674847	0.220339	0.0913242	0	0.0421941	0.0254237	0	0.00543478	0.16	0.0549451	0.00436681	0.113314	0.207746	0	0	0.00925926	0
p2SNC	0.0133333		0	0.0209205	0	0.151261	0.0962963	0.213333	0.0571429	0.0717949	0.00588235	0	0.0262009	0	0	0	0.25	0.0338983	0.0202703	0.0273973	0.05	0	0	0.00806452	0
p2SNR	0.022113		0.00458716	0.0125313	0.010101	0.0507614	0.031746	0.212389	0	0.041958	0.00265957	0.0247619	0.00992556	0	0.00413223	0	0.00930233	0	0	0.015544	0.0255474	0	0	0	0
APT	0.404558		0.181185	0.0475737	0.0234321	0.257687	0.205632	0.609302	0.0698503	0.186869	0.0550523	0.169394	0.047619	0.00149031	0	0	0.475439	0.0387597	0	0.0888469	0.246183	0.00131579	0.000825083	0	0
JcP	0.354633		0.09	0.0642504	0.0238663	0.298969	0.240109	0.725373	0.078125	0.217241	0.0584416	0.175151	0.0718157	0	0	0	0.268908	0.0316832	0.00251256	0.111111	0.268191	0	0.00152439	0.00274725	0
LT	0.26257		0.0646388	0.0569514	0.0315209	0.367063	0.287818	0.851275	0.0809249	0.248276	0.087156	0.720319	0.0783818	0	0	0	0.407895	0.0731183	0.00458716	0.106742	0.33145	0	0.0014771	0	0
p1LimRt	0.196721		0.0409836	0.0209424	0.0158371	0.22093	0.287671	0.368794	0.060686	0.135266	0.0789474	0.299748	0.0593607	0.0111111	0	0	0.461538	0.0263158	0	0.145299	0.120419	0	0	0	0.0121951
p1BRt	0.135294		0.0407407	0.0206612	0.00628931	0.23871	0.236051	0.488095	0.0605096	0.186667	0.075	0.159204	0.0466321	0	0	0	0.226277	0.0428135	0.0126582	0.2	0.159794	0	0	0	0
p1SNC	0.0769231		0.00460829	0.0117647	0.0298507	0.103093	0.100559	0.338983	0.0253165	0.104478	0.0351759	0.0701754	0.0280899	0	0	0	0.316327	0.00510204	0	0.0757576	0.133333	0	0	0	0
p1SNR	0.0196937		0	0.0170455	0.010101	0.0422535	0.0572391	0.223958	0.015748	0.0498442	0.0022779	0.015625	0.0182482	0	0	0	0.030888	0.00959233	0.00263158	0.023622	0.00574713	0	0	0	0
TG	0.226962		0.0904255	0.0572727	0.0374728	0.558442	0.322438	0.796173	0.112103	0.43083	0.0939543	1.46293	0.101018	0.0053286	0	0	0.572848	0.0603774	0.0140105	0.199552	0.472013	0	0.00321543	0.00257069	0
SC	0.188136		0.117988	0.0626223	0.0331902	0.738178	0.397436	1.33963	0.125658	0.416558	0.0954124	2.87421	0.140596	0.00464684	0.00613968	0.000433276	0.595925	0.0732984	0.00677201	0.213708	0.548043	0	0.00152068	0	0.000480538
IC	0.169833		0.142414	0.152146	0.0817061	1.26868	0.312997	2.00117	0.22673	0.455687	0.187449		0.628314	0.0086344	0.0203853	0.0010305	0.597965	0.151899	0.0109183	0.263439	0.631036	0.000985804	0.00567721	0.000330251	0.000433369
m1LimRt	0.0860927		0.037037	0.0414747	0.00660066	0.298893	0.233645	0.535565	0.0592034	0.22291	0.0830671	3.60278	0.0740741	0	0	0	0.267241	0.0343511	0	0.0883721	0.157333	0	0	0	0
m1BRt	0.0754717		0.0192308	0.031339	0.00968523	0.121212	0.156522	0.42623	0.0179533	0.15562	0.0372671	2.7438	0.0652174	0	0	0	0.231579	0.023622	0.00434783	0.0772947	0.203252	0.00406504	0	0	0
m1SNC	0.0810811		0	0.00537634	0	0.047619	0.138686	0.269841	0.0363128	0.130769	0.0604027	1.31858	0.0394737	0	0	0	0.4	0	0	0.0327869	0.100334	0	0	0	0
m1SNR	0.0276382		0	0.0163934	0	0.0655738	0.0714286	0.236025	0.0121951	0.0895196	0.0139665	0.0442177	0.0111732	0	0	0	0.0184615	0.00374532	0.00361011	0.0288462	0.0550661	0	0	0	0
m2A	0.102178		0.027027	0.045509	0.115759	0.797484	0.362298	0.826565	0.0768307	0.26045	0.226103		0.202869	0	0.0133588	0	0.298013	0.0778846	0.0142405	0.12381	0.414662	0	0.00165563	0	0
SCnf	0.0540541		0	0.016129	0.0188679	0.25	0.25641	0.623853	0.0176471	0.180851	0.148148	2.15152	0.139785	0	0	0	0.358974	0.016129	0	0.02	0.280899	0	0		0
m2BRt	0.0967742		0.0123457	0.0322581	0.00641026	0.13245	0.191489	0.383212	0.0533333	0.164557	0.0707965	2.78286	0.043956	0	0	0	0.285714	0.0333333	0.00617284	0.0701754	0.165049	0	0	0	0
m2SNC	0.192308		0	0.0333333	0	0	0.0606061	0.261905	0.0403226	0.1	0.031746	2.2	0.00847458	0	0.0277778	0	0.0540541	0.0379747	0	0.0252101	0.220588	0	0	0	0
m2SNR	0.0347222		0.0126582	0.0131579	0	0.0888889	0.0941176	0.257143	0.0116279	0.040201	0.00483092	0.2375	0	0	0	0	0.0294118	0.0136054	0	0.0154639	0.0234375	0	0	0	0
CB_gr	0.965971		1.35064	0.698415	0.545503	5.53876	2.51296	7.1205	2.21454	2.90153	0.862206	0.928279	4.03078	0.0538592	0.338064	0.0150013	2.89106	0.612519	0.191268	2.73116	2.51493	0.00292709	0.0426417	0.00287507	0.00633198
CB_mo	0.264075		0.275547	0.178428	0.118065	2.38637	0.639824	3.79831	0.476817	1.1401	0.174007	0.853347	1.28727	0.00438953	0.0423383	0.00128252	0.765023	0.184609	0.00884851	0.754454	1.04263	0	0.00141077	0.000224366	0.000368732
CBN	0.0202206		0.0122549	0.0044405	0.00153139	0.136317		0.336986	0.0288184	0.0417755	0.0186567	0.841908	0.0657343	0	0.00360144	0	0.0330661	0.00821168	0.00161681	0.048583	0.04913	0	0.00118203	0	0.00102041
isA	0.0538318		0.0321767	0.0417206	0.0761553	0.414146	0.309667	0.723883	0.0651029	0.173731	0.0709485	1.27832	0.158247	0.00183486	0.00154321	0.000565291	0.161822	0.0482982	0.00272851	0.0844544	0.152988	0	0.00129702	0	0.000462107
isLimRt	0.0227273		0.03	0.0392157	0.0125	0.254355	0.196721	0.367412	0.0390244	0.231481	0.0172414	2.65461	0.0359281	0	0	0	0.25	0.0428571	0	0.02	0.1	0	0	0	0
isBRt	0.0634921		0	0.0137615	0	0.140704	0.173469	0.27003	0.00452489	0.260504	0.0974026	3.19231	0.0326797	0.00495049	0.0114943	0	0.142857	0.0178571	0.015873	0.0825688	0.0620155	0	0	0	0
isSNC	0		0.015873	0.0116279	0.0434783		0.0952381	0.153846	0.025	0.0381679	0.0165746	1.7619	0.016	0	0	0	0.125	0.0107527	0	0.0273973	0.0688073	0	0	0	0
isSNR	0.0119048		0.0277778	0.0245902	0	0.0740741	0.0909091	0.643678	0.0175439	0.0723982	0.0171429	0.88172	0.0384615	0	0	0	0.0718232	0	0	0.0405405	0.0651341	0	0	0	0
r1	0.0510949		0.0235849	0.0197517	0.0124666	0.133961	0.0966229	0.398853	0.0583004	0.132708	0.0589755	1.65426	0.0669546	0.00268998	0	0	0.126913	0.0187755		0.0970036	0.108491	0.000450653	0	0	0
r2	0.0445895		0.0102041	0.0241577	0.0294118	0.165579	0.234809	0.931677	0.0987654	0.134892	0.028032	0.983831	0.145318	0.00124224	0.00147601	0	0.133956	0.0187529		0.0831746	0.148714	0	0	0	0.000504541
r3	0.0242326		0.00914634	0.0209508	0.0320738	0.184121	0.203837	1.15546	0.0995052	0.127686	0.0326616	0.58932	0.135612	0.000585823	0	0	0.05716	0.006		0.116785	0.146608	0	0.000534759	0.000748503	0.000672495
r4	0.0295127		0.0230608	0.0157706	0.0337349	0.166501	0.136746	0.77505	0.104083	0.175035	0.0540936	0.355646	0.14026	0.000546448	0.00181378	0	0.0407018	0.00781861		0.132762	0.0975456	0	0.000605693	0	0.00247372
r5	0.04329		0.0212505	0.0140992	0.0281974	0.179551	0.178914	0.601126	0.0960793	0.148413	0.0631754	0.12037	0.118001	0.000437254	0.000664894	0	0.0802469	0.0159453		0.0831409	0.0912454	0.000924642	0.000487092	0	0.00103199
r6	0.0395277		0.0230203	0.0129688	0.0136491	0.117817	0.128011	0.813436	0.0930511	0.160936	0.0495169	0.186799	0.109788	0.000468604	0.00356295	0	0.0819744	0.0150685		0.090854	0.0605417	0	0.00123102	0	0.00110436
r7	0.0702479		0.0490828	0.0123251	0.0182143	0.147415	0.283847		0.117864	0.171939	0.0734007	0.033944	0.171831	0.000626959	0	0	0.0745423	0.0217881		0.0982143	0.0791405	0	0.000645161	0	0.00237718
r8	0.073371		0.132731	0.020097	0.0208491	0.141519	0.332072	0.920332	0.108301	0.182967	0.083871	0.00106952	0.1913	0.00064433	0.00335796	0.000493827	0.0996068	0.0371805		0.138784	0.102031	0	0.000753012	0	0
r9	0.0590164		0.290972	0.0197416	0.0195195	0.110478	0.234727	0.846614	0.127261	0.129916	0.081064	0	0.19344	0.000606061	0.00306748	0.000454959	0.0885801	0.0431034		0.150246	0.0977995	0	0	0	0.00083682
r10	0.0634847		0.453488	0.0338674	0.0315391	0.182624	0.0403768	0.830157	0.185821	0.115159	0.0665752	0	0.237488	0.00312744	0.00152207	0.000885347	0.115942	0.0534709		0.132854	0.0922652	0	0.00184843	0.00091659	0.00086881
r11	0.0843621		0.834128	0.0414228	0.0501348	0.336113		0.918485	0.23348	0.164479	0.0466454	1.70682	0.325392	0.00562852	0.00344828	0	0.18203	0.0500532		0.228146	0.112843		0.000643501	0	0.00695825

[truncated: 27 more sheets: Subtype 11, Subtype 12, Subtype 13, Subtype 14, Subtype 15, Subtype 16, Subtype 17, Subtype 18, Subtype 19, Subtype 20, Subtype 21, Subtype 22, Subtype 23, Subtype 24, Subtype 25, Subtype 26, Subtype 27, Subtype 28, Subtype 29, Subtype 30 …]
