# Supplementary material for: Developmental disruption and restoration of brain synaptome architecture in the murine Pax6 neurodevelopmental disease model
Source: Nat Commun. 2022 Nov 11;13:6836. doi: 10.1038/s41467-022-34131-w (PMC9652404; doi:10.1038/s41467-022-34131-w)
Supplement: Supplementary file 17 — Supplementary Dataset 14 [file 41467_2022_34131_MOESM17_ESM.xlsx]

## Sheet: P1
Radial											Tangential
Density											Density
region	CFS0195	CFS0198	CFS0104	CFS0160	CFS0163	CFS0193	CFS0105	CFS106	CFS0109		region	CFS0195	CFS0198	CFS0104	CFS0160	CFS0163	CFS0193	CFS0105	CFS106	CFS0109
CA1_sr1	2.37889	2.37889	3.24394	3.02768	5.19031	3.02768	3.89273	1.29758	2.16263		CA1_sr1	5.8391	11.7863	6.59602	0.432526	5.40657	6.05536	9.51557	10.8131	4.97405
CA1_sr2	5.73097	5.73097	7.78547	7.78547	11.2457	8.00173	7.5692	3.02768	6.48789		CA1_sr2	5.51471	7.8936	8.10986	0.324394	11.4619	10.1644	10.8131	4.32526	3.7846
CA1_sr3	7.78547	7.78547	11.8945	9.9481	18.5986	12.327	12.0026	4.97405	7.35294		CA1_sr3	5.08218	9.51557	7.13668		8.43426	8.00173	10.8131	6.16349	6.81228
CA1_sr4	12.1107	12.1107	16.2197	18.1661	18.1661	14.5978	15.5709	7.46107	9.51557		CA1_sr4	5.8391	9.83997	6.81228	0.432526	9.29931	9.51557	8.75865	5.8391	7.35294
											Ca1_sr5	5.8391	7.5692	6.27163	0.108131	11.8945	7.67734	10.3806	7.67734	5.19031
Size											Ca1_sr6	5.19031	8.86678	7.5692	0.75692	9.9481	5.51471	11.2457	6.27163	4.54152
region	CFS0195	CFS0198	CFS0104	CFS0160	CFS0163	CFS0193	CFS0105	CFS106	CFS0109		Ca1_sr7	7.24481	9.9481	4.64965	1.7301	7.67734	6.27163	8.86678	5.94723	4.43339
CA1_sr1	0.0894936	0.0894936	0.0874944	0.0810264	0.084672	0.0831485	0.0809583	0.087696	0.080752		Ca1_sr8	10.2725	9.51557	4.97405	1.7301	5.51471	9.51557	10.0562	4.97405	3.46021
CA1_sr2	0.0899052	0.0899052	0.0869693	0.0853711	0.0868562	0.084672	0.086142	0.0870074	0.0852946		Ca1_sr9	7.24481	9.83997	4.32526	1.94637	9.73183	13.192	8.43426	5.8391	4.86592
CA1_sr3	0.09156	0.09156	0.0851612	0.0896628	0.0865641	0.0885095	0.084672	0.0898602	0.0875924		Ca1_sr10	8.43426	5.8391	9.08304	1.94637	12.2189	8.00173	8.86678	7.78547	4.54152
CA1_sr4	0.0921984	0.0921984	0.0820392	0.0840142	0.0840142	0.0885569	0.0828472	0.0884352	0.082685
											Size
Intensity											region	CFS0195	CFS0198	CFS0104	CFS0160	CFS0163	CFS0193	CFS0105	CFS106	CFS0109
region	CFS0195	CFS0198	CFS0104	CFS0160	CFS0163	CFS0193	CFS0105	CFS106	CFS0109		CA1_sr1	0.0889056	0.083244	0.0872592	0.072324	0.0868312	0.0921984	0.0873414	0.0893381	0.0879648
CA1_sr1	3973.88	3973.88	3209.51	3537.08	3391.11	4470.54	2976.87	3891.39	15074.5		CA1_sr2	0.0940212	0.0875355	0.0872018	0.087318	0.0876708	0.0891202	0.084672	0.0907941	0.084037
CA1_sr2	4223.14	4223.14	3343.61	3827.76	3587.37	4804.97	3100.17	3993.87	16178		CA1_sr3	0.0960908	0.0884714	0.0869693		0.0850571	0.0816628	0.0830311	0.0889336	0.0875564
CA1_sr3	4195.67	4195.67	3615.75	4211.63	3907.93	5050.45	3201.7	3989.08	17698.2		CA1_sr4	0.092232	0.0856615	0.087171	0.07056	0.0871349	0.0820643	0.084672	0.0888675	0.0865964
CA1_sr4	4455.05	4455.05	3760.44	3964.97	3964.97	5223.96	3342.09	4211.29	17564.5		Ca1_sr5	0.0896112	0.0848858	0.0892584	0.0451584	0.0864051	0.0880466	0.084672	0.0876865	0.0868162
											Ca1_sr6	0.08862	0.0845471	0.087024	0.0809302	0.083496	0.0875372	0.0831522	0.087835	0.084672
											Ca1_sr7	0.0865975	0.088788	0.0880159	0.0834572	0.0869963	0.0862209	0.0842624	0.0868035	0.0812207
											Ca1_sr8	0.0856749	0.086436	0.0867888	0.087612	0.0864702	0.084672	0.0815733	0.0864027	0.084672
											Ca1_sr9	0.08631	0.0864645	0.0867065	0.0859549	0.087024	0.0842569	0.0849434	0.085848	0.0838635
											Ca1_sr10	0.086436	0.0849333	0.0843652	0.086226	0.0862505	0.0861976	0.0826068	0.0899265	0.083104
											Intensity
											region	CFS0195	CFS0198	CFS0104	CFS0160	CFS0163	CFS0193	CFS0105	CFS106	CFS0109
											CA1_sr1	4047.55	4104.88	3420.84	3157.83	3633.13	4868.59	3294.96	4623.69	18379.6
											CA1_sr2	4191.5	4219.08	3194.2	2934.28	3577.65	4951.51	3194.5	4484.29	18507.8
											CA1_sr3	4161.91	4090.39	3243.24		3540.19	4882.52	3160.24	4123.24	19535.8
											CA1_sr4	4332.16	3921.61	3490.39	2999.94	3673.95	4650.75	3186.54	4204.49	17837.5
											Ca1_sr5	4198.29	3961.2	3454.44	1673.5	3484.9	4516.93	3060.25	4321.04	17865.9
											Ca1_sr6	4195.67	3888.51	3263.8	3351.44	3412.02	4701.14	3285.7	3989.08	16925
											Ca1_sr7	4303.7	4073.27	3271.31	3398.42	3433.63	4499.01	3168.76	3955.08	16169.8
											Ca1_sr8	4143.6	4099.49	3157.94	3606.65	3351.4	5121.36	3003.04	3842.53	18439.7
											Ca1_sr9	4049.44	4272.27	3198.76	3505.9	3477.35	5311.12	3102.12	3817.76	16565.9
											Ca1_sr10	4127.21	3883.18	3474.49	3236.45	3615.41	4801.53	3151.62	3919.17	16877.2

## Sheet: P7
Radial															Tangential
Density															Density
region	CFS0074	CFS0075	CFS0076	CFS0077	CFS0078	CFS0079	CFS0125	CFS0136	CFS0042	CFS0043	CFS0046	CFS0072	CFS0073		region	CFS0074	CFS0075	CFS0076	CFS0077	CFS0078	CFS0079	CFS0125	CFS0136	CFS0042	CFS0043	CFS0046	CFS0072	CFS0073
CA1_sr1	9.29931	24.2215	10.8131	20.1125	13.6246	35.0346	30.4931	17.5173	23.5727	29.4118	24.0052	22.167	13.3002		CA1_sr1	11.7863	33.6289	15.1384	19.7881	17.0848	37.846	38.4948	21.6263	22.2751	30.4931	28.4386	21.9507	18.8149
CA1_sr2	10.5969	31.5744	20.1125	22.8157	21.5182	42.6038	39.7924	25.3028	35.5753	39.3599	29.7362	32.1151	22.7076		CA1_sr2	9.9481	30.6012	17.1929	21.8426	17.1929	34.9265	35.4671	22.0588	0	30.0606	26.0597	29.628	18.8149
CA1_sr3	8.43426	24.9784	20.545	19.6799	22.4913	40.4412	38.2785	24.654	28.5467	37.3054	31.1419	34.8183	27.2491		CA1_sr3	8.43426	28.6548	16.0035	20.6531	17.7336	36.981	34.8183	21.3019	23.1401	29.4118	25.3028	26.9247	22.0588
CA1_sr4	13.0839	27.4654	15.1384	19.4637	16.8685	42.1713	40.0087	26.3841	23.1401	35.4671	29.8443	33.0882	24.7621		CA1_sr4	8.97491	28.0061	18.1661	19.8962	20.1125	37.9542	33.9533	20.3287	27.0329	30.2768	26.3841	27.0329	24.654
															Ca1_sr5	9.9481	27.6817	15.7872	23.3564	18.5986	34.4939	33.5208	21.5182	29.0874	37.846	29.1955	24.8702	21.1938
Size															Ca1_sr6	9.73183	28.0061	16.8685	25.0865	19.8962	37.6298	34.3858	23.1401	30.9256	39.1436	30.2768	31.25	19.6799
region	CFS0074	CFS0075	CFS0076	CFS0077	CFS0078	CFS0079	CFS0125	CFS0136	CFS0042	CFS0043	CFS0046	CFS0072	CFS0073		Ca1_sr7	9.9481	27.8979	19.7881	23.5727	19.8962	41.8469	44.7664	21.9507	31.25	42.3875	25.6272	34.4939	20.0043
CA1_sr1	0.0946156	0.0888745	0.0946086	0.0904121	0.0935475	0.0906856	0.09016	0.0919187	0.0959868	0.0943844	0.0919371	0.09633	0.0989554		Ca1_sr8	10.4888	28.5467	19.2474	27.6817	20.545	49.308	43.0363	25.0865	30.2768	43.0363	30.7093	34.7102	20.9775
CA1_sr2	0.0922427	0.0865806	0.0924295	0.0885141	0.0909047	0.0890067	0.0878446	0.0891903	0.0928092	0.0922773	0.0920124	0.0933536	0.0961259		Ca1_sr9	9.9481	31.7907	20.1125	25.1946	21.7344	48.1185	47.5779	29.3036	32.1151	47.3616	29.3036	36.981	24.4377
CA1_sr3	0.0895077	0.0854987	0.0902609	0.0872825	0.0892201	0.0871345	0.0871511	0.088835	0.0909011	0.0908524	0.0911559	0.0918269	0.0930063		Ca1_sr10	12.327	29.8443	19.4637	22.4913	27.0329	51.9031	41.09	31.7907	26.1678	37.6298	36.1159	43.2526	22.7076
CA1_sr4	0.0875382	0.0838332	0.0900449	0.0850251	0.0891127	0.0873001	0.086436	0.0874391	0.0914212	0.0918623	0.0902476	0.0919724	0.0943685
															Size
Intensity															region	CFS0074	CFS0075	CFS0076	CFS0077	CFS0078	CFS0079	CFS0125	CFS0136	CFS0042	CFS0043	CFS0046	CFS0072	CFS0073
region	CFS0074	CFS0075	CFS0076	CFS0077	CFS0078	CFS0079	CFS0125	CFS0136	CFS0042	CFS0043	CFS0046	CFS0072	CFS0073		CA1_sr1	0.0922779	0.0884757	0.0914875	0.0880406	0.0900589	0.0863628	0.0876208	0.0882915	0.0943463	0.092512	0.0903983	0.0936082	0.0967159
CA1_sr1	3178.33	3794.21	3226.66	3270.98	3264.46	6216.53	6018.21	3730.81	4086.48	4487.64	5583.29	4140.56	4056.37		CA1_sr2	0.092904	0.087271	0.0920711	0.0894437	0.0907148	0.0881322	0.087759	0.0887812	0.0940695	0.0929376	0.0908139	0.093307	0.0952181
CA1_sr2	3100.55	3895.85	3321.88	3259.41	3500.85	6380.45	5944.2	3850.4	4147.77	4559.28	5731.04	4318.01	4173.59		CA1_sr3	0.0908234	0.0871358	0.091728	0.0914486	0.0905669	0.0896201	0.0875546	0.0893301	0.0935455	0.0935357	0.0912835	0.0944551	0.0953917
CA1_sr3	2864.95	3622.59	3262.89	3154.61	3509.58	6325.99	5802.36	3885	3980.84	4372.31	5680.65	4289.46	4171.01		CA1_sr4	0.0911012	0.0874646	0.0918293	0.0891147	0.089712	0.090192	0.0878472	0.0891622	0.0925955	0.0938448	0.0909347	0.0924054	0.095256
CA1_sr4	3076.64	3603.32	3107.04	3099.64	3357.44	6214.33	5735.9	3809.74	3887.91	4428.4	5565.55	4261.29	4019.13		Ca1_sr5	0.089964	0.0876042	0.0911746	0.0890887	0.0888987	0.0884309	0.0891221	0.088103	0.0914816	0.0927713	0.0914449	0.0935471	0.0962773
															Ca1_sr6	0.0910224	0.0865062	0.0933945	0.0887428	0.0904981	0.0888355	0.089546	0.089948	0.0933175	0.0912891	0.0920074	0.0963441	0.0957222
															Ca1_sr7	0.0900248	0.0862243	0.0904381	0.0883023	0.0902758	0.087038	0.0884225	0.0902407	0.0924309	0.0936533	0.0928505	0.0944824	0.0957347
															Ca1_sr8	0.0921204	0.0865019	0.091728	0.0891585	0.0909699	0.0883444	0.0893965	0.0910242	0.0926974	0.092862	0.0927879	0.0957681	0.0968927
															Ca1_sr9	0.092512	0.0862608	0.0939706	0.0888949	0.0906804	0.0885422	0.0874695	0.0908844	0.0916056	0.0933063	0.0918605	0.0941507	0.0967762
															Ca1_sr10	0.0922708	0.0860832	0.0926362	0.0883224	0.0901408	0.0880081	0.0879016	0.0875251	0	0.0933428	0.0902501	0.0927218	0.0982548
															Intensity
															region	CFS0074	CFS0075	CFS0076	CFS0077	CFS0078	CFS0079	CFS0125	CFS0136	CFS0042	CFS0043	CFS0046	CFS0072	CFS0073
															CA1_sr1	3190.34	3936.63	3234.31	3205.57	3637.59	6052.05	5640.5	3690.94	4146.18	4549.24	5586.49	4000.46	4145.97
															CA1_sr2	3113.87	3743.44	3355.03	3293.88	3529.47	6003.62	5790.33	3677.67	4155.25	4437.06	5471.41	4083.56	4094.2
															CA1_sr3	3019.41	3774.71	3242.01	3263.83	3468.65	6213.09	5578.19	3779.5	3937.69	4257.13	5608.71	4190.7	4151
															CA1_sr4	3025.8	3710.59	3232.06	3189.64	3470.05	6167.24	5656	3742.31	4076.33	4425.26	5538.1	4098.14	4074.3
															Ca1_sr5	3032.55	3846.82	3220.62	3247.16	3279.05	6179.35	5679.44	3847.68	3987.23	4540.22	5677.33	4037.99	4102.94
															Ca1_sr6	3047.95	3690.52	3271.24	3258.91	3358.11	6092.43	5820.36	3875.6	4052.04	4548.34	5691.83	4205.38	3937.64
															Ca1_sr7	3030.25	3849.76	3294.99	3286.15	3365.66	6308.46	6200.38	3805.34	4143.45	4497.37	5644.59	4331.46	4029.26
															Ca1_sr8	3006.12	3936.47	3226.96	3343.8	3412.49	6516.4	6157.37	3872.32	4098.41	4726.81	5760.66	4375.49	4118.45
															Ca1_sr9	3067.32	3959.15	3178.49	3276.29	3463.23	6486.07	6441.12	3818.84	4116.09	4819.49	5613.55	4568.38	4218.53
															Ca1_sr10	3090.94	4061.69	3259.45	3154.52	3484.5	6677.88	6336.42	3911.42		4948.24	5927.74	4534.02	4201.83

## Sheet: P14
Radial															Tangential
Density															Density
region	CFS0129	CFS0130	CFS0132	CFS0133	CFS0134	CFS0135	CFS0128	CFS0131	CFS0180	CFS0190	CFS0212	CFS0214	CFS0215		region	CFS0129	CFS0130	CFS0132	CFS0133	CFS0134	CFS0135	CFS0128	CFS0131	CFS0180	CFS0190	CFS0212	CFS0214	CFS0215
CA1_sr1	84.2344	58.1747	71.583	98.8322	85.4239	70.718	29.1955	97.1021	28.763	75.2595	60.878	84.1263	123.054		CA1_sr1	81.5311		69.2042	103.049	86.8296	72.4481	39.7924		45.199	70.1773	64.987	91.0467	131.055
CA1_sr2	94.9394	70.0692	87.8028	116.349	98.5078	84.4507	41.8469	106.401	42.6038	88.3434	74.6107	101.644	127.595		CA1_sr2	81.0986		71.4749	103.482	95.4801	67.474	40.0087		44.3339	82.6125	67.9066	89.1003	127.379
CA1_sr3	93.4256	71.3668	79.3685	113.538	94.7232	80.8824	40.2249	104.455	43.9014	87.5865	73.0969	98.1834	122.621		CA1_sr3	83.045		74.3945	113.214	79.3685	64.2301	38.9273		47.1453	85.4239	67.6903	90.1817	127.054
CA1_sr4	82.6125	61.6349	70.1773	99.481	85.4239	78.7197	39.3599		37.3054	84.3426	62.7163	92.3443	115.917		CA1_sr4	82.6125		74.7189	105.32	88.019	73.7457	38.8192	93.4256	35.6834	79.6929	70.2855	92.9931	124.892
															Ca1_sr5	86.7215		76.7734	111.592	88.019	72.8806	34.8183	103.59	33.0882	82.5043	70.718	95.9126	123.054
Size															Ca1_sr6	89.1003		80.7742	112.24	93.6419	80.6661	34.8183	104.131	29.1955	83.5856	70.1773	97.5346	121.107
region	CFS0129	CFS0130	CFS0132	CFS0133	CFS0134	CFS0135	CFS0128	CFS0131	CFS0180	CFS0190	CFS0212	CFS0214	CFS0215		Ca1_sr7	94.5069		83.1531	113.106	90.8304	76.449	32.9801	104.347	33.5208	87.8028	67.5822	98.6159	120.35
CA1_sr1	0.0840744	0.0871302	0.0831727	0.0802543	0.0856732	0.0875774	0.000586866	0.077958	0.088216	0.082977	0.084833	0.0811594	0.0861835		Ca1_sr8	97.9671	63.0407	82.1799	119.161	100.779	82.2881	29.4118	99.9135	47.1453	86.0727	68.1228	98.8322	118.945
CA1_sr2	0.0835055	0.086142	0.0826215	0.0790783	0.0856172	0.0868724	0.000582978	0.077029	0.0877632	0.0824459	0.0848332	0.08002	0.0862514		Ca1_sr9	104.888	64.8789	80.3417	111.808	99.481	85.4239	17.301		36.6566	85.6401	67.474	96.5614	118.945
CA1_sr3	0.0830213	0.0859902	0.0825726	0.0794063	0.0843297	0.0860537	0.000582632	0.0769132	0.087922	0.0823858	0.0841936	0.0804622	0.0871709		Ca1_sr10	94.6151	67.6903	80.0173	105.428	93.8581	78.3953	8.21799		31.3581	78.3953	60.7699	90.7223	117.106
CA1_sr4	0.0834646	0.0862791	0.0824839	0.0793484	0.0848257	0.0863797	0.000582007		0.0888193	0.0822623	0.0849969	0.080592	0.0875867
															Size
Intensity															region	CFS0129	CFS0130	CFS0132	CFS0133	CFS0134	CFS0135	CFS0128	CFS0131	CFS0180	CFS0190	CFS0212	CFS0214	CFS0215
region	CFS0129	CFS0130	CFS0132	CFS0133	CFS0134	CFS0135	CFS0128	CFS0131	CFS0180	CFS0190	CFS0212	CFS0214	CFS0215		CA1_sr1	0.0829512		0.0830057	0.080313	0.0846966	0.0854917	0.0879801		0.089347	0.0819101	0.0832862	0.0813482	0.0846964
CA1_sr1	5593.28	4555.98	5262.16	6302.94	5589.3	5084.97	3819.46	6961.93	3944.67	5234.85	4473.43	4932.58	7936.21		CA1_sr2	0.0838683		0.0826907	0.079332	0.0850734	0.0863016	0.0889245		0.0891441	0.0823676	0.0842585	0.0810535	0.0847706
CA1_sr2	5783.35	4937.22	5498.91	6811.26	5976.73	5389.53	3965.43	7359.58	4217.35	5436.12	4701.15	5248.01	8738.35		CA1_sr3	0.0832092		0.0830828	0.0793104	0.0859754	0.0859453	0.0896459		0.089376	0.0829472	0.0845804	0.0812942	0.0856997
CA1_sr3	5642.08	4971.01	5283.13	6607.31	5589.06	5186.43	3803.4	7197.17	4121.81	5271.4	4505.95	5080.82	8871.01		CA1_sr4	0.0844263		0.0829123	0.0806791	0.0848627	0.0861492	0.0883629	0.0774443	0.0889104	0.0826004	0.0839686	0.0804663	0.0859882
CA1_sr4	5330.71	4881.69	4870.33	6168.2	5365.35	5177.36	3672.01		3903.04	5063.25	4138.94	4810.73	8265.54		Ca1_sr5	0.0842133		0.0823065	0.0795437	0.0852374	0.0858042	0.0882603	0.0770521	0.0867943	0.082864	0.0847904	0.0806233	0.0868297
															Ca1_sr6	0.0842792		0.0829963	0.0792272	0.0855388	0.0873059	0.0881173	0.0769654	0.0870884	0.0827224	0.0844339	0.0805833	0.0877216
															Ca1_sr7	0.083628		0.0826947	0.0797187	0.0848541	0.0862022	0.0870163	0.0779032	0.0879809	0.0825888	0.0844519	0.0803321	0.0876701
															Ca1_sr8	0.0835124	0.0856244	0.0825458	0.0788922	0.0854242	0.0871216	0.0874804	0.0780187	0.0890233	0.0827661	0.0854518	0.0802486	0.0881265
															Ca1_sr9	0.083288	0.0869139	0.0823686	0.0794092	0.0847165	0.0879244	0.0879925		0.0871189	0.0819095	0.0853027	0.0804088	0.0875644
															Ca1_sr10	0.0830581	0.0859274	0.0823802	0.0795291	0.0864583	0.087003	0.0882371		0.0876338	0.082979	0.0854778	0.0799294	0.0859773
															Intensity
															region	CFS0129	CFS0130	CFS0132	CFS0133	CFS0134	CFS0135	CFS0128	CFS0131	CFS0180	CFS0190	CFS0212	CFS0214	CFS0215
															CA1_sr1	5251.8		4788.19	6207.87	5305.3	5212.69	3701.36		3965.03	4729.78	4049.3	4845.71	7354.84
															CA1_sr2	5395.64		4973.31	6499.27	5642.81	5121.63	3866.51		4065.87	5034.52	4323.13	4810.73	7567.66
															CA1_sr3	5426.86		5116.32	6604.92	5328.93	4946.99	3831.68		4170.09	5050.34	4353.87	4815.51	8249.19
															CA1_sr4	5481.72		5142.69	6397.46	5527.57	5102.08	3796.14	6872.44	4034.98	5087.8	4450.06	5012.78	8389.25
															Ca1_sr5	5497.07		5103.74	6602.7	5543.33	5096.51	3847.93	7190.57	4042.97	5146.85	4489.41	5018.9	8633.04
															Ca1_sr6	5641.55		5223.31	6522.28	5664.42	5221.35	3900.82	7173.08	3948.66	5224.88	4566.7	5057.28	9054.31
															Ca1_sr7	5770.56		5371.36	6565	5761.84	5019.73	3863.93	7276.36	4047.5	5511.82	4571.86	5162.42	9060.83
															Ca1_sr8	5781.64	4793.45	5392.64	6679.25	5935.05	5285.35	3844.58	7101.37	4290.65	5502.19	4620.5	5228.44	9141.22
															Ca1_sr9	5993.29	4885.29	5506.32	6607.31	6039.87	5479.12	3618.8		4175.13	5370.24	4536.85	5250.74	8878.55
															Ca1_sr10	5782.89	4807.37	5668.02	6335.22	6072.46	5421.88	3388.41		3883	5318.24	4335	4986.44	7803.88

## Sheet: P21
Radial																	Tangential
Density																	Density
region	CFS0172	CFS0202	CFS0206	CFS0224	CFS0225	CFS0226	CFS0227	CFS0200	CFS0197	CFS0196	CFS0201	CFS0204	CFS0182	CFS0199	CFS0184		region	CFS0172	CFS0202	CFS0206	CFS0224	CFS0225	CFS0226	CFS0227	CFS0200	CFS0197	CFS0196	CFS0201	CFS0204	CFS0182	CFS0199	CFS0184
CA1_sr1	105.104	106.185	100.779	111.375	126.298	124.027	104.022	57.3097	30.4931	105.753	97.7509	79.801	103.806	78.3953	118.08		CA1_sr1	100.346	109.645	119.593	117.431	135.164	129.974	106.618		120.242	107.05	95.6964	85.8564	76.7734	85.8564	119.161
CA1_sr2	114.079	123.486	127.487	124.351	132.894	134.732	117.647	65.7439	30.7093	115.052	108.023	92.3443	119.485	93.4256	128.028		CA1_sr2	107.483	99.6972	115.917	116.89	133.434	137.003	118.945		119.485	112.889	100.995	89.9654	78.7197	89.9654	125
CA1_sr3	112.457	120.458	123.162	120.675	129.974	132.569	118.945	64.122	31.1419	112.889	102.725	88.6678	118.08	86.9377	124.243		CA1_sr3	110.943	115.701	106.51	121.864	134.948	135.164	113.971		111.592	110.294	98.8322	84.7751	78.8279	84.7751	124.351
CA1_sr4	104.888	112.457	111.484	116.025	126.73	126.514	108.997	61.4187	30.4931	103.374	92.7768	77.0978	109.429	76.8815	114.187		CA1_sr4	111.375	116.241	116.998	121.756	132.785	136.029	112.457		121.972	109.429	102.941	80.0173	82.8287	80.0173	123.702
																	Ca1_sr5	110.943	121.107	119.161	118.728	131.055	130.19	115.701	60.4455	122.405	112.24	104.239	86.6133	84.1263	86.6133	123.919
Size																	Ca1_sr6	112.457	121.756	114.511	118.62	129.758	131.272	116.674	74.827	123.054	111.592	103.698	82.7206	86.8296	82.7206	123.811
region	CFS0172	CFS0202	CFS0206	CFS0224	CFS0225	CFS0226	CFS0227	CFS0200	CFS0197	CFS0196	CFS0201	CFS0204	CFS0182	CFS0199	CFS0184		Ca1_sr7	112.673	118.296	123.702	115.052	127.379	126.514	116.782	71.3668	119.918	113.971	101.86	88.8841	91.4792	88.8841	123.486
CA1_sr1	0.079086	0.0822866	0.0832945	0.0847737	0.083071	0.0868872	0.0861517	0.0880028	0.0841362	0.084982	0.0850821	0.0878462	0.0864898	0.0878462	0.0832893		Ca1_sr8	113.538	119.593	122.837	122.405	126.298	127.595	118.512	67.2578	120.891	108.78	103.698	85.2076	92.0199	85.2076	121.107
CA1_sr2	0.0792387	0.0815837	0.0821426	0.0840824	0.0826943	0.0856773	0.0852653	0.0880589	0.084672	0.084464	0.084643	0.0867367	0.0861496	0.0867367	0.0827015		Ca1_sr9	112.024	118.296	117.863	120.458	127.92	127.163	113.106	58.6073	123.486	111.375	100.779	87.5865	90.6142	87.5865	119.485
CA1_sr3	0.0789869	0.0814125	0.0825751	0.083816	0.0827508	0.0851558	0.085393	0.0878346	0.0847261	0.0847292	0.0848907	0.0859768	0.0861968	0.0859768	0.0828102		Ca1_sr10	100.13	104.671	84.1263	109.537	122.189	118.08	106.834	50.173	114.187	103.374	88.6678	78.936	84.5588	78.936	111.808
CA1_sr4	0.0791307	0.0818389	0.08317	0.0838384	0.0823654	0.0859193	0.0855299	0.088825	0.0848858	0.0855594	0.0850736	0.0874642	0.0875472	0.0874642	0.0835905
																	Size
Intensity																	region	CFS0172	CFS0202	CFS0206	CFS0224	CFS0225	CFS0226	CFS0227	CFS0200	CFS0197	CFS0196	CFS0201	CFS0204	CFS0182	CFS0199	CFS0184
region	CFS0172	CFS0202	CFS0206	CFS0224	CFS0225	CFS0226	CFS0227	CFS0200	CFS0197	CFS0196	CFS0201	CFS0204	CFS0182	CFS0199	CFS0184		CA1_sr1	0.0791649	0.0816508	0.0825926	0.0840354	0.0819641	0.0853741	0.08515		0.0779148	0.0840144	0.0840332	0.085561	0.0861149	0.085561	0.0830014
CA1_sr1	7136.65	7264.39	7393.48	8123.42	9406.3	9134.37	7986.01	6112.87	7178.35	7022.84	6870.66	6430.52	6486.84	6430.52	7393.66		CA1_sr2	0.0788291	0.0822067	0.0827537	0.0832649	0.0818101	0.0846999	0.0841516		0.0786639	0.0844595	0.0840405	0.0859753	0.0871471	0.0859753	0.0833216
CA1_sr2	7527.08	8148.67	8405.15	8803.37	10041.8	10224.2	8523.32	6522.89	7306.62	7498.06	7541.77	6787.3	7103.99	6787.3	7852.21		CA1_sr3	0.0792664	0.0814702	0.0835585	0.0839112	0.0815368	0.0846415	0.0852821		0.0790649	0.0848104	0.0846853	0.0860914	0.0870951	0.0860914	0.0833401
CA1_sr3	7265.66	8011.95	8253.69	8260.66	9596.63	9887.29	8502.33	6338.35	7269.13	7358.1	7309.56	6660.01	6870.88	6660.01	7646.54		CA1_sr4	0.0788575	0.0819578	0.0831501	0.0835835	0.0825788	0.0848746	0.0850192		0.0792196	0.0853962	0.0850137	0.0869325	0.0867815	0.0869325	0.083589
CA1_sr4	6645.05	7391.42	7373.09	7470.14	8649	8820.87	7794.88	6117.52	7384.08	6867.52	6645.96	6246.18	6457.87	6246.18	7042.26		Ca1_sr5	0.0789466	0.0817075	0.0831689	0.0837251	0.0826427	0.086527	0.0852687	0.0884292	0.0792024	0.0853759	0.0852574	0.0874652	0.0863464	0.0874652	0.0833296
																	Ca1_sr6	0.0790371	0.0823052	0.082885	0.0843249	0.0831599	0.0866757	0.0863484	0.0882872	0.0794945	0.0849007	0.0851431	0.0880619	0.0866193	0.0880619	0.0823908
																	Ca1_sr7	0.0792257	0.0816235	0.082708	0.0848549	0.0832773	0.0867888	0.0858001	0.0877396	0.0795945	0.0851687	0.0861099	0.0875237	0.0862117	0.0875237	0.0826671
																	Ca1_sr8	0.0793683	0.0820668	0.0823344	0.0841513	0.0840522	0.0865985	0.0856221	0.0879705	0.0796303	0.0848729	0.0854996	0.0874472	0.086704	0.0874472	0.0829523
																	Ca1_sr9	0.0793265	0.0814636	0.0826113	0.0844937	0.0833484	0.0864884	0.0862662	0.089096	0.0801988	0.0855051	0.0853685	0.0869333	0.0863129	0.0869333	0.0841711
																	Ca1_sr10	0.0796791	0.0810428	0.0819749	0.0844938	0.0824372	0.0859193	0.0849471	0.0888634	0.0794547	0.0843199	0.0841939	0.0877866	0.0859622	0.0877866	0.082336
																	Intensity
																	region	CFS0172	CFS0202	CFS0206	CFS0224	CFS0225	CFS0226	CFS0227	CFS0200	CFS0197	CFS0196	CFS0201	CFS0204	CFS0182	CFS0199	CFS0184
																	CA1_sr1	6512.61	6801.62	7252.06	7169.04	8630.47	8288.63	7518.46		7134.74	6633.16	6145.57	5917.97	6065.51	5917.97	6497.49
																	CA1_sr2	6704.74	7150.41	7608.83	7606.27	9061.64	9087.54	7867.53		7465.7	6745.88	6547.52	6579.36	6311.96	6579.36	7117.93
																	CA1_sr3	6854.92	7081.06	7244.35	7898.69	9422.93	9332	8030.45		7461.74	7022.99	6792.97	6386	6401.46	6386	7239.57
																	CA1_sr4	7022.3	7571.32	7951.36	8123.42	9298.04	9814.34	8240.33		7891.81	7221.18	7182.36	6190.29	6602.51	6190.29	7447.44
																	Ca1_sr5	7352.55	8070.28	8116.77	8210.33	9456.5	9789.59	8497.55	6112.59	8055.82	7408.85	7392.33	6414.15	6786.04	6414.15	7671.42
																	Ca1_sr6	7469.86	8233.05	7675.04	8325.33	9574.83	10147	8538.63	6366.82	8295.7	7598.75	7484.85	6693.15	6890.89	6693.15	7878.78
																	Ca1_sr7	7518.7	8197.63	8809.18	8589.77	9820.33	9813.2	8595.46	6352.14	8112.53	7615.89	7553	6740.99	7072.93	6740.99	8035.93
																	Ca1_sr8	7652.26	8281.64	8487.88	8790.97	9912.1	9897.97	8821.09	6450.28	8101.16	7484.21	7549.75	6832.58	7191.58	6832.58	7847.82
																	Ca1_sr9	7423.44	7778.93	8206.23	8531.91	9903.75	9584.91	8558.28	6317.07	8111.4	7499.5	7298.33	6868.56	7163.8	6868.56	7751.41
																	Ca1_sr10	6852.73	7185.26	6477.09	7682.1	8607.18	8279.13	7424.41	6026.97	7442.58	7050.1	6372.71	6500.05	6794.77	6500.05	6898.14

## Sheet: P28
Radial																Tangential
Density
region	CFS0168	CFS0173	CFS0174	CFS0176	CFS0181	CFS0221	CFS0222	CFS0223	CFS0191	CFS0194	CFS0193	CFS0207	CFS0175	CFS0177		Density
CA1_sr1	124.027	99.6972	105.861	124.892	93.75	72.6644	116.674	109.862	109.537	128.028	98.1834	126.189	121.648	151.168		region	CFS0168	CFS0173	CFS0174	CFS0176	CFS0181	CFS0221	CFS0222	CFS0223	CFS0191	CFS0194	CFS0193	CFS0207	CFS0175	CFS0177
CA1_sr2	129.866	112.889	119.593	128.028	105.104	82.3962	128.028	120.026	117.863	139.922	111.592	131.055	124.351	170.415		CA1_sr1	119.269	101.103	109.213	134.516	89.7491	72.34	123.054	112.024	109.862	133.651	100.346	126.189	125.433	156.791
CA1_sr3	125.649	108.78	115.052	124.784	101.211	83.045	124.676	115.917	116.566	137.111	109.213	126.298	121.107	166.631		CA1_sr2	125	108.131	112.24	123.594	95.2638	75.2595	117.863	120.675	114.187	137.111	107.591	134.083	130.623	168.901
CA1_sr4	119.593	103.806	108.997	123.27	95.372	77.4221	119.377	110.943	110.294	129.217	99.481	121.756	115.268	155.709		CA1_sr3	121.972	105.861	112.997	132.137	100.13	78.0709	129.974	118.08	115.052	137.976	104.671	133.002	126.838	160.467
																CA1_sr4	123.919	110.727	112.781	127.811	98.8322	84.1263	125.433	116.998	112.673	136.246	108.131	129.758	126.514	167.604
																Ca1_sr5	124.784	108.131	113.106	126.73	96.237	79.3685	126.838	117.431	114.728	134.732	106.834	128.568	125.324	161.332
																Ca1_sr6	124.351	107.915	116.566	126.514	99.6972	82.0718	122.837	115.701	114.187	134.083	107.266	125.108	121.432	169.875
Size																Ca1_sr7	124.351	109.213	114.187	121.324	102.509	85.6401	122.729	115.701	113.106	134.732	105.104	121.972	120.026	165.549
region	CFS0168	CFS0173	CFS0174	CFS0176	CFS0181	CFS0221	CFS0222	CFS0223	CFS0191	CFS0194	CFS0193	CFS0207	CFS0175	CFS0177		Ca1_sr8	127.811	108.24	115.917	122.946	104.455	82.8287	123.594	112.673	116.025	132.785	105.969	123.486	118.08	157.98
CA1_sr1	0.081592	0.0893622	0.0870076	0.0833627	0.0855452	0.09016	0.0830305	0.0854058	0.084982	0.0804948	0.0889302	0.0811851	0.0836118	0.0981382		Ca1_sr9	128.46	105.753	113.43	124.892	105.32	80.6661	122.946	110.835	116.782	130.407	102.725	125.324	120.458	165.982
CA1_sr2	0.0817251	0.0883341	0.0863968	0.0837067	0.0846866	0.0899793	0.0830954	0.0854928	0.0851465	0.0805859	0.0885065	0.0817653	0.0837781	0.095883		Ca1_sr10	126.73	89.1003	106.077	118.945	92.9931	78.936	124.459	94.5069	106.834	121.972	99.9135	121.972	119.053	147.816
CA1_sr3	0.0823519	0.0883946	0.0866708	0.0848647	0.0854721	0.0900237	0.0838767	0.0861019	0.085176	0.081055	0.0885085	0.0824563	0.0842066	0.0955411
CA1_sr4	0.0824258	0.089197	0.0871853	0.0850813	0.0862289	0.0911572	0.0844911	0.0863817	0.0854675	0.0821043	0.0899459	0.0828065	0.0850204	0.095612
																Size
																region	CFS0168	CFS0173	CFS0174	CFS0176	CFS0181	CFS0221	CFS0222	CFS0223	CFS0191	CFS0194	CFS0193	CFS0207	CFS0175	CFS0177
Intensity																CA1_sr1	0.0810791	0.0881085	0.0858886	0.082224	0.085792	0.0899493	0.0826791	0.0838897	0.0851304	0.0798981	0.0881655	0.0806163	0.0819774	0.096957
region	CFS0168	CFS0173	CFS0174	CFS0176	CFS0181	CFS0221	CFS0222	CFS0223	CFS0191	CFS0194	CFS0193	CFS0207	CFS0175	CFS0177		CA1_sr2	0.0824166	0.0882754	0.0857508	0.0828454	0.085981	0.0900057	0.0825104	0.0846843	0.0848748	0.0804203	0.0883186	0.0805838	0.0823104	0.095612
CA1_sr1	9186.24	7801.53	7543.89	10194.3	8517.05	5806.21	7529.53	6778.1	8178.22	9835.56	7904.13	8838.41	9946.63	24512.3		CA1_sr3	0.0827979	0.0878953	0.0863346	0.0837436	0.0857543	0.0896206	0.082572	0.0849249	0.0857523	0.0804824	0.0884644	0.0806194	0.0829192	0.0970635
CA1_sr2	9924.95	8473.92	8293.49	11395.4	9321.31	6262	8374.78	7140.1	8867.47	10526	8541.47	9664.28	10670.5	26378		CA1_sr4	0.0823863	0.088056	0.0860175	0.0830223	0.0861761	0.089746	0.0832125	0.0860622	0.0856696	0.0806952	0.0882474	0.0811678	0.0835346	0.0958965
CA1_sr3	9838.03	8263.26	8212.71	10874.7	9233.32	6274.8	8621.7	7247.68	8776.52	10754.4	8501.54	9657.65	10759.2	24959.9		Ca1_sr5	0.0825086	0.0890079	0.0867473	0.0848321	0.0863079	0.0903043	0.0833996	0.0859469	0.0853105	0.0808156	0.08921	0.0823059	0.0846215	0.0966272
CA1_sr4	8886.91	7932.41	7659.99	10431.1	8789.33	6003.33	8308.99	7090.55	8290.76	10426	7857.33	9248.67	9824.94	23643.9		Ca1_sr6	0.0822265	0.0889742	0.0872371	0.0849596	0.0853368	0.0901817	0.0839394	0.0869703	0.0858271	0.0810794	0.0895096	0.082269	0.0850371	0.09628
																Ca1_sr7	0.0813587	0.0893422	0.0868762	0.0854174	0.0847886	0.0904901	0.0839274	0.0867837	0.0854889	0.0815824	0.0899874	0.0830764	0.0849269	0.0959747
																Ca1_sr8	0.0819059	0.0891644	0.0872483	0.085073	0.0856001	0.0913279	0.084516	0.0865901	0.0848699	0.0820004	0.0896921	0.0830989	0.0857193	0.0972947
																Ca1_sr9	0.0815591	0.089729	0.0875254	0.0859098	0.0847781	0.0907954	0.0842477	0.0864914	0.0854862	0.0817752	0.0896785	0.0828144	0.0861916	0.0957068
																Ca1_sr10	0.0808051	0.0892098	0.0871066	0.0838036	0.083496	0.0902121	0.0836162	0.085348	0.0849367	0.0807532	0.0892216	0.0825628	0.0845555	0.0930613
																Intensity
																region	CFS0168	CFS0173	CFS0174	CFS0176	CFS0181	CFS0221	CFS0222	CFS0223	CFS0191	CFS0194	CFS0193	CFS0207	CFS0175	CFS0177
																CA1_sr1	7763.9	6734.61	6907.42	9535.14	8035.83	5580.7	7281.01	6284.01	7324.1	9405.97	7395.22	7491.87	8933.21	24678.7
																CA1_sr2	9948.64	7302.55	7384.58	9833.2	8523.71	5818.03	7444.6	6697.54	8052.14	10191.1	7824.61	8475.09	10548.4	24013.8
																CA1_sr3	10247.8	7597.02	7505.44	10464.4	8994.76	6003.93	7609.5	7044.85	8167.62	10265.3	8052.81	8807.95	10129.4	25027.7
																CA1_sr4	10106.3	7958.96	7767.4	11110	8923.8	6089.13	8064.39	7291.32	8274.31	10466	8372.73	9199.33	10522.9	24695.1
																Ca1_sr5	10021.8	8195.69	8000.87	10745	9136.85	6136.46	8233.15	7273.07	8432.71	10631.1	8519.86	9529.45	10876.2	24858.1
																Ca1_sr6	10002.2	8633.83	8373.15	11775.3	9313.41	6266.85	8567.71	7428.54	8777.98	10854	8804.56	9580.18	10837.5	25227.1
																Ca1_sr7	9666.49	8872.44	8514.8	11051.1	9565	6353.04	8648.87	7454.5	9015.73	10796.9	8634.32	10002.9	10929	25126.6
																Ca1_sr8	9371.49	8913.58	8496.96	11192	9481.3	6361.87	8770.77	7193.07	9105.68	10683.2	8552.6	10103.3	10829.8	26097.2
																Ca1_sr9	8831.59	8707.3	8385.33	10908.7	9292.88	6255.83	8831.79	6787.5	9075.61	10349.1	8390.8	9944.55	10910.2	27318.2
																Ca1_sr10	8295.49	7671.74	7472.13	9378.65	8221.15	5991.28	8335.29	6021.02	7958.9	9334.87	7643.12	8885.06	10169.5	24536.9

## Sheet: P35
Radial																Tangential
Density																Density
region	CFS0081	CFS0083	CFS0085	CFS0086	CFS0211	CFS0213	CFS0216	CFS0219	CFS0220	CFS0084	CFS0088	CFS0090	CFS0091	CFS0092		region	CFS0081	CFS0083	CFS0085	CFS0086	CFS0211	CFS0213	CFS0216	CFS0219	CFS0220	CFS0084	CFS0088	CFS0090	CFS0091	CFS0092
CA1_sr1	151.276	109.862	150.087	166.306	121.107	122.189	71.7993	67.2578	126.514	137.111	146.843	129.974	127.379	127.595		CA1_sr1	163.495	124.135	147.924	148.356	127.811	115.917	70.1773	73.9619	130.731	139.057	148.681	131.272	138.192	136.246
CA1_sr2	165.333	119.593	165.657	141.869	127.595	126.73	84.5588	76.3408	130.623	157.439	167.82	144.464	142.842	133.002		CA1_sr2	170.631	122.837	162.305	156.791	131.488	124.351	76.7734	72.4481	132.785	149.978	165.225	133.218	138.625	132.569
CA1_sr3	165.766	115.484	163.279	162.413	125.865	121.756	82.6125	76.9896	125.865	157.872	166.306	141.76	143.058	130.515		CA1_sr3	168.253	117.863	161.765	157.007	126.298	120.891	75.0433	69.9611	131.055	157.548	167.279	135.381	135.813	130.623
CA1_sr4	158.521	110.294	155.926	156.574	120.242	116.133	72.6644	72.2318	120.675	140.679	156.142	131.38	135.489	123.27		CA1_sr4	164.035	118.08	160.683	151.168	125.865	123.27	76.0164	74.827	125.865	158.953	167.063	137.651	138.516	129.217
																Ca1_sr5	160.467	115.268	162.413	161.548	122.837	120.458	77.2059	70.9343	124.135	157.439	161.765	133.002	142.734	126.838
																Ca1_sr6	161.332	113.971	158.088	159.494	123.702	122.189	83.91	73.6375	125.433	155.926	158.953	140.355	136.138	126.189
																Ca1_sr7	161.116	111.159	162.089	171.064	123.054	118.945	84.667	75.0433	125	157.007	157.872	140.571	137.976	126.189
Size																Ca1_sr8	158.088	115.701	162.522	165.009	124.351	121.432	82.1799	75.4758	124.567	154.196	162.954	140.247	140.03	124.351
region	CFS0081	CFS0083	CFS0085	CFS0086	CFS0211	CFS0213	CFS0216	CFS0219	CFS0220	CFS0084	CFS0088	CFS0090	CFS0091	CFS0092		Ca1_sr9	158.196	109.105	159.386	166.306	125.216	123.27	81.0986	79.5848	124.567	144.139	152.898	137.976	136.029	128.676
CA1_sr1	0.081592	0.0856202	0.0782689	0.0797405	0.0860987	0.0850338	0.0856864	0.0912682	0.0807726	0.0830311	0.0829474	0.0863137	0.0858204	0.0853413		Ca1_sr10	153.979	103.157	148.573	150.303	119.81	122.08	66.8253	72.4481	119.053	121.648	149.438	133.326	130.839	123.486
CA1_sr2	0.0817251	0.0861505	0.0785406	0.0793005	0.08585	0.0856577	0.0849557	0.0914574	0.0811596	0.082607	0.081929	0.085435	0.0852064	0.0857567
CA1_sr3	0.0823519	0.0864124	0.0790452	0.0791895	0.0862892	0.0865285	0.0847972	0.0913394	0.0818545	0.0824996	0.0826587	0.0860666	0.0852529	0.0861865
CA1_sr4	0.0824258	0.0868413	0.0794498	0.0798568	0.0867726	0.0869796	0.0851153	0.0914348	0.0823323	0.082604	0.0834645	0.0867172	0.0865313	0.0874849
																Size
																region	CFS0081	CFS0083	CFS0085	CFS0086	CFS0211	CFS0213	CFS0216	CFS0219	CFS0220	CFS0084	CFS0088	CFS0090	CFS0091	CFS0092
Intensity																CA1_sr1	0.0787325	0.0853273	0.077207	0.0796352	0.0844667	0.0833234	0.0839865	0.0897609	0.0796501	0.0828723	0.0809524	0.0850007	0.0843771	0.0836785
region	CFS0081	CFS0083	CFS0085	CFS0086	CFS0211	CFS0213	CFS0216	CFS0219	CFS0220	CFS0084	CFS0088	CFS0090	CFS0091	CFS0092		CA1_sr2	0.0793234	0.0844047	0.0778716	0.0799006	0.0858865	0.084407	0.0856184	0.0910492	0.0806622	0.0834429	0.0816064	0.0848339	0.0843414	0.0847095
CA1_sr1	9186.24	8947.75	17572.2	14347.9	7132	8057.04	4363.77	6878.24	8251.88	13670.1	15748.6	13036.2	13148.1	12639.3		CA1_sr3	0.0796918	0.0854385	0.0780594	0.0794848	0.0857046	0.0852386	0.0854376	0.0917434	0.0806197	0.0825725	0.0815268	0.0857081	0.0853453	0.0859371
CA1_sr2	9924.95	9739.8	18994.7	15865.5	7835.84	9043.62	4581.27	7402.75	8871.99	15328.7	17771.4	14254.3	14211.9	13797.9		CA1_sr4	0.0800191	0.0855414	0.0783084	0.0802416	0.0862646	0.0852526	0.0849683	0.0914348	0.0814697	0.0826267	0.0820141	0.0858452	0.0860096	0.085502
CA1_sr3	9838.03	9673.31	19072.3	16511.8	7908.8	9181.68	4396.74	7692.97	9055.85	15515.6	18133.7	14464.9	14785.8	14200.3		Ca1_sr5	0.0803245	0.0862451	0.0789918	0.0794956	0.0868693	0.085883	0.0853867	0.0913511	0.0816537	0.0830673	0.0828263	0.0864565	0.085911	0.0871617
CA1_sr4	8886.91	9121.71	18443	15122.8	7328.02	8593.51	4105.32	7090.56	8762.98	13913.2	17004.6	13414.3	14267.8	13669.7		Ca1_sr6	0.0809923	0.0862033	0.0789874	0.0802248	0.086355	0.086551	0.0851953	0.0922303	0.08187	0.0825552	0.0833294	0.0866151	0.0858212	0.0867207
																Ca1_sr7	0.0807461	0.087099	0.0796793	0.0796908	0.0867957	0.0870845	0.0855572	0.0916242	0.0826099	0.0823541	0.0834693	0.0865897	0.0863102	0.0872295
																Ca1_sr8	0.081004	0.0869309	0.079267	0.079089	0.0866222	0.0872229	0.0855766	0.0918473	0.0817733	0.0819343	0.0832403	0.0867079	0.0862838	0.0868565
																Ca1_sr9	0.0801985	0.0871009	0.0791406	0.0790718	0.0862805	0.0871617	0.0853864	0.0915223	0.0817471	0.082912	0.0837988	0.0862337	0.0867989	0.0865026
																Ca1_sr10	0.0792181	0.0860805	0.0784489	0.078512	0.0858181	0.0864118	0.0845319	0.090216	0.0809526	0.0835909	0.0825212	0.0859482	0.0850317	0.0859657
																Intensity
																region	CFS0081	CFS0083	CFS0085	CFS0086	CFS0211	CFS0213	CFS0216	CFS0219	CFS0220	CFS0084	CFS0088	CFS0090	CFS0091	CFS0092
																CA1_sr1	15524.8	8302.86	16267.3	13647.3	6838.1	7125.22	4100	6609.25	7676.46	13479.4	13695.6	11740.3	12698.5	11857.3
																CA1_sr2	16269	8524.77	17298.7	14435.9	7426.81	7791.18	4256.7	6852.17	8615.82	14476.4	16254	13061.5	13404.4	12721.1
																CA1_sr3	16833	9007.41	17950.8	15359.6	7528.95	8282.19	4270.79	6898.37	8917.22	14725.2	16715.9	13431	13736.3	13575.6
																CA1_sr4	17041.7	9488.97	18379.5	15601.6	7584.81	8624.44	4272.75	7168.47	8748.93	15107.6	17549.5	13861.9	14514.2	14010.1
																Ca1_sr5	18061.3	9912.16	18745.7	16358.8	7546.14	8916.84	4439.08	7321.52	8842.51	15328.7	17828.2	13962	14482.2	14160.7
																Ca1_sr6	17688.8	9991.29	18972.7	16046.3	7715.92	9034.86	4452.89	7501.09	9114.5	15274.8	17931.8	14485.8	14671.7	14244.9
																Ca1_sr7	18169.6	9775.13	19616.5	17122.7	7722.94	9173.7	4471.85	7665.69	9281.31	15421.8	17916.2	14465.5	14629.8	14548.8
																Ca1_sr8	18073.1	9761.17	19540	16409.5	7969.96	9348.38	4520.38	7819.44	9041.76	14809	18146.9	14557.4	14544.9	14041.7
																Ca1_sr9	17634.3	9720.73	19341.6	16449.2	7977.5	9384.81	4429.98	7736.71	8464.64	14495.2	17023.5	14076.1	14443.2	13788.1
																Ca1_sr10	16482.1	8484.18	17747.9	14367.1	7251.66	8161.03	4172.7	7023.81	7968.14	13486.4	16128.1	12540.1	13222.3	12777.3

## Sheet: P42
Radial															Tangential
Density															Density
region	CFS0097	CFS0137	CFS0142	CFS0209	CFS0210	CFS0217	CFS0218	CFS0138	CFS0139	CFS0140	CFS0141	CFS0170	CFS0208		region	CFS0097	CFS0137	CFS0142	CFS0209	CFS0210	CFS0217	CFS0218	CFS0138	CFS0139	CFS0140	CFS0141	CFS0170	CFS0208
CA1_sr1	96.8858	159.386	75.8002	153.871	148.573	129.325	129.325	126.081	121.107	121.972	119.81	68.0147	84.667		CA1_sr1	106.618	154.628	80.0173	144.788	139.922	126.946	126.946	133.218	127.595	122.189	122.513	73.3131	73.7457
CA1_sr2	110.078	172.362	82.6125	160.359	154.196	135.381	135.381	133.975	125.433	126.298	121.864	76.9896	89.641		CA1_sr2	108.348	160.251	86.5052	156.466	149.654	132.785	132.785	123.486	127.595	125.433	121.54	68.3391	80.0173
CA1_sr3	110.078	175.173	83.2612	159.818	154.412	129.325	129.325	131.92	124.351	123.378	118.296	75.9083	86.5052		CA1_sr3	107.699	160.359	83.045	156.142	153.33	131.488	131.488	133.867	126.946	124.351	120.458	75.692	84.3426
CA1_sr4	106.185	159.278	79.1522	155.277	150.303	121.54	121.54	123.702	119.377	115.917	115.593	72.6644	85.6401		CA1_sr4	107.699	164.144	82.1799	158.737	154.736	129.325	129.325	128.893	124.351	124.135	116.998	69.5285	87.3702
															Ca1_sr5	105.861	165.766	80.9905	160.143	153.114	128.676	128.676	130.731	121.864	122.621	116.566	71.1505	85.4239
Size															Ca1_sr6	102.725	171.064	79.801	160.251	152.898	124.676	124.676	129.109	120.458	123.486	116.566	73.4213	86.7215
region	CFS0097	CFS0137	CFS0142	CFS0209	CFS0210	CFS0217	CFS0218	CFS0138	CFS0139	CFS0140	CFS0141	CFS0170	CFS0208		Ca1_sr7	104.671	177.552	79.801	157.98	154.628	126.946	126.946	125.216	120.675	120.242	117.431	74.0701	90.3979
CA1_sr1	0.089189	0.0987832	0.085048	0.0967773	0.0975892	0.0803543	0.0803543	0.0825501	0.0833208	0.0816937	0.0836267	0.0928908	0.093482		Ca1_sr8	107.266	181.661	81.9637	159.818	151.6	125.757	125.757	129.974	121.756	120.458	119.593	73.7457	88.6678
CA1_sr2	0.0881631	0.10155	0.0854478	0.0954299	0.0967102	0.081011	0.081011	0.083227	0.0835508	0.0823597	0.0844237	0.0923779	0.0932302		Ca1_sr9	106.401	179.715	73.3131	159.17	154.628	132.569	132.569	128.568	123.594	119.918	119.053	74.9351	88.4516
CA1_sr3	0.0885635	0.10308	0.08614	0.0966757	0.0965073	0.0818153	0.0818153	0.0834084	0.0846196	0.0830303	0.0855146	0.0926543	0.0942012		Ca1_sr10	97.3183	165.657	67.2578	157.007	144.896	126.189	126.189	128.46	119.377	116.349	115.917	76.449	86.9377
CA1_sr4	0.089842	0.100541	0.0874557	0.0961759	0.0987052	0.0817191	0.0817191	0.0846604	0.0851859	0.0836801	0.0855066	0.0938545	0.0949683
															Size
Intensity															region	CFS0097	CFS0137	CFS0142	CFS0209	CFS0210	CFS0217	CFS0218	CFS0138	CFS0139	CFS0140	CFS0141	CFS0170	CFS0208
region	CFS0097	CFS0137	CFS0142	CFS0209	CFS0210	CFS0217	CFS0218	CFS0138	CFS0139	CFS0140	CFS0141	CFS0170	CFS0208		CA1_sr1	0.0865114	0.0937226	0.0839813	0.0963228	0.0986267	0.0791887	0.0791887	0.0818595	0.0815322	0.0807147	0.0827341	0.0908268	0.0926845
CA1_sr1	7543.31	35151.5	5335.17	19962.8	19288.6	8510.84	8510.84	11575.6	10423.4	10276.1	10057.4	7568.59	7080.33		CA1_sr2	0.0872049	0.0946162	0.0848716	0.0961755	0.0976082	0.0793884	0.0793884	0.0816397	0.0827723	0.0815896	0.0835373	0.0928952	0.0935219
CA1_sr2	8277.65	38173.7	5533.37	20965.8	19990.6	9564.08	9564.08	12565	11297.5	10976.4	11350.3	8144.09	7505.99		CA1_sr3	0.0887304	0.0955723	0.0845563	0.0961418	0.0959452	0.0798306	0.0798306	0.0830719	0.0837429	0.0815912	0.0850544	0.0916765	0.0933456
CA1_sr3	8606.32	40058.4	5743.64	20997.8	19989.8	9514.7	9514.7	12855.9	11916.3	11209.6	12030.9	8282.38	7597.18		CA1_sr4	0.0888522	0.0966255	0.0856776	0.095345	0.0958856	0.0810011	0.0810011	0.0834351	0.0838832	0.082533	0.0848652	0.0931149	0.0939398
CA1_sr4	8293.72	37898.4	5644.71	20067.1	19841.2	8636.2	8636.2	12695.2	11739.9	10835.2	11742.4	7941.12	7648.92		Ca1_sr5	0.0892778	0.098348	0.0864859	0.0960433	0.0977536	0.0813026	0.0813026	0.0836059	0.0843434	0.0829536	0.0850678	0.0921008	0.0932584
															Ca1_sr6	0.0909506	0.101726	0.0870932	0.0967758	0.097487	0.0822683	0.0822683	0.0838807	0.084545	0.0835682	0.0856425	0.0933346	0.0934998
															Ca1_sr7	0.0900481	0.106249	0.087203	0.0977299	0.0977362	0.0826256	0.0826256	0.0834268	0.084713	0.083485	0.085069	0.0929734	0.0946286
															Ca1_sr8	0.0891247	0.10762	0.0863163	0.0971453	0.0979635	0.0827123	0.0827123	0.0840361	0.0847561	0.0837454	0.0846467	0.0935072	0.0951411
															Ca1_sr9	0.0888005	0.107883	0.086436	0.0966625	0.0976734	0.0822481	0.0822481	0.0838339	0.0843946	0.0830162	0.084626	0.09328	0.0949172
															Ca1_sr10	0.0863003	0.103718	0.086529	0.0950379	0.0959593	0.0813699	0.0813699	0.0830219	0.0836113	0.081624	0.082801	0.0940828	0.0936726
															Intensity
															region	CFS0097	CFS0137	CFS0142	CFS0209	CFS0210	CFS0217	CFS0218	CFS0138	CFS0139	CFS0140	CFS0141	CFS0170	CFS0208
															CA1_sr1	7266.89	32533.4	5046.08	19150.7	18647.1	6728.83	6728.83	11018.4	9910.04	9512.2	9771.04	7235.2	6312.03
															CA1_sr2	7598.32	34310.2	5319.43	19658.5	19167.6	7405.6	7405.6	11281.9	11027.4	10327.5	10434.6	7552.95	6951.31
															CA1_sr3	8194.15	34326.3	5664.27	19760.5	20036.5	8109.56	8109.56	11780.4	11529.2	10922.2	10403.4	7599.32	6978.34
															CA1_sr4	8183.01	35362.2	5624.72	19949.5	20560.7	8696.27	8696.27	12148	11461.9	11265.4	10899	7641.78	7452.69
															Ca1_sr5	8219.64	35596.5	5683.63	19874.4	20421.9	9320.68	9320.68	12720.2	11485.5	11437.4	11075.4	7882.54	7383.2
															Ca1_sr6	8581.03	38503.7	5816.04	21048	19855.3	9707.92	9707.92	12584.3	11677	11682.7	11641.9	8043.11	7442.93
															Ca1_sr7	8863.93	40929.1	5855.74	20762.2	20117.5	10206.6	10206.6	12801.3	11510	11296.9	11918.8	8292.88	7738.96
															Ca1_sr8	8555.8	41531.3	5727.12	21508.4	19911.4	10152.7	10152.7	13166.1	12145.5	11093.6	12073.1	8335.31	8212.4
															Ca1_sr9	8404.3	42502.6	5491.47	21522	19945.2	10346.3	10346.3	13129.9	11715.4	10193.2	12055.6	8425.07	7881.65
															Ca1_sr10	7260.01	40197.3	5233.84	20988.4	18880.9	8756.68	8756.68	12761.5	9979.66	9109.03	9606.23	8430.29	7565.82

## Sheet: P49
Radial														Tangential
Density														Density
region	CFS0114	CFS0115	CFS0116	CFS0118	CFS0127	CFS0119	CFS0113	CFS0117	CFS0121	CFS0122	CFS0126	CFS0123		region	CFS0114	CFS0115	CFS0116	CFS0118	CFS0127	CFS0119	CFS0113	CFS0117	CFS0121	CFS0122	CFS0126	CFS0123
CA1_sr1	123.919	110.51	142.734	121.107	127.163	120.999	129.542	124.351	140.247	141.112	146.843	118.08		CA1_sr1	129.325	117.215	146.194	127.271	125	131.488	135.381	130.839	141.112	125	136.678	118.404
CA1_sr2	128.028	120.999	155.926	126.73	147.059	127.271	139.057	133.434	151.925	158.629	160.683	132.569		CA1_sr2	129.542	122.621	154.196	130.515	136.894	131.163	136.786	131.704	149.221	145.761	154.628	127.163
CA1_sr3	124.784	119.81	150.627	124.351	143.166	123.919	140.463	129.325	148.356	159.602	154.087	131.704		CA1_sr3	126.622	119.81	153.439	129.758	139.057	128.244	133.434	128.244	147.167	150.087	153.763	127.163
CA1_sr4	120.675	115.701	144.247	121.324	128.893	118.945	129.325	126.081	139.922	153.114	139.922	120.458		CA1_sr4	125.649	121.107	153.655	125	146.302	125.865	130.19	130.407	148.356	149.978	153.655	124.784
														Ca1_sr5	122.189	118.945	152.033	122.837	145.978	124.567	129.109	126.298	143.923	159.17	156.358	134.948
Size														Ca1_sr6	122.297	115.052	147.275	123.054	144.031	122.621	134.948	124.784	142.301	157.764	156.142	124.135
region	CFS0114	CFS0115	CFS0116	CFS0118	CFS0127	CFS0119	CFS0113	CFS0117	CFS0121	CFS0122	CFS0126	CFS0123		Ca1_sr7	123.702	117.647	149.438	122.189	143.166	122.189	135.164	127.379	143.599	155.277	153.439	123.162
CA1_sr1	0.0826366	0.0866052	0.0788588	0.083174	0.0832765	0.0841322	0.0850159	0.0815337	0.0808101	0.079288	0.0773537	0.0811743		Ca1_sr8	124.027	116.566	145.437	122.189	137.543	120.891	142.734	129.217	146.518	156.358	156.142	131.055
CA1_sr2	0.0825306	0.0864294	0.0792305	0.0831842	0.0828857	0.0844444	0.0851489	0.0819845	0.0812628	0.0796933	0.0775222	0.0810367		Ca1_sr9	125.865	119.377	139.49	121.215	132.137	120.675	144.788	126.73	146.086	159.926	151.492	126.081
CA1_sr3	0.0830726	0.0866055	0.0803886	0.0839111	0.0836436	0.085889	0.0857942	0.0824595	0.0819513	0.0804267	0.0785425	0.0817342		Ca1_sr10	123.378	111.808	131.055	119.269	123.27	116.674	131.055	119.81	138.841	146.626	144.464	112.24
CA1_sr4	0.0836012	0.0873057	0.0807655	0.0842302	0.083818	0.0857713	0.0865882	0.0826189	0.0821809	0.0797699	0.0787599	0.08232
														Size
Intensity														region	CFS0114	CFS0115	CFS0116	CFS0118	CFS0127	CFS0119	CFS0113	CFS0117	CFS0121	CFS0122	CFS0126	CFS0123
region	CFS0114	CFS0115	CFS0116	CFS0118	CFS0127	CFS0119	CFS0113	CFS0117	CFS0121	CFS0122	CFS0126	CFS0123		CA1_sr1	0.0809916	0.0848588	0.0788355	0.0821206	0.082736	0.0829931	0.0844111	0.0808436	0.0797795	0.0801442	0.0761501	0.0809271
CA1_sr1	9714.55	9891.92	12456.5	11123.2	12640.2	10134.4	12791.8	11040.7	15826.1	14540.9	12861.8	11586.1		CA1_sr2	0.0813974	0.0854815	0.0785673	0.0826189	0.0835421	0.0831158	0.0854287	0.0816068	0.0800801	0.0810672	0.0762446	0.0815615
CA1_sr2	10489.5	10766.5	13344.4	12468.9	14069.4	11187.9	14213.1	11936.1	16902.5	16243.9	13677.4	13164.6		CA1_sr3	0.0824992	0.0864122	0.0788074	0.0832957	0.0833552	0.0840819	0.0856943	0.0820433	0.0803123	0.0796361	0.0770457	0.0816071
CA1_sr3	10328.1	11089.8	13541.2	12650.9	13982.7	11348.7	14648.6	12308.4	17396.8	16404.2	13946.1	13192.1		CA1_sr4	0.0828482	0.0860902	0.0795443	0.08319	0.0833045	0.0851684	0.0858335	0.0817571	0.0806898	0.0798613	0.0773963	0.0813737
CA1_sr4	9653.71	10509.6	13170.6	12285.7	12758.1	10851.5	13887.8	11749	16692.5	15840.8	13161	12099.4		Ca1_sr5	0.0838323	0.0869608	0.0799377	0.0837648	0.0831152	0.0852266	0.0866931	0.0823348	0.0822282	0.0792745	0.0780097	0.0811821
														Ca1_sr6	0.0839239	0.0872494	0.0807764	0.0846541	0.0827485	0.0853192	0.0859068	0.0830045	0.0823935	0.078758	0.0787676	0.0812423
														Ca1_sr7	0.0840777	0.0871521	0.080723	0.0845407	0.0831142	0.0860573	0.0862788	0.0822836	0.0823539	0.0798435	0.0784798	0.082146
														Ca1_sr8	0.0839927	0.0877447	0.0803947	0.0843668	0.0833411	0.0856007	0.0859606	0.0823882	0.0819284	0.0807583	0.0787427	0.0822424
														Ca1_sr9	0.0832608	0.0874087	0.0796192	0.0838254	0.0836609	0.085648	0.085309	0.0823842	0.0820892	0.0812101	0.0784944	0.0811565
														Ca1_sr10	0.081969	0.0861946	0.0797473	0.0820179	0.0834823	0.0841348	0.0847459	0.0820993	0.0824556	0.0785489	0.0780174	0.0822671
														Intensity
														region	CFS0114	CFS0115	CFS0116	CFS0118	CFS0127	CFS0119	CFS0113	CFS0117	CFS0121	CFS0122	CFS0126	CFS0123
														CA1_sr1	9005.63	9341.27	11653.5	10536.5	11872	9786.2	12042.5	10282.4	15087.1	12057.6	11397.1	11013.8
														CA1_sr2	9330.89	10106.5	12456.5	11342.8	13052.6	10101.6	13355.6	10942	16133.3	14016.4	12275.1	12215.7
														CA1_sr3	9622.06	10263	12822.2	12007.5	13640.1	10358.2	13464.9	11399.1	16332.6	15169.4	13115.9	12954.4
														CA1_sr4	10059.9	10611.3	13483.4	12194.3	13874.6	10712.6	13694.1	11846.1	16596.8	15577.8	13481.9	12729.4
														Ca1_sr5	10279.7	10887.3	13616.5	12478	14041.9	11257.4	14290.7	11937.8	17031.3	16238.3	13587.2	13094.6
														Ca1_sr6	10513.5	10706.8	14016.3	12797.8	14184.3	11455.7	14506.4	12338.4	17244.3	16276.3	13955.2	12719.6
														Ca1_sr7	10843.5	11272	13821.7	12756.3	13876.6	11776.2	14671.3	12559.4	17040.9	15860.5	13845.1	12515.1
														Ca1_sr8	10885.2	10988.4	13273.8	12640.8	13660.1	11731.8	14722.3	12471.4	17653.8	16058.7	14381.9	13078.8
														Ca1_sr9	10328.1	10891.3	12643.7	12204.3	13225.7	11403.6	14513.1	12254	17289.4	16984.5	13481.8	12906.3
														Ca1_sr10	8898.57	9421.39	12057.5	10383.4	11860.9	9850.04	12460.1	10974.9	15936.8	16699.1	12689.9	11599.6

## Sheet: P56
Radial																									Tangential
Density																									Density
region	CFS0047	CFS0048	CFS0049	CFS0052	CFS0055	CFS0056	CFS0062	CFS0063	CFS0066	CFS0069	CFS0070	CFS0153	CFS0154	CFS0157	CFS0041	CFS0051	CFS0058	CFS0059	CFS0067	CFS0156	CFS0162	CFS0164	CFS0178		region	CFS0047	CFS0048	CFS0049	CFS0052	CFS0055	CFS0056	CFS0062	CFS0063	CFS0066	CFS0069	CFS0070	CFS0153	CFS0154	CFS0157	CFS0041	CFS0051	CFS0058	CFS0059	CFS0067	CFS0156	CFS0162	CFS0164	CFS0178
CA1_sr1	134.299	107.915	89.9654	101.644	118.728	144.464	123.594	153.33	141.544	111.159	116.998	113.538	105.32	86.6133	131.488	122.621	99.9135	128.352	152.033	56.2284	97.3183	97.3183	68.3391		CA1_sr1	138.733	128.028	95.5882	108.78	117.323	155.277	119.377	156.791	144.031	92.3443	129.866	115.593	108.023	60.5536	138.949	131.596	109.321	137.76	163.062	57.526	97.5346	94.9394	69.2042
CA1_sr2	149.654	118.296	106.401	114.836	123.27	161.224	134.299	166.847	154.196	109.429	131.92	119.702	114.619	93.9663	147.924	136.678	108.348	141.436	166.955	68.4472	110.078	108.348	82.3962		CA1_sr2	148.789	123.702	103.049	111.375	121.215	156.142	120.675	164.36	151.6	100.562	133.867	112.24	109.429	19.4637	143.382	138.192	108.672	138.841	163.711	63.4732	108.348	104.022	77.2059
CA1_sr3	147.708	115.268	103.157	114.511	122.189	160.143	131.92	166.955	151.06	107.483	133.867	115.484	110.51	95.8045	145.437	134.84	106.726	138.625	169.983	71.2587	111.375	110.51	84.9913		CA1_sr3	142.734	122.189	113.862	114.836	121.54	158.953	126.081	164.468	148.14	102.292	134.516	121.324	108.997	0.648789	138.192	137.111	106.401	139.057	165.117	63.3651	104.239	105.32	81.0986
CA1_sr4	136.786	111.808	96.0208	106.293	120.458	149.654	121.756	158.737	143.166	105.753	127.487	111.375	107.05	91.3711	135.597	126.081	102.941	133.434	162.305	68.5554	106.401	106.834	81.0986		CA1_sr4	143.382	118.296	121.324	110.943	122.405	156.683	123.811	165.117	152.141	110.402	129.109	118.945	109.862	1.94637	142.517	134.732	108.997	141.436	165.766	67.1497	106.834	108.78	81.5311
																									Ca1_sr5	145.329	113.322	122.405	110.186	121.324	155.709	126.838	165.657	150.627	110.294	128.893	117.431	110.51	38.2785	143.815	133.218	106.834	142.085	164.144	65.5277	111.7	107.915	83.045
																									Ca1_sr6	142.085	106.942	70.5017	113.106	119.269	155.385	128.244	162.846	152.033	114.728	128.785	111.375	109.862	33.737	144.68	128.46	102.076	138.084	166.955	70.1773	107.266	108.78	82.1799
																									Ca1_sr7	143.274	104.239	68.1228	110.078	121.972	152.465	134.083	161.224	146.951	110.943	130.407	104.671	110.078	35.6834	140.787	129.758	100.995	136.029	165.874	70.1773	108.131	106.185	81.6393
Size																									Ca1_sr8	137.327	110.943	62.7163	104.455	121.54	155.169	136.678	161.873	143.815	109.645	131.92	114.728	111.159	35.8997	139.273	131.812	101.86	135.381	164.792	70.2855	111.916	110.727	80.558
region	CFS0047	CFS0048	CFS0049	CFS0052	CFS0055	CFS0056	CFS0062	CFS0063	CFS0066	CFS0069	CFS0070	CFS0153	CFS0154	CFS0157	CFS0041	CFS0051	CFS0058	CFS0059	CFS0067	CFS0156	CFS0162	CFS0164	CFS0178		Ca1_sr9	134.083	108.348	44.0095	106.51	122.189	157.439	142.95	163.062	145.653	102.725	129.325	116.998	110.51	18.923	138.192	122.621	105.753	135.597	164.252	73.6375	110.727	112.132	82.2881
CA1_sr1	0.0794382	0.0887114	0.0834431	0.0793161	0.0831962	0.0794338	0.0813878	0.08087	0.0805011	0.085796	0.0840541	0.085554	0.0863977	0.0907571	0.0844765	0.0810925	0.0863784	0.0848156	0.0792812	0.0935848	0.0878793	0.089856	0.093646		Ca1_sr10	127.379	99.0484	68.4472	100.562	116.458	152.249	133.218	160.467	136.246	110.078	113.754	118.728	104.888	23.5727	127.379	114.619	100.454	124.351	162.413	65.5277	99.3728	100.995	71.3668
CA1_sr2	0.0797178	0.0883487	0.0825833	0.0796882	0.0832733	0.0797526	0.0811459	0.0806726	0.0805368	0.0863003	0.0837781	0.0858287	0.0865537	0.0908114	0.084604	0.0814237	0.0861684	0.0850693	0.0791903	0.0947111	0.0877778	0.0896114	0.0931901
CA1_sr3	0.0802271	0.0887396	0.0822282	0.0799329	0.0838526	0.0809351	0.0822778	0.0814601	0.0818108	0.0869009	0.0838011	0.0865742	0.0874724	0.0915382	0.0851088	0.0823281	0.0869767	0.0855134	0.0795725	0.0954565	0.0885927	0.0897916	0.0939859
CA1_sr4	0.0810537	0.0895691	0.083244	0.0801445	0.0844986	0.0814837	0.0823698	0.0823915	0.0821067	0.0867748	0.0843552	0.0873039	0.0883654	0.0927542	0.086483	0.0833728	0.0884445	0.0862239	0.080394	0.0975344	0.0887242	0.090208	0.0943764
																									Size
																									region	CFS0047	CFS0048	CFS0049	CFS0052	CFS0055	CFS0056	CFS0062	CFS0063	CFS0066	CFS0069	CFS0070	CFS0153	CFS0154	CFS0157	CFS0041	CFS0051	CFS0058	CFS0059	CFS0067	CFS0156	CFS0162	CFS0164	CFS0178
																									CA1_sr1	0.0780439	0.0850759	0.0838449	0.0780767	0.0813956	0.0794229	0.0818011	0.0805187	0.0795786	0.0844911	0.0834877	0.0841253	0.0856604	0.089509	0.0832561	0.0805979	0.0839038	0.0840085	0.0784378	0.0927955	0.0862514	0.0902817	0.0903609
																									CA1_sr2	0.0789422	0.0864801	0.0838076	0.0784316	0.0825749	0.0795091	0.0825186	0.0805316	0.0800212	0.0854106	0.0835043	0.0853427	0.0860778	0.0910104	0.0833831	0.0807901	0.085306	0.0839351	0.07938	0.093022	0.0871918	0.0910463	0.0907879
																									CA1_sr3	0.0795161	0.086702	0.0839639	0.0793975	0.0829795	0.0793784	0.0819025	0.0806537	0.0805302	0.0863546	0.0838381	0.0841809	0.0864654	0.091728	0.0849848	0.0816922	0.0860633	0.0847752	0.0789193	0.0937056	0.0883924	0.0908727	0.0914834
Intensity																									CA1_sr4	0.0800391	0.0883002	0.0822532	0.0796203	0.0831958	0.0806524	0.0819035	0.0811988	0.0802228	0.086513	0.0838565	0.0852329	0.0867301	0.0868102	0.0849007	0.0818577	0.0865127	0.085021	0.0793115	0.0934577	0.0885182	0.0893133	0.0925331
region	CFS0047	CFS0048	CFS0049	CFS0052	CFS0055	CFS0056	CFS0062	CFS0063	CFS0066	CFS0069	CFS0070	CFS0153	CFS0154	CFS0157	CFS0041	CFS0051	CFS0058	CFS0059	CFS0067	CFS0156	CFS0162	CFS0164	CFS0178		Ca1_sr5	0.0806058	0.0896387	0.0813099	0.0797945	0.0838762	0.0809719	0.0823163	0.0812917	0.0808574	0.086217	0.0847786	0.0857369	0.0874806	0.0889712	0.0850389	0.0828365	0.086688	0.0856275	0.0795189	0.095479	0.0883412	0.0896323	0.0927647
CA1_sr1	11767.3	8768.48	6554.65	10811.2	9921.53	15273.1	13732.2	17197.5	14229.8	12021.2	13136.1	8567.91	8567.91	7034.82	12330.8	10849.7	8258.79	13680.6	17309.4	6272.09	7423.56	7535.85	7059.59		Ca1_sr6	0.0810296	0.0899788	0.0810572	0.0810982	0.083688	0.0807755	0.0825103	0.0820472	0.0822936	0.0863619	0.0842934	0.0866685	0.0875774	0.0934375	0.0852124	0.082783	0.0876046	0.0865858	0.0799959	0.0956887	0.0885846	0.0898112	0.0941934
CA1_sr2	12611	9577.31	7938.26	11653.8	10878.5	16402.5	14820.7	18320.7	15026.7	12330.4	14093	9150.09	9150.09	7482.24	13455.3	11787.6	9035.55	15121.7	18650.7	6769.17	8160.78	8221.85	7809.57		Ca1_sr7	0.0804674	0.0905411	0.0807252	0.0803978	0.0843467	0.0808127	0.0820486	0.082555	0.0824825	0.0864833	0.0841495	0.0876208	0.0879899	0.0926417	0.0858132	0.0828923	0.088305	0.086119	0.0799758	0.095586	0.0886943	0.0906243	0.0943178
CA1_sr3	12894.7	9931.77	8270.35	12055.3	11047.4	17003.8	15400.1	19207.6	15451	12511.7	14369.1	9470.7	9470.7	7711.93	13925.2	12209.4	9523.94	15773.3	18829.1	6901.31	8633.95	8469.47	8180.16		Ca1_sr8	0.0808519	0.0896695	0.0808481	0.0804074	0.0843589	0.0809183	0.0817576	0.0825572	0.0823154	0.0875601	0.0840877	0.0870514	0.0877898	0.0923799	0.0861347	0.0827432	0.0884817	0.0865157	0.0798634	0.0964859	0.0882302	0.0881718	0.0948991
CA1_sr4	12770.8	9418.11	7745.65	11452.8	10858.9	16372.3	14714.3	18114.6	15230.2	12138.9	14014.7	9057.24	9057.24	7467.43	13545.9	12101.1	9410.62	15344.9	18201.7	6796.87	8481.23	8229.48	7834.1		Ca1_sr9	0.0807375	0.0897281	0.0908993	0.0801733	0.0844871	0.0807917	0.0809141	0.0813379	0.0820751	0.0866643	0.0844714	0.0868081	0.0876543	0.0866131	0.0855825	0.0820382	0.0872827	0.0857323	0.0796943	0.0966729	0.088595	0.0885052	0.0952993
																									Ca1_sr10	0.0803366	0.0883966	0.0871246	0.07938	0.0837722	0.0801899	0.0797329	0.0804296	0.0807692	0.0852796	0.0836457	0.0865166	0.0852249	0.0857096	0.084619	0.0815995	0.0870314	0.084672	0.0792375	0.0968097	0.0868218	0.0886411	0.0961214
																									Intensity
																									region	CFS0047	CFS0048	CFS0049	CFS0052	CFS0055	CFS0056	CFS0062	CFS0063	CFS0066	CFS0069	CFS0070	CFS0153	CFS0154	CFS0157	CFS0041	CFS0051	CFS0058	CFS0059	CFS0067	CFS0156	CFS0162	CFS0164	CFS0178
																									CA1_sr1	11331.2	8612	8054.27	9969.45	9476.33	14042.4	12256.4	16290	12894.5	10781	12412.9	7573.23	7194.04	6592.96	11673	10580.6	8006.15	13462.3	16286.6	5895.68	7013.88	7328.7	6169.06
																									CA1_sr2	12046.6	9044.81	8530.54	11112.9	10122.2	15110.4	13395.1	16832.5	14243.8	10390.1	13112.1	8120.06	7785.12	4680.97	12549	11331.6	8474.87	14139.1	17199.1	6186	7812.91	8212.95	6974.27
																									CA1_sr3	12463.9	9252.39	10345.8	11248.5	10696.1	15817.4	13910.3	17343.3	14729.3	10518.7	13717	8373.99	8060.42	3713.77	12803.9	11830.1	8571.23	14594.5	17720.8	6340.78	8139.38	8482.76	7432.52
																									CA1_sr4	12531.1	9514.1	10094.3	11633	10509.7	16308.9	14189	18358.4	15461.9	12822.5	13784.6	8642.77	8283.56	3634.35	13369.9	12035.6	9129.46	15366	18542.6	6641.09	8236.43	7970.25	7674.4
																									Ca1_sr5	13007.6	9810.89	9032.88	11912.2	10783.4	16668.6	14543.1	18634.1	15659.3	13631.8	14669	9162.59	8593.21	4716.02	13881.1	11866.4	9299.6	15773	18679.9	6751.54	8613.55	8301.16	7929.3
																									Ca1_sr6	13005.6	10145.8	7613.39	11842.4	10703.8	16839.5	15021.5	19110.5	15541	13757.4	14737.9	9290.52	8666	4741.8	13959	12056.3	9379	15850.9	19224.3	6908.63	8398.64	8537.19	8046.55
																									Ca1_sr7	12836.5	10014.1	6930.58	12154.7	11445.6	16797	15897.1	19573.1	15513.4	12937.2	14977.8	9486.48	9036.14	4818.46	14267	12191.9	9394.66	15616.7	19564.1	7041.63	8311.43	8549.62	8094.31
																									Ca1_sr8	12501.3	9385.38	5783.04	11713.5	11218.3	17030.8	16186.9	19348.3	15655.4	12323.4	14765.5	9902.44	8984.41	4949.47	14124.7	12213.2	9532.18	15451.8	19433.8	6972.96	8392.27	8009.45	7974.63
																									Ca1_sr9	12411.9	9270.31	6078.96	11226.7	10758.6	16820	16031.4	18898.6	15165.5	9901.27	13846	9528.44	8689.18	3868.9	13429.7	11700.9	9371.26	15535.5	18701.9	7096.16	8481.23	7594.75	8083.33
																									Ca1_sr10	12049.9	8316.41	6046.82	9962.95	9765.97	14855.2	14742.8	16703	13486.9	9413.99	12041.7	9090.05	7506.03	3975.83	12060.7	9902.36	8643.02	13430.2	17081.5	6511.45	7328.65	7012.86	7284
