# Supplementary material for: Developmental disruption and restoration of brain synaptome architecture in the murine Pax6 neurodevelopmental disease model
Source: Nat Commun. 2022 Nov 11;13:6836. doi: 10.1038/s41467-022-34131-w (PMC9652404; doi:10.1038/s41467-022-34131-w)
Supplement: Supplementary file 18 — Supplementary Dataset 15 [file 41467_2022_34131_MOESM18_ESM.xlsx]

## Sheet: P1
Radial											Tangential
Density											Density
region	CFS0195	CFS0198	CFS0104	CFS0160	CFS0163	CFS0193	CFS0105	CFS106	CFS0109		region	CFS0195	CFS0198	CFS0104	CFS0160	CFS0163	CFS0193	CFS0105	CFS106	CFS0109
CA1_sr1	9.08304	7.35294	59.1479	63.5813	64.4464	13.192	63.1488	50.173	14.0571		CA1_sr1	14.7059	25.4109	60.2292	50.173	61.8512	17.301	69.2042	58.8235	28.5467
CA1_sr2	15.7872	6.05536	51.9031	65.9602	57.3097	20.545	67.2578	53.8495	24.5458		CA1_sr2	12.2189	18.7067	59.2561	36.8728	62.5	23.1401	65.0952	65.3114	14.2734
CA1_sr3	17.301	6.92042	54.8227	60.1211	60.4455	25.7353	58.8235	55.1471	25.0865		CA1_sr3	10.2725	20.3287	53.2007	34.6021	63.6894	19.8962	59.4723	55.3633	18.7067
CA1_sr4	17.301	5.62284	53.2007	58.1747	51.6869	26.8166	58.6073	51.2543	24.0052		CA1_sr4	16.0035	30.4931	55.2552	35.8997	64.2301	19.0311	60.6618	54.282	19.8962
											Ca1_sr5	17.301	25.0865	55.1471	37.5216	64.4464	17.9498	66.1765	60.1211	23.3564
Size											Ca1_sr6	16.0035	26.3841	57.7422	41.1981	66.609	16.6522	55.1471	58.8235	15.5709
region	CFS0195	CFS0198	CFS0104	CFS0160	CFS0163	CFS0193	CFS0105	CFS106	CFS0109		Ca1_sr7	19.3555	24.2215	50.2811	48.6592	61.5268	19.4637	59.7967	49.5242	21.3019
CA1_sr1	0.0894716	0.0882579	0.109269	0.120937	0.101832	0.0921663	0.0949422	0.119428	0.090594		Ca1_sr8	21.0856	24.4377	51.4706	40.0087	56.1202	17.5173	57.0934	53.5251	17.0848
CA1_sr2	0.0905071	0.0890691	0.108486	0.111744	0.102321	0.0909949	0.0938576	0.114089	0.0920098		Ca1_sr9	17.301	26.3841	51.3625	39.2517	58.391	26.3841	67.0415	43.4689	20.9775
CA1_sr3	0.096154	0.088382	0.104973	0.110949	0.100915	0.0920955	0.0973338	0.109818	0.0924786		Ca1_sr10	18.3824	21.6263	52.3356	36.981	56.1202	19.8962	61.4187	50.2811	26.1678
CA1_sr4	0.0959138	0.089489	0.103001	0.123747	0.101269	0.0899178	0.0954591	0.109339	0.0925945
											Size
Intensity											region	CFS0195	CFS0198	CFS0104	CFS0160	CFS0163	CFS0193	CFS0105	CFS106	CFS0109
region	CFS0195	CFS0198	CFS0104	CFS0160	CFS0163	CFS0193	CFS0105	CFS106	CFS0109		CA1_sr1	0.0949032	0.0867569	0.0995568	0.137805	0.104786	0.0899911	0.0956383	0.113908	0.0944531
CA1_sr1	7220.82	8318	15488.3	13794.3	16195.4	8101.73	13033.4	15074.5	8177.18		CA1_sr2	0.0966741	0.0860606	0.104622	0.15489	0.100054	0.0906555	0.0984324	0.108426	0.0928301
CA1_sr2	7560.18	8558.72	17023.4	15773.7	17970	9001.74	14269.2	16178	8626.35		CA1_sr3	0.0937182	0.0880684	0.108149	0.158363	0.101031	0.0946424	0.0959715	0.105172	0.092657
CA1_sr3	7896.75	8523.57	18388.7	16988.3	19314.4	9710.39	15244.5	17698.2	9132.58		CA1_sr4	0.0927733	0.0891951	0.110774	0.148006	0.104508	0.0914245	0.0956405	0.111651	0.0943955
CA1_sr4	7921.22	8401.31	18343.3	14669.7	17994.9	9611.21	15873.3	17564.5	9048.72		Ca1_sr5	0.0912319	0.08763	0.107383	0.144803	0.0990084	0.0888838	0.0947548	0.107848	0.0920326
											Ca1_sr6	0.0898547	0.0856316	0.105068	0.163743	0.10123	0.0913416	0.0957745	0.101465	0.0965334
											Ca1_sr7	0.0891651	0.0861976	0.110262	0.144944	0.101527	0.0911921	0.0972021	0.114337	0.088974
											Ca1_sr8	0.0898224	0.0871624	0.1077	0.138268	0.109419	0.092512	0.0975385	0.104039	0.0908528
											Ca1_sr9	0.0909459	0.0886642	0.108733	0.144004	0.102027	0.0937146	0.0935546	0.117864	0.0898873
											Ca1_sr10	0.0902708	0.0890433	0.100719	0.145682	0.101799	0.0915746	0.0949307	0.115601	0.090552
											Intensity
											region	CFS0195	CFS0198	CFS0104	CFS0160	CFS0163	CFS0193	CFS0105	CFS106	CFS0109
											CA1_sr1	7790.84	8062.9	17536.3	11159.1	16658.6	9294.49	15424.2	18379.6	9474.66
											CA1_sr2	7546.95	7768.95	17928.1	10776.2	17693.5	9545.66	15285.4	18507.8	9175.96
											CA1_sr3	7686.42	7506.92	16827.6	10305.4	17342.1	9159.77	15627.4	19535.8	8684.79
											CA1_sr4	7667.11	7768.96	17655.6	9507.04	18376.9	9599	14022.8	17837.5	9217.17
											Ca1_sr5	7635.02	8031.71	16381	10182.8	17996.3	8856.55	14481.3	17865.9	9189.12
											Ca1_sr6	7469.02	8020.54	17179.5	10966.2	17876	8202.96	15087.6	16925	8899.64
											Ca1_sr7	7666.04	8040.72	15952	11585.2	17194.7	8464.97	14697.9	16169.8	8900.26
											Ca1_sr8	7506.94	7999.73	16939.8	11522.5	15695.5	8831.93	14451.3	18439.7	8519.82
											Ca1_sr9	7157.64	8408.74	15458.1	11078	16359.9	10174.5	14060.4	16565.9	8414.18
											Ca1_sr10	7206.45	8041.87	17261.5	11712.3	16506.5	9543.17	14418.4	16877.2	8470.55

## Sheet: P7
Radial															Tangential
Density															Density
region	CFS0074	CFS0075	CFS0076	CFS0077	CFS0078	CFS0079	CFS0125	CFS0136	CFS0042	CFS0043	CFS0046	CFS0072	CFS0073		region	CFS0074	CFS0075	CFS0076	CFS0077	CFS0078	CFS0079	CFS0125	CFS0136	CFS0042	CFS0043	CFS0046	CFS0072	CFS0073
CA1_sr1	48.4429	58.391	50.6055	69.4204	48.3348	47.1453	39.3599	35.2509	39.5761	30.0606	24.7621	66.3927	26.3841		CA1_sr1	48.6592	69.2042	60.6618	67.6903	51.3625	48.7673	47.7941	36.5484	38.9273	29.7362	29.1955	63.6894	23.2483
CA1_sr2	48.0104	62.9325	62.2837	70.8261	59.4723	52.9844	47.7941	45.9559	47.1453	33.3045	32.0069	67.474	36.5484		CA1_sr2	46.064	62.0675	56.769	69.4204	51.3625	47.2535	44.1176		34.8183	28.5467	29.4118	65.2033	30.7093
CA1_sr3	47.5779	57.526	61.8512	66.0683	59.6886	49.0917	46.2803	40.0087	39.468	34.3858	36.1159	65.3114	36.224		CA1_sr3	45.4152	59.9048	52.9844	67.5822	52.9844	45.5234	41.955	36.7647	34.8183	29.3036	35.0346	64.8789	28.763
CA1_sr4	55.904	64.2301	59.2561	71.0424	51.795	49.9567	47.5779	36.7647	40.6574	32.4394	34.8183	64.8789	34.2777		CA1_sr4	47.1453	57.8503	55.904	66.1765	57.0934	46.8209	43.0363	38.0623	38.4948	30.7093	33.9533	62.2837	28.1142
															Ca1_sr5	48.4429	58.2829	56.8772	67.2578	55.6877	43.6851	42.8201	40.5493	45.9559	34.0614	31.3581	65.2033	26.6003
Size															Ca1_sr6	51.9031	59.6886	57.0934	74.1782	54.7145	47.5779	44.9827	41.955	45.8478	33.737	30.7093	63.1488	34.8183
region	CFS0074	CFS0075	CFS0076	CFS0077	CFS0078	CFS0079	CFS0125	CFS0136	CFS0042	CFS0043	CFS0046	CFS0072	CFS0073		Ca1_sr7	52.7682	59.2561	60.7699	75.4758	54.3901	52.4438	50.173	41.8469	48.551	31.4663	30.2768	65.2033	39.9005
CA1_sr1	0.110893	0.103316	0.105651	0.11588	0.104441	0.10589	0.0991101	0.100295	0.0992492	0.0974298	0.101649	0.114406	0.101463		Ca1_sr8	50.173	61.9593	62.2837	73.3131	58.6073	56.5528	49.9567	40.1168	54.7145	35.6834	35.2509	67.1497	42.7119
CA1_sr2	0.107281	0.0992932	0.101325	0.111027	0.102272	0.102821	0.0951872	0.097461	0.0961016	0.0963465	0.102116	0.111567	0.0985719		Ca1_sr9	49.7405	67.474	61.4187	70.6099	61.3106	57.7422	51.6869		55.1471	35.5753	33.3045	69.2042	45.7396
CA1_sr3	0.105833	0.0984343	0.099813	0.109998	0.0993055	0.101784	0.0937566	0.0948563	0.0962416	0.0956332	0.0994178	0.111266	0.0967558		Ca1_sr10	51.6869	63.5813	65.3114	70.1773	64.5545	57.526	48.7673	37.846	46.9291	41.09	36.3322	71.3668	48.8754
CA1_sr4	0.103171	0.0969236	0.100006	0.110457	0.0997899	0.102525	0.0938174	0.0944468	0.0970108	0.095094	0.0997846	0.111764	0.097506
															Size
Intensity															region	CFS0074	CFS0075	CFS0076	CFS0077	CFS0078	CFS0079	CFS0125	CFS0136	CFS0042	CFS0043	CFS0046	CFS0072	CFS0073
region	CFS0074	CFS0075	CFS0076	CFS0077	CFS0078	CFS0079	CFS0125	CFS0136	CFS0042	CFS0043	CFS0046	CFS0072	CFS0073		CA1_sr1	0.109958	0.101101	0.0999123	0.111783	0.103154	0.0991025	0.0916578	0.0969707	0.0974938	0.0948321	0.103121	0.11118	0.0988701
CA1_sr1	18250.7	19945.9	19015.6	26088.8	16509.5	14899.7	12249.5	8042.06	7866.94	9467.24	7342.31	23268.9	7800.26		CA1_sr2	0.10839	0.101691	0.101535	0.113491	0.10171	0.103936	0.0955984		0.0979057	0.0950323	0.100444	0.112176	0.0995573
CA1_sr2	17566.6	20425.9	19100.8	26015	17042.7	14562.1	11600.8	7778.04	7205.22	9379.48	7262.75	23888.5	7600.36		CA1_sr3	0.107993	0.100752	0.101257	0.11307	0.100766	0.106896	0.09413	0.0988211	0.0984591	0.0968152	0.0989572	0.112065	0.0983229
CA1_sr3	16987.6	19205.2	18394.8	26075.9	16600.2	14030	11169.2	7686.04	7006.62	9139.93	7267.77	23306.3	7502.27		CA1_sr4	0.106447	0.102107	0.10047	0.114218	0.100341	0.104165	0.0957202	0.0965627	0.0985958	0.0948179	0.0994497	0.114561	0.0974428
CA1_sr4	18032.6	18793.1	17784.8	26301.7	16127	14064.2	11505.9	7336.72	7429.32	9231.11	7327.84	23265.2	7566.15		Ca1_sr5	0.108375	0.102214	0.103076	0.115475	0.102102	0.10549	0.0944007	0.0953528	0.0985973	0.0948614	0.0997105	0.112917	0.098196
															Ca1_sr6	0.107187	0.0992153	0.102525	0.110708	0.0998793	0.104847	0.0972465	0.0968866	0.0966872	0.0965047	0.10003	0.115053	0.101068
															Ca1_sr7	0.107367	0.0992125	0.101562	0.114264	0.103233	0.103283	0.0978393	0.0967741	0.0970772	0.0980684	0.10057	0.112686	0.0977308
															Ca1_sr8	0.108448	0.10001	0.101833	0.110737	0.102941	0.102548	0.097328	0.0968588	0.0965012	0.0985264	0.101907	0.114994	0.0991255
															Ca1_sr9	0.106542	0.0970671	0.10257	0.113167	0.101187	0.102544	0.0965883		0.0993154	0.097931	0.100907	0.111961	0.0991152
															Ca1_sr10	0.107263	0.0966643	0.100419	0.113506	0.0988656	0.10148	0.0972081	0.0982001	0.0969665	0.0969937	0.101287	0.110255	0.0976222
															Intensity
															region	CFS0074	CFS0075	CFS0076	CFS0077	CFS0078	CFS0079	CFS0125	CFS0136	CFS0042	CFS0043	CFS0046	CFS0072	CFS0073
															CA1_sr1	18064.5	20938	18374.1	26132	17451.8	13758.3	10511.5	7965.43	7625.68	9227.83	7380.73	22969.7	7262.95
															CA1_sr2	17509.7	19941.9	18554.4	26719.9	16734.9	13874.9	11094.3		7553.39	9492.96	7211.97	22788.4	7487.85
															CA1_sr3	16715.7	20262	17935.2	25588.7	15968.3	13985.9	11094.3	7519.32	7418.98	9360.95	7334.94	22802.7	7552.96
															CA1_sr4	17187.9	19522.5	17836.4	25095.5	16196.9	14204.3	11352.3	7665.3	7592.94	9093.46	7101.58	22518.2	7492.13
															Ca1_sr5	17732.4	19734.1	18424.7	26079.7	16252.1	13908.1	11472.6	7678.93	7539.24	9354.28	7269.3	23114.9	7636.36
															Ca1_sr6	17516.3	19418.3	18448	26091.8	16478.4	14019.1	11942.1	7797.49	7400.93	9467.92	7275.29	23476	7622.95
															Ca1_sr7	17618.6	20452.8	19732.2	26119.4	16763.9	14672.6	12216.7	7684.52	7699.54	9529.45	7292.9	24098.7	7612.79
															Ca1_sr8	17997.7	20515.1	19389.1	27328.9	17179	15245.8	12625.2	7735.18	7671.94	9745.62	7389.34	24476.5	7889.85
															Ca1_sr9	18169.3	20369.2	19631.4	26192.5	17842.8	15448.8	12898.7		7870.62	9412.68	7554.37	24748	8063.79
															Ca1_sr10	18403.1	20642.5	19177.8	25069	17525.1	15295.4	12982.3	7971.66	7834.43	9259.13	7661.45	25019	7923.76

## Sheet: P14
Radial															Tangential
Density															Density
region	CFS0129	CFS0130	CFS0132	CFS0133	CFS0134	CFS0135	CFS0128	CFS0131	CFS0180	CFS0190	CFS0212	CFS0214	CFS0215		region	CFS0129	CFS0130	CFS0132	CFS0133	CFS0134	CFS0135	CFS0128	CFS0131	CFS0180	CFS0190	CFS0212	CFS0214	CFS0215
CA1_sr1	145.869	125.216	118.62	129.758	140.571	129.325	97.1021	125.757	86.0727	91.9118	134.624	135.164	161.008		CA1_sr1	143.49		115.268	125.757	144.031	124.351	116.566		118.08	83.045	140.355	142.301	163.062
CA1_sr2	155.709	136.246	133.11	142.95	150.087	141.22	118.62	136.462	109.213	102.076	149.005	149.005	168.361		CA1_sr2	146.734		120.026	131.812	146.086	126.081	118.512		113.322	99.481	140.679	140.355	161.116
CA1_sr3	153.979	138.192	126.081	142.517	145.112	136.678	110.294	138.408	110.294	99.481	147.275	147.924	168.361		CA1_sr3	145.329		122.621	141.652	138.841	119.81	123.702		115.917	102.076	137.327	139.273	165.874
CA1_sr4	142.085	128.352	116.349	126.946	139.273	136.57	118.296		102.509	96.0208	136.894	141.436	157.007		CA1_sr4	147.059		123.378	134.516	142.517	131.704	111.7	130.839	119.377	91.5874	145.761	143.166	164.792
															Ca1_sr5	149.221		127.595	138.625	142.625	133.218	111.808	134.299	91.6955	89.8573	147.275	142.95	166.522
Size															Ca1_sr6	150.843		128.46	140.138	143.166	136.246	104.022	133.759	80.8824	91.1548	145.978	142.301	168.685
region	CFS0129	CFS0130	CFS0132	CFS0133	CFS0134	CFS0135	CFS0128	CFS0131	CFS0180	CFS0190	CFS0212	CFS0214	CFS0215		Ca1_sr7	154.844		128.568	140.138	145.329	133.975	95.372	134.407	98.1834	95.1557	143.382	146.626	166.847
CA1_sr1	0.100332	0.101282	0.0949913	0.0936989	0.0986421	0.0956809	0.0957501	0.1092	0.0944739	0.0949114	0.0924461	0.091549	0.0972332		Ca1_sr8	155.277	127.163	125.216	142.95	149.654	136.57	83.2612	125.757	104.671	93.6419	143.815	147.708	167.388
CA1_sr2	0.0978611	0.0999024	0.0920246	0.0908841	0.0973353	0.0935569	0.0926644	0.104886	0.0933554	0.0924179	0.0906253	0.0889462	0.0957229		Ca1_sr9	159.602	131.704	121.54	139.706	146.843	142.085	65.0952		106.942	102.076	141.003	141.328	162.197
CA1_sr3	0.0955307	0.0981311	0.0919351	0.0899405	0.095633	0.0928657	0.0928156	0.104726	0.0921161	0.092005	0.0902519	0.0891251	0.0951248		Ca1_sr10	149.654	129.974	120.891	131.596	147.275	135.813	45.199		87.3702	100.238	132.785	137.651	152.357
CA1_sr4	0.0967958	0.0970092	0.0929873	0.0904573	0.0955467	0.092942	0.0941905		0.0927193	0.0915431	0.0915959	0.0896145	0.0955139
															Size
Intensity															region	CFS0129	CFS0130	CFS0132	CFS0133	CFS0134	CFS0135	CFS0128	CFS0131	CFS0180	CFS0190	CFS0212	CFS0214	CFS0215
region	CFS0129	CFS0130	CFS0132	CFS0133	CFS0134	CFS0135	CFS0128	CFS0131	CFS0180	CFS0190	CFS0212	CFS0214	CFS0215		CA1_sr1	0.0959832		0.0938265	0.0927121	0.0950081	0.0947675	0.0948375		0.0938423	0.0949575	0.0898184	0.0894076	0.0946484
CA1_sr1	37001.1	33187.2	24780	24573.5	33390.5	21370.1	18118.2	42893	15416.5	19206.6	21165.7	23711.1	21368.1		CA1_sr2	0.0990144		0.0936316	0.0908901	0.0958192	0.0943631	0.0939191		0.0949601	0.0933127	0.091228	0.0900362	0.0963398
CA1_sr2	36928.4	32945.4	25721.4	25489.2	33888	21823	18481.1	43575.6	16212	19010.6	22078.6	24575.1	22698.3		CA1_sr3	0.097949		0.0931499	0.0902873	0.0976099	0.0950858	0.0955521		0.093933	0.092925	0.0907925	0.0898574	0.0955968
CA1_sr3	36028.9	33528.5	24193.6	24053.6	32429.3	20512	17393	43024.7	15827.3	18668.7	20899.8	23941.1	22587.5		CA1_sr4	0.0982396		0.0927356	0.0914063	0.0957418	0.09328	0.0933845	0.108068	0.0942	0.09209	0.0905072	0.0899457	0.0958364
CA1_sr4	35520.5	32363.1	22501.4	22995.6	31440.2	20446.8	16722.2		14902.7	17884.6	19222.8	22424.7	21133.7		Ca1_sr5	0.0969492		0.0919805	0.0908074	0.095825	0.0934769	0.0926751	0.106393	0.0920492	0.093086	0.0906173	0.0901763	0.095987
															Ca1_sr6	0.0983801		0.0925135	0.0902947	0.0959595	0.094459	0.0926224	0.105866	0.0925261	0.0930642	0.0904612	0.0900021	0.0955274
															Ca1_sr7	0.0967797		0.0925681	0.0909829	0.096376	0.0934052	0.0933009	0.104724	0.0928365	0.093241	0.0915824	0.0900106	0.0969367
															Ca1_sr8	0.0975276	0.102658	0.0930554	0.0906146	0.0980626	0.0948567	0.0942075	0.111086	0.0932992	0.0931226	0.0917169	0.0898048	0.096432
															Ca1_sr9	0.0974023	0.100294	0.0935306	0.0893166	0.0994245	0.0949625	0.0987293		0.0926975	0.0921384	0.091771	0.0902614	0.0960625
															Ca1_sr10	0.0959951	0.0981379	0.093264	0.089939	0.0982389	0.0937817	0.104151		0.0933854	0.0927953	0.0912611	0.0886943	0.0947726
															Intensity
															region	CFS0129	CFS0130	CFS0132	CFS0133	CFS0134	CFS0135	CFS0128	CFS0131	CFS0180	CFS0190	CFS0212	CFS0214	CFS0215
															CA1_sr1	35828.7		21591.1	22287.9	31038.3	20371.5	17553.3		15414.5	17733.2	19223.9	22147	20508.7
															CA1_sr2	36527.5		22599.4	23968.9	32404.9	20183.9	18256.8		16110.8	18761.7	20025.5	22618.4	21185.3
															CA1_sr3	36748.3		23349.5	24286.9	30814.2	19446.8	17945.2		16280.6	18950.9	20084	22646.5	21534
															CA1_sr4	36512.7		23643	24033.4	32293.8	20110.7	17367.1	42864.8	16739.6	18247.7	20610.1	22846.6	21415.5
															Ca1_sr5	36353.4		23703.6	24251	32134.6	20931.8	17711.3	43270.7	15334.7	18044.6	20543.2	23693.9	21620.2
															Ca1_sr6	36105.6		24286.9	24349.1	33166.9	21114.4	18287.1	43477.4	14465.3	17928.4	21346	24481.4	21980
															Ca1_sr7	36255.7		24978.5	24218.5	32547.5	20406.7	17889.2	43508.1	15225.9	18845.9	21083.1	24041.8	22396
															Ca1_sr8	36434.1	33858.5	25713.3	24897.6	34075.4	21660.3	17771.4	42593.7	15496.1	19310.3	21736.9	25640.6	22998.2
															Ca1_sr9	36386.3	33149.7	27074.3	23941.8	34589.7	21995.3	16358		15992.7	19728	21502.4	24139.4	22966
															Ca1_sr10	35312.5	32814.2	26589.8	23841.4	34840.9	21668.2	15291.8		14716.5	19091.9	20254.6	22582.8	22075.6

## Sheet: P21
Radial
Density
region	CFS0172	CFS0202	CFS0206	CFS0224	CFS0225	CFS0226	CFS0227	CFS0200	CFS0197	CFS0196	CFS0201	CFS0204	CFS0182	CFS0199	CFS0184
CA1_sr1	138.625	139.273	108.131	146.843	156.791	157.548	140.571	119.81	151.6	153.33	151.384	106.51	152.249	150.627	153.006
CA1_sr2	148.14	155.385	125.649	158.737	168.361	170.415	152.465	136.029	160.683	160.683	165.009	121.107	166.306	162.522	163.279
CA1_sr3	146.843	155.493	125.108	157.872	166.09	170.848	156.358	137.219	159.602	161.224	159.602	112.889	166.522	158.953	163.062
CA1_sr4	136.678	145.112	115.484	150.411	158.196	160.035	144.247	122.405	152.033	151.168	147.708	108.023	153.33	146.951	149.654
																	Tangential
Size																	Density
region	CFS0172	CFS0202	CFS0206	CFS0224	CFS0225	CFS0226	CFS0227	CFS0200	CFS0197	CFS0196	CFS0201	CFS0204	CFS0182	CFS0199	CFS0184		region	CFS0172	CFS0202	CFS0206	CFS0224	CFS0225	CFS0226	CFS0227	CFS0200	CFS0197	CFS0196	CFS0201	CFS0204	CFS0182	CFS0199	CFS0184
CA1_sr1	0.0947472	0.0941657	0.106954	0.0960753	0.0945757	0.100259	0.0968944	0.101054	0.0924231	0.0966506	0.0965602	0.0969156	0.0962929	0.100267	0.094575		CA1_sr1	131.272	144.247	115.268	151.168	160.683	159.17	141.869		148.789	149.438	146.626	103.482	161.548	148.897	152.682
CA1_sr2	0.0927772	0.0929862	0.104363	0.0950478	0.0929715	0.097902	0.0959169	0.100051	0.0914497	0.0957879	0.095076	0.0974024	0.0941319	0.0977603	0.0935505		CA1_sr2	140.138	145.978	120.026	152.898	162.846	167.496	151.168		153.006	162.846	158.521	106.618	159.17	149.005	158.304
CA1_sr3	0.0918224	0.0924141	0.103334	0.093779	0.0926184	0.0972762	0.0949865	0.0989812	0.0912243	0.0944979	0.0947757	0.0974579	0.094112	0.0978382	0.0919616		CA1_sr3	144.68	135.597	115.052	153.547	167.388	168.901	151.276		148.14	161.332	159.386	116.782	162.089	155.277	160.683
CA1_sr4	0.092169	0.0918779	0.104234	0.0941192	0.092173	0.0981913	0.0955888	0.0991361	0.0924262	0.094574	0.0951066	0.0979483	0.094607	0.0978664	0.0924025		CA1_sr4	147.708	147.383	139.273	156.791	167.171	170.848	148.14		159.494	160.792	157.223	120.458	160.792	158.737	159.602
																	Ca1_sr5	145.761	155.926	123.702	155.169	167.171	165.441	152.033	114.511	158.088	158.521	153.979	121.972	156.574	155.385	161.332
Intensity																	Ca1_sr6	144.68	154.628	119.053	154.628	163.603	167.82	153.006	136.57	159.602	158.737	158.196	116.782	161.981	156.25	159.061
region	CFS0172	CFS0202	CFS0206	CFS0224	CFS0225	CFS0226	CFS0227	CFS0200	CFS0197	CFS0196	CFS0201	CFS0204	CFS0182	CFS0199	CFS0184		Ca1_sr7	144.247	151.492	114.403	153.547	161.765	160.683	155.926	129.109	158.196	160.035	159.494	110.294	163.062	156.899	162.413
CA1_sr1	29697.6	29349.4	32871.9	22132.5	25215	24721.9	21323.1	19956	25133.8	21896.8	22640.3	19256.7	21997.2	26093	20322.9		Ca1_sr8	146.41	151.708	115.917	156.791	158.521	162.63	153.33	133.867	157.656	157.223	161.548	120.242	164.792	161.116	157.872
CA1_sr2	30930.1	31907.1	34757.5	23733	27186.9	27330.7	23033.1	20945.5	26188	22839.6	23866.3	21889.6	23277.2	27346.9	21091.1		Ca1_sr9	144.031	148.14	116.349	157.007	164.36	163.495	150.303	125.649	161.116	159.386	159.386	121.107	157.872	160.9	161.44
CA1_sr3	30311.9	31890.5	34081.4	22783.9	25869	26361.8	23075.3	20290.1	25487.1	22075.6	23012.9	19949.9	23266.8	26795.3	20687.1		Ca1_sr10	134.948	138.408	93.3175	149.654	153.547	154.412	140.787	120.242	149.438	152.682	142.517	106.618	148.14	151.6	145.978
CA1_sr4	28744.7	30102.4	32852.8	21432.9	24247.6	24317.8	21928	19426.4	24495.4	21093.5	21342	18925	21752.3	25248	18966.5
																	Size
																	region	CFS0172	CFS0202	CFS0206	CFS0224	CFS0225	CFS0226	CFS0227	CFS0200	CFS0197	CFS0196	CFS0201	CFS0204	CFS0182	CFS0199	CFS0184
																	CA1_sr1	0.093118	0.0918779	0.102494	0.0948508	0.0936336	0.098237	0.0959679		0.0930717	0.0935606	0.0941774	0.0965337	0.0948619	0.0989109	0.0936161
																	CA1_sr2	0.0925747	0.0917882	0.104009	0.0949749	0.0934054	0.0982307	0.0948693		0.0923344	0.0939471	0.0936304	0.0986705	0.0944642	0.099593	0.0938099
																	CA1_sr3	0.0930343	0.0919054	0.102523	0.0952675	0.0911508	0.0971035	0.0949367		0.0921258	0.0946915	0.0958858	0.0981561	0.0944557	0.0994361	0.0944411
																	CA1_sr4	0.0924089	0.0928812	0.105321	0.0955446	0.0919584	0.0985621	0.096105		0.0922754	0.0957771	0.0963306	0.09813	0.0954076	0.0977895	0.0931328
																	Ca1_sr5	0.0933291	0.093786	0.10468	0.0949449	0.0923937	0.0986707	0.0968539	0.100996	0.0918785	0.0957946	0.0959832	0.0976484	0.0954863	0.0978695	0.0940416
																	Ca1_sr6	0.0935182	0.0931753	0.105157	0.0944519	0.0932471	0.0988778	0.096265	0.0993887	0.0919907	0.096768	0.0963394	0.0970302	0.0951766	0.0986976	0.0930103
																	Ca1_sr7	0.093222	0.0930449	0.106156	0.0950221	0.0934614	0.0998695	0.0962443	0.100765	0.0921539	0.0963184	0.0961197	0.0985956	0.0950687	0.0981204	0.0921784
																	Ca1_sr8	0.0940094	0.0942196	0.10593	0.0950748	0.0953042	0.0992998	0.0960794	0.0998868	0.0921425	0.0961404	0.0953777	0.0974959	0.0944883	0.098002	0.093051
																	Ca1_sr9	0.0930052	0.0923762	0.105207	0.0942049	0.0933157	0.0973144	0.096344	0.100747	0.0915163	0.0955922	0.0942587	0.0961859	0.0940834	0.0979512	0.0929287
																	Ca1_sr10	0.0910629	0.0912492	0.106821	0.0926869	0.0927156	0.095518	0.0934338	0.09831	0.0899086	0.0933693	0.0939477	0.0980227	0.0933571	0.0977271	0.091279
																	Intensity
																	region	CFS0172	CFS0202	CFS0206	CFS0224	CFS0225	CFS0226	CFS0227	CFS0200	CFS0197	CFS0196	CFS0201	CFS0204	CFS0182	CFS0199	CFS0184
																	CA1_sr1	28744.7	28958.3	20539.3	20539.3	24352.1	23844.2	21565.1		24908.6	20773.8	21663.6	19075.4	21925.9	25440.7	18989.8
																	CA1_sr2	29651.8	29331.6	21426.3	21426.3	25527.7	24376.8	22639.2		24998.9	21107.2	22047.7	20075.4	22396.6	25446.2	19938.9
																	CA1_sr3	29488.1	29366.9	22048.4	22048.4	25528.6	25112.9	22614.2		25444.6	21872.4	22484.8	21217.2	21977.3	25198.4	19780.8
																	CA1_sr4	29883.6	29743.7	22071.6	22071.6	25195.6	26306.6	22267.5		25585.2	21529.1	22922.1	22148.1	22544.2	26413	20499.8
																	Ca1_sr5	30317.2	30892.3	22120.3	22120.3	25317.6	25408.5	22596.3	19634.5	25551.7	21824.1	22921.5	22623	22533.7	26388.2	19774.2
																	Ca1_sr6	30472.2	31832.7	22599.2	22599.2	25669.6	26482.3	22842.7	20057.5	25531.7	22705.7	23182.4	22390.5	22914.3	26597.7	20568.7
																	Ca1_sr7	30817.2	31955.6	23179.4	23179.4	26256.9	25744.9	22969.5	20461.4	25255.7	22741.4	23076.5	20261.4	23183.2	27244.4	21005.6
																	Ca1_sr8	30948.2	31907.1	23790.1	23790.1	26128.9	26890.7	23144.4	20101.4	25413.1	22272.1	23251.2	21456.3	23487.4	27110.2	20643.9
																	Ca1_sr9	30355.9	30948.5	22954.9	22954.9	26817.1	25996.6	22703.4	20260.2	25607.2	22705.5	23363.9	21162.7	22904.9	27022.4	21100.1
																	Ca1_sr10	28180.2	29828.6	21571.5	21571.5	24675.7	24019.3	20399.1	19735.2	24219.6	22144.2	21355.1	20028.4	21573.8	26472.4	19764.3

## Sheet: P28
Radial															Tangential
Density															Density
region	CFS0168	CFS0173	CFS0174	CFS0176	CFS0181	CFS0221	CFS0222	CFS0223	CFS0191	CFS0194	CFS0193	CFS0207	CFS0175		region	CFS0168	CFS0173	CFS0174	CFS0176	CFS0181	CFS0221	CFS0222	CFS0223	CFS0191	CFS0194	CFS0193	CFS0207	CFS0175
CA1_sr1	153.114	137.868	144.896	111.267	139.49	155.169	119.377	132.353	155.277	140.787	160.575	148.573	151.168		CA1_sr1	150.735	140.571	151.168	108.348	139.381	160.683	111.592	133.002	158.088	142.409	152.682	152.682	156.791
CA1_sr2	165.117	149.654	155.926	121.324	151.6	168.901	127.163	139.706	165.441	151.384	169.01	159.17	170.415		CA1_sr2	163.279	143.382	144.247	113.214	144.031	165.225	85.4239	136.57	165.874	147.275	165.982	162.63	168.901
CA1_sr3	162.846	149.221	152.357	119.81	150.519	167.279	126.514	141.22	164.144	150.303	169.334	160.575	166.631		CA1_sr3	160.9	142.95	154.196	118.296	144.896	164.144	131.055	137.543	157.764	142.193	163.711	158.629	160.467
CA1_sr4	154.628	140.571	150.735	114.187	141.652	160.251	119.593	134.516	156.574	140.895	160.251	141.869	155.709		CA1_sr4	161.332	141.652	157.223	118.512	148.14	166.306	124.135	135.272	161.116	148.789	167.82	159.494	167.604
															Ca1_sr5	161.44	144.247	151.168	113.106	147.924	166.198	126.514	135.272	163.711	145.112	167.388	159.494	161.332
															Ca1_sr6	161.765	147.924	156.466	117.215	148.681	165.874	129.325	138.841	160.683	148.356	165.549	157.331	169.875
															Ca1_sr7	160.683	149.221	142.517	117.323	149.654	165.225	130.515	138.408	161.765	145.761	163.711	155.926	165.549
Size															Ca1_sr8	160.467	150.087	152.898	123.054	145.329	167.279	127.163	140.355	162.413	149.221	167.388	155.277	157.98
region	CFS0168	CFS0173	CFS0174	CFS0176	CFS0181	CFS0221	CFS0222	CFS0223	CFS0191	CFS0194	CFS0193	CFS0207	CFS0175		Ca1_sr9	159.602	149.221	152.033	120.458	148.032	163.819	120.458	140.138	159.818	147.059	168.469	158.521	165.982
CA1_sr1	0.0971297	0.0984113	0.0943732	0.101264	0.0989838	0.0960431	0.0942963	0.0980469	0.0948138	0.103573	0.0971044	0.095749	0.0981382		Ca1_sr10	151.6	138.084	142.734	116.782	148.573	156.25	114.187	133.867	147.924	147.924	160.9	153.114	147.816
CA1_sr2	0.0951435	0.0972298	0.0925763	0.0997127	0.0980659	0.0938646	0.093501	0.0976699	0.093552	0.1029	0.0958914	0.0936578	0.095883
CA1_sr3	0.0955845	0.0964397	0.0925189	0.100048	0.0980474	0.0941816	0.0929951	0.0968393	0.0927545	0.102047	0.0955817	0.0931329	0.0955411
CA1_sr4	0.0963115	0.0964401	0.0919821	0.100105	0.0985238	0.0939777	0.0939838	0.0963063	0.093415	0.102113	0.0970382	0.0935584	0.095612
															Size
															region	CFS0168	CFS0173	CFS0174	CFS0176	CFS0181	CFS0221	CFS0222	CFS0223	CFS0191	CFS0194	CFS0193	CFS0207	CFS0175
															CA1_sr1	0.0938572	0.0966634	0.091363	0.100432	0.0982568	0.093259	0.0924012	0.0966938	0.0925332	0.100391	0.0955597	0.092692	0.096957
															CA1_sr2	0.095464	0.0977614	0.0921269	0.100911	0.0986589	0.0938187	0.0947922	0.098712	0.0921949	0.102179	0.0960592	0.0926693	0.095612
															CA1_sr3	0.0959047	0.0966146	0.0928922	0.100206	0.098245	0.0946917	0.0924508	0.0969381	0.0941078	0.10391	0.0964171	0.0929595	0.0970635
Intensity															CA1_sr4	0.0969613	0.0968504	0.0926505	0.10257	0.0989789	0.093933	0.0934545	0.0978124	0.0933358	0.102643	0.0956607	0.0934708	0.0958965
region	CFS0168	CFS0173	CFS0174	CFS0176	CFS0181	CFS0221	CFS0222	CFS0223	CFS0191	CFS0194	CFS0193	CFS0207	CFS0175		Ca1_sr5	0.0965331	0.098672	0.0939712	0.103147	0.0983188	0.0943933	0.0933637	0.0979201	0.0936131	0.103516	0.0954926	0.0942612	0.0966272
CA1_sr1	23924.3	19932.8	24211.5	20931.1	18201.8	23627.1	15777.8	20219.8	23351.2	22942.5	29279.8	22434.8	24512.3		Ca1_sr6	0.0974735	0.0974969	0.093172	0.101008	0.0981324	0.0949139	0.0945551	0.0976699	0.0946529	0.103258	0.0963655	0.0948732	0.09628
CA1_sr2	25299.9	21783.8	27175.8	22691.6	18982.1	24991.6	16130.9	21633.9	24830.6	24324.1	30615.6	23435.3	26378		Ca1_sr7	0.0966906	0.097045	0.0944686	0.100338	0.0992162	0.0949455	0.0944012	0.0984281	0.0946611	0.103907	0.0975665	0.0957406	0.0959747
CA1_sr3	24782.9	21334	25988.7	22354.7	18606.9	25023.7	16021	21388.8	24594.6	24229.2	30052.6	23504.6	24959.9		Ca1_sr8	0.095651	0.0975208	0.0930242	0.0997511	0.0989527	0.0950936	0.0940184	0.0972503	0.0942978	0.102656	0.0976667	0.0947469	0.0972947
CA1_sr4	23238.9	20313.1	24803.1	21412.1	17524.4	23862	15537	20298	23392.5	22848.5	29134.1	21765.5	23643.9		Ca1_sr9	0.0951558	0.0976108	0.0937485	0.0984521	0.0984786	0.0950076	0.0943013	0.0965206	0.0942752	0.102082	0.0968313	0.0945806	0.0957068
															Ca1_sr10	0.0949506	0.0957416	0.091647	0.0971281	0.0961854	0.0932667	0.093955	0.095331	0.0926193	0.0990479	0.0961805	0.0921909	0.0930613
															Intensity
															region	CFS0168	CFS0173	CFS0174	CFS0176	CFS0181	CFS0221	CFS0222	CFS0223	CFS0191	CFS0194	CFS0193	CFS0207	CFS0175
															CA1_sr1	22983.1	19124.7	24266.3	20954	18067.5	24237.2	16132.9	18886.3	22394.1	22320.9	27603.1	20836	24678.7
															CA1_sr2	25518	20038.9	23661.5	21712.4	18161.4	24522.6	14002.6	20296.2	23824.9	22934.3	28449.5	24288.6	24013.8
															CA1_sr3	25622.5	20024.2	25489.7	22081.1	18029.1	24462.1	16620.4	20186.5	23457.8	23059.7	29227.2	21730.3	25027.7
															CA1_sr4	25271	20433.4	25971.6	21725.9	18108.8	24446.7	16021	20352	23656.4	23171.7	29051.3	22777.7	24695.1
															Ca1_sr5	25486.4	20843	24669.7	21718.2	18481.3	24352.3	15691.8	20827.6	24262.9	23489.4	29308.7	23594.2	24858.1
															Ca1_sr6	24579.6	21256.4	26593.2	22263.1	18600.8	24736.1	16276.4	20975.7	24277.4	24178.4	29810.3	23131.4	25227.1
															Ca1_sr7	24270	21224.9	25186.5	22793.6	18579.5	24859.8	16334.8	21662.1	24180.6	23870.5	30161	23501.4	25126.6
															Ca1_sr8	23839.3	21874.2	26280.9	23059	18548.5	24984.6	16101.8	22028.8	24613.5	24348.9	30989	23325.1	26097.2
															Ca1_sr9	23230.8	22189.2	27285.6	22255.3	18376.6	25154.2	15434.5	22001.2	25006.8	24415.6	31290.7	24242	27318.2
															Ca1_sr10	22529.2	21325.1	25267.2	21116.7	18499.7	24034.6	15253.5	20233.8	22927.8	23622.7	30658.4	23461	24536.9

## Sheet: P35
Radial
Density
region	CFS0081	CFS0083	CFS0085	CFS0086	CFS0211	CFS0213	CFS0216	CFS0219	CFS0220	CFS0084	CFS0088	CFS0090	CFS0091	CFS0092
CA1_sr1	110.078	136.894	119.485	110.51	158.088	150.952	145.545	122.837	156.574	78.936	105.428	59.4723	69.6367	49.9567
CA1_sr2	123.486	153.114	132.569	126.406	167.171	162.305	154.196	135.813	163.927	93.6419	121.324	72.7725	85.7483	58.1747
CA1_sr3	126.298	149.87	132.569	127.595	166.739	160.467	153.979	137.327	163.711	100.13	122.837	67.474	86.2889	59.9048
CA1_sr4	115.268	142.95	124.567	117.647	155.493	149.438	139.922	128.676	157.007	83.1531	110.51	58.7154	77.8547	52.3356
Size																Tangential
region	CFS0081	CFS0083	CFS0085	CFS0086	CFS0211	CFS0213	CFS0216	CFS0219	CFS0220	CFS0084	CFS0088	CFS0090	CFS0091	CFS0092		Density
CA1_sr1	0.0944999	0.0986777	0.0907311	0.0942567	0.0996188	0.0986504	0.0936749	0.100122	0.0936042	0.100471	0.0979992	0.107246	0.102857	0.105125		region	CFS0081	CFS0083	CFS0085	CFS0086	CFS0211	CFS0213	CFS0216	CFS0219	CFS0220	CFS0084	CFS0088	CFS0090	CFS0091	CFS0092
CA1_sr2	0.0941864	0.0981331	0.0904302	0.0928556	0.0980436	0.09789	0.0921419	0.0993114	0.0918881	0.100607	0.0973514	0.105428	0.103282	0.104127		CA1_sr1	111.808	144.896	111.592	111.267	159.71	138.192	142.301	130.623	154.844	79.5848	109.645	63.5813	70.718	56.6609
CA1_sr3	0.0930005	0.0977491	0.089964	0.0928411	0.0974922	0.0974048	0.0912745	0.0985574	0.0923949	0.0995092	0.0972	0.105566	0.103393	0.103134		CA1_sr2	118.728	149.87	125	120.891	164.576	150.952	146.951	129.433	162.846	87.4784	117.647	60.9862	71.583	56.2284
CA1_sr4	0.0932422	0.0974147	0.0906122	0.093703	0.0982578	0.0990086	0.0914837	0.098692	0.0930224	0.0989819	0.0972214	0.105418	0.103733	0.102332		CA1_sr3	120.458	147.059	125.649	117.971	164.035	150.627	148.032	125.757	162.413	90.2898	120.567	61.6349	77.8547	52.5519
																CA1_sr4	117.323	148.789	126.946	118.728	163.495	155.493	149.005	128.46	155.493	91.4792	119.485	64.2301	76.9896	49.7405
																Ca1_sr5	121.324	144.247	127.163	115.593	163.062	154.412	149.221	129.974	159.386	91.9118	118.296	59.2561	80.0173	51.2543
Intensity																Ca1_sr6	116.782	144.031	126.622	121.864	163.17	154.844	154.628	132.461	163.711	94.9394	116.782	64.6626	81.0986	54.4983
region	CFS0081	CFS0083	CFS0085	CFS0086	CFS0211	CFS0213	CFS0216	CFS0219	CFS0220	CFS0084	CFS0088	CFS0090	CFS0091	CFS0092		Ca1_sr7	120.675	152.141	131.272	119.918	161.548	155.277	154.52	134.732	163.279	96.237	113.754	64.8789	83.4775	56.0121
CA1_sr1	10225.7	19844.9	11686.5	10228.6	21074.6	20283.3	22707.3	18830.2	21509.9	10412.2	10741.3	8211.64	8076.04	8410.42		Ca1_sr8	117.431	153.871	133.326	127.163	163.387	163.819	151.168	133.867	162.846	97.859	114.836	68.3391	85.2076	57.3097
CA1_sr2	10539.3	21092.4	12301.8	10802.2	21823.1	21409	23344.1	20112.5	22568.6	10934.5	11602.3	8642.88	8606.7	8589.48		Ca1_sr9	123.919	140.03	133.867	125.324	165.549	165.333	154.52	140.787	160.683	91.6955	107.699	70.0692	84.5588	64.4464
CA1_sr3	10681.6	20702.9	12133	10650.3	21405	20930.3	22012.1	20256.5	22218.1	10849.8	11539.4	8423.27	8653.02	8557.9		Ca1_sr10	123.054	132.569	126.081	131.92	156.683	156.574	138.408	136.462	146.086	77.2059	111.808	70.5017	88.2353	64.3382
CA1_sr4	10213.4	19636	11914.7	10063	20091.6	19469.1	20743.4	19100.4	21060.4	10186	10968.3	8059.73	8314.33	8197.67
																Size
																region	CFS0081	CFS0083	CFS0085	CFS0086	CFS0211	CFS0213	CFS0216	CFS0219	CFS0220	CFS0084	CFS0088	CFS0090	CFS0091	CFS0092
																CA1_sr1	0.0936113	0.0975264	0.0891968	0.0928792	0.0975226	0.0970339	0.0921029	0.0983313	0.0918665	0.101424	0.09387	0.103172	0.102618	0.102361
																CA1_sr2	0.0931523	0.0986492	0.0907097	0.0911032	0.097573	0.0986153	0.0911469	0.0994052	0.0923702	0.100133	0.0962711	0.104924	0.103037	0.103956
																CA1_sr3	0.0943134	0.0979269	0.0899339	0.0928027	0.0975614	0.0978182	0.0920186	0.099905	0.0928626	0.099646	0.0959372	0.107246	0.102152	0.105163
																CA1_sr4	0.0944037	0.0976958	0.091128	0.0935148	0.0987661	0.0979898	0.0920733	0.0985523	0.0937597	0.100471	0.0972701	0.106081	0.103932	0.105437
																Ca1_sr5	0.0933419	0.098607	0.0907671	0.0940339	0.0995026	0.0993784	0.0922753	0.0993114	0.0931312	0.101407	0.0978285	0.105583	0.105274	0.105857
																Ca1_sr6	0.0952069	0.0977447	0.090318	0.0938805	0.0984402	0.0998646	0.0932788	0.0993277	0.0925441	0.0997627	0.0977035	0.106236	0.103371	0.105403
																Ca1_sr7	0.0939183	0.0978098	0.0912288	0.0941112	0.0991456	0.0997493	0.091577	0.0994938	0.0925695	0.0993526	0.0989414	0.106511	0.105188	0.10395
																Ca1_sr8	0.0935989	0.0985356	0.0907019	0.093882	0.0992568	0.0985022	0.0921413	0.100806	0.0933078	0.0992538	0.0990724	0.10613	0.10334	0.102983
																Ca1_sr9	0.0936281	0.0989932	0.0896149	0.0935632	0.0982231	0.0972764	0.0922278	0.0988221	0.0921387	0.0993305	0.0985511	0.106313	0.103851	0.102351
																Ca1_sr10	0.0897797	0.0969243	0.0880839	0.0928144	0.0965646	0.0962129	0.0907229	0.0971907	0.0912031	0.0968848	0.0968099	0.103577	0.100026	0.0996247
																Intensity
																region	CFS0081	CFS0083	CFS0085	CFS0086	CFS0211	CFS0213	CFS0216	CFS0219	CFS0220	CFS0084	CFS0088	CFS0090	CFS0091	CFS0092
																CA1_sr1	9938.81	19672.6	11064.1	9762.65	20026.8	19447.7	20745.8	18222.7	19700.9	10242.4	10462.2	7839.57	7811.52	7997.32
																CA1_sr2	10163.5	19622.1	11268.5	10256.9	20705.6	19714.7	21445.4	18484.9	21928.9	10666.9	10514.6	7925.79	8033.62	8213.4
																CA1_sr3	10095.3	19722.9	11718.7	9938.98	20594.9	19472.5	21931.1	18304.2	22254.7	10665.6	10782.8	8064.2	8081.95	8382.84
																CA1_sr4	10223.9	20343.9	11906.5	10366.6	20706.9	19998.3	21124	18670	21054.1	10580.9	11086.3	8254.58	8338.07	8334.07
																Ca1_sr5	10624.3	20492	11995.9	10202.7	20875.7	19901.9	22451.3	19157.2	21338.4	10780.7	11407.1	8256.9	8448.43	8382.34
																Ca1_sr6	10453.4	20799.9	11972	10615.3	20910.3	20476.7	22968.2	19639.9	21629.9	10845.5	11558.2	8467.77	8613.06	8546.67
																Ca1_sr7	10617.9	20827.4	12306.4	10401.9	21220.5	20835.2	23406.6	20285.7	22420.2	10705.8	11542.9	8622.08	8774.58	8689.99
																Ca1_sr8	10537.3	21027.7	12541.9	11178	22009.5	21486.9	23774.3	21030.8	22299.9	10872.3	11617.3	8676.28	8668.17	8587.18
																Ca1_sr9	10695	20697.1	12651.8	10528.9	22301	21956	22921.3	21561.6	22348.9	11019	11212.1	8669.66	8725.59	8699.32
																Ca1_sr10	10709.3	20035	12359.4	11298.8	21767.1	20991.2	20701.7	20325.5	21760.8	10105.8	11074.3	8191.51	8345.23	8380.34

## Sheet: P42
Radial															Tangential
Density															Density
region	CFS0097	CFS0137	CFS0142	CFS0209	CFS0210	CFS0217	CFS0218	CFS0138	CFS0139	CFS0140	CFS0141	CFS0170	CFS0208		region	CFS0097	CFS0137	CFS0142	CFS0209	CFS0210	CFS0217	CFS0218	CFS0138	CFS0139	CFS0140	CFS0141	CFS0170	CFS0208
CA1_sr1	130.19	159.386	145.545	153.871	148.573	150.303	158.845	153.979	160.143	160.792	32.872	105.428	141.22		CA1_sr1	131.272	154.628	145.221	144.788	139.922	151.276	147.383	161.008	163.062	152.682	33.737	103.806	141.652
CA1_sr2	139.706	172.362	149.221	160.359	154.196	158.413	169.875	162.197	167.171	165.874	32.872	113.106	146.086		CA1_sr2	136.246	160.251	153.222	156.466	149.654	153.006	156.142	163.062	166.306	160.467	32.4394	108.348	145.437
CA1_sr3	141.869	175.173	150.087	159.818	154.412	157.656	166.955	160.9	169.334	165.766	32.0069	107.699	144.031		CA1_sr3	137.543	160.359	149.654	156.142	153.33	155.277	158.521	158.737	166.306	162.197	30.9256	103.806	142.301
CA1_sr4	134.948	159.278	142.301	155.277	150.303	151.384	151.06	152.682	159.602	156.034	34.6021	101.427	141.436		CA1_sr4	135.381	164.144	145.112	158.737	154.736	153.763	161.548	160.9	166.955	163.495	30.9256	103.374	144.139
															Ca1_sr5	134.191	165.766	143.382	160.143	153.114	156.683	165.441	158.953	164.144	163.279	33.3045	104.888	144.031
Size															Ca1_sr6	134.948	171.064	145.978	160.251	152.898	155.493	162.738	154.844	164.36	165.657	31.5744	107.158	143.274
region	CFS0097	CFS0137	CFS0142	CFS0209	CFS0210	CFS0217	CFS0218	CFS0138	CFS0139	CFS0140	CFS0141	CFS0170	CFS0208		Ca1_sr7	140.895	177.552	144.68	157.98	154.628	157.007	168.793	158.088	164.252	163.279	33.6289	109.213	143.815
CA1_sr1	0.100162	0.0987832	0.10311	0.0967773	0.0975892	0.0952874	0.0922852	0.101225	0.101575	0.109174	0.15557	0.111692	0.10302		Ca1_sr8	139.057	181.661	147.491	159.818	151.6	154.844	163.819	159.602	164.792	162.63	35.4671	108.456	145.761
CA1_sr2	0.0995081	0.10155	0.102512	0.0954299	0.0967102	0.0945799	0.0911899	0.100797	0.102251	0.107128	0.15465	0.109998	0.102292		Ca1_sr9	139.057	179.715	145.978	159.17	154.628	157.007	174.092	157.439	166.631	162.522	33.5208	108.888	149.005
CA1_sr3	0.0991591	0.10308	0.102223	0.0966757	0.0965073	0.0945863	0.0906161	0.100763	0.102254	0.107684	0.152965	0.109707	0.102321		Ca1_sr10	132.569	165.657	129.109	157.007	144.896	148.248	159.278	153.979	161.548	155.061	34.6021	108.131	136.894
CA1_sr4	0.0998152	0.100541	0.103744	0.0961759	0.0987052	0.0941863	0.0915251	0.101146	0.104258	0.109985	0.156474	0.11161	0.102479
															Size
Intensity															region	CFS0097	CFS0137	CFS0142	CFS0209	CFS0210	CFS0217	CFS0218	CFS0138	CFS0139	CFS0140	CFS0141	CFS0170	CFS0208
region	CFS0097	CFS0137	CFS0142	CFS0209	CFS0210	CFS0217	CFS0218	CFS0138	CFS0139	CFS0140	CFS0141	CFS0170	CFS0208		CA1_sr1	0.0979417	0.0937226	0.101593	0.0963228	0.0986267	0.0931378	0.0894184	0.0981065	0.101002	0.104366	0.159885	0.106883	0.102778
CA1_sr1	24590.3	35151.5	31093.4	19962.8	19288.6	21616.4	21759.8	29427.7	33544	36462.2	18307.7	21180.8	18244.6		CA1_sr2	0.0986134	0.0946162	0.101338	0.0961755	0.0976082	0.0939852	0.0903969	0.0995581	0.102562	0.106506	0.156183	0.109435	0.101984
CA1_sr2	26415.8	38173.7	30827.5	20965.8	19990.6	23033.2	22875.1	30754.3	35187.2	36782.3	18514.3	21649.4	19018.6		CA1_sr3	0.100311	0.0955723	0.102632	0.0961418	0.0959452	0.0943617	0.0912106	0.100519	0.102458	0.106937	0.15415	0.109895	0.103529
CA1_sr3	27351.4	40058.4	31144.4	20997.8	19989.8	22506.4	22230.3	30730.6	35748.3	36861.3	18562.8	20904.5	18832.3		CA1_sr4	0.0998486	0.0966255	0.102936	0.095345	0.0958856	0.0943423	0.0915859	0.10159	0.103172	0.107515	0.154993	0.108886	0.103732
CA1_sr4	27009.2	37898.4	29906.6	20067.1	19841.2	21756.4	21096.3	29497.4	35047.7	35874	19232	20118.5	18322.7		Ca1_sr5	0.101063	0.098348	0.104028	0.0960433	0.0977536	0.0951156	0.0909325	0.101324	0.101959	0.109245	0.155035	0.112014	0.102381
															Ca1_sr6	0.10031	0.101726	0.105042	0.0967758	0.097487	0.095878	0.0920654	0.101839	0.103034	0.110304	0.154526	0.11294	0.103399
															Ca1_sr7	0.10005	0.106249	0.103824	0.0977299	0.0977362	0.0954829	0.0928854	0.101818	0.103107	0.11153	0.157124	0.111654	0.104566
															Ca1_sr8	0.0999263	0.10762	0.103118	0.0971453	0.0979635	0.0950763	0.0927627	0.100655	0.104243	0.110214	0.1546	0.111887	0.103172
															Ca1_sr9	0.0997098	0.107883	0.103127	0.0966625	0.0976734	0.0953386	0.0917534	0.101679	0.103276	0.107533	0.152306	0.111776	0.101423
															Ca1_sr10	0.0958203	0.103718	0.102039	0.0950379	0.0959593	0.0934081	0.0901896	0.0975132	0.0999283	0.10453	0.156101	0.108112	0.100498
															Intensity
															region	CFS0097	CFS0137	CFS0142	CFS0209	CFS0210	CFS0217	CFS0218	CFS0138	CFS0139	CFS0140	CFS0141	CFS0170	CFS0208
															CA1_sr1	24595	32533.4	30141.1	19150.7	18647.1	20245	17922.5	28945.4	34153.2	34341.7	19249.3	20415.2	17559.9
															CA1_sr2	25212.2	34310.2	30166.5	19658.5	19167.6	20585.1	18890.7	29999.3	35801.3	35273.1	18562.6	20654.2	18612
															CA1_sr3	25838.1	34326.3	31264.5	19760.5	20036.5	21212.7	19577.1	29801.8	35562.5	35786.1	18116	20522.4	18966.3
															CA1_sr4	25391.1	35362.2	30280.7	19949.5	20560.7	21467.7	20764.5	29958.7	35013.5	36697.4	18129.8	20519.4	18267.6
															Ca1_sr5	25996.5	35596.5	30479.2	19874.4	20421.9	21855.3	21558.5	29985.3	34822.1	37148	18236.7	20788	18418.3
															Ca1_sr6	27186.9	38503.7	31364.6	21048	19855.3	22266.4	22542.7	30078	34797.3	38002.2	18345.8	21363.9	19231.1
															Ca1_sr7	27915.4	40929.1	30957.8	20762.2	20117.5	22717.6	23244.6	30516.9	34358.4	37450.3	18717.4	21407	19156.1
															Ca1_sr8	27069.7	41531.3	31206.4	21508.4	19911.4	23433.4	24804	31087.5	35228.7	37413.7	18922.8	21514.1	18702
															Ca1_sr9	27907.9	42502.6	31152.3	21522	19945.2	23945.8	25850.7	30743.4	35210.1	36927.1	18958.5	21826.1	18827.2
															Ca1_sr10	26609.6	40197.3	30107.7	20988.4	18880.9	22763.4	24734.2	29895.4	33712.6	35751.3	18493.2	20865.9	18508.5

## Sheet: P49
Radial														Tangential
Density														Density
region	CFS0114	CFS0115	CFS0116	CFS0118	CFS0127	CFS0119	CFS0113	CFS0117	CFS0121	CFS0122	CFS0126	CFS0123		region	CFS0114	CFS0115	CFS0116	CFS0118	CFS0127	CFS0119	CFS0113	CFS0117	CFS0121	CFS0122	CFS0126	CFS0123
CA1_sr1	45.199	132.569	151.708	141.869	73.7457	132.245	51.0381	144.68	103.482	113.646	160.035	76.9896		CA1_sr1	34.6021	131.92	152.249	139.922	78.7197	141.436	54.7145	147.275	103.157	99.9135	146.626	80.3417
CA1_sr2	40.8737	140.895	159.602	151.708	86.7215	141.003	62.0675	153.763	112.889	127.054	169.55	87.8028		CA1_sr2	28.9792	138.192	156.791	150.735	77.4221	139.922	53.8495	149.33	107.05	118.728	163.927	82.3962
CA1_sr3	35.2509	142.085	157.115	151.384	84.8832	143.599	63.4732	149.438	109.645	126.946	166.522	86.2889		CA1_sr3	53.9576	139.381	154.52	150.952	81.2067	143.599	55.3633	148.573	103.698	120.026	165.117	79.6929
CA1_sr4	17.0848	131.92	151.708	146.41	77.6384	135.164	57.3097	143.815	99.0484	120.458	151.6	76.5571		CA1_sr4	112.24	139.273	157.007	148.681	83.2612	140.571	52.66	152.249	107.483	120.134	165.441	78.0709
														Ca1_sr5	95.8045	136.138	158.521	149.654	83.045	143.923	55.1471	149.438	105.212	126.298	166.09	86.5052
Size														Ca1_sr6	98.724	136.678	155.601	149.438	82.6125	137.111	57.9585	145.545	103.482	124.027	165.441	81.9637
region	CFS0114	CFS0115	CFS0116	CFS0118	CFS0127	CFS0119	CFS0113	CFS0117	CFS0121	CFS0122	CFS0126	CFS0123		Ca1_sr7	51.795	141.22	158.304	150.952	85.6401	139.598	58.8235	151.384	105.32	125	166.739	80.1254
CA1_sr1	0.0973247	0.103635	0.0923246	0.0989583	0.106271	0.0958093	0.104328	0.0986091	0.0963281	0.0891919	0.092904	0.0964738		Ca1_sr8	4.64965	139.381	152.141	150.735	81.0986	139.49	65.9602	150.735	108.24	127.379	168.036	88.2353
CA1_sr2	0.0990908	0.102232	0.0911595	0.0982955	0.105855	0.0950059	0.104836	0.097486	0.0965308	0.0900374	0.0914826	0.0971886		Ca1_sr9	8.00173	139.273	152.465	147.599	78.7197	139.922	71.9074	145.329	108.023	134.407	164.468	88.019
CA1_sr3	0.101806	0.10311	0.0911698	0.0976306	0.106324	0.0950904	0.103743	0.0974128	0.0969014	0.0896849	0.0912916	0.0970601		Ca1_sr10	10.9213	138.192	141.977	141.003	76.7734	125.973	69.4204	141.652	107.483	123.486	158.521	72.6644
CA1_sr4	0.0998719	0.102425	0.090834	0.0974132	0.106303	0.0948497	0.103293	0.0994363	0.0973349	0.0910506	0.0926719	0.0962235
														Size
Intensity														region	CFS0114	CFS0115	CFS0116	CFS0118	CFS0127	CFS0119	CFS0113	CFS0117	CFS0121	CFS0122	CFS0126	CFS0123
region	CFS0114	CFS0115	CFS0116	CFS0118	CFS0127	CFS0119	CFS0113	CFS0117	CFS0121	CFS0122	CFS0126	CFS0123		CA1_sr1	0.122239	0.100329	0.0908914	0.097668	0.102086	0.0942845	0.101702	0.096677	0.0943304	0.0911725	0.091412	0.0924536
CA1_sr1	9617.08	20129.1	23797.8	22439	12299.6	21470.2	7469.95	21424.6	12629.8	11878.3	23091.8	8850.93		CA1_sr2	0.119004	0.101995	0.0919212	0.0984212	0.10532	0.0950607	0.105117	0.0982077	0.0953615	0.0898094	0.0919945	0.0980214
CA1_sr2	9393.89	21206	25512.5	23925.6	12898.6	22923.8	7924.25	22327	13047.1	12315	23680	9267.51		CA1_sr3	0.116893	0.103053	0.0916853	0.0971166	0.107271	0.0950478	0.103896	0.0994145	0.0956902	0.0909091	0.0909526	0.0972947
CA1_sr3	9220.61	21019.8	24832	23457.9	12677.3	22321.6	7987.08	21912.9	12963.7	12377.5	22901	9096.6		CA1_sr4	0.0977022	0.103079	0.0920387	0.0987165	0.106321	0.094608	0.104463	0.0971412	0.0965094	0.0912262	0.0910229	0.0973931
CA1_sr4	9378.76	19839.9	24131.9	22405.8	12258.8	21199.5	7586.65	20580.5	12600.4	12107.1	21232.9	8646.88		Ca1_sr5	0.0980714	0.103472	0.0913548	0.0992178	0.106981	0.0950369	0.105895	0.0982756	0.0968177	0.0896306	0.0920388	0.0966195
														Ca1_sr6	0.0970405	0.102669	0.0914406	0.09951	0.105933	0.0959349	0.103765	0.10248	0.0975244	0.0894159	0.0931752	0.0958337
														Ca1_sr7	0.0950981	0.103661	0.0920717	0.098476	0.105406	0.0966425	0.104032	0.0984029	0.0971452	0.0897417	0.0933076	0.0961528
														Ca1_sr8	0.0924178	0.104123	0.0915976	0.0988229	0.107405	0.095957	0.104041	0.0984441	0.097222	0.0917695	0.092805	0.0982088
														Ca1_sr9	0.097776	0.103799	0.0906943	0.0981328	0.105457	0.0950854	0.103152	0.0999706	0.0973082	0.088815	0.0925307	0.097241
														Ca1_sr10	0.101772	0.101429	0.0885952	0.0947142	0.107084	0.093874	0.100145	0.0966231	0.0963941	0.0888762	0.0908263	0.0950813
														Intensity
														region	CFS0114	CFS0115	CFS0116	CFS0118	CFS0127	CFS0119	CFS0113	CFS0117	CFS0121	CFS0122	CFS0126	CFS0123
														CA1_sr1	9275.78	19157.2	22850	21195.9	12384.3	20500.8	7507.67	19686	12043.8	11031.5	20583.3	8781.66
														CA1_sr2	9720.54	19958.1	23226.4	22257.4	12494.9	21153.1	7674.77	20453.8	12183.7	11231.6	21197.1	8818.41
														CA1_sr3	11728.7	20155.7	23654.5	22969.3	12541.7	21153.4	7673.75	20690.9	12238.7	11802.1	21728	8922.06
														CA1_sr4	12728.3	20269.8	24363.2	23269.6	12676.9	21471.5	7728.45	20939.3	12570.7	11830.6	21832.4	8803.37
														Ca1_sr5	11297.5	20439	24457.8	23126.6	12650.7	21823.5	7800.13	21414.2	12776	12116.5	22397.1	9072.9
														Ca1_sr6	10903.6	20634.3	24797.7	23137.7	12856.1	22174.8	7858.68	21636.6	12765.7	12250.6	23193.2	8891.31
														Ca1_sr7	9490.5	21397.7	25121.2	23269.7	12624.5	22709.7	7931.34	22388.4	12875.8	12394.2	23336.7	8846.96
														Ca1_sr8	6619.86	21918.7	25378.3	23826.1	12618.3	22985.9	7951.75	22752.1	13369.9	12573.2	24394.8	9327.14
														Ca1_sr9	6943.93	21370.4	25342.1	23110.4	12304.1	23107	7927.63	22556.1	13510.5	13453.3	23998.9	9385.14
														Ca1_sr10	6934.04	19731	25330.8	22723.8	11815.8	22683.4	7472.07	21844	13233.6	13144.8	24166.1	8286.03

## Sheet: P56
Radial																									Tangential
Density																									Density
region	CFS0047	CFS0048	CFS0049	CFS0052	CFS0055	CFS0056	CFS0062	CFS0063	CFS0066	CFS0069	CFS0070	CFS0153	CFS0154	CFS0157	CFS0041	CFS0051	CFS0058	CFS0059	CFS0067	CFS0156	CFS0162	CFS0164	CFS0178		region	CFS0047	CFS0048	CFS0049	CFS0052	CFS0055	CFS0056	CFS0062	CFS0063	CFS0066	CFS0069	CFS0070	CFS0153	CFS0154	CFS0157	CFS0041	CFS0051	CFS0058	CFS0059	CFS0067	CFS0156	CFS0162	CFS0164	CFS0178
CA1_sr1	157.872	128.244	123.27	105.32	137.111	102.292	122.621	107.699	140.247	94.5069	110.078	132.785	121.324	108.131	57.0934	149.438	122.189	142.95	148.465	87.5865	121.756	120.458	98.724		CA1_sr1	157.007	143.166	116.133	108.564	131.812	102.941	109.645	105.969	137.76	80.8824	119.702	132.894	122.405	113.106	59.2561	151.384	126.514	143.599	151.6	86.5052	129.001	129.758	104.022
CA1_sr2	168.144	141.436	136.462	118.945	145.329	115.701	130.839	121.324	150.519	100.346	122.729	140.247	132.569	120.134	68.5554	160.251	131.055	150.519	160.9	86.7215	134.624	133.11	111.267		CA1_sr2	166.739	143.815	128.244	114.836	138.516	103.157	118.188	115.052	145.978	88.6678	112.889	138.3	121.756	114.836	59.2561	159.386	127.595	144.247	157.223	87.0458	128.893	134.516	102.509
CA1_sr3	169.766	141.76	129.758	120.567	145.545	115.484	130.839	121.648	151.817	96.237	124.135	137.976	129.109	121.107	65.7439	159.278	130.839	151.276	162.846	85.6401	136.246	134.299	109.862		CA1_sr3	163.711	142.517	151.06	116.349	145.978	108.564	121.972	113.322	147.708	90.3979	122.189	134.948	123.702	115.268	55.6877	158.953	127.379	147.059	156.358	86.7215	133.759	131.704	102.725
CA1_sr4	159.494	130.839	119.593	109.537	142.085	106.618	119.81	112.349	144.464	94.0744	119.161	132.353	123.054	113.106	55.1471	150.519	124.784	143.382	155.926	87.2621	128.244	126.514	101.211		CA1_sr4	165.225	140.787	156.683	118.188	142.085	111.484	123.27	115.701	148.573	102.725	118.62	136.786	125.216	114.619	62.2837	163.495	126.946	148.789	155.709	88.4516	130.298	129.325	100.995
																									Ca1_sr5	162.63	134.732	147.708	113.754	143.599	108.564	126.622	117.863	150.195	101.86	119.593	132.785	128.676	116.133	61.4187	159.71	127.163	149.546	154.952	89.7491	134.299	122.837	104.996
																									Ca1_sr6	165.009	125.865	114.619	119.485	138.625	111.808	124.459	119.593	149.654	107.05	116.89	121.54	127.054	112.565	63.5813	155.169	126.514	147.816	159.17	91.4792	128.028	129.109	104.563
																									Ca1_sr7	164.684	124.676	106.618	111.592	143.599	111.808	132.785	114.836	146.086	103.914	121.432	137.219	128.46	113.971	60.4455	155.385	124.135	147.275	162.413	80.2336	128.244	128.244	105.428
Size																									Ca1_sr8	159.602	131.272	103.157	107.699	145.761	115.052	136.246	120.891	147.059	96.0208	121.324	139.381	129.542	114.619	61.2024	157.007	127.595	150.519	159.818	89.9654	131.704	121.107	106.185
region	CFS0047	CFS0048	CFS0049	CFS0052	CFS0055	CFS0056	CFS0062	CFS0063	CFS0066	CFS0069	CFS0070	CFS0153	CFS0154	CFS0157	CFS0041	CFS0051	CFS0058	CFS0059	CFS0067	CFS0156	CFS0162	CFS0164	CFS0178		Ca1_sr9	156.791	134.516	72.1237	109.537	146.626	120.026	142.517	123.702	149.113	73.7457	119.81	139.706	131.812	119.053	66.8253	147.059	131.704	151.06	159.278	90.8304	133.434	131.704	114.403
CA1_sr1	0.0960415	0.101212	0.10855	0.0967371	0.108348	0.0940652	0.0985678	0.0947034	0.0965074	0.103136	0.101296	0.1013	0.10287	0.10759	0.103922	0.098151	0.101626	0.102625	0.0956333	0.112675	0.102623	0.101551	0.111319		Ca1_sr10	151.384	119.053	125.324	102.941	138.625	115.917	134.299	122.621	139.598	94.0744	109.321	135.164	125.433	119.269	74.827	135.597	129.542	141.003	160.575	88.2353	123.811	126.298	112.457
CA1_sr2	0.094893	0.0996698	0.105733	0.09387	0.107998	0.0945331	0.0976532	0.0942031	0.0956945	0.101965	0.0999536	0.101458	0.101294	0.106926	0.103156	0.0963689	0.101065	0.102103	0.0942447	0.115906	0.10177	0.100788	0.110153
CA1_sr3	0.0942612	0.100102	0.108447	0.0928043	0.107755	0.0951116	0.0976374	0.094895	0.0961136	0.102023	0.0998567	0.101719	0.102095	0.107267	0.102337	0.0965629	0.101379	0.101352	0.0939953	0.11614	0.101805	0.100458	0.110372
CA1_sr4	0.0949182	0.100184	0.117837	0.0927272	0.108599	0.0954652	0.0992749	0.0950772	0.0970369	0.102804	0.100821	0.100582	0.101775	0.107021	0.104628	0.0986544	0.102556	0.102781	0.0946308	0.116538	0.102577	0.100261	0.11038
																									Size
																									region	CFS0047	CFS0048	CFS0049	CFS0052	CFS0055	CFS0056	CFS0062	CFS0063	CFS0066	CFS0069	CFS0070	CFS0153	CFS0154	CFS0157	CFS0041	CFS0051	CFS0058	CFS0059	CFS0067	CFS0156	CFS0162	CFS0164	CFS0178
																									CA1_sr1	0.0943797	0.0979032	0.117904	0.0917079	0.107114	0.0934047	0.0976985	0.0953049	0.0953652	0.0985517	0.100343	0.0979155	0.100272	0.106224	0.101753	0.097392	0.099207	0.101583	0.0942299	0.118922	0.0984644	0.0989118	0.106641
																									CA1_sr2	0.0936109	0.0991195	0.116211	0.0933454	0.107967	0.09408	0.0990563	0.0944649	0.0952271	0.102516	0.101335	0.0997196	0.101814	0.106029	0.103156	0.0967621	0.101564	0.102092	0.0929683	0.118458	0.10154	0.100173	0.108423
																									CA1_sr3	0.0950995	0.0997043	0.101678	0.0934781	0.107753	0.0939815	0.0994395	0.0944011	0.0962323	0.103413	0.100474	0.0996865	0.10214	0.107888	0.104754	0.096644	0.101036	0.102405	0.0943962	0.121065	0.101683	0.101645	0.109375
Intensity																									CA1_sr4	0.0950558	0.100236	0.100582	0.0933935	0.107984	0.0946665	0.0999469	0.0949202	0.0961136	0.102109	0.101143	0.102283	0.10171	0.106783	0.10408	0.0976403	0.101393	0.102986	0.0940789	0.121785	0.102562	0.100938	0.110385
region	CFS0047	CFS0048	CFS0049	CFS0052	CFS0055	CFS0056	CFS0062	CFS0063	CFS0066	CFS0069	CFS0070	CFS0153	CFS0154	CFS0157	CFS0041	CFS0051	CFS0058	CFS0059	CFS0067	CFS0156	CFS0162	CFS0164	CFS0178		Ca1_sr5	0.0957197	0.100998	0.103382	0.0946605	0.108622	0.0955542	0.0993535	0.0942106	0.0964772	0.102206	0.10096	0.102499	0.102335	0.106947	0.104099	0.0973196	0.102575	0.103073	0.0951083	0.124047	0.102783	0.0997464	0.111201
CA1_sr1	11767.3	16936.9	34447.1	20969.2	31984.2	8357.85	20995.5	8981.19	18885.4	18189.6	20519.5	23263.8	26870.2	29963.7	7225.73	28453.4	23867.7	24213.2	21382	37610.4	20254.9	23573.9	27509.6		Ca1_sr6	0.0951436	0.101311	0.123386	0.0953061	0.108908	0.095479	0.0997623	0.0943757	0.0971006	0.102435	0.101507	0.104988	0.103997	0.107371	0.10477	0.09792	0.103205	0.103237	0.0938204	0.125539	0.103581	0.102995	0.112365
CA1_sr2	12611	18042.6	34878.7	22498.7	33585.7	8710.14	21331.7	9495.46	19273.8	18375.8	21253.8	24091	27510.7	30567	7532.8	29314.1	24599.7	24868.4	22857.6	37759.9	21202.9	24318.7	28160.4		Ca1_sr7	0.0946798	0.102883	0.118957	0.0958649	0.109445	0.0958149	0.097481	0.0968266	0.0973791	0.102747	0.099805	0.102246	0.103871	0.1078	0.104096	0.0979462	0.104215	0.101707	0.0950978	0.119376	0.102045	0.102195	0.112098
CA1_sr3	12894.7	17697.7	34309.3	22573.9	33384.9	8671.22	21462.1	9540.89	19142.1	18458.5	21744.1	23924.7	27332.6	30633.7	7431.51	28631.1	24723	24861.4	22752	38085.3	21280	24124.8	28090.3		Ca1_sr8	0.0960611	0.100714	0.119751	0.0945816	0.108453	0.0950469	0.0971464	0.0949761	0.0966228	0.10343	0.100029	0.101383	0.101578	0.108275	0.104156	0.0971679	0.102222	0.102518	0.0957635	0.12042	0.102653	0.0980445	0.112009
CA1_sr4	12770.8	16862.5	33136.8	22134.8	33077.9	8401.04	20562.8	8991.81	18622.9	18823.3	21644.5	23214.4	26698.5	30357.7	7074.38	27691.4	24118	23678.4	22058.7	38354	20824.8	23685.9	27379.2		Ca1_sr9	0.096126	0.0999933	0.133148	0.0944028	0.107923	0.0942862	0.0954324	0.0941865	0.0959719	0.102939	0.101165	0.100395	0.100529	0.107063	0.102181	0.0979034	0.101131	0.10135	0.0945308	0.118815	0.10183	0.0998228	0.110749
																									Ca1_sr10	0.0944481	0.0993513	0.10565	0.0924336	0.105069	0.0929505	0.0944589	0.0919766	0.0942268	0.0992413	0.0972477	0.0984556	0.0990071	0.103552	0.099568	0.0954433	0.0998097	0.0990325	0.0937242	0.118978	0.10085	0.0992902	0.109141
																									Intensity
																									region	CFS0047	CFS0048	CFS0049	CFS0052	CFS0055	CFS0056	CFS0062	CFS0063	CFS0066	CFS0069	CFS0070	CFS0153	CFS0154	CFS0157	CFS0041	CFS0051	CFS0058	CFS0059	CFS0067	CFS0156	CFS0162	CFS0164	CFS0178
																									CA1_sr1	31150.9	17383.1	33241.3	21673.4	32398.4	7857.24	19708.1	8588.8	17610.4	17748.3	21046.1	21936.9	25187.9	30340	6989.28	27909.8	23212.7	23073.1	21094	38499.2	20011.6	24038	27142.3
																									CA1_sr2	31159.5	17066.5	33995.5	21546.3	31996.6	8099.44	19933.7	8910.62	17952.5	18116.7	20485.3	22507.4	25786.7	30297	7110.17	28901.2	23776.9	23323.8	22642.3	38574.2	20962.8	24411.7	27012.3
																									CA1_sr3	31583.5	17030.2	34585.9	21498.7	32541.2	8350.4	20266.8	8968.41	18190.4	17762.4	21024.4	22449.1	26000.1	30303	7131.7	29226.3	23811.4	23543.7	21307.5	38855.1	20916.7	24319.2	27240.2
																									CA1_sr4	31191	16978.7	35169.6	21992.3	32950.6	8456.42	20528.3	9123.45	18654.7	18591.3	21052.6	23001.3	26747.4	30445.2	7268.76	29553.1	24405.5	24243.1	21848.4	39234.5	21084.1	23733	27266
																									Ca1_sr5	31350.6	17240.4	34696.2	21858.7	32638.5	8541.11	20766.7	9238.93	18856.8	18720.7	21975.6	23457.6	27126.9	30469.9	7443.66	28323.4	24367.3	24463.3	22116.2	39487.4	21376.7	23434	27536.4
																									Ca1_sr6	31612.6	17519.3	34528.4	22261.7	32610	8664.92	21098.1	9549.65	19286.8	19257.7	21692.7	24371	27295	30336.4	7414.65	28124.3	24307.4	24898.3	22136.4	39576.4	20761.8	23751.9	27800.7
																									Ca1_sr7	33005.3	17628.2	34717.1	22725.7	33980.7	8660.54	21839.5	9554.7	19636.9	18551.4	21546.3	25495.9	27790.3	30507.2	7408.98	28326.6	24547.9	25073.6	22555.1	38483.4	20825.4	23875.8	28142.8
																									Ca1_sr8	32767.3	17890.3	35811.6	22369.4	33747.2	8881.58	22682.4	9746.64	19663.1	18100	21749.5	24637.4	28244.6	30394.9	7488.29	28414.4	24749.2	25155.6	22840	38958.1	20818.2	23220.5	28192.8
																									Ca1_sr9	32637.4	18086	32265.2	22459.5	33582.2	8999.42	22979.1	9660.72	19997.4	17505.6	21774.3	24044.8	28414.9	30323.8	7488.06	28761.3	25252	25588.7	22944.5	38602.6	20985.7	24067.7	28653.9
																									Ca1_sr10	32025	17381.9	33233.2	21517.4	33269.7	8841.57	22971.5	9235.2	19114.8	18113.7	20374.5	23150	28020.2	30012.6	7351.31	27151.1	24682.5	24730.6	23061.1	38643.7	20327.8	23861.8	28258.2
