# Supplementary material for: Developmental disruption and restoration of brain synaptome architecture in the murine Pax6 neurodevelopmental disease model
Source: Nat Commun. 2022 Nov 11;13:6836. doi: 10.1038/s41467-022-34131-w (PMC9652404; doi:10.1038/s41467-022-34131-w)
Supplement: Supplementary file 19 — Supplementary Dataset 16 [file 41467_2022_34131_MOESM19_ESM.xlsx]

## Sheet: Sheet1
Time point	Brain area	Subtype_01	Subtype_02	Subtype_03	Subtype_04	Subtype_05	Subtype_06	Subtype_07	Subtype_08	Subtype_09	Subtype_10	Subtype_11	Subtype_12	Subtype_13	Subtype_14	Subtype_15	Subtype_16	Subtype_17	Subtype_18	Subtype_19	Subtype_20	Subtype_21	Subtype_22	Subtype_23	Subtype_24	Subtype_25	Subtype_26	Subtype_27	Subtype_28	Subtype_29	Subtype_30	Subtype_31	Subtype_32	Subtype_33	Subtype_34	Subtype_35	Subtype_36	Subtype_37
P7	Neocortex_ORB_l1	1	0.859445	0.8835	1	1	1	1	1	1	1	1	0	0	0	0	0	0	0	1	0.97995	1	0.168469	1	1	0.0968423	0.19204	1	1	0.0258667	0.733673	0	0.00235152	1	0	1	1	0.630784
	Neocortex_ORB_l23	0.962	0.859445	0.8835	1	1	1	1	1	1	1	1	0	0	0	0	0	0	0	1	0.97995	0.371724	0.0434926	0.366667	0.250352	0.0806234	0.112745	1	0.703619	0.00562319	0.257814	0.0139544	0	0.624988	0.840528	1	0.0103467	0.279461
	Neocortex_ORB_l5	0.559714	0.859445	0.8835	1	1	0.746594	0.586565	1	1	1	1	0	0	0	0	0	0	0	1	0.97995	0.273073	0.0373891	0.213566	0.152879	0.0693227	0.112745	1	0.371606	0.00304314	0.156561	0.0107338	0.00152157	0.498203	0.840528	1	0.00689778	0.256362
	Neocortex_ORB_l6	0.53664	0.859445	0.8835	1	1	0.570472	0.871994	1	0.850537	1	1	0	0	0	0	0	0	0	1	0.97995	0.241534	0.0442456	0.1721	0.216594	0.139572	0.121628	1	0.237111	0.00492698	0.137956	0.0166403	0	0.703909	0.840528	1	0.00750968	0.322338
	Neocortex_FRP_l1	1	0.859445	0.8835	1	1	1	1	1	1	1	1	0	0	0	0	0	0	0	1	0.97995	1	0.176186	1	1	0.135051	0.121628	1	1	0.0258667	1	0.000434734	0.00369524	1	0.840528	1	0.797832	0.630784
	Neocortex_FRP_l23	1	0.859445	0	1	1	1	1	1	1	1	1	0	0	0	0	0	0	0	0.844978	0.97995	0.446813	0.0602142	0.346558	0.330488	0.134287	0.200984	1	1	0.00492698	0.274077	0.0204041	0	0.705391	0.840528	1	0.0150388	0.405244
	Neocortex_MO_l1	1	0.859445	0.8835	1	1	1	1	1	1	1	1	0	0	0	0	0	0	0	1	0.97995	1	0.436213	1	1	0.34191	0.272479	1	1	0.0855835	1	0.000821164	0.00470303	1	0	1	1	0.7969
	Neocortex_MO_l23	1	0.859445	0.8835	1	1	1	1	1	1	1	1	0	0	0	0	0	0	0	0.34144	0.97995	0.427643	0.0297711	0.346558	0.17468	0.0378892	0.0333033	1	1	0.00431111	0.181067	0.000625806	0	0.445655	0.840528	1	0.00689778	0.190324
	Neocortex_MO_l5	0.901935	0.859445	0.8835	1	1	1	0.477096	1	1	1	1	0	0	0	0	0	0	0	1	0.97995	0.280007	0.013644	0.210965	0.0517333	0.0262586	0.107203	1	0.596886	0.00304314	0.127431	0	0	0.480466	0.840528	1	0.00485	0.162466
	Neocortex_MO_l6	0.531158	0.859445	0.8835	1	1	0.427918	0.488791	1	0.768757	1	0.769841	0	0	0	0	0	0	0	1	0.97995	0.107271	0.00816842	0.0761005	0.0312184	0.0314899	0.0134123	1	0.190957	0.00304314	0.0605095	0.000222989	0	0.1767	0.840528	1	0	0.0577801
	Neocortex_SS_l1	1	0.859445	0.0144	1	1	1	1	1	1	1	1	0	0	0	0	0	0	0	1	0.1512	1	0.042179	1	1	0.113348	0.1656	1	1	0.0229105	0.144853	0	0	1	0.840528	0	1	0.205317
	Neocortex_SS_l23	0.53664	0.859445	0.8835	1	1	0.554121	0.135303	1	1	1	0.800216	0	0	0	0	0	0	0	1	0.612	0.0833481	0.00205291	0.0403883	0.0118556	0.00129333	0.00315447	1	0.190767	0	0.0377222	0	0	0.0198128	0.840528	1	0	0.0103467
	Neocortex_SS_l5	0.558	0.859445	0.8835	1	1	0.570472	0.202083	1	1	1	0.915163	0	0	0	0	0	0	0	1	0.97995	0.145633	0.00175367	0.118556	0.00782016	0.000699099	0.0189689	1	0.237111	0	0.0578473	0	0	0.112464	0.840528	1	0	0.0348481
	Neocortex_SS_l6	0.434	0.859445	0.8835	1	1	0.290834	0.297467	1	0.604086	1	0.521505	0	0	0	0	0	0	0	1	0.97995	0.0903064	0.00238769	0.0613851	0.00397949	0.00352727	0.0089971	1	0.182101	0	0.0436183	0	0	0.0934538	0.840528	1	0	0.0242749
	Neocortex_PTLp_l1	1	0.859445	0.4152	1	1	1	1	1	1	1	1	0	0	0	0	0	0	0	1	0.97995	1	0.0915282	1	1	0.10198	0.208214	1	1	0.0229105	0.177758	0	0.00235152	1	0.840528	1	1	0.178842
	Neocortex_PTLp_l23	0.43725	0.859445	0.8835	1	1	0.257249	0.12463	1	1	1	0.461461	0	0	0	0	0	0	0	1	0.97995	0.0528111	0	0.035773	0.0169309	0	0.00369524	1	0.163822	0	0.0289098	0	0	0.0104698	0.840528	1	0	0.00567805
	Neocortex_PTLp_l5	0.434	0.859445	0.8835	1	1	0.290834	0.205412	1	0.98649	1	0.800216	0	0	0	0	0	0	0	1	0.97995	0.104239	0	0.0623843	0	0	0.0499287	1	0.190767	0	0.0468528	0	0.00235152	0.0370248	0.840528	1	0	0.0152157
	Neocortex_PTLp_l6	0.31	0.859445	0.8835	1	1	0.183492	0.12463	0.764914	0.396622	1	0.521505	0	0	0	0	0	0	0	1	0.97995	0.0862222	0.00114963	0.0469579	0.000862222	0.00129333	0.015883	1	0.173676	0.00198974	0.0289098	0	0.00369524	0.0237551	0.840528	1	0	0.0153284
	Neocortex_VIS_l1	1	0.859445	0.8835	1	1	1	1	1	1	1	1	0	0	0	0	0	0	0	1	0.97995	0.690792	0.0201185	0.718843	0.309263	0.0477815	0.167869	1	1	0.00492698	0.159457	0	0.00152157	0.903309	0.840528	1	0.0999593	0.162466
	Neocortex_VIS_l23	0.156	0.859445	0.8835	1	1	0.0999846	0.12463	0.623756	0.421052	1	0.436206	0	0	0	0	0	0	0	1	0.97995	0.0172444	0	0.0194	0.00739048	0	0.000718519	1	0.160373	0	0.0289098	0	0.00152157	0.00748772	0.840528	1	0	0.00152157
	Neocortex_VIS_l5	0.31	0.859445	0.8835	1	1	0.229521	0.236495	1	0.714066	1	0.521505	0	0	0	0	0	0	0	1	0.97995	0.070325	0.00146415	0.0469579	0.00397949	0	0.0333033	1	0.173676	0	0.0333393	0	0.00235152	0.066159	0.840528	1	0	0.0440432
	Neocortex_VIS_l6	0.156	0.859445	0.8835	1	1	0.0730733	0.0258667	0.389293	0.126657	1	0.243147	0	0	0	0	0	0	0	1	0.97995	0.0517333	0	0.035773	0.0154205	0.0040237	0.00935603	0.992633	0.160373	0	0.0289098	0	0	0.0196812	0.840528	1	0.00198974	0.0229926
	Neocortex_RSP_l1	0.994059	0.859445	0.8835	1	1	1	0.836155	1	1	1	1	0	0	0	0	0	0	0	0.0776	0.97995	0.152096	0.00175367	0.123741	0.0614333	0.00550355	0.0305697	1	0.486406	0.00304314	0.0424213	0	0	0.161142	0.840528	1	0.0263739	0.0348481
	Neocortex_RSP_l23	0.407077	0.859445	0.8835	1	1	0.272998	0.12463	1	0.711146	0.120711	0.355236	0	0	0	0	0	0	0	1	0.97995	0.0660046	0.000646667	0.035773	0.00452667	0	0.00258667	1	0.173676	0	0.0289098	0	0.003104	0.0150388	0.840528	1	0	0.00567805
	Neocortex_RSP_l5	0.38	0.859445	0.8835	1	1	0.252559	0.12463	1	0.62273	1	0.551038	0	0	0	0	0	0	0	1	0.97995	0.0753176	0.00114963	0.035773	0.0134507	0.000699099	0.0013982	1	0.173676	0	0.0289098	0.000222989	0	0.00748772	0.840528	1	0	0.018731
	Neocortex_RSP_l6	0.348545	0.859445	0.8835	1	1	0.227996	0.12463	0.650619	0.329932	1	0.734879	0	0	0	0	0	0	0	1	0.97995	0.0646667	0.00342353	0.0401857	0.018152	0.0024062	0.0210913	0.992633	0.160373	0.00198974	0.0291829	0.00119385	0.00235152	0.156278	0.840528	1	0	0.0229462
P14	Neocortex_ORB_l1	1	0.974581	0.947592	1	1	0.152048	1	0.0923378	0.147653	1	1	1	0	0.0158016	0.374969	1	0.3878	0.00384314	0	1	0	0.188364	0	0.00153725	0.00163333	0	0.0188741	0	0	0.0230588	1	1	0	0.798438	0.811731	0	0
	Neocortex_ORB_l23	1	0.974581	0.947592	1	1	0.20384	1	0.107147	0.147172	1	1	1	0	0.0153725	0.299259	1	0.347733	0.00356364	0	1	0	0.0155387	0	0	0	0	0.0188741	0	0	0.0230588	1	1	0	0.798438	0.811731	0	0
	Neocortex_ORB_l5	0.9702	0.974581	0.947592	1	1	0.05488	1	0.0923378	0.0634667	1	1	1	0	0.0158016	0.2744	1	0.347733	0.00435556	0	1	0	0.00483951	0	0.00153725	0	0	0.0323556	0	0	0.0224	1	1	0	0.798438	0.811731	0	0
	Neocortex_ORB_l6	0.9702	0.974581	0.947592	1	1	0.05488	1	0.0923378	0.0653333	1	1	1	0	0.0158016	0.24255	1	0.347733	0.00356364	0	1	0	0.00163333	0.00100513	0	0.00454493	0	0.109559	0	0	0.0249971	1	1	0.00301538	0.798438	0.811731	0	0.00100513
	Neocortex_FRP_l1	1	0.974581	0.947592	1	1	1	1	0.197568	0.294284	1	1	1	0	0.0224	0.26391	1	0.364862	0.00816667	0	1	0	0.949223	0	0.00402051	0.0120615	0	0.00871111	0	0	0.0261333	1	1	0	0.798438	0.811731	0	0
	Neocortex_FRP_l23	1	0.974581	0.947592	1	1	0.20384	1	0.0923378	0.0765333	1	1	1	0	0.017248	0.247882	1	0.347733	0.00922353	0	1	0	0.488614	0	0	0.00275088	0	0.00871111	0	0	0.0233825	1	1	0	0.798438	0.811731	0	0
	Neocortex_MO_l1	1	0.974581	0.947592	1	1	0.436294	1	0.101782	0.273212	1	1	1	0	0.0175897	0.247882	1	0.370797	0.00384314	0	1	0	1	0	0.00402051	0.009408	0	0.0188741	0	0	0.0498909	1	1	0	0.798438	0.811731	0	0
	Neocortex_MO_l23	1	0.974581	0.947592	1	1	0.242169	1	0.100178	0.101267	1	1	1	0	0.0223398	0.2744	1	0.364862	0.0077844	0	1	0	0.643075	0	0.00261333	0.00392	0	0.0142545	0	0	0.0249971	1	1	0	0.798438	0.811731	0	0
	Neocortex_MO_l5	1	0.974581	0.947592	1	1	0.133042	1	0.0923378	0.0801422	1	1	1	0	0.0322583	0.299259	1	0.394613	0.0148089	0	1	0	0	0	0.00153725	0.00275088	0	0.0188741	0	0	0.0232296	1	1	0.00104533	0.798438	0.811731	0	0
	Neocortex_MO_l6	1	0.974581	0.947592	1	1	0.05488	1	0.0923378	0.0634667	1	1	1	0	0.021177	0.2744	1	0.390648	0.0077844	0	1	0	0	0	0.00402051	0.00275088	0	0.090944	0	0	0.0249971	1	1	0.00373333	0.798438	0.811731	0	0
	Neocortex_SS_l1	1	0.974581	0.947592	1	1	0.834941	1	0.151119	0.672117	1	1	1	0	0.0150769	0.251865	1	0.347733	0.00307451	0	1	0	1	0	0.00261333	0.00653333	0	0.0142545	0	0	0.0338765	1	1	0	0.798438	0.811731	0	0.00100513
	Neocortex_SS_l23	1	0.974581	0.947592	1	1	0.242169	1	0.141358	0.147172	1	1	1	0	0.00696889	0.24255	1	0.347733	0.00356364	0	1	0	0	0	0.00402051	0.00454493	0	0.0188741	0	0	0.0249971	1	1	0	0.798438	0.811731	0	0.00100513
	Neocortex_SS_l5	0.9702	0.974581	0.947592	1	1	0.05488	1	0.0923378	0.0522667	1	1	1	0	0.0150769	0.24255	1	0.347733	0.00356364	0	1	0	0.00163333	0	0.00261333	0.00454493	0	0.0188741	0	0	0.0230588	1	1	0	0.798438	0.811731	0	0.00100513
	Neocortex_SS_l6	0.9702	0.974581	0.947592	1	1	0.05488	1	0.0923378	0.0522667	1	1	1	0	0.0177509	0.24255	1	0.347733	0.00712727	0	1	0	0	0	0	0.00163333	0	0.0568116	0	0	0.0174222	1	1	0	0.798438	0.811731	0	0
	Neocortex_PTLp_l1	1	0.974581	0.947592	1	1	0.415841	1	0.289477	0.567467	1	1	1	0	0.017248	0.352049	1	0.347733	0.00261333	0	1	0	1	0	0.00153725	0.00163333	0	0.00871111	0	0	0.0174222	1	1	0	0.798438	0.811731	0	0
	Neocortex_PTLp_l23	1	0.974581	0.947592	1	1	0.284154	1	0.164422	0.272533	1	1	1	0	0.0153725	0.24255	1	0.347733	0.00261333	0	1	0	0.0624	0	0	0.00163333	0	0.00871111	0	0	0.0209067	1	1	0	0.798438	0.811731	0	0
	Neocortex_PTLp_l5	1	0.974581	0.947592	1	1	0.05488	1	0.0923378	0.0765333	1	1	1	0	0.0158016	0.24255	1	0.347733	0.00384314	0	1	0	0.0261333	0	0	0	0	0	0	0	0.0104533	1	1	0	0.798438	0.811731	0	0
	Neocortex_PTLp_l6	0.9702	0.974581	0.947592	1	1	0.05488	1	0.0923378	0.0634667	1	1	1	0	0.01568	0.24255	1	0.347733	0.00457333	0	1	0	0.00275088	0	0	0.00163333	0	0.0142545	0	0	0.0104533	1	1	0	0.798438	0.811731	0	0
	Neocortex_VIS_l1	1	0.974581	0.947592	1	1	0.242169	1	0.113244	0.531029	1	1	1	0	0.0150769	0.267867	1	0.347733	0.00384314	0	1	0	0	0	0	0	0	0.00871111	0	0	0.0104533	1	1	0	0.798438	0.811731	0	0
	Neocortex_VIS_l23	1	0.974581	0.947592	1	1	0.05488	1	0.0923378	0.0634667	1	1	1	0	0.0153725	0.24255	1	0.347733	0.00307451	0	1	0	0.0155387	0	0	0	0	0.0142545	0	0	0	1	1	0	0.798438	0.811731	0	0
	Neocortex_VIS_l5	0.9702	0.974581	0.947592	1	1	0.05488	1	0.0923378	0.0522667	1	1	1	0	0.0153725	0.24255	1	0.347733	0.00384314	0	1	0	0.0317333	0	0	0.00163333	0	0.0188741	0	0	0.0104533	1	1	0	0.798438	0.811731	0	0
	Neocortex_VIS_l6	0.9702	0.974581	0.947592	1	1	0.05488	1	0.0923378	0.0665212	1	1	1	0	0.0166809	0.24255	1	0.347733	0.00457333	0	1	0	0	0	0	0	0	0.0451394	0	0	0.0224	1	1	0	0.798438	0.811731	0	0
	Neocortex_RSP_l1	1	0.974581	0.947592	1	1	0.110564	1	0.0947333	0.147172	1	1	1	0	0.0162607	0.24255	1	0.347733	0.00307451	0	1	0	0.0101161	0	0.00153725	0	0	0.0142545	0	0	0.0174222	1	1	0	0.798438	0.811731	0	0
	Neocortex_RSP_l23	1	0.974581	0.947592	1	1	0.131973	1	0.100178	0.0765333	1	1	1	0	0.0150769	0.24255	1	0.347733	0.00384314	0	1	0	0.0106167	0	0.00356364	0.00163333	0	0.0300533	0	0	0.0224	1	1	0.00104533	0.798438	0.811731	0	0
	Neocortex_RSP_l5	1	0.974581	0.947592	1	1	0.1225	1	0.0923378	0.0653333	1	1	1	0	0.0158016	0.24255	1	0.347733	0.00384314	0	1	0	0.0126933	0	0	0	0	0.0233825	0	0	0.0174222	1	1	0	0.798438	0.811731	0	0
	Neocortex_RSP_l6	0.9702	0.974581	0.947592	1	1	0.0997818	1	0.0923378	0.0653333	1	1	1	0	0.0158016	0.24255	1	0.347733	0.00384314	0	1	0	0.00275088	0	0.00356364	0	0	0.090944	0	0	0.0224	1	1	0.00104533	0.798438	0.811731	0	0
P21	Neocortex_ORB_l1	1	0.64134	0.970122	0.488281	0.683928	1	1	1	1	0.67228	0.68	0	1	1	0.0107608	0.137442	0.150267	1	1	1	1	1	1	0.648	1	1	1	1	1	1	0.822669	0.125047	1	0.934904	0.888225	1	1
	Neocortex_ORB_l23	1	0.6374	0.789943	0.51558	0.790008	1	1	1	1	0.727378	0.68	0.00137544	1	1	0.00653333	0.109591	0.0712727	1	1	1	1	1	1	0.648	1	1	1	1	1	1	0.822669	0.100376	1	0.934904	0.888225	1	1
	Neocortex_ORB_l5	1	0.580659	0.68922	0.354133	0.484259	1	1	1	1	0.357156	0.68	0	1	1	0.00653333	0.109591	0.1232	1	1	1	1	1	1	0.648	1	1	1	1	1	1	0.822669	0.0980769	1	0.934904	0.888225	1	1
	Neocortex_ORB_l6	1	1	1	0.51558	0.853689	1	1	1	1	0.359333	0.68	0	1	1	0.01176	0.116831	0.242169	1	1	1	1	1	1	0.648	1	1	1	1	1	1	0.822669	0.100376	1	0.934904	0.888225	1	1
	Neocortex_FRP_l1	1	0.9666	0.378	0.257687	0.477235	1	1	1	1	0.395544	0.68	0.00505806	1	1	0.012544	0.137442	0.152779	1	1	1	1	1	1	0.648	1	1	1	1	1	1	0.822669	0.134626	1	0.934904	0.888225	1	1
	Neocortex_FRP_l23	1	0.9678	0.912273	0.247893	0.473719	1	1	1	1	0.5684	0.68	0.00466667	1	1	0.0198253	0.130667	0.150528	1	1	1	1	1	1	0.648	1	1	1	1	1	1	0.822669	0.131475	1	0.934904	0.888225	1	1
	Neocortex_MO_l1	1	0.9678	0.378	0.365344	0.571573	1	1	1	1	0.658085	0.677531	0.00894035	1	1	0.00804103	0.155983	0.233333	1	1	1	1	1	1	0.648	1	1	1	1	1	1	0.822669	0.0980769	1	0.934904	0.888225	1	1
	Neocortex_MO_l23	1	0.64134	0.3216	0.57085	0.683928	1	1	1	1	0.936357	0.68	0.00768627	1	1	0.0107608	0.142545	0.150528	1	1	1	1	1	1	0.648	1	1	1	1	1	1	0.822669	0.131475	1	0.934904	0.888225	1	1
	Neocortex_MO_l5	1	0.300343	0.191829	0.240427	0.26656	1	1	1	1	0.29847	0.589704	0.00402051	1	1	0.00933333	0.133778	0.150528	1	1	1	1	1	1	0.648	1	1	1	1	1	1	0.822669	0.0903467	1	0.3528	0.888225	1	1
	Neocortex_MO_l6	1	0.29124	0.2961	0.191644	0.26656	1	1	1	1	0.127763	0.589704	0.00137544	1	1	0.0110035	0.102667	0.150528	1	1	1	1	1	1	0.648	1	1	1	1	1	1	0.822669	0.084549	1	0.934904	0.888225	1	1
	Neocortex_SS_l1	1	0.397575	0.191829	0.257687	0.3136	1	1	1	1	0.357156	0.68	0.00402051	1	1	0.0118788	0.137442	0.150528	1	1	1	1	1	1	0.648	1	1	1	1	1	1	0.822669	0.0980769	1	0.934904	0.888225	1	1
	Neocortex_SS_l23	1	0.29124	0.0828	0.257687	0.312978	1	1	1	1	0.430163	0.68	0	1	1	0.0104533	0.120213	0.106711	1	1	1	1	1	1	0.648	1	1	1	1	1	1	0.822669	0.0896	1	0.0468	0.888225	1	1
	Neocortex_SS_l5	1	0.29124	0.213709	0.247893	0.26656	1	1	1	1	0.309776	0.68	0.00712727	1	1	0.012544	0.11025	0.1232	1	1	1	1	1	1	0.648	1	1	1	1	1	1	0.822669	0.084549	1	0.934904	0.888225	1	1
	Neocortex_SS_l6	1	0.29124	0.213709	0.191644	0.213818	1	1	1	1	0.126933	0.589704	0.00237576	1	1	0.0118788	0.126311	0.150528	1	1	1	1	1	1	0.648	1	1	1	1	1	1	0.822669	0.0662044	1	0.934904	0.888225	1	1
	Neocortex_PTLp_l1	1	0.29124	0.378	0.248993	0.304889	1	1	1	1	0.357156	0.68	0.00847568	1	1	0.0205899	0.198407	0.29697	1	1	1	1	1	1	0.648	1	1	1	1	1	1	0.822669	0.0903467	1	0.934904	0.888225	1	1
	Neocortex_PTLp_l23	1	0.37752	0.0324	0.240427	0.26656	1	1	1	1	0.26902	0.68	0.00505806	1	1	0.0130667	0.155983	0.150528	1	1	1	1	1	1	0.648	1	1	1	1	1	1	0.822669	0.104533	1	0.934904	0.888225	1	1
	Neocortex_PTLp_l5	1	0.29124	0.3216	0.257687	0.312978	1	1	1	1	0.347356	0.68	0	1	1	0.012544	0.146713	0.132409	1	1	1	1	1	1	0.648	1	1	1	1	1	1	0.822669	0.0903467	1	0.934904	0.888225	1	1
	Neocortex_PTLp_l6	1	0.29124	1	0.240427	0.226947	1	1	1	1	0.146844	0.589704	0.00326667	1	1	0.0145185	0.137442	0.150528	1	1	1	1	1	1	0.648	1	1	1	1	1	1	0.822669	0.0717147	1	0.934904	0.888225	1	1
	Neocortex_VIS_l1	1	0.29124	0.213709	0.227514	0.230174	1	1	1	1	0.200356	0.598976	0.00821333	1	1	0.0381405	0.271969	0.333013	1	1	1	1	1	1	0.648	1	1	1	1	1	1	0.822669	0.0879822	1	0.934904	0.888225	1	1
	Neocortex_VIS_l23	1	0.300343	0.213709	0.209067	0.198613	1	1	1	1	0.127182	0.68	0.00237576	1	1	0.0343467	0.271787	0.328973	1	1	1	1	1	1	0.648	1	1	1	1	1	1	0.822669	0.0984558	1	0.934904	0.888225	1	1
	Neocortex_VIS_l5	1	0.300343	0.191829	0.230844	0.225037	1	1	1	1	0.146844	0.589704	0.00505806	1	1	0.0205899	0.193239	0.246159	1	1	1	1	1	1	0.648	1	1	1	1	1	1	0.822669	0.0717147	1	0.934904	0.888225	1	1
	Neocortex_VIS_l6	1	0.300343	0.191829	0.240427	0.228978	1	1	1	1	0.127763	0.589704	0.00237576	1	1	0.0245961	0.170452	0.242169	1	1	1	1	1	1	0.730728	1	1	1	1	1	1	0.822669	0.0662044	1	0.934904	0.888225	1	1
	Neocortex_RSP_l1	1	0.9666	0.3216	0.240427	0.393025	1	1	1	1	0.200055	0.598976	0	1	1	0.0110035	0.163635	0.163575	1	1	1	1	1	1	0.658037	1	1	1	1	1	1	0.822669	0.0717147	1	0.934904	0.888225	1	1
	Neocortex_RSP_l23	1	0.29124	0.378	0.240427	0.1372	1	1	1	1	0.126933	0.68	0.00326667	1	1	0.0202323	0.196523	0.150528	1	1	1	1	1	1	0.648	1	1	1	1	1	1	0.822669	0.084549	1	0.934904	0.888225	1	1
	Neocortex_RSP_l5	1	0.29124	0.018	0.209067	0.230174	1	1	1	1	0.146844	0.589704	0.00466667	1	1	0.0198253	0.196523	0.246633	1	1	1	1	1	1	0.682029	1	1	1	1	1	1	0.822669	0.0662044	1	0.2412	0.888225	1	1
	Neocortex_RSP_l6	1	1	1	0.240427	0.582599	1	1	1	1	0.169867	0.589704	0.00137544	1	1	0.0200356	0.137442	0.350328	1	1	1	1	1	1	0.807758	1	1	1	1	1	1	0.822669	0.0766578	1	0.934904	0.888225	1	1
P35	Neocortex_ORB_l1	0.326832	1	1	1	1	0.559614	0.000402051	0.423138	0.0698517	1	1	0.0613565	0.0613565	0.494965	0	0	0	0	0.006272	1	1	0.418859	1	1	0.0499608	0.332744	0.510689	1	1	1	0.00798519	0.00307451	0.0592667	1	1	1	0.933604
	Neocortex_ORB_l23	0.28058	1	1	1	1	0.407161	0	0.411227	0.0690314	1	1	0.0613565	0.0613565	0.494965	0	0	0	0	0.006272	1	1	0.363338	1	1	0.0567467	0.289402	0.510689	1	1	1	0.0452978	0.00373333	0.0450383	1	1	1	0.858973
	Neocortex_ORB_l5	0.290755	1	1	1	1	0.447411	0	0.392376	0.0498357	1	1	0.0613565	0.0613565	0.494965	0	0	0.000725926	0	0.00373333	1	1	0.363338	1	1	0.0499608	0.202942	0.510689	1	1	1	0.0378	0.00307451	0.0374342	1	1	1	0.610746
	Neocortex_ORB_l6	0.33546	0.7056	1	0.994241	1	0.622706	0	0.365259	0.0443274	0.945262	1	0.0613565	0.0613565	0.494965	0	0	0	0	0.0070359	1	1	0.418859	1	1	0.0617037	0.174075	0.510689	1	1	1	0.24752	0.00522667	0.0441363	1	1	1	0.601067
	Neocortex_FRP_l1	0.37191	1	1	1	1	0.608822	0.000402051	0.466667	0.0824904	1	1	0.0613565	0.0613565	0.494965	0	0	0.000725926	0	0.00475152	1	1	0.482844	1	1	0.025088	0.215505	0.510689	1	1	1	0.0674164	0.003136	0.0315137	1	1	1	0.929271
	Neocortex_FRP_l23	0.305001	1	1	1	1	0.522667	0.00103158	0.466859	0.0824904	1	1	0.0613565	0.0613565	0.494965	0	0	0	0.000706306	0.00461176	1	1	0.363338	1	1	0.0297379	0.24182	0.510689	1	1	1	0.0256494	0.003136	0.0328533	1	1	1	0.882905
	Neocortex_MO_l1	0.304945	1	1	1	1	0.558554	0	0.429964	0.072985	1	1	0.0613565	0.0613565	0.494965	0	0	0	0	0.006272	1	1	0.363338	1	1	0.0499608	0.369843	0.510689	1	1	1	0.00209067	0.003136	0.053312	1	1	1	1
	Neocortex_MO_l23	0.258924	1	1	1	1	0.389974	0.000402051	0.429964	0.062099	1	1	0.0613565	0.0613565	0.494965	0	0	0	0	0.00461176	1	1	0.363338	1	1	0.0499608	0.29639	0.510689	1	1	1	0.00118788	0.00307451	0.0277172	1	1	1	0.701867
	Neocortex_MO_l5	0.223607	1	1	1	1	0.28224	0.000402051	0.378537	0.0481236	1	1	0.0613565	0.0613565	0.494965	0	0	0	0	0.00435556	1	1	0.363338	1	1	0.0297379	0.174075	0.510689	1	1	1	0.0121106	0.00307451	0.0252622	1	1	1	0.491887
	Neocortex_MO_l6	0.304945	1	1	1	1	0.545391	0	0.372299	0.0377481	1	1	0.0613565	0.0613565	0.494965	0	0	0	0	0.00461176	1	1	0.368317	1	1	0.0499608	0.1708	0.510689	1	1	1	0.115967	0.00522667	0.0431504	1	1	1	0.555878
	Neocortex_SS_l1	0.258924	1	1	1	1	0.346005	0	0.456901	0.0657139	1	1	0.0613565	0.0613565	0.494965	0	0	0	0	0.00475152	1	1	0.363338	1	1	0.0186667	0.30038	0.510689	1	1	1	0.00209067	0	0.024331	1	1	1	0.717062
	Neocortex_SS_l23	0.211881	1	1	1	1	0.260894	0	0.44688	0.072223	1	1	0.0613565	0.0613565	0.494965	0	0	0.00141261	0	0.00373333	1	1	0.363338	1	1	0.0251282	0.24137	0.510689	1	1	1	0	0.003136	0.0227246	1	1	1	0.528227
	Neocortex_SS_l5	0.304945	1	1	1	1	0.352491	0	0.429964	0.0519826	1	1	0.0613565	0.0613565	0.494965	0	0	0.000725926	0	0.00461176	1	1	0.363338	1	1	0.0190061	0.1176	0.510689	1	1	1	0.00691765	0.003136	0.0203259	1	1	1	0.357756
	Neocortex_SS_l6	0.414491	0.947007	1	1	1	0.684726	0	0.38489	0.0349671	1	1	0.0613565	0.0613565	0.494965	0	0.000706306	0.000725926	0.000706306	0.00373333	1	1	0.363338	1	1	0.025088	0.098	0.510689	1	1	1	0.115967	0.00580741	0.0227246	1	0.898786	1	0.357756
	Neocortex_PTLp_l1	0.562174	1	1	1	1	0.826706	0.0015935	0.536268	0.115458	1	1	0.0613565	0.0613565	0.494965	0	0	0	0	0.00475152	1	1	0.418859	1	1	0.0169098	0.174075	0.587516	1	1	1	0.0674164	0.003136	0.0203259	1	1	1	0.523235
	Neocortex_PTLp_l23	0.414491	1	1	1	1	0.604333	0.000402051	0.503844	0.0981647	1	1	0.0613565	0.0613565	0.494965	0	0.000706306	0	0	0	1	1	0.363338	1	1	0.0169098	0.211017	0.510689	1	1	1	0.084672	0.00373333	0.0203259	1	1	1	0.490503
	Neocortex_PTLp_l5	0.568667	1	1	1	1	0.792983	0	0.494949	0.0530919	1	1	0.0613565	0.0613565	0.494965	0	0	0.000725926	0.000706306	0.00373333	1	1	0.363338	1	1	0.0169098	0.098	0.510689	1	1	1	0.0196	0.003136	0.0203259	1	1	1	0.349236
	Neocortex_PTLp_l6	0.632638	1	1	1	1	1	0	0.466667	0.0516659	1	1	0.0613565	0.0613565	0.494965	0	0	0	0.000706306	0.00461176	1	1	0.363338	1	1	0.0186667	0.0902788	0.510689	1	1	1	0.11027	0.00435556	0.0203259	1	0.649895	1	0.349236
	Neocortex_VIS_l1	0.575693	1	1	1	1	0.81949	0.00073615	0.49494	0.0758333	1	1	0.0613565	0.0613565	0.494965	0	0	0	0	0.00475152	1	1	0.438077	1	1	0.0169098	0.1708	0.510689	1	1	1	0.0394292	0.00201026	0.0203259	1	1	1	0.490503
	Neocortex_VIS_l23	0.5068	1	1	1	1	0.664911	0.000402051	0.502358	0.061152	1	1	0.0613565	0.0613565	0.494965	0	0	0.000725926	0	0	1	1	0.363338	1	1	0.0169098	0.1176	0.510689	1	1	1	0.0226818	0.00373333	0.0203259	1	1	1	0.357756
	Neocortex_VIS_l5	0.670005	1	1	1	1	0.919232	0	0.492044	0.0530919	1	1	0.0613565	0.0613565	0.494965	0	0.000706306	0	0.000706306	0.00435556	1	1	0.363338	1	1	0.0169098	0.098	0.510689	1	1	1	0.0488946	0.00505806	0.0203259	1	0.877508	1	0.349236
	Neocortex_VIS_l6	0.680209	1	1	1	1	1	0	0.466618	0.0426386	1	1	0.0613565	0.0613565	0.494965	0	0	0	0	0.00373333	1	1	0.363338	1	1	0.0186667	0.0945412	0.510689	1	1	1	0.139378	0.00435556	0.0203259	0.676744	0.479639	1	0.354504
	Neocortex_RSP_l1	0.726888	1	1	1	1	1	0.00103158	0.477632	0.0519697	1	1	0.0613565	0.0613565	0.494965	0	0	0	0	0.00435556	1	1	0.453828	1	1	0.0174222	0.098	0.510689	1	1	1	0.175529	0.00522667	0.0203259	1	0.783357	1	0.359769
	Neocortex_RSP_l23	0.732171	1	1	1	1	1	0.00103158	0.482176	0.0485773	1	1	0.0613565	0.0613565	0.494965	0	0	0.000725926	0	0.00435556	1	1	0.363338	1	1	0.0169098	0.098	0.510689	1	1	1	0.0907966	0.003136	0.0203259	1	0.716231	1	0.425483
	Neocortex_RSP_l5	0.831791	1	1	1	1	1	0	0.477632	0.040768	1	1	0.0613565	0.0613565	0.494965	0	0	0.000725926	0.000706306	0.00435556	1	1	0.363338	1	1	0.0215884	0.098	0.510689	1	1	1	0.139136	0.00522667	0.0203259	1	0.59163	1	0.349236
	Neocortex_RSP_l6	0.680209	1	1	1	1	1	0.000402051	0.427703	0.0349671	1	1	0.0613565	0.0613565	0.494965	0	0	0	0	0.00475152	1	1	0.363338	1	1	0.0261333	0.098	0.556841	1	1	1	0.202381	0.00988829	0.0239556	0.330607	0.533268	1	0.349236
P42	Neocortex_ORB_l1	0.973366	1	1	1	1	1	0.462011	0.058303	0.620855	1	0.351206	0.074	1	1	0.420406	0.00730864	1	1	1	0.800031	1	1	1	1	0.0332051	1	1	0.611528	1	0.767603	0.870408	1	1	0.971224	0.962862	0.480075	1
	Neocortex_ORB_l23	0.875531	1	1	1	1	1	0.462011	0.0609412	0.620855	1	0.36103	0.0669524	1	1	0.420406	0.00246667	1	1	1	0.800031	1	1	1	1	0.0332051	1	1	0.611528	1	0.767603	0.870408	1	1	0.971224	0.962862	0.480075	1
	Neocortex_ORB_l5	0.875531	1	1	1	1	1	0.462011	0.0616667	0.620855	1	0.402595	0.0920889	1	1	0.420406	0.00548148	1	1	1	0.800031	1	1	1	1	0.0313939	1	1	0.611528	1	0.733549	0.870408	1	1	0.971224	0.962862	0.480075	1
	Neocortex_ORB_l6	0.816667	1	1	1	1	1	0.462011	0.0616667	0.620855	1	0.351206	0.127818	1	1	0.421389	0.00616667	1	1	1	0.800031	1	1	1	1	0.0313939	1	1	0.611528	1	0.726688	0.870408	1	1	0.971224	0.962862	0.480075	1
	Neocortex_FRP_l1	0.875531	1	1	1	1	1	0.462011	0.09768	0.609815	1	0.394667	0.0709167	1	1	0.420406	0.00246667	1	1	1	0.800031	1	1	1	1	0.0313939	1	1	0.611528	1	0.783023	0.870408	1	1	0.971224	0.962862	0.480075	1
	Neocortex_FRP_l23	0.875531	1	1	1	1	1	0.462011	0.058303	0.620855	1	0.351206	0.0616667	1	1	0.420406	0.00246667	1	1	1	0.800031	1	1	1	1	0.0313939	1	1	0.611528	1	0.799677	0.870408	1	1	0.971224	0.962862	0.480075	1
	Neocortex_MO_l1	1	1	1	1	1	1	0.521083	0.0616667	0.620855	1	0.351206	0.0616667	1	1	0.420406	0.00246667	1	1	1	0.800031	1	1	1	1	0.0313939	1	1	0.611528	1	0.726688	0.870408	1	1	0.971224	0.962862	0.480075	1
	Neocortex_MO_l23	1	1	1	1	1	1	0.462011	0.058303	0.620855	1	0.351206	0.0616667	1	1	0.420406	0.00246667	1	1	1	0.800031	1	1	1	1	0.0313939	1	1	0.611528	1	0.767603	0.870408	1	1	0.971224	0.962862	0.480075	1
	Neocortex_MO_l5	0.875531	1	1	1	1	1	0.462011	0.058303	0.620855	1	0.351206	0.0920889	1	1	0.420406	0.00548148	1	1	1	0.800031	1	1	1	1	0.0313939	1	1	0.611528	1	0.726688	0.870408	1	1	0.971224	0.962862	0.480075	1
	Neocortex_MO_l6	0.875531	1	1	1	1	1	0.462011	0.0609412	0.620855	1	0.351206	0.100208	1	1	0.420406	0.00411111	1	1	1	0.800031	1	1	1	1	0.0332051	1	1	0.611528	1	0.726688	0.870408	1	1	0.971224	0.962862	0.480075	1
	Neocortex_SS_l1	0.875531	1	1	1	1	1	0.462011	0.058303	0.761807	1	0.394667	0.0616667	1	1	0.420406	0.00246667	1	1	1	0.800031	1	1	1	1	0.0313939	1	1	0.611528	1	0.767603	0.870408	1	1	0.971224	0.962862	0.480075	1
	Neocortex_SS_l23	1	1	1	1	1	1	0.462011	0.058303	0.77231	1	0.397407	0.0616667	1	1	0.420406	0	1	1	1	0.800031	1	1	1	1	0.0313939	1	1	0.611528	1	0.767603	0.870408	1	1	0.971224	0.962862	0.480075	1
	Neocortex_SS_l5	1	1	1	1	1	1	0.462011	0.058303	0.620855	1	0.394667	0.0814	1	1	0.420406	0	1	1	1	0.800031	1	1	1	1	0.0313939	1	1	0.611528	1	0.726688	0.870408	1	1	0.971224	0.962862	0.480075	1
	Neocortex_SS_l6	0.816667	1	1	1	1	1	0.462011	0.058303	0.609815	1	0.351206	0.116481	1	1	0.420406	0.00411111	1	1	1	0.800031	1	1	1	1	0.0313939	1	1	0.611528	1	0.726688	0.870408	1	1	0.971224	0.962862	0.480075	1
	Neocortex_PTLp_l1	0.875531	1	1	1	1	1	0.462011	0.0609412	0.62763	1	0.351206	0.0920889	1	1	0.420406	0.00548148	1	1	1	0.800031	1	1	1	1	0.0313939	1	1	0.611528	1	0.7899	0.870408	1	1	0.971224	0.962862	0.480075	1
	Neocortex_PTLp_l23	1	1	1	1	1	1	0.462011	0.134718	0.620855	1	0.351206	0.0616667	1	1	0.420406	0	1	1	1	0.800031	1	1	1	1	0.0313939	1	1	0.611528	1	0.767603	0.870408	1	1	0.971224	0.962862	0.480075	1
	Neocortex_PTLp_l5	1	1	1	1	1	1	0.462011	0.037	0.6623	1	0.351206	0.0920889	1	1	0.420406	0.00528571	1	1	1	0.800031	1	1	1	1	0.0313939	1	1	0.611528	1	0.767603	0.870408	1	1	0.971224	0.962862	0.480075	1
	Neocortex_PTLp_l6	0.816667	1	1	1	1	1	0.462011	0.037	0.609815	1	0.351206	0.116078	1	1	0.420406	0	1	1	1	0.800031	1	1	1	1	0.0313939	1	1	0.611528	1	0.726688	0.870408	1	1	0.971224	0.962862	0.480075	1
	Neocortex_VIS_l1	0.875531	1	1	1	1	1	0.462011	0.0781111	0.609815	1	0.351206	0.127818	1	1	0.420406	0.00616667	1	1	1	0.800031	1	1	1	1	0.0313939	1	1	0.647728	1	0.799677	0.870408	1	1	0.971224	0.962862	0.592287	1
	Neocortex_VIS_l23	0.898496	1	1	1	1	1	0.462011	0.074	0.609815	1	0.351206	0.0920889	1	1	0.420406	0.00528571	1	1	1	0.800031	1	1	1	1	0.0313939	1	1	0.644179	1	0.799677	0.870408	1	1	0.971224	0.962862	0.480075	1
	Neocortex_VIS_l5	0.875531	1	1	1	1	1	0.462011	0.0616667	0.620855	1	0.351206	0.138348	1	1	0.420406	0.00616667	1	1	1	0.800031	1	1	1	1	0.0313939	1	1	0.61272	1	0.767603	0.870408	1	1	0.971224	0.962862	0.610911	1
	Neocortex_VIS_l6	0.816667	1	1	1	1	1	0.462011	0.0609412	0.609815	1	0.351206	0.207905	1	1	0.462747	0.00850575	1	1	1	0.800031	1	1	1	1	0.0313939	1	1	0.611528	1	0.737855	0.870408	1	1	0.971224	0.962862	0.480075	1
	Neocortex_RSP_l1	0.875531	1	1	1	1	1	0.462011	0.0616667	0.609815	1	0.351206	0.127818	1	1	0.420406	0.00850575	1	1	1	0.800031	1	1	1	1	0.0313939	1	1	0.611528	1	0.726688	0.870408	1	1	0.971224	0.962862	0.483229	1
	Neocortex_RSP_l23	0.875531	1	1	1	1	1	0.462011	0.058303	0.609815	1	0.351206	0.143889	1	1	0.420406	0.00548148	1	1	1	0.800031	1	1	1	1	0.0313939	1	1	0.611528	1	0.737855	0.870408	1	1	0.971224	0.962862	0.480075	1
	Neocortex_RSP_l5	0.875531	1	1	1	1	1	0.462011	0.0609412	0.620855	1	0.351206	0.15688	1	1	0.420406	0.00730864	1	1	1	0.800031	1	1	1	1	0.0313939	1	1	0.611528	1	0.737855	0.870408	1	1	0.971224	0.962862	0.610911	1
	Neocortex_RSP_l6	0.875531	1	1	1	1	1	0.462011	0.0609412	0.620855	1	0.394667	0.296	1	1	0.567333	0.00616667	1	1	1	0.800031	1	1	1	1	0.0332051	1	1	0.611528	1	0.726688	0.870408	1	1	0.971224	0.962862	0.480075	1
