# Supplementary material for: Developmental disruption and restoration of brain synaptome architecture in the murine Pax6 neurodevelopmental disease model
Source: Nat Commun. 2022 Nov 11;13:6836. doi: 10.1038/s41467-022-34131-w (PMC9652404; doi:10.1038/s41467-022-34131-w)
Supplement: Supplementary file 21 — Source Data [file 41467_2022_34131_MOESM21_ESM.xlsx]

## Sheet: Figure 4B
	Number of significantly affected areas per age group
	'P1'	'P7'	'P14'	'P21'	'P28'	'P35'	'P42'	'P49'	'P56'	Total number of significantly affected areas
Subtype1	0	0	0	0	0	66	0	0	0	66
Subtype10	0	0	0	8	0	4	0	0	0	12
Subtype11	2	0	0	0	0	20	0	0	0	22
Subtype19	0	1	87	0	0	26	0	0	0	114
Subtype2	0	0	0	0	0	7	1	0	0	8
Subtype20	0	0	0	0	0	44	0	0	0	44
Subtype21	1	13	56	0	0	0	0	0	0	70
Subtype22	0	89	37	0	0	0	0	0	0	126
Subtype23	22	53	65	0	0	0	0	0	0	140
Subtype24	22	50	26	0	0	4	0	0	0	102
Subtype25	23	60	36	0	0	24	26	0	0	169
Subtype26	23	74	84	0	0	9	0	0	0	190
Subtype27	17	10	22	0	0	0	0	0	0	49
Subtype28	8	0	46	1	0	3	0	0	0	58
Subtype29	12	67	79	0	0	0	0	0	0	158
Subtype3	0	2	0	2	0	2	1	0	0	7
Subtype30	11	42	34	0	0	0	0	0	0	87
Subtype31	0	125	0	0	0	57	0	0	0	182
Subtype32	0	77	104	0	0	42	0	0	0	223
Subtype33	10	37	0	0	0	46	0	0	0	93
Subtype34	1	2	45	1	0	4	0	0	0	53
Subtype35	0	1	0	0	0	11	0	0	0	12
Subtype36	12	53	0	0	0	11	0	0	0	76
Subtype37	0	59	69	0	0	1	0	0	0	129
Subtype4	0	0	0	3	0	0	0	0	0	3
Subtype5	0	0	0	5	0	11	0	0	0	16
Subtype6	0	20	0	0	0	64	0	0	0	84
Subtype7	1	1	0	0	0	94	0	0	0	96
Subtype8	0	14	0	0	0	55	2	0	0	71
Subtype9	0	4	0	0	0	63	0	0	0	67

## Sheet: Figure 5B
Age group	Average Cohen's d	P values (Pax6+/- - WT)
'P1'	-0.145717	0.310617
'P7'	1.49353	0.169425
'P14'	4.26521	0.00315
'P21'	-0.58873	0.1506
'P28'	-0.844718	0.23346
'P35'	1.2353	0.0363
'P42'	0.778964	0.310617
'P49'	0.375189	0.310617
'P56'	0.269585	0.310617
Comparison between two age groups	P values
'P1 - P7'	0.0221668
'P1 - P14'	0
'P1 - P21'	2.04092e-08
'P1 - P28'	0.0234992
'P1 - P35'	5.17812e-15
'P7 - P14'	0
'P7 - P21'	1.32541e-21
'P7 - P28'	6.29628e-10
'P7 - P35'	6.14021e-05
'P7 - P49'	0.00846407
'P7 - P56'	0.000331167
'P14 - P21'	0
'P14 - P28'	0
'P14 - P35'	1.76832e-06
'P14 - P42'	0
'P14 - P49'	0
'P14 - P56'	0
'P21 - P35'	0
'P21 - P42'	2.91653e-09
'P21 - P49'	1.16218e-07
'P21 - P56'	1.0481e-05
'P28 - P35'	0
'P28 - P42'	0.00848464
'P35 - P42'	7.31416e-14
'P35 - P49'	3.74269e-16
'P35 - P56'	9.76214e-20

## Sheet: Figure 5C
Age group	Average Cohen's d	P values (Pax6+/- - WT)
'P1'	0.215814	0.3402
'P7'	0.418134	0.3402
'P14'	-3.14456	0.046725
'P21'	0.316341	0.3513
'P28'	0.372565	0.3402
'P35'	-4.48059	0.046725
'P42'	0.298607	0.3402
'P49'	0.475766	0.3402
'P56'	-0.237277	0.372517
Comparison between two age groups	P values
'P1 - P7'	0.00316356
'P1 - P14'	1.36712e-10
'P1 - P35'	0
'P1 - P42'	0.0119664
'P1 - P49'	0.0470922
'P7 - P14'	0
'P7 - P35'	0
'P14 - P21'	1.45674e-20
'P14 - P28'	5.87482e-16
'P14 - P35'	0.0415967
'P14 - P42'	0
'P14 - P49'	0
'P14 - P56'	2.45756e-15
'P21 - P35'	0
'P28 - P35'	0
'P35 - P42'	0
'P35 - P49'	0
'P35 - P56'	0
